# Supplementary material for: Predictive, Data‐Driven Design of Red‐Light Photoredox Catalysts for C─Heteroatom Bond Formation
Source: Angew Chem Int Ed Engl. 2026 Jan 19;65(9):e26086. doi: 10.1002/anie.202526086 (PMC12929924; doi:10.1002/anie.202526086)
Supplement: Supplementary file 2 — Supporting Information [file ANIE-65-e26086-s001.zip]

Archive with 8 entries (8 files):
- 2353170.cif
- 2353170.pdf
- 2370570.cif
- 2370570.pdf
- 2370576.cif
- 2370576.pdf
- 2370594.cif
- 2370594.pdf
