# Supplementary material for: Predictive, Data‐Driven Design of Red‐Light Photoredox Catalysts for C─Heteroatom Bond Formation
Source: Angew Chem Int Ed Engl. 2026 Jan 19;65(9):e26086. doi: 10.1002/anie.202526086 (PMC12929924; doi:10.1002/anie.202526086)
Supplement: Supplementary file 2 — Supporting Information [file ANIE-65-e26086-s001.zip › 2353170.cif]

####################################################################### 
# 
# This file contains crystal structure data downloaded from the 
# Cambridge Structural Database (CSD) hosted by the Cambridge 
# Crystallographic Data Centre (CCDC).
# 
# Full information about CCDC data access policies and citation 
# guidelines are available at http://www.ccdc.cam.ac.uk/access/V1 
# 
# Audit and citation data items may have been added by the CCDC. 
# Please retain this information to preserve the provenance of 
# this file and to allow appropriate attribution of the data. 
# 
#######################################################################

data_mo_gia192_1_0m
_database_code_depnum_ccdc_archive 'CCDC 2353170'
loop_
_audit_author_name
_audit_author_address
'Amir Gizatullin'
;King Abdullah University of Science and Technology
Saudi Arabia
;
_audit_update_record             
;
2025-04-21 deposited with the CCDC.	2025-04-21 downloaded from the CCDC.
;
_audit_creation_date             2025-04-21
_audit_creation_method           
;
Olex2 1.5
(compiled 2024.02.16 svn.r378c4104 for OlexSys, GUI svn.r6928)
;
_shelx_SHELXL_version_number     2019/2
_audit_contact_author_address    ?
_audit_contact_author_email      ?
_audit_contact_author_phone      ?
_publ_contact_author_id_orcid    ?
_publ_section_references         
;
Dolomanov, O.V., Bourhis, L.J., Gildea, R.J, Howard, J.A.K. & Puschmann, H.
 (2009), J. Appl. Cryst. 42, 339-341.

Sheldrick, G.M. (2015). Acta Cryst. C71, 3-8.
;
_chemical_name_common            GIA192
_chemical_name_systematic        ?
_chemical_formula_moiety         '2(C H2 Cl2), C64 H56 N6 O8'
_chemical_formula_sum            'C66 H60 Cl4 N6 O8'
_chemical_formula_weight         1207.00
_chemical_melting_point          ?
loop_
_atom_type_symbol
_atom_type_description
_atom_type_scat_dispersion_real
_atom_type_scat_dispersion_imag
_atom_type_scat_source
C C 0.0033 0.0016 'International Tables Vol C Tables 4.2.6.8 and 6.1.1.4'
H H 0.0000 0.0000 'International Tables Vol C Tables 4.2.6.8 and 6.1.1.4'
Cl Cl 0.1484 0.1585 'International Tables Vol C Tables 4.2.6.8 and 6.1.1.4'
N N 0.0061 0.0033 'International Tables Vol C Tables 4.2.6.8 and 6.1.1.4'
O O 0.0106 0.0060 'International Tables Vol C Tables 4.2.6.8 and 6.1.1.4'

_shelx_space_group_comment       
;
The symmetry employed for this shelxl refinement is uniquely defined
by the following loop, which should always be used as a source of
symmetry information in preference to the above space-group names.
They are only intended as comments.
;
_space_group_crystal_system      triclinic
_space_group_IT_number           2
_space_group_name_H-M_alt        'P -1'
_space_group_name_Hall           '-P 1'
loop_
_space_group_symop_operation_xyz
'x, y, z'
'-x, -y, -z'

_cell_length_a                   11.9019(7)
_cell_length_b                   12.2312(8)
_cell_length_c                   12.8100(8)
_cell_angle_alpha                69.489(2)
_cell_angle_beta                 67.054(2)
_cell_angle_gamma                63.313(2)
_cell_volume                     1499.09(17)
_cell_formula_units_Z            1
_cell_measurement_reflns_used    9850
_cell_measurement_temperature    100.(2)
_cell_measurement_theta_max      32.060
_cell_measurement_theta_min      2.204
_shelx_estimated_absorpt_T_max   0.955
_shelx_estimated_absorpt_T_min   0.933
_exptl_absorpt_coefficient_mu    0.259
_exptl_absorpt_correction_T_max  0.7464
_exptl_absorpt_correction_T_min  0.6586
_exptl_absorpt_correction_type   multi-scan
_exptl_absorpt_process_details   
;
SADABS-2016/2 (Bruker,2016/2) was used for absorption correction.
wR2(int) was 0.1101 before and 0.0936 after correction.
The Ratio of minimum to maximum transmission is 0.8824.
The \l/2 correction factor is Not present.
;
_exptl_absorpt_special_details   ?
_exptl_crystal_colour            violet
_exptl_crystal_colour_primary    violet
_exptl_crystal_density_diffrn    1.337
_exptl_crystal_density_meas      ?
_exptl_crystal_density_method    'not measured'
_exptl_crystal_description       irregular
_exptl_crystal_F_000             630
_exptl_crystal_size_max          0.271
_exptl_crystal_size_mid          0.194
_exptl_crystal_size_min          0.181
_exptl_transmission_factor_max   ?
_exptl_transmission_factor_min   ?
_diffrn_reflns_av_R_equivalents  0.0918
_diffrn_reflns_av_unetI/netI     0.0515
_diffrn_reflns_Laue_measured_fraction_full 0.996
_diffrn_reflns_Laue_measured_fraction_max 0.996
_diffrn_reflns_limit_h_max       17
_diffrn_reflns_limit_h_min       -17
_diffrn_reflns_limit_k_max       18
_diffrn_reflns_limit_k_min       -18
_diffrn_reflns_limit_l_max       19
_diffrn_reflns_limit_l_min       -19
_diffrn_reflns_number            80728
_diffrn_reflns_point_group_measured_fraction_full 0.996
_diffrn_reflns_point_group_measured_fraction_max 0.996
_diffrn_reflns_theta_full        25.242
_diffrn_reflns_theta_max         32.460
_diffrn_reflns_theta_min         1.767
_diffrn_ambient_temperature      100.00
_diffrn_detector_area_resol_mean 7.3910
_diffrn_measured_fraction_theta_full 0.996
_diffrn_measured_fraction_theta_max 0.996
_diffrn_measurement_device_type  'D8 Venture'
_diffrn_measurement_method       '\f and \w scans'
_diffrn_radiation_type           MoK\a
_diffrn_radiation_wavelength     0.71073
_diffrn_source                   ?
_reflns_Friedel_coverage         0.000
_reflns_Friedel_fraction_full    .
_reflns_Friedel_fraction_max     .
_reflns_number_gt                8269
_reflns_number_total             10785
_reflns_special_details          
;
 Reflections were merged by SHELXL according to the crystal
 class for the calculation of statistics and refinement.
 
 _reflns_Friedel_fraction is defined as the number of unique
 Friedel pairs measured divided by the number that would be
 possible theoretically, ignoring centric projections and
 systematic absences.
;
_reflns_threshold_expression     'I > 2\s(I)'
_computing_cell_refinement       'SAINT V8.40A (Bruker, 2019)'
_computing_data_collection       ?
_computing_data_reduction        'SAINT V8.40A (Bruker, 2019)'
_computing_molecular_graphics    'Olex2 1.5 (Dolomanov et al., 2009)'
_computing_publication_material  'Olex2 1.5 (Dolomanov et al., 2009)'
_computing_structure_refinement  'SHELXL 2019/2 (Sheldrick, 2015)'
_computing_structure_solution    'SHELXT 2018/2 (Sheldrick, 2018)'
_refine_diff_density_max         0.480
_refine_diff_density_min         -0.896
_refine_diff_density_rms         0.067
_refine_ls_extinction_coef       .
_refine_ls_extinction_method     none
_refine_ls_goodness_of_fit_ref   1.019
_refine_ls_hydrogen_treatment    constr
_refine_ls_matrix_type           full
_refine_ls_number_parameters     383
_refine_ls_number_reflns         10785
_refine_ls_number_restraints     0
_refine_ls_R_factor_all          0.0706
_refine_ls_R_factor_gt           0.0506
_refine_ls_restrained_S_all      1.019
_refine_ls_shift/su_max          0.001
_refine_ls_shift/su_mean         0.000
_refine_ls_structure_factor_coef Fsqd
_refine_ls_weighting_details     
'w=1/[\s^2^(Fo^2^)+(0.0611P)^2^+0.9120P] where P=(Fo^2^+2Fc^2^)/3'
_refine_ls_weighting_scheme      calc
_refine_ls_wR_factor_gt          0.1288
_refine_ls_wR_factor_ref         0.1445
_refine_special_details          ?
_olex2_refinement_description    
;
1. Fixed Uiso
 At 1.2 times of:
  All C(H) groups, All C(H,H) groups
 At 1.5 times of:
  All C(H,H,H) groups
2.a Secondary CH2 refined with riding coordinates:
 C38(H38A,H38B)
2.b Aromatic/amide H refined with riding coordinates:
 C26(H26), C23(H23), C6(H6), C27(H27), C7(H7), C24(H24), C31(H31), C9(H9),
 C32(H32), C13(H13), C15(H15), C10(H10), C34(H34), C35(H35), C18(H18), C17(H17)
2.c Idealised Me refined as rotating group:
 C11(H11A,H11B,H11C), C37(H37A,H37B,H37C), C29(H29A,H29B,H29C), C20(H20A,H20B,
 H20C)
;
_atom_sites_solution_hydrogens   geom
_atom_sites_solution_primary     ?
_atom_sites_solution_secondary   ?
loop_
_atom_site_label
_atom_site_type_symbol
_atom_site_fract_x
_atom_site_fract_y
_atom_site_fract_z
_atom_site_U_iso_or_equiv
_atom_site_adp_type
_atom_site_occupancy
_atom_site_site_symmetry_order
_atom_site_calc_flag
_atom_site_refinement_flags_posn
_atom_site_refinement_flags_adp
_atom_site_refinement_flags_occupancy
_atom_site_disorder_assembly
_atom_site_disorder_group
Cl40 Cl 0.40256(6) 0.69053(5) 0.89234(5) 0.04707(14) Uani 1 1 d . . . . .
Cl39 Cl 0.16763(6) 0.62882(7) 0.98804(5) 0.05313(15) Uani 1 1 d . . . . .
O28 O 1.02371(10) 0.03081(9) 0.78200(9) 0.0208(2) Uani 1 1 d . . . . .
O36 O 0.66440(10) 0.96471(9) 0.54496(10) 0.0220(2) Uani 1 1 d . . . . .
O19 O 1.19139(10) 0.18021(10) 0.21102(10) 0.0239(2) Uani 1 1 d . . . . .
O11 O 0.61834(11) 1.04879(9) 0.05721(9) 0.0241(2) Uani 1 1 d . . . . .
N21 N 0.71103(10) 0.48381(9) 0.56186(9) 0.01160(18) Uani 1 1 d . . . . .
N4 N 0.70979(10) 0.56340(9) 0.32660(9) 0.01221(18) Uani 1 1 d . . . . .
N5 N 0.50182(12) 0.39299(12) 0.82913(10) 0.0201(2) Uani 1 1 d . . . . .
C2 C 0.60948(11) 0.48543(10) 0.52946(10) 0.01035(19) Uani 1 1 d . . . . .
C1 C 0.60479(11) 0.53418(10) 0.41396(10) 0.01059(19) Uani 1 1 d . . . . .
C4 C 0.50356(12) 0.41668(11) 0.73366(11) 0.0135(2) Uani 1 1 d . . . . .
C22 C 0.79004(11) 0.37155(11) 0.61975(10) 0.01134(19) Uani 1 1 d . . . . .
C5 C 0.68893(11) 0.68533(11) 0.25459(10) 0.0115(2) Uani 1 1 d . . . . .
C26 C 0.88448(13) 0.14490(12) 0.66113(12) 0.0164(2) Uani 1 1 d . . . . .
H26 H 0.894053 0.067398 0.651339 0.020 Uiso 1 1 calc R U . . .
C3 C 0.50506(11) 0.45189(11) 0.61381(10) 0.01103(19) Uani 1 1 d . . . . .
C25 C 0.94732(12) 0.14571(11) 0.73268(11) 0.0146(2) Uani 1 1 d . . . . .
C12 C 0.83308(11) 0.46454(11) 0.30286(10) 0.0117(2) Uani 1 1 d . . . . .
C30 C 0.70437(11) 0.60458(11) 0.55863(10) 0.01116(19) Uani 1 1 d . . . . .
C23 C 0.85140(12) 0.37117(11) 0.69287(11) 0.0138(2) Uani 1 1 d . . . . .
H23 H 0.839228 0.448417 0.705221 0.017 Uiso 1 1 calc R U . . .
C6 C 0.59581(12) 0.78934(11) 0.30110(11) 0.0147(2) Uani 1 1 d . . . . .
H6 H 0.547265 0.777932 0.380499 0.018 Uiso 1 1 calc R U . . .
C27 C 0.80827(12) 0.25619(11) 0.60430(11) 0.0146(2) Uani 1 1 d . . . . .
H27 H 0.767888 0.254333 0.554272 0.017 Uiso 1 1 calc R U . . .
C7 C 0.57380(13) 0.90875(12) 0.23244(11) 0.0171(2) Uani 1 1 d . . . . .
H7 H 0.508905 0.978652 0.264569 0.021 Uiso 1 1 calc R U . . .
C24 C 0.93046(12) 0.25929(12) 0.74832(11) 0.0149(2) Uani 1 1 d . . . . .
H24 H 0.972802 0.260894 0.796844 0.018 Uiso 1 1 calc R U . . .
C33 C 0.68521(13) 0.84486(11) 0.54648(11) 0.0150(2) Uani 1 1 d . . . . .
C31 C 0.81516(12) 0.63653(11) 0.51231(11) 0.0137(2) Uani 1 1 d . . . . .
H31 H 0.897785 0.576427 0.483331 0.016 Uiso 1 1 calc R U . . .
C9 C 0.74047(13) 0.82425(12) 0.06968(11) 0.0162(2) Uani 1 1 d . . . . .
H9 H 0.791288 0.836041 -0.008934 0.019 Uiso 1 1 calc R U . . .
C32 C 0.80679(12) 0.75537(12) 0.50776(11) 0.0150(2) Uani 1 1 d . . . . .
H32 H 0.883588 0.775165 0.478411 0.018 Uiso 1 1 calc R U . . .
C13 C 0.84096(12) 0.34804(12) 0.30089(11) 0.0156(2) Uani 1 1 d . . . . .
H13 H 0.762949 0.332943 0.319756 0.019 Uiso 1 1 calc R U . . .
C8 C 0.64608(12) 0.92733(11) 0.11649(11) 0.0154(2) Uani 1 1 d . . . . .
C15 C 0.96143(13) 0.25403(12) 0.27170(12) 0.0185(2) Uani 1 1 d . . . . .
H15 H 0.965734 0.174546 0.271780 0.022 Uiso 1 1 calc R U . . .
C10 C 0.76007(12) 0.70381(12) 0.13856(11) 0.0153(2) Uani 1 1 d . . . . .
H10 H 0.822738 0.633606 0.105833 0.018 Uiso 1 1 calc R U . . .
C16 C 1.07626(12) 0.27615(12) 0.24223(11) 0.0166(2) Uani 1 1 d . . . . .
C34 C 0.57311(13) 0.81405(12) 0.59238(12) 0.0174(2) Uani 1 1 d . . . . .
H34 H 0.489919 0.875039 0.618605 0.021 Uiso 1 1 calc R U . . .
C35 C 0.58360(12) 0.69446(12) 0.59952(11) 0.0154(2) Uani 1 1 d . . . . .
H35 H 0.507469 0.673253 0.632757 0.018 Uiso 1 1 calc R U . . .
C18 C 0.94817(12) 0.48481(12) 0.27587(12) 0.0160(2) Uani 1 1 d . . . . .
H18 H 0.943905 0.563069 0.279045 0.019 Uiso 1 1 calc R U . . .
C17 C 1.06916(12) 0.39204(13) 0.24437(12) 0.0184(2) Uani 1 1 d . . . . .
H17 H 1.147138 0.407649 0.224253 0.022 Uiso 1 1 calc R U . . .
C11 C 0.68985(17) 1.07259(14) -0.06134(13) 0.0281(3) Uani 1 1 d . . . . .
H11A H 0.672036 1.033896 -0.105507 0.042 Uiso 1 1 calc R U . . .
H11B H 0.783698 1.037112 -0.067831 0.042 Uiso 1 1 calc R U . . .
H11C H 0.663109 1.163183 -0.092414 0.042 Uiso 1 1 calc R U . . .
C37 C 0.77626(16) 0.99878(15) 0.50548(15) 0.0274(3) Uani 1 1 d . . . . .
H37A H 0.819276 0.994449 0.423619 0.041 Uiso 1 1 calc R U . . .
H37B H 0.837499 0.940979 0.551602 0.041 Uiso 1 1 calc R U . . .
H37C H 0.748996 1.084353 0.514029 0.041 Uiso 1 1 calc R U . . .
C29 C 1.10706(17) 0.03066(16) 0.83772(17) 0.0313(3) Uani 1 1 d . . . . .
H29A H 1.162295 0.078210 0.782987 0.047 Uiso 1 1 calc R U . . .
H29B H 1.162563 -0.055764 0.863381 0.047 Uiso 1 1 calc R U . . .
H29C H 1.053455 0.069416 0.904996 0.047 Uiso 1 1 calc R U . . .
C20 C 1.30736(14) 0.21025(17) 0.15947(14) 0.0287(3) Uani 1 1 d . . . . .
H20A H 1.295366 0.281329 0.093348 0.043 Uiso 1 1 calc R U . . .
H20B H 1.381818 0.137653 0.132774 0.043 Uiso 1 1 calc R U . . .
H20C H 1.324257 0.232322 0.217008 0.043 Uiso 1 1 calc R U . . .
C38 C 0.3231(2) 0.59318(18) 1.00163(15) 0.0367(4) Uani 1 1 d . . . . .
H38A H 0.312870 0.603549 1.078476 0.044 Uiso 1 1 calc R U . . .
H38B H 0.377576 0.504671 0.997032 0.044 Uiso 1 1 calc R U . . .

loop_
_atom_site_aniso_label
_atom_site_aniso_U_11
_atom_site_aniso_U_22
_atom_site_aniso_U_33
_atom_site_aniso_U_23
_atom_site_aniso_U_13
_atom_site_aniso_U_12
Cl40 0.0668(3) 0.0373(2) 0.0364(2) -0.00106(19) -0.0093(2) -0.0275(2)
Cl39 0.0615(4) 0.0716(4) 0.0373(3) -0.0141(3) -0.0133(2) -0.0318(3)
O28 0.0209(5) 0.0134(4) 0.0273(5) 0.0015(4) -0.0149(4) -0.0030(4)
O36 0.0235(5) 0.0136(4) 0.0293(5) -0.0099(4) -0.0008(4) -0.0086(4)
O19 0.0159(4) 0.0218(5) 0.0240(5) -0.0097(4) -0.0036(4) 0.0034(4)
O11 0.0237(5) 0.0108(4) 0.0204(5) 0.0032(3) 0.0015(4) -0.0029(4)
N21 0.0118(4) 0.0091(4) 0.0163(5) -0.0010(3) -0.0069(4) -0.0046(3)
N4 0.0098(4) 0.0092(4) 0.0141(4) -0.0003(3) -0.0016(3) -0.0036(3)
N5 0.0229(5) 0.0211(5) 0.0159(5) -0.0022(4) -0.0069(4) -0.0077(4)
C2 0.0103(4) 0.0092(4) 0.0126(5) -0.0011(4) -0.0048(4) -0.0040(4)
C1 0.0097(4) 0.0090(4) 0.0126(5) -0.0010(4) -0.0030(4) -0.0040(4)
C4 0.0131(5) 0.0125(5) 0.0150(5) -0.0016(4) -0.0045(4) -0.0051(4)
C22 0.0103(4) 0.0104(5) 0.0131(5) -0.0019(4) -0.0036(4) -0.0036(4)
C5 0.0119(5) 0.0090(4) 0.0123(5) -0.0005(4) -0.0026(4) -0.0047(4)
C26 0.0178(5) 0.0114(5) 0.0216(6) -0.0025(4) -0.0088(5) -0.0045(4)
C3 0.0111(5) 0.0102(4) 0.0116(5) -0.0011(4) -0.0037(4) -0.0042(4)
C25 0.0132(5) 0.0125(5) 0.0160(5) 0.0005(4) -0.0056(4) -0.0042(4)
C12 0.0101(5) 0.0112(5) 0.0125(5) -0.0023(4) -0.0027(4) -0.0033(4)
C30 0.0127(5) 0.0098(4) 0.0120(5) -0.0017(4) -0.0040(4) -0.0049(4)
C23 0.0153(5) 0.0126(5) 0.0160(5) -0.0024(4) -0.0064(4) -0.0059(4)
C6 0.0146(5) 0.0120(5) 0.0125(5) -0.0022(4) 0.0003(4) -0.0043(4)
C27 0.0160(5) 0.0113(5) 0.0193(6) -0.0031(4) -0.0092(4) -0.0039(4)
C7 0.0159(5) 0.0113(5) 0.0167(6) -0.0028(4) 0.0003(4) -0.0029(4)
C24 0.0152(5) 0.0147(5) 0.0165(5) -0.0006(4) -0.0078(4) -0.0058(4)
C33 0.0189(5) 0.0117(5) 0.0158(5) -0.0047(4) -0.0030(4) -0.0067(4)
C31 0.0116(5) 0.0118(5) 0.0170(5) -0.0029(4) -0.0026(4) -0.0049(4)
C9 0.0170(5) 0.0130(5) 0.0122(5) -0.0005(4) -0.0008(4) -0.0044(4)
C32 0.0146(5) 0.0129(5) 0.0178(5) -0.0035(4) -0.0027(4) -0.0067(4)
C13 0.0145(5) 0.0120(5) 0.0197(6) -0.0038(4) -0.0033(4) -0.0052(4)
C8 0.0152(5) 0.0099(5) 0.0159(5) 0.0008(4) -0.0028(4) -0.0041(4)
C15 0.0189(6) 0.0122(5) 0.0217(6) -0.0056(4) -0.0032(5) -0.0038(4)
C10 0.0165(5) 0.0121(5) 0.0130(5) -0.0028(4) -0.0012(4) -0.0041(4)
C16 0.0129(5) 0.0166(5) 0.0154(5) -0.0058(4) -0.0038(4) 0.0004(4)
C34 0.0140(5) 0.0154(5) 0.0223(6) -0.0091(5) -0.0015(4) -0.0042(4)
C35 0.0121(5) 0.0155(5) 0.0193(6) -0.0068(4) -0.0017(4) -0.0056(4)
C18 0.0123(5) 0.0156(5) 0.0214(6) -0.0068(4) -0.0030(4) -0.0055(4)
C17 0.0111(5) 0.0220(6) 0.0228(6) -0.0090(5) -0.0031(4) -0.0048(4)
C11 0.0314(8) 0.0174(6) 0.0191(6) 0.0047(5) -0.0010(6) -0.0068(6)
C37 0.0311(7) 0.0197(6) 0.0362(8) -0.0094(6) -0.0033(6) -0.0158(6)
C29 0.0323(8) 0.0244(7) 0.0405(9) 0.0008(6) -0.0278(7) -0.0040(6)
C20 0.0124(6) 0.0401(9) 0.0269(7) -0.0150(7) -0.0045(5) 0.0011(6)
C38 0.0472(10) 0.0347(9) 0.0212(7) -0.0052(6) -0.0043(7) -0.0140(8)

_geom_special_details            
;
 All esds (except the esd in the dihedral angle between two l.s. planes)
 are estimated using the full covariance matrix.  The cell esds are taken
 into account individually in the estimation of esds in distances, angles
 and torsion angles; correlations between esds in cell parameters are only
 used when they are defined by crystal symmetry.  An approximate (isotropic)
 treatment of cell esds is used for estimating esds involving l.s. planes.
;
loop_
_geom_bond_atom_site_label_1
_geom_bond_atom_site_label_2
_geom_bond_distance
_geom_bond_site_symmetry_2
_geom_bond_publ_flag
Cl40 C38 1.756(2) . ?
Cl39 C38 1.766(2) . ?
O28 C25 1.3706(15) . ?
O28 C29 1.4293(18) . ?
O36 C33 1.3669(15) . ?
O36 C37 1.4239(18) . ?
O19 C16 1.3681(15) . ?
O19 C20 1.432(2) . ?
O11 C8 1.3627(15) . ?
O11 C11 1.4214(18) . ?
N21 C2 1.4132(14) . ?
N21 C22 1.4107(15) . ?
N21 C30 1.4299(15) . ?
N4 C1 1.4043(15) . ?
N4 C5 1.4208(15) . ?
N4 C12 1.4226(15) . ?
N5 C4 1.1477(17) . ?
C2 C1 1.4015(16) . ?
C2 C3 1.4074(16) . ?
C1 C3 1.4088(16) 2_666 ?
C4 C3 1.4371(17) . ?
C22 C23 1.3922(16) . ?
C22 C27 1.4016(16) . ?
C5 C6 1.3970(17) . ?
C5 C10 1.3902(17) . ?
C26 H26 0.9500 . ?
C26 C25 1.3953(18) . ?
C26 C27 1.3845(17) . ?
C25 C24 1.3870(17) . ?
C12 C13 1.3940(16) . ?
C12 C18 1.3903(16) . ?
C30 C31 1.3906(16) . ?
C30 C35 1.3950(17) . ?
C23 H23 0.9500 . ?
C23 C24 1.3949(17) . ?
C6 H6 0.9500 . ?
C6 C7 1.3824(17) . ?
C27 H27 0.9500 . ?
C7 H7 0.9500 . ?
C7 C8 1.3931(18) . ?
C24 H24 0.9500 . ?
C33 C32 1.3915(18) . ?
C33 C34 1.3973(18) . ?
C31 H31 0.9500 . ?
C31 C32 1.3933(17) . ?
C9 H9 0.9500 . ?
C9 C8 1.3941(17) . ?
C9 C10 1.3943(17) . ?
C32 H32 0.9500 . ?
C13 H13 0.9500 . ?
C13 C15 1.3857(18) . ?
C15 H15 0.9500 . ?
C15 C16 1.3935(19) . ?
C10 H10 0.9500 . ?
C16 C17 1.3910(19) . ?
C34 H34 0.9500 . ?
C34 C35 1.3837(17) . ?
C35 H35 0.9500 . ?
C18 H18 0.9500 . ?
C18 C17 1.3871(18) . ?
C17 H17 0.9500 . ?
C11 H11A 0.9800 . ?
C11 H11B 0.9800 . ?
C11 H11C 0.9800 . ?
C37 H37A 0.9800 . ?
C37 H37B 0.9800 . ?
C37 H37C 0.9800 . ?
C29 H29A 0.9800 . ?
C29 H29B 0.9800 . ?
C29 H29C 0.9800 . ?
C20 H20A 0.9800 . ?
C20 H20B 0.9800 . ?
C20 H20C 0.9800 . ?
C38 H38A 0.9900 . ?
C38 H38B 0.9900 . ?

loop_
_geom_angle_atom_site_label_1
_geom_angle_atom_site_label_2
_geom_angle_atom_site_label_3
_geom_angle
_geom_angle_site_symmetry_1
_geom_angle_site_symmetry_3
_geom_angle_publ_flag
C25 O28 C29 116.50(11) . . ?
C33 O36 C37 117.45(11) . . ?
C16 O19 C20 116.53(12) . . ?
C8 O11 C11 117.85(11) . . ?
C2 N21 C30 114.66(9) . . ?
C22 N21 C2 120.59(9) . . ?
C22 N21 C30 122.88(10) . . ?
C1 N4 C5 120.44(10) . . ?
C1 N4 C12 118.28(10) . . ?
C5 N4 C12 120.82(10) . . ?
C1 C2 N21 119.60(10) . . ?
C1 C2 C3 119.28(10) . . ?
C3 C2 N21 120.73(10) . . ?
N4 C1 C3 120.47(10) . 2_666 ?
C2 C1 N4 120.85(10) . . ?
C2 C1 C3 118.62(10) . 2_666 ?
N5 C4 C3 177.47(13) . . ?
C23 C22 N21 121.91(10) . . ?
C23 C22 C27 118.25(11) . . ?
C27 C22 N21 119.84(10) . . ?
C6 C5 N4 119.58(10) . . ?
C10 C5 N4 121.41(11) . . ?
C10 C5 C6 119.01(11) . . ?
C25 C26 H26 119.7 . . ?
C27 C26 H26 119.7 . . ?
C27 C26 C25 120.51(11) . . ?
C2 C3 C1 122.10(10) . 2_666 ?
C2 C3 C4 118.54(10) . . ?
C1 C3 C4 118.93(10) 2_666 . ?
O28 C25 C26 115.96(11) . . ?
O28 C25 C24 124.76(11) . . ?
C24 C25 C26 119.28(11) . . ?
C13 C12 N4 120.79(10) . . ?
C18 C12 N4 120.20(11) . . ?
C18 C12 C13 118.94(11) . . ?
C31 C30 N21 121.61(10) . . ?
C31 C30 C35 118.74(11) . . ?
C35 C30 N21 119.61(10) . . ?
C22 C23 H23 119.4 . . ?
C22 C23 C24 121.11(11) . . ?
C24 C23 H23 119.4 . . ?
C5 C6 H6 119.8 . . ?
C7 C6 C5 120.48(11) . . ?
C7 C6 H6 119.8 . . ?
C22 C27 H27 119.6 . . ?
C26 C27 C22 120.75(11) . . ?
C26 C27 H27 119.6 . . ?
C6 C7 H7 119.8 . . ?
C6 C7 C8 120.49(12) . . ?
C8 C7 H7 119.8 . . ?
C25 C24 C23 120.08(11) . . ?
C25 C24 H24 120.0 . . ?
C23 C24 H24 120.0 . . ?
O36 C33 C32 124.94(11) . . ?
O36 C33 C34 115.16(11) . . ?
C32 C33 C34 119.89(11) . . ?
C30 C31 H31 119.5 . . ?
C30 C31 C32 120.99(11) . . ?
C32 C31 H31 119.5 . . ?
C8 C9 H9 120.1 . . ?
C8 C9 C10 119.82(11) . . ?
C10 C9 H9 120.1 . . ?
C33 C32 C31 119.56(11) . . ?
C33 C32 H32 120.2 . . ?
C31 C32 H32 120.2 . . ?
C12 C13 H13 119.7 . . ?
C15 C13 C12 120.68(12) . . ?
C15 C13 H13 119.7 . . ?
O11 C8 C7 115.75(11) . . ?
O11 C8 C9 124.80(12) . . ?
C7 C8 C9 119.45(11) . . ?
C13 C15 H15 120.0 . . ?
C13 C15 C16 119.97(12) . . ?
C16 C15 H15 120.0 . . ?
C5 C10 C9 120.72(11) . . ?
C5 C10 H10 119.6 . . ?
C9 C10 H10 119.6 . . ?
O19 C16 C15 116.65(12) . . ?
O19 C16 C17 123.68(12) . . ?
C17 C16 C15 119.67(11) . . ?
C33 C34 H34 120.1 . . ?
C35 C34 C33 119.82(12) . . ?
C35 C34 H34 120.1 . . ?
C30 C35 H35 119.5 . . ?
C34 C35 C30 120.95(11) . . ?
C34 C35 H35 119.5 . . ?
C12 C18 H18 119.6 . . ?
C17 C18 C12 120.74(12) . . ?
C17 C18 H18 119.6 . . ?
C16 C17 H17 120.0 . . ?
C18 C17 C16 119.98(12) . . ?
C18 C17 H17 120.0 . . ?
O11 C11 H11A 109.5 . . ?
O11 C11 H11B 109.5 . . ?
O11 C11 H11C 109.5 . . ?
H11A C11 H11B 109.5 . . ?
H11A C11 H11C 109.5 . . ?
H11B C11 H11C 109.5 . . ?
O36 C37 H37A 109.5 . . ?
O36 C37 H37B 109.5 . . ?
O36 C37 H37C 109.5 . . ?
H37A C37 H37B 109.5 . . ?
H37A C37 H37C 109.5 . . ?
H37B C37 H37C 109.5 . . ?
O28 C29 H29A 109.5 . . ?
O28 C29 H29B 109.5 . . ?
O28 C29 H29C 109.5 . . ?
H29A C29 H29B 109.5 . . ?
H29A C29 H29C 109.5 . . ?
H29B C29 H29C 109.5 . . ?
O19 C20 H20A 109.5 . . ?
O19 C20 H20B 109.5 . . ?
O19 C20 H20C 109.5 . . ?
H20A C20 H20B 109.5 . . ?
H20A C20 H20C 109.5 . . ?
H20B C20 H20C 109.5 . . ?
Cl40 C38 Cl39 111.41(11) . . ?
Cl40 C38 H38A 109.3 . . ?
Cl40 C38 H38B 109.3 . . ?
Cl39 C38 H38A 109.3 . . ?
Cl39 C38 H38B 109.3 . . ?
H38A C38 H38B 108.0 . . ?

loop_
_geom_torsion_atom_site_label_1
_geom_torsion_atom_site_label_2
_geom_torsion_atom_site_label_3
_geom_torsion_atom_site_label_4
_geom_torsion
_geom_torsion_site_symmetry_1
_geom_torsion_site_symmetry_2
_geom_torsion_site_symmetry_3
_geom_torsion_site_symmetry_4
_geom_torsion_publ_flag
O28 C25 C24 C23 179.29(12) . . . . ?
O36 C33 C32 C31 -179.10(12) . . . . ?
O36 C33 C34 C35 -179.04(12) . . . . ?
O19 C16 C17 C18 179.27(13) . . . . ?
N21 C2 C1 N4 9.97(16) . . . . ?
N21 C2 C1 C3 -172.84(10) . . . 2_666 ?
N21 C2 C3 C1 172.76(10) . . . 2_666 ?
N21 C2 C3 C4 0.36(17) . . . . ?
N21 C22 C23 C24 -179.22(11) . . . . ?
N21 C22 C27 C26 -179.42(12) . . . . ?
N21 C30 C31 C32 178.79(11) . . . . ?
N21 C30 C35 C34 -176.84(12) . . . . ?
N4 C5 C6 C7 -179.84(12) . . . . ?
N4 C5 C10 C9 -178.59(12) . . . . ?
N4 C12 C13 C15 176.55(12) . . . . ?
N4 C12 C18 C17 -175.30(12) . . . . ?
C2 N21 C22 C23 -153.41(12) . . . . ?
C2 N21 C22 C27 26.53(17) . . . . ?
C2 N21 C30 C31 -136.60(12) . . . . ?
C2 N21 C30 C35 41.42(15) . . . . ?
C1 N4 C5 C6 35.21(17) . . . . ?
C1 N4 C5 C10 -145.32(12) . . . . ?
C1 N4 C12 C13 40.80(17) . . . . ?
C1 N4 C12 C18 -142.21(12) . . . . ?
C1 C2 C3 C1 -0.06(19) . . . 2_666 ?
C1 C2 C3 C4 -172.46(11) . . . . ?
C22 N21 C2 C1 -126.35(12) . . . . ?
C22 N21 C2 C3 60.84(15) . . . . ?
C22 N21 C30 C31 58.92(16) . . . . ?
C22 N21 C30 C35 -123.06(13) . . . . ?
C22 C23 C24 C25 -1.11(19) . . . . ?
C5 N4 C1 C2 -124.95(12) . . . . ?
C5 N4 C1 C3 57.92(15) . . . 2_666 ?
C5 N4 C12 C13 -131.49(13) . . . . ?
C5 N4 C12 C18 45.50(17) . . . . ?
C5 C6 C7 C8 -1.4(2) . . . . ?
C26 C25 C24 C23 0.01(19) . . . . ?
C3 C2 C1 N4 -177.13(11) . . . . ?
C3 C2 C1 C3 0.06(18) . . . 2_666 ?
C25 C26 C27 C22 -1.6(2) . . . . ?
C12 N4 C1 C2 62.73(15) . . . . ?
C12 N4 C1 C3 -114.40(12) . . . 2_666 ?
C12 N4 C5 C6 -152.66(12) . . . . ?
C12 N4 C5 C10 26.81(17) . . . . ?
C12 C13 C15 C16 -1.0(2) . . . . ?
C12 C18 C17 C16 -1.6(2) . . . . ?
C30 N21 C2 C1 68.77(14) . . . . ?
C30 N21 C2 C3 -104.03(13) . . . . ?
C30 N21 C22 C23 10.19(17) . . . . ?
C30 N21 C22 C27 -169.87(11) . . . . ?
C30 C31 C32 C33 -2.21(19) . . . . ?
C23 C22 C27 C26 0.53(18) . . . . ?
C6 C5 C10 C9 0.89(19) . . . . ?
C6 C7 C8 O11 -178.81(13) . . . . ?
C6 C7 C8 C9 0.5(2) . . . . ?
C27 C22 C23 C24 0.84(18) . . . . ?
C27 C26 C25 O28 -178.00(12) . . . . ?
C27 C26 C25 C24 1.3(2) . . . . ?
C33 C34 C35 C30 -1.7(2) . . . . ?
C31 C30 C35 C34 1.23(19) . . . . ?
C32 C33 C34 C35 0.2(2) . . . . ?
C13 C12 C18 C17 1.74(19) . . . . ?
C13 C15 C16 O19 -178.07(12) . . . . ?
C13 C15 C16 C17 1.2(2) . . . . ?
C8 C9 C10 C5 -1.8(2) . . . . ?
C15 C16 C17 C18 0.1(2) . . . . ?
C10 C5 C6 C7 0.67(19) . . . . ?
C10 C9 C8 O11 -179.71(13) . . . . ?
C10 C9 C8 C7 1.1(2) . . . . ?
C34 C33 C32 C31 1.7(2) . . . . ?
C35 C30 C31 C32 0.75(19) . . . . ?
C18 C12 C13 C15 -0.48(19) . . . . ?
C11 O11 C8 C7 179.80(14) . . . . ?
C11 O11 C8 C9 0.5(2) . . . . ?
C37 O36 C33 C32 -2.9(2) . . . . ?
C37 O36 C33 C34 176.35(13) . . . . ?
C29 O28 C25 C26 168.90(13) . . . . ?
C29 O28 C25 C24 -10.4(2) . . . . ?
C20 O19 C16 C15 168.23(13) . . . . ?
C20 O19 C16 C17 -10.97(19) . . . . ?

_shelx_res_file                  
;
TITL mo_gia192_1_0m_a.res in P-1
    mo_gia192_1_0m.res
    created by SHELXL-2019/2 at 11:46:58 on 21-Apr-2025
REM Old TITL
REM SHELXT solution in P-1: R1 0.133, Rweak 0.006, Alpha 0.040
REM <I/s> 0.000 for 0 systematic absences, Orientation as input
REM Formula found by SHELXT: C33 N3 O4 Cl2
CELL 0.71073 11.9019 12.2312 12.81 69.489 67.054 63.313
ZERR 1 0.0007 0.0008 0.0008 0.002 0.002 0.002
LATT 1
SFAC C H Cl N O
UNIT 66 60 4 6 8

L.S. 6 0 0
PLAN  2
SIZE 0.181 0.194 0.271
TEMP -173.15
CONF
BOND
list 4
MORE -1
BOND $H
fmap 2 53
acta
OMIT -1 -2 1
OMIT -1 3 1
OMIT 0 1 0
OMIT 0 1 1
REM <olex2.extras>
REM <HklSrc "%.\\mo_gia192_1_0m.hkl">
REM </olex2.extras>

WGHT    0.061100    0.912000
FVAR       0.98429
CL40  3    0.402556    0.690531    0.892337    11.00000    0.06678    0.03727 =
         0.03635   -0.00106   -0.00926   -0.02750
CL39  3    0.167634    0.628819    0.988035    11.00000    0.06152    0.07155 =
         0.03734   -0.01410   -0.01333   -0.03179
O28   5    1.023711    0.030814    0.782000    11.00000    0.02086    0.01336 =
         0.02730    0.00153   -0.01488   -0.00297
O36   5    0.664402    0.964715    0.544958    11.00000    0.02346    0.01357 =
         0.02930   -0.00991   -0.00078   -0.00862
O19   5    1.191392    0.180214    0.211017    11.00000    0.01586    0.02183 =
         0.02401   -0.00972   -0.00362    0.00344
O11   5    0.618338    1.048792    0.057214    11.00000    0.02374    0.01078 =
         0.02040    0.00318    0.00147   -0.00295
N21   4    0.711034    0.483809    0.561856    11.00000    0.01184    0.00906 =
         0.01634   -0.00097   -0.00686   -0.00463
N4    4    0.709785    0.563398    0.326601    11.00000    0.00976    0.00924 =
         0.01414   -0.00032   -0.00163   -0.00357
N5    4    0.501824    0.392986    0.829129    11.00000    0.02294    0.02111 =
         0.01593   -0.00225   -0.00689   -0.00768
C2    1    0.609483    0.485426    0.529462    11.00000    0.01032    0.00922 =
         0.01260   -0.00107   -0.00481   -0.00401
C1    1    0.604789    0.534178    0.413956    11.00000    0.00970    0.00899 =
         0.01256   -0.00100   -0.00302   -0.00399
C4    1    0.503561    0.416681    0.733661    11.00000    0.01309    0.01253 =
         0.01498   -0.00159   -0.00450   -0.00514
C22   1    0.790040    0.371548    0.619754    11.00000    0.01027    0.01036 =
         0.01307   -0.00193   -0.00361   -0.00359
C5    1    0.688925    0.685334    0.254589    11.00000    0.01186    0.00899 =
         0.01231   -0.00046   -0.00255   -0.00468
C26   1    0.884476    0.144901    0.661133    11.00000    0.01780    0.01137 =
         0.02160   -0.00250   -0.00884   -0.00451
AFIX  43
H26   2    0.894053    0.067398    0.651339    11.00000   -1.20000
AFIX   0
C3    1    0.505056    0.451893    0.613809    11.00000    0.01111    0.01018 =
         0.01163   -0.00110   -0.00372   -0.00416
C25   1    0.947316    0.145706    0.732682    11.00000    0.01317    0.01245 =
         0.01601    0.00054   -0.00559   -0.00424
C12   1    0.833081    0.464545    0.302861    11.00000    0.01006    0.01115 =
         0.01247   -0.00231   -0.00267   -0.00326
C30   1    0.704369    0.604582    0.558628    11.00000    0.01272    0.00976 =
         0.01196   -0.00166   -0.00396   -0.00492
C23   1    0.851401    0.371174    0.692875    11.00000    0.01528    0.01263 =
         0.01602   -0.00240   -0.00641   -0.00586
AFIX  43
H23   2    0.839228    0.448417    0.705221    11.00000   -1.20000
AFIX   0
C6    1    0.595813    0.789342    0.301103    11.00000    0.01463    0.01200 =
         0.01247   -0.00218    0.00033   -0.00430
AFIX  43
H6    2    0.547265    0.777932    0.380499    11.00000   -1.20000
AFIX   0
C27   1    0.808273    0.256187    0.604304    11.00000    0.01602    0.01133 =
         0.01928   -0.00314   -0.00915   -0.00388
AFIX  43
H27   2    0.767888    0.254333    0.554272    11.00000   -1.20000
AFIX   0
C7    1    0.573802    0.908750    0.232443    11.00000    0.01588    0.01128 =
         0.01667   -0.00282    0.00031   -0.00285
AFIX  43
H7    2    0.508905    0.978652    0.264569    11.00000   -1.20000
AFIX   0
C24   1    0.930457    0.259290    0.748318    11.00000    0.01515    0.01471 =
         0.01650   -0.00065   -0.00784   -0.00579
AFIX  43
H24   2    0.972802    0.260894    0.796844    11.00000   -1.20000
AFIX   0
C33   1    0.685205    0.844863    0.546477    11.00000    0.01889    0.01170 =
         0.01579   -0.00475   -0.00304   -0.00672
C31   1    0.815159    0.636529    0.512306    11.00000    0.01158    0.01176 =
         0.01698   -0.00294   -0.00260   -0.00491
AFIX  43
H31   2    0.897785    0.576427    0.483331    11.00000   -1.20000
AFIX   0
C9    1    0.740465    0.824252    0.069683    11.00000    0.01700    0.01303 =
         0.01220   -0.00045   -0.00082   -0.00440
AFIX  43
H9    2    0.791288    0.836041   -0.008934    11.00000   -1.20000
AFIX   0
C32   1    0.806792    0.755366    0.507755    11.00000    0.01460    0.01294 =
         0.01777   -0.00350   -0.00269   -0.00670
AFIX  43
H32   2    0.883588    0.775165    0.478411    11.00000   -1.20000
AFIX   0
C13   1    0.840965    0.348043    0.300892    11.00000    0.01448    0.01197 =
         0.01974   -0.00377   -0.00332   -0.00516
AFIX  43
H13   2    0.762949    0.332943    0.319756    11.00000   -1.20000
AFIX   0
C8    1    0.646082    0.927332    0.116492    11.00000    0.01515    0.00991 =
         0.01586    0.00078   -0.00285   -0.00411
C15   1    0.961431    0.254035    0.271702    11.00000    0.01885    0.01224 =
         0.02175   -0.00564   -0.00322   -0.00385
AFIX  43
H15   2    0.965734    0.174546    0.271780    11.00000   -1.20000
AFIX   0
C10   1    0.760074    0.703810    0.138556    11.00000    0.01650    0.01214 =
         0.01300   -0.00284   -0.00120   -0.00407
AFIX  43
H10   2    0.822738    0.633606    0.105833    11.00000   -1.20000
AFIX   0
C16   1    1.076260    0.276152    0.242234    11.00000    0.01288    0.01663 =
         0.01545   -0.00585   -0.00376    0.00041
C34   1    0.573107    0.814048    0.592377    11.00000    0.01402    0.01536 =
         0.02227   -0.00907   -0.00145   -0.00418
AFIX  43
H34   2    0.489919    0.875039    0.618605    11.00000   -1.20000
AFIX   0
C35   1    0.583600    0.694460    0.599523    11.00000    0.01212    0.01551 =
         0.01929   -0.00677   -0.00173   -0.00558
AFIX  43
H35   2    0.507469    0.673253    0.632757    11.00000   -1.20000
AFIX   0
C18   1    0.948172    0.484808    0.275873    11.00000    0.01229    0.01561 =
         0.02144   -0.00678   -0.00299   -0.00551
AFIX  43
H18   2    0.943905    0.563069    0.279045    11.00000   -1.20000
AFIX   0
C17   1    1.069156    0.392041    0.244367    11.00000    0.01108    0.02203 =
         0.02283   -0.00901   -0.00308   -0.00482
AFIX  43
H17   2    1.147138    0.407649    0.224253    11.00000   -1.20000
AFIX   0
C11   1    0.689847    1.072593   -0.061338    11.00000    0.03137    0.01738 =
         0.01915    0.00474   -0.00096   -0.00676
AFIX 137
H11A  2    0.672036    1.033896   -0.105507    11.00000   -1.50000
H11B  2    0.783698    1.037112   -0.067831    11.00000   -1.50000
H11C  2    0.663109    1.163183   -0.092414    11.00000   -1.50000
AFIX   0
C37   1    0.776260    0.998778    0.505475    11.00000    0.03112    0.01971 =
         0.03618   -0.00944   -0.00327   -0.01578
AFIX 137
H37A  2    0.819276    0.994449    0.423619    11.00000   -1.50000
H37B  2    0.837499    0.940979    0.551602    11.00000   -1.50000
H37C  2    0.748996    1.084353    0.514029    11.00000   -1.50000
AFIX   0
C29   1    1.107056    0.030656    0.837720    11.00000    0.03234    0.02438 =
         0.04054    0.00082   -0.02777   -0.00400
AFIX 137
H29A  2    1.162295    0.078210    0.782987    11.00000   -1.50000
H29B  2    1.162563   -0.055764    0.863381    11.00000   -1.50000
H29C  2    1.053455    0.069416    0.904996    11.00000   -1.50000
AFIX   0
C20   1    1.307360    0.210250    0.159468    11.00000    0.01244    0.04015 =
         0.02693   -0.01501   -0.00454    0.00109
AFIX 137
H20A  2    1.295366    0.281329    0.093348    11.00000   -1.50000
H20B  2    1.381818    0.137653    0.132774    11.00000   -1.50000
H20C  2    1.324257    0.232322    0.217008    11.00000   -1.50000
AFIX   0

C38   1    0.323114    0.593175    1.001628    11.00000    0.04716    0.03466 =
         0.02125   -0.00520   -0.00425   -0.01403
AFIX  23
H38A  2    0.312870    0.603549    1.078476    11.00000   -1.20000
H38B  2    0.377576    0.504671    0.997032    11.00000   -1.20000
AFIX   0
HKLF 4


REM  mo_gia192_1_0m_a.res in P-1
REM wR2 = 0.1445, GooF = S = 1.019, Restrained GooF = 1.019 for all data
REM R1 = 0.0506 for 8269 Fo > 4sig(Fo) and 0.0706 for all 10785 data
REM 383 parameters refined using 0 restraints

END

WGHT      0.0611      0.9120

REM Highest difference peak  0.480,  deepest hole -0.896,  1-sigma level  0.067
Q1    1   0.5488  0.5472  0.4015  11.00000  0.05    0.48
Q2    1   0.7245  0.6998  0.1990  11.00000  0.05    0.48
;
_shelx_res_checksum              14269
_shelx_hkl_file                  
;
  -2   0   0 2290.17  178.95
  -2   0   0 2215.69  179.05
  -2   0   0 2263.00  178.72
  -2   0   0 2197.56  178.81
  -2   0   0 2214.85  178.41
  -2   0   0 2228.89  178.93
   2   0   0 2219.29  178.44
   2   0   0 2025.20  179.18
   2   0   0 2134.44  178.85
   2   0   0 2101.64  178.75
   2   0   0 2032.95  178.38
   2   0   0 2049.88  178.55
   2   0   0 2138.57  178.84
   2   0   0 2121.21  178.95
   2   0   0 2038.13  178.63
  -3   0   0   13.85    4.21
  -3   0   0    8.72    3.59
  -3   0   0   13.21    4.87
  -3   0   0   10.94    3.72
  -3   0   0   16.98    4.44
  -3   0   0   15.47    4.87
  -3   0   0   10.06    4.65
   3   0   0    5.07    2.75
   3   0   0    9.49    3.23
   3   0   0   14.25    3.00
   3   0   0   16.00    4.66
   3   0   0   14.54    5.06
   3   0   0   11.96    4.28
   3   0   0    8.95    3.75
   3   0   0   15.71    3.53
  -4   0   0  714.15   61.03
  -4   0   0  776.01   61.55
  -4   0   0  711.69   62.13
  -4   0   0  732.73   62.60
  -4   0   0  794.32   62.09
  -4   0   0  759.94   62.11
  -4   0   0  763.70   62.28
   4   0   0  736.28   61.98
   4   0   0  638.05   61.13
   4   0   0  701.73   61.04
   4   0   0  767.25   63.39
   4   0   0  735.75   61.24
   4   0   0  580.77   60.97
   4   0   0  597.92   61.22
   4   0   0  735.39   60.22
  -5   0   0  328.49   33.16
  -5   0   0  363.93   34.14
  -5   0   0  348.89   31.94
  -5   0   0  359.13   33.07
  -5   0   0  362.91   32.47
  -5   0   0  368.17   33.67
  -5   0   0  345.64   33.13
   5   0   0  286.32   31.73
   5   0   0  350.77   33.15
   5   0   0  354.70   35.11
   5   0   0  358.77   32.07
   5   0   0  380.73   30.81
  -6   0   0  447.83   42.96
  -6   0   0  470.95   42.20
  -6   0   0  501.76   43.08
  -6   0   0  496.06   44.06
  -6   0   0  440.81   40.92
  -6   0   0  447.38   42.65
   6   0   0  464.27   40.03
   6   0   0  432.11   41.94
   6   0   0  360.98   40.71
   6   0   0  472.47   44.82
   6   0   0  497.50   39.75
  -7   0   0   15.82    9.70
  -7   0   0   18.86    6.99
  -7   0   0   25.33   11.40
  -7   0   0   24.67    9.12
  -7   0   0   13.24    8.07
  -7   0   0   20.89    9.30
   7   0   0   23.84    5.42
   7   0   0   -1.37    6.68
   7   0   0    7.02   11.49
   7   0   0   21.39    4.80
  -8   0   0  928.10   80.30
  -8   0   0  901.74   78.81
  -8   0   0  873.82   78.39
  -8   0   0  910.60   79.50
  -8   0   0  894.67   79.24
   8   0   0  737.27   74.26
   8   0   0  808.28   80.44
   8   0   0  887.00   78.25
   8   0   0  969.82   74.31
   8   0   0  878.69   74.75
  -9   0   0 1501.27  123.98
  -9   0   0 1495.53  123.25
  -9   0   0 1372.79  124.04
  -9   0   0 1399.14  123.70
  -9   0   0 1399.32  122.32
   9   0   0 1444.66  122.62
   9   0   0 1388.68  117.86
   9   0   0 1454.34  118.03
   9   0   0 1281.93  117.44
   9   0   0 1374.41  125.84
   9   0   0 1385.53  125.47
   9   0   0 1399.57  117.37
 -10   0   0  728.43   64.79
 -10   0   0  693.62   63.65
 -10   0   0  669.50   62.54
 -10   0   0  686.10   64.93
  10   0   0  673.31   62.83
  10   0   0  660.14   66.75
  10   0   0  607.31   65.44
 -11   0   0  334.88   37.32
 -11   0   0  345.74   36.47
 -11   0   0  321.62   34.68
 -11   0   0  346.88   36.23
  11   0   0  291.93   34.02
  11   0   0  305.68   38.57
  11   0   0  358.60   39.45
 -12   0   0   80.98   17.50
 -12   0   0   53.57   13.18
 -12   0   0   64.47   15.12
 -12   0   0   95.57   19.88
  12   0   0   68.19   20.59
  12   0   0   56.10   16.98
  12   0   0   54.38   13.14
 -13   0   0   -3.52    6.00
 -13   0   0    9.28    8.63
 -13   0   0    4.78    8.85
 -13   0   0   10.64    9.71
  13   0   0  -11.33   10.68
  13   0   0   12.58    8.06
  13   0   0   20.06   11.53
 -14   0   0   11.00   10.17
 -14   0   0    1.10    8.41
 -14   0   0    7.13   10.28
 -14   0   0    7.38    9.25
  14   0   0   15.16   11.69
  14   0   0  -14.96    7.60
  14   0   0    8.49   12.46
 -15   0   0   30.00   14.35
 -15   0   0    7.94   11.79
 -15   0   0   12.49   11.82
 -15   0   0   32.34   13.54
  15   0   0    4.59   16.09
  15   0   0   37.89   16.90
  15  -1   0   19.38   15.31
  15  -1   0   -6.01   13.69
 -15   1   0   25.87   12.62
 -15   1   0   -7.85   10.02
 -15   1   0   -6.27    9.78
  14  -1   0   50.94   16.39
  14  -1   0   38.46   19.37
 -14   1   0   32.84   12.92
 -14   1   0   36.99   13.05
 -14   1   0   30.77   12.98
 -14   1   0   17.38   13.06
  13  -1   0   38.63   17.06
  13  -1   0   41.79   15.15
 -13   1   0   38.51   12.11
 -13   1   0   17.70   12.03
 -13   1   0   36.05   13.64
 -13   1   0   22.47   10.50
  12  -1   0    5.04    8.92
  12  -1   0   -2.50    9.40
  12  -1   0    4.97    6.80
 -12   1   0    4.61    9.18
 -12   1   0   13.02    7.77
 -12   1   0    5.23    8.84
 -12   1   0   -9.06    4.49
  11  -1   0   -3.32    8.89
  11  -1   0   26.81    8.12
  11  -1   0    9.40   10.02
 -11   1   0   22.41   10.05
 -11   1   0   14.47   10.31
 -11   1   0   -8.94    5.77
 -11   1   0   10.63    6.43
  10  -1   0   41.52   10.54
  10  -1   0   30.75   12.29
  10  -1   0   58.68   16.27
 -10   1   0   33.40   10.41
 -10   1   0   22.93    7.77
 -10   1   0   39.70   11.69
 -10   1   0   25.97   10.98
   9  -1   0  325.97   38.99
   9  -1   0  397.19   35.89
   9  -1   0  336.22   38.60
  -9   1   0  347.95   36.21
  -9   1   0  362.22   35.98
  -9   1   0  354.46   37.25
  -9   1   0  292.57   33.57
   8  -1   0    8.90    5.23
   8  -1   0    8.65   10.62
   8  -1   0   10.64    9.14
  -8   1   0    0.24    5.80
  -8   1   0    9.39    5.83
  -8   1   0   10.26    6.96
  -8   1   0    8.31    8.07
   7  -1   0   58.07   16.77
   7  -1   0   85.33   13.98
  -7   1   0   70.48   14.39
  -7   1   0   82.41   15.47
  -7   1   0   76.92   15.02
  -7   1   0   69.95   15.36
  -7   1   0   72.26   13.22
   6  -1   0  717.95   60.18
   6  -1   0  601.41   58.94
   6  -1   0  590.03   62.45
   6  -1   0  665.09   58.60
   6  -1   0  805.72   61.09
  -6   1   0  682.15   61.34
  -6   1   0  668.36   60.81
  -6   1   0  601.42   60.07
  -6   1   0  696.31   61.38
  -6   1   0  676.96   59.82
   5  -1   0 1099.96   89.06
   5  -1   0 1089.10   89.78
   5  -1   0  913.43   91.84
   5  -1   0 1047.25   90.37
   5  -1   0 1099.11   90.19
  -5   1   0  967.82   89.70
  -5   1   0 1028.30   90.94
  -5   1   0 1082.80   90.50
  -5   1   0 1053.95   89.91
  -5   1   0 1046.70   91.29
  -5   1   0 1074.00   91.14
   4  -1   0    3.60    4.30
   4  -1   0    7.76    7.44
   4  -1   0    1.88    4.48
   4  -1   0    2.99    2.52
   4  -1   0    7.08    4.27
   4  -1   0    3.85    3.02
  -4   1   0    7.48    5.57
  -4   1   0   -0.80    3.75
  -4   1   0    5.24    4.93
  -4   1   0    5.68    6.21
  -4   1   0    0.59    5.99
  -4   1   0    5.29    4.59
   3  -1   0  517.71   42.51
   3  -1   0  461.21   44.86
   3  -1   0  544.82   43.21
   3  -1   0  504.31   44.00
   3  -1   0  555.29   45.15
   3  -1   0  485.86   43.94
   3  -1   0  478.05   43.11
   3  -1   0  592.84   44.11
   3  -1   0  476.04   43.69
  -3   1   0  480.13   43.57
  -3   1   0  499.55   44.11
  -3   1   0  459.80   43.98
  -3   1   0  547.79   44.56
  -3   1   0  438.66   43.29
  -3   1   0  525.23   43.24
  -3   1   0  438.05   43.19
  -3   1   0  451.84   44.42
   2  -1   0 2040.70  173.01
   2  -1   0 2181.69  173.10
   2  -1   0 2051.65  173.69
   2  -1   0 2210.02  174.02
   2  -1   0 2313.17  173.19
   2  -1   0 2060.28  171.87
   2  -1   0 2048.91  172.58
   2  -1   0 1830.14  172.80
  -2   1   0 1944.31  172.62
  -2   1   0 2154.94  173.10
  -2   1   0 1758.66  173.39
  -2   1   0 2042.59  172.32
  -2   1   0 2346.72  172.92
  -2   1   0 2074.58  173.08
  -2   1   0 2044.00  172.89
  -2   1   0 2098.14  173.09
   1  -1   0 2040.25  152.60
   1  -1   0 1747.75  151.92
   1  -1   0 1690.51  151.69
   1  -1   0 2001.14  152.00
   1  -1   0 1774.51  151.74
  -1   1   0 1887.80  152.07
  -1   1   0 1782.20  151.76
  -1   1   0 1764.06  151.87
  -1   1   0 1667.70  152.29
  -1   1   0 2079.44  151.95
  -1   1   0 1667.93  152.28
   0  -1   0   -0.08    1.02
   0   1   0   -0.17    0.82
   1   1   0   58.78    5.39
  -4  -1   0  939.89   77.08
  -4  -1   0  892.67   77.02
  -4  -1   0  893.25   76.73
  -4  -1   0  818.90   77.15
  -4  -1   0  904.24   76.61
  -4  -1   0  880.50   76.70
  -4  -1   0  918.33   76.21
   4   1   0  864.51   76.51
   4   1   0  876.64   76.87
   4   1   0  876.19   76.40
   4   1   0  918.98   76.63
   4   1   0  960.73   76.20
   4   1   0  846.48   77.11
   4   1   0  953.36   76.86
  -5  -1   0   29.06    7.71
  -5  -1   0   36.51    8.29
  -5  -1   0   36.64    8.96
  -5  -1   0   32.92    7.69
  -5  -1   0   39.91    9.09
  -5  -1   0   33.59    7.06
  -5  -1   0   51.36    9.07
   5   1   0   38.24    8.36
   5   1   0   47.13    7.49
   5   1   0   17.85    6.56
   5   1   0   48.14    6.83
  -6  -1   0    5.76    7.13
  -6  -1   0    0.34    7.57
  -6  -1   0    6.16    6.25
  -6  -1   0    6.30    6.09
  -6  -1   0    6.56    6.17
  -6  -1   0    2.14    7.02
  -6  -1   0    7.33    7.08
   6   1   0  -11.16    6.67
   6   1   0   25.21    5.20
   6   1   0   -2.64    4.29
  -7  -1   0   55.88   11.10
  -7  -1   0   70.30   13.58
  -7  -1   0   44.50   11.93
  -7  -1   0   61.96   13.25
  -7  -1   0   61.78   12.18
  -7  -1   0   58.68   11.07
  -7  -1   0   54.46   12.06
   7   1   0   50.28   11.21
   7   1   0   63.18    9.76
   7   1   0   57.09   14.13
  -8  -1   0  274.98   29.35
  -8  -1   0  275.95   28.91
  -8  -1   0  243.59   26.88
  -8  -1   0  267.64   28.12
  -8  -1   0  290.15   30.29
  -8  -1   0  279.47   30.25
  -8  -1   0  219.06   26.28
   8   1   0  260.41   25.17
   8   1   0  300.49   26.33
   8   1   0  200.23   26.84
   8   1   0  276.91   30.94
  -9  -1   0 4234.31  351.39
  -9  -1   0 4084.26  348.93
  -9  -1   0 4591.56  351.22
  -9  -1   0 4023.53  350.65
  -9  -1   0 4172.27  351.71
  -9  -1   0 4116.48  350.78
   9   1   0 4149.64  347.14
   9   1   0 3866.35  352.33
   9   1   0 3885.27  350.11
   9   1   0 4579.11  348.44
 -10  -1   0  403.28   38.87
 -10  -1   0  392.99   36.52
 -10  -1   0  386.96   39.43
 -10  -1   0  370.27   38.60
 -10  -1   0  400.23   38.57
 -10  -1   0  377.74   38.53
  10   1   0  331.55   37.08
  10   1   0  406.41   41.14
  10   1   0  365.19   34.98
  10   1   0  342.25   34.36
  10   1   0  345.74   33.61
  10   1   0  386.64   41.26
 -11  -1   0   44.44   11.71
 -11  -1   0   22.54   10.66
 -11  -1   0   52.58   13.72
 -11  -1   0   35.20   12.65
 -11  -1   0   53.99   13.54
  11   1   0   40.13    7.85
  11   1   0   28.15    5.63
  11   1   0   27.14    9.53
  11   1   0   43.49   13.72
  11   1   0   25.64    6.50
  11   1   0   41.58    7.69
  11   1   0   34.49   13.46
 -12  -1   0   69.08   17.02
 -12  -1   0   89.17   18.04
 -12  -1   0   95.44   17.88
 -12  -1   0  110.81   18.67
  12   1   0  100.30   20.79
  12   1   0  107.33   22.49
  12   1   0   75.44    8.51
  12   1   0   72.78    8.06
  12   1   0   80.36    9.06
  12   1   0   79.19    9.48
  12   1   0   56.75   13.78
 -13  -1   0  140.04   25.61
 -13  -1   0  132.20   24.15
 -13  -1   0  112.77   21.25
 -13  -1   0  189.46   26.28
  13   1   0  141.87   28.59
  13   1   0  151.81   26.97
  13   1   0  123.63   20.68
 -14  -1   0   63.06   16.83
 -14  -1   0   63.51   15.24
 -14  -1   0   80.07   20.07
 -14  -1   0   64.86   17.60
  14   1   0   56.86   17.73
  14   1   0   49.63   17.39
  14   1   0   49.34   12.03
 -15  -1   0   10.93   10.55
 -15  -1   0   -3.82    9.46
 -15  -1   0   17.99   11.14
 -15  -1   0  -10.97    8.73
  15   1   0  -25.16   10.52
  15   1   0   16.41   13.40
  14  -2   0   -7.19   12.29
  14  -2   0    8.82   11.92
 -14   2   0   -3.15    9.07
 -14   2   0   14.18   11.98
 -14   2   0  -16.37   10.60
  13  -2   0   68.18   21.45
  13  -2   0   59.55   12.95
  13  -2   0   64.01   20.98
 -13   2   0  101.65   20.63
 -13   2   0  106.76   21.19
 -13   2   0   84.98   13.87
 -13   2   0   86.04   19.96
  12  -2   0   -2.63    5.90
  12  -2   0    1.06    7.63
  12  -2   0   -1.91    9.69
 -12   2   0    7.01    7.84
 -12   2   0    9.92    9.37
 -12   2   0   12.52    9.39
 -12   2   0   -3.85    6.31
  11  -2   0   60.85   13.63
  11  -2   0   69.69   19.40
  11  -2   0   93.47   22.21
 -11   2   0   89.57   18.73
 -11   2   0   67.77   12.82
 -11   2   0   47.92   14.01
 -11   2   0   74.75   16.42
  10  -2   0   22.58    8.61
  10  -2   0   11.92   11.37
  10  -2   0   21.93   11.45
 -10   2   0   24.53    7.18
 -10   2   0   14.45    8.64
 -10   2   0   18.53    8.16
 -10   2   0   17.49    9.68
   9  -2   0    0.97    5.43
   9  -2   0    7.92    8.85
   9  -2   0   -3.70    5.71
  -9   2   0   -2.18    4.43
  -9   2   0    1.78    7.63
  -9   2   0    0.90    4.95
  -9   2   0    0.31    5.05
   8  -2   0  898.98   78.40
   8  -2   0  685.22   76.27
   8  -2   0  808.59   73.60
  -8   2   0  837.07   75.51
  -8   2   0  839.42   72.39
  -8   2   0  865.07   75.74
  -8   2   0  792.14   74.30
   7  -2   0  127.17   23.69
   7  -2   0  173.15   25.88
   7  -2   0  148.99   15.99
   7  -2   0  142.98   18.30
  -7   2   0  135.60   20.63
  -7   2   0  134.25   20.65
  -7   2   0  144.55   21.53
  -7   2   0  153.66   17.79
   6  -2   0  910.93   77.85
   6  -2   0  873.64   80.82
   6  -2   0  799.35   80.55
   6  -2   0  899.42   75.22
  -6   2   0  856.11   78.59
  -6   2   0  905.21   78.70
  -6   2   0  929.29   78.20
  -6   2   0  922.47   77.31
  -6   2   0  784.09   75.97
   5  -2   0 2614.55  199.77
   5  -2   0 2378.05  197.06
   5  -2   0 2141.92  201.15
  -5   2   0 2256.16  199.83
  -5   2   0 2394.86  199.96
  -5   2   0 2699.83  199.86
  -5   2   0 2033.58  198.44
  -5   2   0 2405.99  198.03
   4  -2   0 2444.32  228.87
   4  -2   0 2864.35  228.77
   4  -2   0 2515.63  226.99
   4  -2   0 2861.45  231.40
  -4   2   0 2930.11  229.16
  -4   2   0 2724.06  227.99
  -4   2   0 2832.65  229.23
  -4   2   0 2702.08  229.71
  -4   2   0 2768.93  229.71
   3  -2   0  950.80   81.56
   3  -2   0  973.98   78.73
   3  -2   0  873.57   80.05
   3  -2   0  939.92   80.81
   3  -2   0  878.78   82.05
  -3   2   0  949.43   80.89
  -3   2   0  793.19   80.01
  -3   2   0 1025.49   81.09
  -3   2   0  919.98   80.29
  -3   2   0 1001.95   81.25
  -3   2   0 1026.09   79.67
   2  -2   0   61.93    9.02
   2  -2   0   80.97   11.92
   2  -2   0   46.36    8.35
   2  -2   0   54.23    9.55
   2  -2   0   67.08    9.19
   2  -2   0   56.47    8.59
   2  -2   0   83.33    9.66
  -2   2   0   69.56    9.37
  -2   2   0   65.93   10.37
  -2   2   0   60.24    6.37
  -2   2   0   68.08    6.56
  -2   2   0   82.99   11.04
  -2   2   0   59.80    8.59
  -2   2   0   71.56    9.82
  -2   2   0   65.88    9.12
   1  -2   0 1288.23  102.07
   1  -2   0 1342.35  103.59
   1  -2   0 1221.88  102.97
   1  -2   0 1109.18  103.12
   1  -2   0 1267.43  102.90
  -1   2   0 1273.34  103.56
  -1   2   0 1088.90  103.00
  -1   2   0 1285.37  101.63
  -1   2   0 1094.31  102.63
  -1   2   0 1172.68  102.33
  -1   2   0 1252.19  102.03
   0  -2   0  134.63   11.07
   0  -2   0  113.25   12.49
   0  -2   0   95.70   12.28
   0  -2   0  112.47   12.60
   0  -2   0  115.71   11.62
   0   2   0  131.46   12.46
   0   2   0  142.96   11.77
   0   2   0  128.53   11.81
   0   2   0  147.26   12.83
   0   2   0  117.23   10.97
   0   2   0  141.75   12.95
   0   2   0  127.15   12.97
   0   2   0  110.63   11.76
  -2  -2   0  128.93   13.77
  -2  -2   0  156.03   14.05
  -2  -2   0  139.76   14.19
  -2  -2   0  143.88   13.60
  -2  -2   0  167.00   14.01
  -2  -2   0  163.41   15.00
  -2  -2   0  142.42   15.55
  -2  -2   0  153.63   15.03
   2   2   0  143.23   14.03
   2   2   0  152.34   14.63
   2   2   0  169.69   13.80
   2   2   0  163.56   14.21
   2   2   0  159.61   14.28
   2   2   0  134.82   13.16
   2   2   0  158.62   14.38
   2   2   0  143.73   15.34
   2   2   0  174.99   13.24
   2   2   0  144.81   13.56
   2   2   0  134.04   15.05
   2   2   0  150.88   13.66
  -3  -2   0  484.24   42.16
  -3  -2   0  486.37   42.25
  -3  -2   0  529.60   42.51
  -3  -2   0  495.71   42.88
  -3  -2   0  474.00   43.50
  -3  -2   0  502.66   43.00
  -3  -2   0  472.44   42.27
   3   2   0  508.53   42.20
   3   2   0  515.27   42.15
   3   2   0  456.18   43.33
   3   2   0  471.24   42.85
   3   2   0  476.48   42.42
   3   2   0  498.57   42.12
   3   2   0  473.06   42.10
  -4  -2   0 4680.48  392.90
  -4  -2   0 4774.29  391.54
  -4  -2   0 4787.00  391.84
  -4  -2   0 4736.74  391.98
   4   2   0 4596.04  392.89
   4   2   0 5018.29  391.48
   4   2   0 4770.11  392.26
   4   2   0 4458.86  391.63
   4   2   0 4627.00  391.50
   4   2   0 4694.45  391.55
   4   2   0 4783.48  391.84
  -5  -2   0    1.90    6.92
  -5  -2   0   13.46    5.34
  -5  -2   0    7.34    5.83
  -5  -2   0    6.72    6.21
  -5  -2   0    9.04    6.36
  -5  -2   0   15.22    5.84
  -5  -2   0    6.81    3.94
  -6  -2   0  455.35   44.49
  -6  -2   0  495.04   44.62
  -6  -2   0  515.52   43.85
  -6  -2   0  470.98   44.07
  -6  -2   0  485.49   45.89
  -6  -2   0  477.28   44.47
  -6  -2   0  494.46   44.39
   6   2   0  468.96   43.38
  -7  -2   0  501.52   45.82
  -7  -2   0  487.31   44.49
  -7  -2   0  442.18   44.97
  -7  -2   0  471.80   45.02
  -7  -2   0  456.07   46.69
  -7  -2   0  477.64   45.85
  -7  -2   0  473.28   45.51
   7   2   0  506.84   44.34
   7   2   0  525.20   45.90
  -8  -2   0  254.26   27.20
  -8  -2   0  272.29   28.28
  -8  -2   0  253.27   28.39
  -8  -2   0  231.91   26.61
  -8  -2   0  238.24   25.50
  -8  -2   0  212.80   25.28
  -8  -2   0  223.34   26.34
   8   2   0  288.95   25.19
   8   2   0  205.31   30.13
   8   2   0  189.25   25.43
  -9  -2   0  105.26   16.28
  -9  -2   0   94.28   16.99
  -9  -2   0   77.85   15.95
  -9  -2   0   95.76   15.10
  -9  -2   0   96.65   17.74
  -9  -2   0   82.92   14.95
  -9  -2   0   91.23   15.12
   9   2   0   97.23   12.83
   9   2   0  115.25   14.30
   9   2   0  105.42   17.02
   9   2   0  120.50   19.74
 -10  -2   0   15.28    7.95
 -10  -2   0   17.97    8.12
 -10  -2   0   21.25    7.72
 -10  -2   0   29.37    9.58
 -10  -2   0   34.65   11.08
 -10  -2   0   25.54    7.75
 -10  -2   0   33.67   10.42
  10   2   0   24.07   10.76
  10   2   0   19.07    6.00
  10   2   0   21.69    6.77
  10   2   0   17.68    8.03
 -11  -2   0  136.88   21.28
 -11  -2   0  117.82   20.93
 -11  -2   0  150.21   22.12
 -11  -2   0  160.03   23.32
 -11  -2   0  128.73   16.86
 -11  -2   0  154.37   21.98
  11   2   0   99.41   18.64
  11   2   0  140.49   24.05
  11   2   0  106.62   15.58
  11   2   0  134.19   15.32
  11   2   0  133.60   23.45
 -12  -2   0  102.51   20.52
 -12  -2   0   91.31   19.39
 -12  -2   0  132.23   21.05
 -12  -2   0  129.83   21.08
 -12  -2   0  147.53   22.27
  12   2   0  125.42   14.26
  12   2   0  129.09   23.50
  12   2   0  130.47   21.09
  12   2   0  149.22   24.83
  12   2   0   78.66   14.32
 -13  -2   0   65.69   15.87
 -13  -2   0   67.43   17.60
 -13  -2   0   35.12   12.72
 -13  -2   0   27.06   11.65
  13   2   0   29.48    7.80
  13   2   0   36.49   13.18
  13   2   0   49.03   12.56
  13   2   0   31.30   14.25
  13   2   0   37.89    8.08
  13   2   0   31.66    6.30
 -14  -2   0   16.06   11.40
 -14  -2   0   25.04   12.00
 -14  -2   0   25.06   13.64
 -14  -2   0   12.18   11.32
  14   2   0   19.52    9.80
  14   2   0   45.43   16.41
  14   2   0   39.68   15.66
 -15  -2   0  220.64   34.25
 -15  -2   0  295.16   38.74
 -15  -2   0  294.91   35.87
 -15  -2   0  189.88   31.82
  15   2   0  240.16   39.19
  15   2   0  279.67   37.65
  16   2   0  102.30   25.32
  16   2   0   97.00   25.06
  14  -3   0    1.33   11.34
  14  -3   0   20.53   13.83
 -14   3   0   -1.82   14.17
 -14   3   0    5.87   10.35
 -14   3   0   14.08    7.71
  13  -3   0    1.24   11.70
  13  -3   0  -10.81    9.42
 -13   3   0   -1.28   10.63
 -13   3   0   -6.09    9.54
 -13   3   0    0.25   10.91
  12  -3   0  314.07   31.42
  12  -3   0  199.52   38.21
  12  -3   0  328.73   41.87
 -12   3   0  290.98   36.01
 -12   3   0  299.12   36.58
 -12   3   0  295.85   35.71
  11  -3   0   13.50    7.26
  11  -3   0    4.82   10.89
  11  -3   0  -12.44    8.63
 -11   3   0   -0.91    5.49
 -11   3   0    2.72    8.93
 -11   3   0    2.79    8.55
 -11   3   0    0.05    8.48
  10  -3   0    6.31    7.78
  10  -3   0    6.13    8.90
  10  -3   0    2.22    5.36
 -10   3   0    6.85    7.57
 -10   3   0   -1.30    7.38
 -10   3   0   14.13    6.05
 -10   3   0    5.45    9.16
   9  -3   0  120.93   15.90
   9  -3   0   77.03   19.69
   9  -3   0   90.42   20.17
  -9   3   0  127.04   20.96
  -9   3   0   79.81   17.31
  -9   3   0   95.65   12.94
  -9   3   0  117.29   19.06
   8  -3   0   12.72    7.48
   8  -3   0   25.60   11.04
   8  -3   0   16.10   10.76
  -8   3   0   14.06    8.44
  -8   3   0   25.55    9.84
  -8   3   0    9.72    8.14
  -8   3   0   14.86    5.64
   7  -3   0   45.21   13.95
   7  -3   0   42.82    7.37
   7  -3   0   54.53   11.43
   7  -3   0   51.63   15.57
  -7   3   0   31.98   11.02
  -7   3   0   45.51   11.27
  -7   3   0   50.82   13.20
  -7   3   0   57.94    9.23
   6  -3   0  455.38   44.31
   6  -3   0  400.43   35.29
   6  -3   0  309.00   40.74
   6  -3   0  420.02   39.24
  -6   3   0  393.42   39.57
  -6   3   0  367.54   36.53
  -6   3   0  446.89   40.25
  -6   3   0  409.81   40.06
   5  -3   0  927.20   93.65
   5  -3   0 1062.45   91.80
   5  -3   0 1269.84   96.07
   5  -3   0 1017.39   88.19
  -5   3   0 1050.10   92.08
  -5   3   0 1003.98   91.16
  -5   3   0 1026.10   91.24
  -5   3   0 1020.28   89.37
  -5   3   0 1081.08   92.32
   4  -3   0  170.62   16.89
   4  -3   0  172.52   19.53
   4  -3   0  171.55   25.27
   4  -3   0  196.72   23.77
   4  -3   0  190.99   20.85
  -4   3   0  218.84   21.04
  -4   3   0  183.07   20.80
  -4   3   0  182.65   21.14
  -4   3   0  190.94   18.58
  -4   3   0  161.82   20.39
  -4   3   0  165.35   21.22
   3  -3   0    9.64    8.32
   3  -3   0   11.52    6.31
   3  -3   0   13.45    5.77
   3  -3   0   11.16    8.85
  -3   3   0   14.66    5.87
  -3   3   0    9.36    6.48
  -3   3   0    9.36    2.53
  -3   3   0    9.35    5.67
  -3   3   0   12.17    2.51
  -3   3   0   12.21    5.13
   2  -3   0  375.41   33.01
   2  -3   0  346.86   33.94
   2  -3   0  359.15   35.31
  -2   3   0  377.36   33.10
  -2   3   0  339.34   33.61
  -2   3   0  351.35   31.60
  -2   3   0  388.69   35.34
  -2   3   0  410.67   34.57
  -2   3   0  334.69   33.52
   1  -3   0  159.64   18.62
   1  -3   0  151.68   19.88
   1  -3   0  205.35   17.73
   1  -3   0  235.54   20.12
   1  -3   0  193.36   19.55
   1  -3   0  170.03   19.82
   1  -3   0  170.74   17.20
  -1   3   0  176.30   18.46
  -1   3   0  168.29   18.91
  -1   3   0  202.30   20.14
  -1   3   0  216.68   17.87
  -1   3   0  202.18   17.81
  -1   3   0  198.54   20.71
  -1   3   0  175.54   19.25
   0  -3   0 2102.14  172.11
   0  -3   0 1886.79  172.81
   0  -3   0 2241.40  171.71
   0  -3   0 2237.63  172.98
   0  -3   0 2183.39  170.89
   0  -3   0 1771.56  172.47
   0   3   0 1989.54  171.68
   0   3   0 1873.73  172.58
   0   3   0 2060.31  170.78
   0   3   0 2250.64  173.49
  -1  -3   0 2114.64  159.83
  -1  -3   0 2066.07  159.06
  -1  -3   0 2090.81  159.47
  -1  -3   0 1636.96  157.92
  -1  -3   0 1770.18  159.06
  -1  -3   0 1918.03  158.03
   1   3   0 1684.51  158.00
   1   3   0 1894.86  158.89
   1   3   0 2177.03  160.13
   1   3   0 1940.12  159.70
   1   3   0 1850.04  159.16
   1   3   0 1735.81  159.52
  -2  -3   0    3.62    1.47
  -2  -3   0    0.42    3.42
  -2  -3   0    4.50    2.80
  -2  -3   0    4.77    1.57
  -2  -3   0    1.66    3.50
  -2  -3   0    1.79    4.97
  -2  -3   0    5.67    4.51
  -2  -3   0    0.97    3.21
  -2  -3   0    4.79    3.58
  -2  -3   0    5.19    1.78
   2   3   0    4.20    3.49
   2   3   0    5.68    4.22
   2   3   0   -0.27    3.67
   2   3   0    2.89    3.20
   2   3   0    5.77    3.88
   2   3   0    9.94    3.65
   2   3   0    3.53    1.73
   2   3   0    7.90    1.74
   2   3   0    4.42    1.56
  -3  -3   0 2396.67  207.42
  -3  -3   0 2540.36  208.32
  -3  -3   0 2216.45  207.11
  -3  -3   0 2635.40  209.17
  -3  -3   0 2341.91  206.95
  -3  -3   0 2659.26  208.20
  -3  -3   0 2550.76  206.67
   3   3   0 2340.46  208.06
   3   3   0 2482.62  208.85
   3   3   0 2462.37  207.40
   3   3   0 2717.47  207.54
   3   3   0 2322.25  206.11
   3   3   0 2409.56  206.86
   3   3   0 2388.45  206.58
   3   3   0 2495.88  206.92
   3   3   0 2432.33  207.81
   3   3   0 2894.66  209.16
   3   3   0 2575.70  206.08
  -4  -3   0 2931.61  245.00
  -4  -3   0 2911.67  242.87
  -4  -3   0 3063.29  243.02
  -4  -3   0 2909.02  243.10
  -4  -3   0 2820.45  243.02
  -4  -3   0 2970.66  243.87
  -4  -3   0 3078.86  244.35
   4   3   0 2815.89  243.23
   4   3   0 2844.11  242.81
   4   3   0 2972.97  242.93
   4   3   0 2809.49  243.49
   4   3   0 2960.39  243.09
   4   3   0 2865.34  242.78
  -5  -3   0   13.12    6.09
  -5  -3   0   11.38    5.72
  -5  -3   0   13.39    5.93
  -5  -3   0   17.35    9.37
  -5  -3   0   14.91    7.33
  -5  -3   0   13.05    5.63
  -5  -3   0   14.23    5.53
   5   3   0   19.55    5.03
  -6  -3   0   73.72   12.20
  -6  -3   0   84.16   12.51
  -6  -3   0   70.27   14.21
  -6  -3   0   66.12   12.55
  -6  -3   0   65.00   12.39
  -6  -3   0   69.55   10.72
  -6  -3   0   80.52   12.10
  -7  -3   0   25.22   10.04
  -7  -3   0   25.35   11.90
  -7  -3   0   30.75    9.83
  -7  -3   0   27.35    9.97
  -7  -3   0   26.49    8.36
  -7  -3   0   29.32    8.71
  -7  -3   0   20.54    9.37
   7   3   0    3.66    5.90
  -8  -3   0   24.38    9.52
  -8  -3   0    8.13    9.32
  -8  -3   0    3.59    9.74
  -8  -3   0   16.33    8.64
  -8  -3   0   12.68    9.40
  -8  -3   0    6.27   10.63
  -8  -3   0   18.20   10.27
   8   3   0    7.60    5.98
  -9  -3   0  104.20   15.85
  -9  -3   0   98.27   14.62
  -9  -3   0   80.21   15.24
  -9  -3   0   87.68   15.32
  -9  -3   0   82.36   17.35
  -9  -3   0  102.53   16.44
  -9  -3   0  103.22   16.89
   9   3   0   59.82   13.74
   9   3   0   45.97   13.90
   9   3   0  117.78   14.05
 -10  -3   0   25.98    8.50
 -10  -3   0   39.41   11.43
 -10  -3   0   25.25    8.14
 -10  -3   0   47.04   11.73
 -10  -3   0   45.88   11.98
 -10  -3   0   44.62   10.23
 -10  -3   0   31.92   10.78
  10   3   0   33.47   10.59
  10   3   0   40.55    9.08
  10   3   0   26.75   10.97
  10   3   0   22.94    8.29
 -11  -3   0    3.57    6.13
 -11  -3   0    3.76    6.01
 -11  -3   0    3.57    6.12
 -11  -3   0    9.27    7.22
 -11  -3   0   -3.28    6.34
 -11  -3   0    4.01    7.60
 -11  -3   0   11.91    6.55
  11   3   0   -0.25    5.80
  11   3   0   -0.02    4.38
  11   3   0    0.16    7.03
  11   3   0  -10.79    5.07
  11   3   0    6.93    5.40
 -12  -3   0    3.55    7.69
 -12  -3   0    2.22    7.00
 -12  -3   0   -4.78    3.76
 -12  -3   0    2.00    8.25
 -12  -3   0    6.91    6.27
 -12  -3   0   -5.97    6.23
 -12  -3   0    5.14    6.40
  12   3   0    4.95    5.86
  12   3   0   -2.55    8.29
  12   3   0   -1.00    6.69
  12   3   0   -1.27    4.58
  12   3   0    4.95    8.20
 -13  -3   0  239.87   30.96
 -13  -3   0  228.91   33.27
 -13  -3   0  235.48   29.97
 -13  -3   0  251.36   31.29
 -13  -3   0  230.35   33.91
 -13  -3   0  218.22   27.64
  13   3   0  220.77   30.67
  13   3   0  292.19   28.30
  13   3   0  254.58   29.90
  13   3   0  222.03   31.39
  13   3   0  243.57   25.99
 -14  -3   0   59.47   14.67
 -14  -3   0   54.81   16.52
 -14  -3   0   49.80   15.50
 -14  -3   0   44.70   13.46
 -14  -3   0   33.58   13.58
  14   3   0   42.52    8.67
  14   3   0   30.65   11.80
  14   3   0   50.08   16.30
  14   3   0   22.47    8.70
  14   3   0   37.35   15.26
 -15  -3   0   38.32   13.89
 -15  -3   0   38.33   13.92
 -15  -3   0   25.06   13.94
 -15  -3   0   12.32   11.16
  15   3   0   15.42   10.92
  15   3   0    4.50   10.44
  15   3   0   18.79   14.04
  15   3   0   12.84   10.86
 -16  -3   0   57.07   17.70
 -16  -3   0   34.73   13.58
 -16  -3   0   33.11   11.97
 -16  -3   0   11.96   13.24
  16   3   0   18.10   14.99
  16   3   0   24.18   15.09
  16   3   0   21.01   15.54
  13  -4   0   15.78   15.13
  13  -4   0   20.38   14.65
 -13   4   0    0.21    9.43
 -13   4   0    8.59   12.57
 -13   4   0   20.93   13.83
  12  -4   0    9.12   10.23
  12  -4   0  -13.17    9.50
  12  -4   0   -1.77    6.26
 -12   4   0    1.83    9.63
 -12   4   0  -14.63    6.85
 -12   4   0   -5.84    8.94
  11  -4   0  103.84   23.67
  11  -4   0   62.34   13.11
  11  -4   0   28.91   15.38
 -11   4   0  104.89   20.61
 -11   4   0   55.95    9.80
 -11   4   0   78.40   18.01
 -11   4   0   89.91   20.25
  10  -4   0  170.04   31.02
  10  -4   0  106.87   24.62
  10  -4   0  178.19   20.86
 -10   4   0  162.92   26.65
 -10   4   0  165.30   24.81
 -10   4   0  135.52   16.53
 -10   4   0  175.44   26.91
   9  -4   0  149.11   18.38
   9  -4   0  127.92   24.95
   9  -4   0  122.58   25.03
  -9   4   0  109.11   20.26
  -9   4   0  137.46   22.60
  -9   4   0  128.24   22.40
  -9   4   0  133.56   15.26
   8  -4   0  143.24   26.15
   8  -4   0  162.51   16.83
   8  -4   0  192.49   21.45
   8  -4   0  193.21   30.32
  -8   4   0  152.20   17.68
  -8   4   0  168.96   24.79
  -8   4   0  185.49   26.20
  -8   4   0  181.37   22.53
   7  -4   0   19.06   11.03
   7  -4   0   19.46    9.92
   7  -4   0    9.79    3.64
   7  -4   0    3.26    5.94
  -7   4   0   13.07    6.85
  -7   4   0    7.39    4.68
  -7   4   0    8.59    8.07
  -7   4   0   13.48    8.11
   6  -4   0  497.64   46.45
   6  -4   0  413.37   49.25
   6  -4   0  486.64   41.97
   6  -4   0  418.07   49.52
  -6   4   0  498.19   43.43
  -6   4   0  451.20   46.09
  -6   4   0  525.47   47.50
  -6   4   0  520.51   47.76
  -6   4   0  517.23   47.52
   5  -4   0  298.47   29.01
   5  -4   0  274.02   33.14
   5  -4   0  254.37   23.39
   5  -4   0  243.99   30.69
  -5   4   0  252.34   28.28
  -5   4   0  262.31   28.67
  -5   4   0  259.12   29.02
  -5   4   0  279.18   29.01
  -5   4   0  241.50   25.09
   4  -4   0  544.36   45.16
   4  -4   0  566.39   49.91
   4  -4   0  514.28   51.35
   4  -4   0  415.37   49.79
  -4   4   0  561.86   48.84
  -4   4   0  518.24   46.55
  -4   4   0  556.12   49.29
  -4   4   0  522.67   49.85
   3  -4   0 1893.03  156.32
   3  -4   0 1969.68  157.91
  -3   4   0 1790.07  155.65
  -3   4   0 1817.49  155.85
  -3   4   0 1858.06  152.71
  -3   4   0 1686.97  152.83
  -3   4   0 1733.72  157.98
  -3   4   0 1933.20  155.30
   2  -4   0 1447.77  131.74
   2  -4   0 1622.81  130.82
   2  -4   0 1682.42  134.35
   2  -4   0 1601.06  133.80
   2  -4   0 1546.72  134.63
  -2   4   0 1513.83  131.06
  -2   4   0 1593.57  133.43
  -2   4   0 1599.75  135.10
  -2   4   0 1669.68  132.16
  -2   4   0 1282.88  132.27
  -2   4   0 1643.93  133.96
   1  -4   0  621.62   54.01
   1  -4   0  610.76   51.89
   1  -4   0  643.67   54.63
   1  -4   0  528.34   54.48
   1  -4   0  618.71   54.15
   1  -4   0  586.54   51.95
  -1   4   0  652.63   53.22
  -1   4   0  568.95   54.71
  -1   4   0  598.41   52.49
  -1   4   0  615.88   54.39
  -1   4   0  581.92   51.87
   0  -4   0   44.45    9.56
   0  -4   0   75.26    9.38
   0  -4   0   45.84   10.82
   0  -4   0   70.03   11.43
   0  -4   0   77.57   11.81
   0  -4   0   75.94    9.88
   0  -4   0   54.09    6.95
   0   4   0   72.42   11.63
   0   4   0   60.62   10.54
   0   4   0   69.05   11.93
   0   4   0   61.38    8.99
   0   4   0   67.13    7.20
   0   4   0   62.95   10.71
  -1  -4   0 1385.35  101.60
  -1  -4   0 1199.54   99.97
  -1  -4   0 1372.40  101.52
  -1  -4   0 1083.29  100.33
  -1  -4   0 1163.36   99.04
   1   4   0 1197.41  100.27
   1   4   0 1143.19  100.52
   1   4   0 1107.47   99.68
   1   4   0  985.02  100.42
   1   4   0 1274.46  101.52
   1   4   0 1020.69   98.99
   1   4   0 1266.89  101.69
  -2  -4   0  177.00   18.72
  -2  -4   0  212.95   18.66
  -2  -4   0  189.42   19.45
  -2  -4   0  212.79   16.71
  -2  -4   0  172.03   18.75
  -2  -4   0  191.90   16.77
  -2  -4   0  158.68   19.14
  -2  -4   0  179.08   19.19
   2   4   0  184.47   19.40
   2   4   0  190.24   19.72
   2   4   0  166.68   18.40
   2   4   0  194.06   20.68
   2   4   0  175.65   16.86
   2   4   0  176.96   18.73
  -3  -4   0 3095.84  249.25
  -3  -4   0 3206.31  250.38
  -3  -4   0 2839.84  248.95
  -3  -4   0 3069.67  251.87
  -3  -4   0 2990.28  250.93
  -3  -4   0 3067.11  252.62
   3   4   0 3055.51  249.24
   3   4   0 3006.12  251.50
   3   4   0 3004.06  249.25
   3   4   0 3183.63  253.05
   3   4   0 2860.00  252.32
   3   4   0 2895.87  250.12
   3   4   0 3005.16  251.71
   3   4   0 2903.98  251.50
  -4  -4   0  567.33   48.31
  -4  -4   0  538.99   47.50
  -4  -4   0  540.74   50.62
  -4  -4   0  534.31   49.90
  -4  -4   0  560.42   49.52
  -4  -4   0  587.37   48.80
   4   4   0  468.01   46.48
   4   4   0  528.52   47.82
   4   4   0  545.26   48.48
   4   4   0  600.83   50.59
   4   4   0  532.21   47.79
   4   4   0  546.91   47.53
   4   4   0  597.24   49.23
   4   4   0  607.40   46.94
  -5  -4   0  615.97   53.03
  -5  -4   0  595.67   54.47
  -5  -4   0  607.17   54.54
  -5  -4   0  555.34   53.08
  -5  -4   0  603.05   56.14
  -5  -4   0  584.15   52.66
  -5  -4   0  602.34   53.25
   5   4   0  636.82   55.44
   5   4   0  658.66   51.86
   5   4   0  637.39   52.90
   5   4   0  541.80   53.14
  -6  -4   0 1021.54   80.90
  -6  -4   0  965.76   80.55
  -6  -4   0  958.77   80.81
  -6  -4   0  949.35   80.45
  -6  -4   0  784.58   82.75
  -6  -4   0  920.22   81.71
   6   4   0  865.19   80.54
   6   4   0  950.55   79.39
  -7  -4   0  909.81   93.36
  -7  -4   0  978.14   93.20
  -7  -4   0 1137.09   94.17
  -7  -4   0 1157.62   95.21
  -7  -4   0 1063.33   95.09
  -7  -4   0 1055.91   93.44
  -7  -4   0 1097.55   96.64
   7   4   0 1163.64   95.62
   7   4   0 1184.46   94.40
  -8  -4   0  798.15   70.17
  -8  -4   0  767.51   69.27
  -8  -4   0  794.90   73.10
  -8  -4   0  833.45   70.98
  -8  -4   0  672.59   68.42
  -8  -4   0  828.73   70.22
  -8  -4   0  763.13   70.66
   8   4   0  756.60   70.12
  -9  -4   0  277.67   27.79
  -9  -4   0  232.11   28.55
  -9  -4   0  266.41   31.47
  -9  -4   0  274.47   27.39
  -9  -4   0  254.35   28.61
  -9  -4   0  274.57   29.00
  -9  -4   0  258.70   29.09
   9   4   0  262.40   28.29
 -10  -4   0   10.61    7.05
 -10  -4   0   17.27    7.41
 -10  -4   0    1.90    6.41
 -10  -4   0    3.49    8.06
 -10  -4   0   -5.96    6.70
 -10  -4   0    9.22    6.78
 -10  -4   0   -0.22    6.68
  10   4   0   10.26    5.37
 -11  -4   0  137.96   23.40
 -11  -4   0  137.94   21.60
 -11  -4   0   98.70   18.81
 -11  -4   0  117.84   20.19
 -11  -4   0  132.92   20.46
 -11  -4   0  138.77   21.73
 -11  -4   0  154.29   18.38
  11   4   0  118.86   20.33
  11   4   0  129.72   21.77
  11   4   0  146.99   23.52
  11   4   0  149.54   18.20
 -12  -4   0  219.89   28.54
 -12  -4   0  230.62   27.96
 -12  -4   0  246.97   27.65
 -12  -4   0  247.17   29.09
 -12  -4   0  227.60   29.18
 -12  -4   0  241.72   30.71
 -12  -4   0  246.18   28.24
  12   4   0  238.32   26.85
  12   4   0  266.55   29.88
  12   4   0  223.66   29.48
  12   4   0  216.61   27.88
  12   4   0  265.37   31.67
 -13  -4   0   -1.00    6.68
 -13  -4   0   -3.03    8.40
 -13  -4   0    8.30    9.96
 -13  -4   0   10.79    8.40
 -13  -4   0    5.10    9.29
 -13  -4   0   24.11    9.05
 -13  -4   0    6.59    8.38
  13   4   0   10.19    7.99
  13   4   0   -2.41    5.48
  13   4   0  -14.28    5.59
  13   4   0    0.66    7.42
  13   4   0   -4.31    6.83
  13   4   0    3.37    8.98
 -14  -4   0   19.13   11.93
 -14  -4   0   58.47   16.82
 -14  -4   0   47.41   15.16
 -14  -4   0   38.03   13.50
 -14  -4   0   34.84   12.66
 -14  -4   0   48.72   12.84
  14   4   0   43.20   12.80
  14   4   0   32.75   10.50
  14   4   0   28.12    9.59
  14   4   0   22.37   12.22
  14   4   0   25.33   11.53
  14   4   0   44.50   12.72
  14   4   0   14.14   11.34
 -15  -4   0    0.77    9.00
 -15  -4   0   10.49    9.20
 -15  -4   0   -7.72    9.63
 -15  -4   0    6.95   10.16
  15   4   0   -5.03    9.60
  15   4   0   -4.09   10.32
  15   4   0   -9.47    9.01
  15   4   0   -3.77    6.95
  15   4   0   13.63   11.57
  15   4   0   -6.86    6.54
  15   4   0   -4.31   11.34
 -16  -4   0   10.18   11.79
 -16  -4   0   11.03   12.50
 -16  -4   0   14.66   11.40
 -16  -4   0   11.77   12.08
  16   4   0   10.75   12.44
  16   4   0    6.59   10.99
  16   4   0   -0.05   10.16
  16   4   0  -11.23   11.44
  16   4   0    8.28   12.03
  13  -5   0   18.53   16.52
  13  -5   0   54.00   20.89
 -13   5   0   54.99   16.43
 -13   5   0   80.32   20.35
  12  -5   0  -11.11    7.46
  12  -5   0   18.28   14.23
 -12   5   0    5.62    8.48
 -12   5   0    6.38    9.79
 -12   5   0   11.13   12.90
  11  -5   0    7.00    7.41
  11  -5   0  -18.46    9.47
  11  -5   0   -8.80   10.43
 -11   5   0    0.83    8.48
 -11   5   0  -10.03    7.99
 -11   5   0   10.44    9.88
  10  -5   0  193.99   21.52
  10  -5   0  127.98   27.39
  10  -5   0  123.36   28.43
 -10   5   0  215.15   28.92
 -10   5   0  131.86   15.49
 -10   5   0  220.81   29.56
 -10   5   0  212.97   30.79
   9  -5   0   62.53   19.30
   9  -5   0   74.79   14.40
   9  -5   0   94.81   21.76
  -9   5   0   87.40   17.68
  -9   5   0   51.00    8.72
  -9   5   0   34.76   13.80
  -9   5   0   81.55   16.78
   8  -5   0    6.28    3.02
   8  -5   0   -0.56    6.02
   8  -5   0  -10.64    7.57
   8  -5   0    1.34    8.26
  -8   5   0    6.65    7.87
  -8   5   0   -1.03    3.17
  -8   5   0   22.16    9.18
  -8   5   0    8.57    8.41
   7  -5   0  105.13   21.26
   7  -5   0   92.93    9.41
   7  -5   0   60.27   17.49
   7  -5   0   81.11   15.91
  -7   5   0   80.58   10.57
  -7   5   0  108.59   18.18
  -7   5   0  107.31   17.92
  -7   5   0  103.07   18.51
   6  -5   0  413.01   40.21
   6  -5   0  385.01   34.51
   6  -5   0  395.75   43.23
   6  -5   0  341.33   42.40
  -6   5   0  443.53   40.84
  -6   5   0  409.25   40.28
  -6   5   0  446.39   41.03
  -6   5   0  384.00   35.93
  -6   5   0  393.01   41.07
   5  -5   0  371.83   31.97
   5  -5   0  396.49   41.50
   5  -5   0  326.83   40.03
   5  -5   0  369.68   37.45
  -5   5   0  365.64   38.17
  -5   5   0  342.09   33.37
  -5   5   0  369.09   37.60
  -5   5   0  371.77   37.71
  -5   5   0  395.82   37.40
   4  -5   0  326.35   36.13
   4  -5   0  424.39   41.32
   4  -5   0  371.54   39.71
  -4   5   0  352.11   36.31
  -4   5   0  386.91   33.21
  -4   5   0  340.82   35.56
  -4   5   0  294.38   30.91
  -4   5   0  430.36   37.21
  -4   5   0  369.75   31.02
   3  -5   0  147.26   21.08
   3  -5   0  135.62   14.78
   3  -5   0   91.86   21.07
   3  -5   0  174.07   20.56
  -3   5   0  148.82   17.87
  -3   5   0  146.20   15.10
  -3   5   0  134.87   19.60
  -3   5   0  164.11   19.75
  -3   5   0  135.22   23.57
   2  -5   0   -3.65    4.12
   2  -5   0   -1.16    6.61
   2  -5   0   -1.51    7.74
   2  -5   0    5.08    8.42
  -2   5   0    4.36    4.79
  -2   5   0   -3.13    8.80
  -2   5   0    0.95    5.28
  -2   5   0   -1.51    7.12
  -2   5   0    0.88    5.18
   1  -5   0  925.61   71.92
   1  -5   0  730.62   66.79
   1  -5   0  825.34   70.31
   1  -5   0  734.06   66.88
  -1   5   0  754.43   67.84
  -1   5   0  607.70   68.59
  -1   5   0  719.88   67.08
  -1   5   0  836.05   67.06
  -1   5   0  929.34   69.17
  -1   5   0  808.11   71.44
   0  -5   0  497.22   41.03
   0  -5   0  365.86   35.68
   0  -5   0  350.06   37.92
   0  -5   0  387.73   37.23
   0   5   0  414.21   37.59
   0   5   0  445.27   35.95
   0   5   0  453.83   40.97
   0   5   0  440.41   38.54
  -1  -5   0   68.38    7.11
  -1  -5   0   60.02    9.04
  -1  -5   0   76.40   10.35
  -1  -5   0  107.19   13.48
  -1  -5   0   94.68   11.89
   1   5   0   63.98   10.08
   1   5   0   67.53   10.93
   1   5   0  137.71   16.77
   1   5   0   67.61   10.69
   1   5   0   89.07   12.39
  -2  -5   0 1634.86  131.57
  -2  -5   0 1614.18  133.20
  -2  -5   0 1650.06  134.30
  -2  -5   0 1663.63  133.53
  -2  -5   0 1450.09  131.21
  -2  -5   0 1700.96  133.95
   2   5   0 1397.95  131.48
   2   5   0 1518.19  134.18
  -3  -5   0 3802.12  305.29
  -3  -5   0 3463.73  303.99
  -3  -5   0 3814.27  308.00
  -3  -5   0 3840.49  307.22
  -3  -5   0 3355.26  305.96
  -3  -5   0 3890.81  306.59
   3   5   0 3260.50  307.21
   3   5   0 3962.34  304.37
  -4  -5   0 1311.36  103.30
  -4  -5   0 1163.10  101.61
  -4  -5   0 1236.24  100.75
  -4  -5   0 1230.08   99.41
  -4  -5   0 1311.88  104.49
  -4  -5   0 1103.70  101.21
   4   5   0 1109.13   99.32
   4   5   0 1205.82   98.97
   4   5   0 1048.45  103.16
   4   5   0 1175.07  100.41
   4   5   0 1251.50   99.24
   4   5   0 1125.82  102.12
  -5  -5   0    0.93    7.94
  -5  -5   0    6.73    7.69
  -5  -5   0   -1.97    5.27
  -5  -5   0   13.66    5.92
  -5  -5   0    6.79    4.34
   5   5   0    6.41    4.25
   5   5   0   -3.29    7.55
   5   5   0   17.43    6.47
  -6  -5   0 2422.22  210.23
  -6  -5   0 2415.84  209.50
  -6  -5   0 2462.34  210.05
  -6  -5   0 2341.21  211.88
  -6  -5   0 2610.66  212.03
  -6  -5   0 2451.29  213.54
  -6  -5   0 2585.45  210.59
   6   5   0 2389.90  212.52
   6   5   0 2585.26  208.61
   6   5   0 2448.97  208.34
   6   5   0 2806.52  211.44
  -7  -5   0   42.10   12.82
  -7  -5   0   48.79   12.39
  -7  -5   0   34.16    8.96
  -7  -5   0   20.26   12.42
  -7  -5   0   31.08    9.23
  -7  -5   0   30.24    9.32
  -7  -5   0   31.74    9.29
   7   5   0   52.50    7.72
   7   5   0   17.84    9.46
   7   5   0   36.86   12.38
   7   5   0   28.96   12.26
  -8  -5   0   52.10   14.43
  -8  -5   0   71.56   17.81
  -8  -5   0   65.08   12.92
  -8  -5   0   55.37   14.74
  -8  -5   0   55.18   12.01
  -8  -5   0   76.03   13.37
  -8  -5   0   56.44   13.06
   8   5   0   90.10   16.69
   8   5   0   76.25   10.08
   8   5   0   56.26   13.94
   8   5   0   43.48   11.32
  -9  -5   0   30.20   10.69
  -9  -5   0   23.12    8.62
  -9  -5   0   14.59    9.03
  -9  -5   0   23.28   10.38
  -9  -5   0   15.09    8.68
  -9  -5   0   10.12    7.11
  -9  -5   0   13.39    6.98
   9   5   0   21.24    8.19
   9   5   0   20.59    8.44
   9   5   0   22.57    6.40
   9   5   0   18.70    9.24
 -10  -5   0   31.76   10.72
 -10  -5   0   31.80    8.83
 -10  -5   0   26.22   11.88
 -10  -5   0   28.38   10.58
 -10  -5   0   41.01   10.11
 -10  -5   0   44.63   10.32
 -10  -5   0   23.61    8.79
  10   5   0   27.12    9.11
  10   5   0   31.51    8.32
  10   5   0   42.76   11.09
  10   5   0   41.18   10.05
 -11  -5   0   44.20   12.31
 -11  -5   0   58.94   13.45
 -11  -5   0   54.50   12.65
 -11  -5   0   35.03   11.43
 -11  -5   0   64.41   15.62
 -11  -5   0   71.78   13.96
 -11  -5   0   45.02   10.78
  11   5   0   48.28   12.43
  11   5   0   49.15   11.95
  11   5   0   36.31   12.17
  11   5   0   42.87   10.47
 -12  -5   0   -7.30    6.62
 -12  -5   0    4.10    6.87
 -12  -5   0    1.31    7.69
 -12  -5   0    3.59    7.39
 -12  -5   0   -8.83    5.70
 -12  -5   0   -1.39    6.60
 -12  -5   0   -6.82    5.12
  12   5   0   -7.26    5.41
  12   5   0  -10.71    5.00
  12   5   0    5.85    6.15
  12   5   0    0.09    5.50
  12   5   0   -3.15    6.49
  12   5   0    5.61    6.79
  12   5   0   -7.07    7.13
  12   5   0   -7.63    7.08
 -13  -5   0   10.08    8.23
 -13  -5   0   27.14   10.17
 -13  -5   0   14.99    9.43
 -13  -5   0    6.77    7.86
 -13  -5   0    0.14    7.24
 -13  -5   0   13.03   10.02
 -13  -5   0   12.62    7.97
  13   5   0    5.94    6.32
  13   5   0   23.44   11.21
  13   5   0   12.29    8.62
  13   5   0    6.90    9.33
  13   5   0   10.95    9.68
  13   5   0   22.37    9.68
  13   5   0   22.96   10.93
  13   5   0   16.11    7.50
 -14  -5   0   43.09   13.72
 -14  -5   0   48.51   15.39
 -14  -5   0   37.43   13.20
 -14  -5   0   46.83   13.75
 -14  -5   0   47.54   12.71
 -14  -5   0   36.95   11.43
 -14  -5   0   42.98   13.35
  14   5   0   25.48    9.48
  14   5   0   27.74   11.09
  14   5   0   26.42   12.09
  14   5   0   44.73   13.54
  14   5   0   31.43   13.51
  14   5   0   19.21   10.72
  14   5   0   25.25   11.21
  14   5   0   33.90   13.25
 -15  -5   0  143.69   25.64
 -15  -5   0  156.36   24.93
 -15  -5   0  191.72   28.28
 -15  -5   0  139.34   26.82
 -15  -5   0  181.03   27.88
 -15  -5   0  174.20   26.10
  15   5   0  121.34   24.97
  15   5   0  134.72   24.17
  15   5   0  156.43   25.50
  15   5   0  134.31   24.59
  15   5   0  129.12   23.14
  15   5   0  121.34   20.64
  15   5   0  116.71   23.29
  15   5   0  106.07   22.28
 -16  -5   0    9.54    8.31
 -16  -5   0   -2.89    9.91
 -16  -5   0    1.81   10.91
 -16  -5   0   -5.76    8.79
  16   5   0   13.58   12.05
  16   5   0   -7.04   10.96
  16   5   0   12.76   12.48
  16   5   0    7.99   11.46
  16   5   0   31.24   19.33
  16   5   0  -19.54    9.75
  16   5   0  -22.97    9.36
  12  -6   0   35.59   19.63
  12  -6   0   16.48   17.29
 -12   6   0   45.38   16.35
 -12   6   0   64.63   18.16
 -12   6   0   75.36   17.13
  11  -6   0    0.31   11.63
  11  -6   0   -7.18   10.88
 -11   6   0   12.97   10.63
 -11   6   0    6.42    9.63
 -11   6   0   -4.27    7.71
  10  -6   0   -0.25    7.00
  10  -6   0    7.24   11.85
  10  -6   0    6.67   12.13
 -10   6   0   27.64   12.33
 -10   6   0   15.92    8.41
 -10   6   0   18.48   11.50
   9  -6   0    0.08    8.65
   9  -6   0   -4.99   10.31
   9  -6   0   -7.77    5.68
  -9   6   0    0.28    8.23
  -9   6   0    5.63    8.45
  -9   6   0   -2.72    7.96
   8  -6   0   40.55   15.60
   8  -6   0   26.27   13.46
   8  -6   0   22.76    8.12
  -8   6   0   11.34    3.91
  -8   6   0   31.91   11.07
  -8   6   0    9.52    8.61
  -8   6   0   21.25   10.26
   7  -6   0  396.73   41.35
   7  -6   0  312.26   38.70
   7  -6   0  370.65   35.37
  -7   6   0  369.08   36.58
  -7   6   0  259.83   34.14
  -7   6   0  283.91   28.61
  -7   6   0  337.64   35.16
  -7   6   0  285.98   34.31
   6  -6   0   21.99   10.64
   6  -6   0   19.25    3.17
   6  -6   0   12.70   11.08
   6  -6   0   17.87    3.03
   6  -6   0   17.83    8.29
  -6   6   0   18.99    9.19
  -6   6   0   24.19    5.21
  -6   6   0    7.47    7.10
  -6   6   0   10.47    7.34
  -6   6   0   21.01    8.18
   5  -6   0  654.07   61.05
   5  -6   0  584.56   51.01
   5  -6   0  608.40   57.50
   5  -6   0  574.87   51.22
  -5   6   0  542.55   52.45
  -5   6   0  684.45   57.84
  -5   6   0  652.21   57.72
  -5   6   0  564.21   56.92
  -5   6   0  643.17   56.56
   4  -6   0    4.20    3.05
   4  -6   0    2.04    9.99
   4  -6   0   -4.78   10.04
   4  -6   0    8.51    6.81
  -4   6   0   11.39    3.76
  -4   6   0    7.05    4.15
  -4   6   0    2.27    8.64
  -4   6   0   -0.62    5.50
  -4   6   0   -0.67    7.57
   3  -6   0  276.87   30.46
   3  -6   0  240.16   32.69
   3  -6   0  257.57   24.31
   3  -6   0  250.60   31.56
  -3   6   0  251.41   29.36
  -3   6   0  249.29   33.29
  -3   6   0  267.55   26.06
  -3   6   0  235.65   26.70
  -3   6   0  256.14   25.19
  -3   6   0  298.75   28.88
   2  -6   0  280.38   23.56
   2  -6   0  263.88   28.39
   2  -6   0  221.85   27.93
   2  -6   0  243.02   28.43
  -2   6   0  239.25   23.09
  -2   6   0  212.38   29.72
  -2   6   0  198.15   27.11
  -2   6   0  244.38   24.06
  -2   6   0  265.48   24.64
  -2   6   0  184.63   24.23
   1  -6   0  109.17   16.39
   1  -6   0   70.55   15.52
   1  -6   0   82.02   16.25
   1  -6   0   84.58   12.11
   1  -6   0   77.27   10.35
  -1   6   0   90.39   11.71
  -1   6   0   80.86   11.89
  -1   6   0  100.41   14.78
  -1   6   0   90.19   13.37
  -1   6   0   77.21   16.10
  -1   6   0   77.43   17.38
   0  -6   0  250.95   27.50
   0  -6   0  216.56   21.19
   0  -6   0  193.50   24.09
   0  -6   0  244.14   23.41
   0   6   0  274.45   28.67
   0   6   0  240.42   21.42
   0   6   0  215.83   26.60
   0   6   0  203.46   23.95
   0   6   0  270.04   25.27
  -1  -6   0   14.31    5.52
  -1  -6   0   24.64    3.68
  -1  -6   0   22.02    8.49
  -1  -6   0   21.27    6.95
  -1  -6   0   23.23    7.65
   1   6   0   23.42   10.20
   1   6   0   15.70    8.87
   1   6   0   26.38    9.36
  -2  -6   0  194.28   17.90
  -2  -6   0  172.36   18.04
  -2  -6   0  197.76   20.96
  -2  -6   0  208.01   21.76
   2   6   0  141.24   21.35
  -3  -6   0  652.20   61.13
  -3  -6   0  810.27   66.17
  -3  -6   0  744.48   61.63
  -3  -6   0  696.47   64.18
  -3  -6   0  823.91   65.51
  -3  -6   0  848.57   65.31
   3   6   0  651.66   61.75
   3   6   0  607.92   65.85
   3   6   0  772.93   66.15
  -4  -6   0 1192.90  102.96
  -4  -6   0 1114.85  101.23
  -4  -6   0 1277.81   99.43
  -4  -6   0 1136.34   97.04
   4   6   0 1109.13  101.41
  -5  -6   0  236.76   21.18
  -5  -6   0  234.73   26.79
  -5  -6   0  246.87   23.25
  -5  -6   0  202.20   24.76
  -5  -6   0  209.95   23.81
   5   6   0  239.39   25.60
   5   6   0  221.80   20.24
   5   6   0  229.83   20.63
   5   6   0  212.89   21.03
   5   6   0  302.84   27.80
  -6  -6   0  586.56   49.68
  -6  -6   0  647.97   54.36
  -6  -6   0  561.55   48.05
  -6  -6   0  562.75   49.83
  -6  -6   0  622.88   52.41
   6   6   0  515.00   46.49
   6   6   0  503.78   46.68
   6   6   0  505.61   51.94
   6   6   0  514.16   47.90
   6   6   0  542.27   53.24
  -7  -6   0  219.92   21.57
  -7  -6   0  203.60   25.85
  -7  -6   0  183.28   22.64
  -7  -6   0  210.62   29.74
  -7  -6   0  195.00   23.88
  -7  -6   0  199.07   23.07
   7   6   0  203.75   26.59
   7   6   0  218.07   19.26
   7   6   0  166.40   26.96
   7   6   0  202.24   19.27
   7   6   0  188.48   22.48
  -8  -6   0    7.84   12.43
  -8  -6   0   12.11   10.39
  -8  -6   0    4.10    6.09
  -8  -6   0    9.71   10.78
  -8  -6   0   15.85    8.33
  -8  -6   0    5.97    7.33
  -8  -6   0   11.25    7.23
   8   6   0   16.87    4.85
   8   6   0   29.24    8.62
   8   6   0   16.38   10.84
   8   6   0   10.76    4.23
   8   6   0   19.77    9.56
  -9  -6   0   36.15   10.81
  -9  -6   0   55.38   14.75
  -9  -6   0   27.93   10.32
  -9  -6   0   27.04    8.71
  -9  -6   0   31.12    9.42
  -9  -6   0   32.14    9.21
  -9  -6   0   24.50    8.21
   9   6   0   59.47    8.94
   9   6   0   32.98    9.60
   9   6   0   39.33   11.61
   9   6   0   41.34   11.69
 -10  -6   0   24.02    8.19
 -10  -6   0   36.62   10.35
 -10  -6   0   25.72    9.05
 -10  -6   0   21.34   11.64
 -10  -6   0   30.64    9.12
 -10  -6   0   25.37    8.03
 -10  -6   0   31.41   10.73
  10   6   0   46.30    8.85
  10   6   0   36.40    9.46
  10   6   0   36.00   10.94
  10   6   0   27.05   10.29
 -11  -6   0  179.61   21.51
 -11  -6   0  182.17   23.30
 -11  -6   0  174.28   21.33
 -11  -6   0  178.26   21.88
 -11  -6   0  177.52   24.78
 -11  -6   0  164.70   25.07
 -11  -6   0  161.44   27.74
  11   6   0  168.94   23.13
  11   6   0  178.79   20.04
  11   6   0  145.40   20.93
  11   6   0  182.96   26.15
 -12  -6   0  159.21   23.57
 -12  -6   0  121.98   20.58
 -12  -6   0  122.92   22.79
 -12  -6   0  117.44   19.56
 -12  -6   0  138.50   22.21
 -12  -6   0   83.16   20.80
 -12  -6   0  138.09   20.94
  12   6   0  110.38   19.28
  12   6   0  144.52   17.87
  12   6   0  159.60   26.44
  12   6   0  164.37   23.73
  12   6   0  129.96   22.21
  12   6   0  184.28   22.40
 -13  -6   0    2.84    7.01
 -13  -6   0    3.15    8.22
 -13  -6   0   -5.97    6.68
 -13  -6   0    2.52    8.74
 -13  -6   0   -2.99    9.14
 -13  -6   0   -1.97    6.86
 -13  -6   0   -3.80    6.62
  13   6   0    8.52    7.17
  13   6   0    8.31    9.58
  13   6   0   12.10    7.54
  13   6   0    7.41    6.70
  13   6   0    6.79    8.29
  13   6   0   -3.20    6.67
  13   6   0   -7.07    6.51
  13   6   0   11.06   10.06
 -14  -6   0    5.03    8.74
 -14  -6   0    4.09    8.06
 -14  -6   0   -1.78    8.93
 -14  -6   0   11.33    9.90
 -14  -6   0   -3.31    8.21
 -14  -6   0   -7.49    7.42
 -14  -6   0    4.34   11.21
  14   6   0   -7.15    7.42
  14   6   0    7.17    9.67
  14   6   0   -0.38    9.10
  14   6   0    3.19    6.06
  14   6   0    1.11    8.47
  14   6   0   -7.11    7.47
  14   6   0    5.28   10.43
  14   6   0   17.03    9.48
 -15  -6   0   46.16   14.85
 -15  -6   0   30.93   13.54
 -15  -6   0   49.68   15.15
 -15  -6   0   70.43   16.74
 -15  -6   0   46.30   14.09
 -15  -6   0   79.00   21.13
 -15  -6   0   39.96   11.83
  15   6   0   42.30   12.84
  15   6   0   46.19   14.88
  15   6   0   43.70   14.13
  15   6   0   29.49   13.12
  15   6   0   36.08   15.43
  15   6   0   45.56   12.55
  15   6   0   54.56   15.02
  15   6   0    9.83   12.66
 -16  -6   0   -2.66    8.81
 -16  -6   0    7.49    9.97
 -16  -6   0   11.79   11.78
 -16  -6   0   21.95   11.30
 -16  -6   0   -5.98   11.11
 -16  -6   0   -5.77   10.27
 -16  -6   0    8.40   10.39
  16   6   0   -0.45   10.58
  16   6   0    2.95    8.68
  16   6   0   22.05   11.59
  16   6   0  -17.23    9.09
  16   6   0   -2.18   10.08
  16   6   0   15.17   12.68
  16   6   0    1.61   11.01
  16   6   0    4.44   10.22
  11  -7   0   -1.31   13.69
  11  -7   0   42.53   18.44
 -11   7   0   24.94   11.68
 -11   7   0   16.29   10.94
 -11   7   0   19.40   14.10
  10  -7   0  198.69   38.33
  10  -7   0  286.85   43.37
 -10   7   0  264.36   31.81
 -10   7   0  229.67   35.43
 -10   7   0  203.21   33.37
   9  -7   0   41.20   15.01
   9  -7   0    0.18   13.12
  -9   7   0   23.43   11.68
  -9   7   0   38.71   14.18
  -9   7   0   16.83   11.17
   8  -7   0   -6.45    8.44
   8  -7   0   11.73    7.88
   8  -7   0    6.43   11.59
  -8   7   0    8.48   10.00
  -8   7   0    2.19    8.83
  -8   7   0  -11.61    7.30
   7  -7   0   -0.35    7.00
   7  -7   0  -18.77    7.36
   7  -7   0    0.08    6.92
  -7   7   0   -8.02    5.53
  -7   7   0   -2.69    5.74
  -7   7   0   -3.50    3.02
  -7   7   0  -16.45    5.25
  -7   7   0    0.84    7.07
  -7   7   0    1.23    2.44
   6  -7   0   98.94   22.43
   6  -7   0   96.45   17.52
   6  -7   0   94.74   20.98
  -6   7   0   73.40   16.77
  -6   7   0  117.38   19.25
  -6   7   0  103.87   17.35
  -6   7   0  109.44   19.15
  -6   7   0   77.49   10.18
   5  -7   0  232.50   20.50
   5  -7   0  243.50   31.02
   5  -7   0  226.56   20.36
   5  -7   0  227.89   30.86
   5  -7   0  271.52   28.22
  -5   7   0  232.34   26.19
  -5   7   0  222.06   27.89
  -5   7   0  258.30   28.33
  -5   7   0  217.23   22.04
  -5   7   0  220.50   22.30
   4  -7   0  488.91   48.22
   4  -7   0  454.97   45.58
   4  -7   0  382.67   46.94
   4  -7   0  438.55   39.13
  -4   7   0  484.10   43.38
  -4   7   0  435.17   44.77
  -4   7   0  450.47   39.92
   3  -7   0   14.28   12.47
   3  -7   0    9.77   10.48
   3  -7   0   28.59   10.51
   3  -7   0   16.96    4.91
  -3   7   0   15.46    7.02
  -3   7   0   25.14    7.20
  -3   7   0   29.38   11.09
  -3   7   0   27.85    7.00
  -3   7   0   16.21   12.46
  -3   7   0   19.11    5.50
  -3   7   0   15.21    8.91
   2  -7   0  553.29   51.47
   2  -7   0  519.08   53.97
   2  -7   0  609.44   52.79
   2  -7   0  519.24   46.52
  -2   7   0  456.49   47.71
  -2   7   0  529.52   53.57
  -2   7   0  530.87   49.17
  -2   7   0  595.49   52.61
  -2   7   0  534.71   48.31
  -2   7   0  416.69   49.02
  -2   7   0  523.76   47.52
   1  -7   0  345.56   38.07
   1  -7   0  310.76   35.29
   1  -7   0  378.55   32.29
  -1   7   0  343.73   31.29
  -1   7   0  319.04   33.80
  -1   7   0  304.34   36.09
  -1   7   0  309.25   33.19
  -1   7   0  351.05   38.96
   0  -7   0   31.62    5.94
   0  -7   0   24.75    9.74
   0  -7   0   35.06    9.05
   0  -7   0   43.84   14.23
   0   7   0   23.53   12.64
   0   7   0   33.48   13.35
   0   7   0   24.90   10.29
  -1  -7   0  264.29   21.84
  -1  -7   0  213.42   25.56
  -1  -7   0  215.61   28.50
   1   7   0  272.08   30.10
   1   7   0  267.81   28.21
   1   7   0  232.53   29.57
  -2  -7   0   40.98    8.81
  -2  -7   0   60.77    8.86
  -2  -7   0   61.47   12.83
  -2  -7   0   39.32   10.59
   2   7   0   46.50   12.74
   2   7   0   57.39   15.60
   2   7   0   55.30   12.82
  -3  -7   0  850.25   65.45
  -3  -7   0  689.51   68.62
  -3  -7   0  793.86   69.23
  -3  -7   0  769.21   68.66
  -3  -7   0  705.37   65.41
   3   7   0  764.92   69.98
  -4  -7   0  334.38   27.88
  -4  -7   0  364.99   30.23
  -4  -7   0  351.45   34.07
  -4  -7   0  370.92   32.55
  -4  -7   0  341.07   32.09
  -4  -7   0  338.88   32.53
  -4  -7   0  253.92   26.92
   4   7   0  315.89   35.38
   4   7   0  299.47   33.17
   4   7   0  243.46   32.43
  -5  -7   0  697.53   64.64
  -5  -7   0  774.06   68.43
  -5  -7   0  778.06   69.97
  -5  -7   0  672.13   65.86
   5   7   0  796.02   62.78
   5   7   0  770.69   69.11
   5   7   0  795.25   70.26
   5   7   0  646.56   67.12
  -6  -7   0  367.00   31.72
  -6  -7   0  421.87   39.63
  -6  -7   0  401.47   38.53
  -6  -7   0  382.59   34.26
  -6  -7   0  382.90   35.66
   6   7   0  302.85   31.33
   6   7   0  339.56   30.39
   6   7   0  310.20   30.75
   6   7   0  423.23   39.16
   6   7   0  419.34   40.26
  -7  -7   0 1336.27  120.26
  -7  -7   0 1302.99  117.95
  -7  -7   0 1431.84  115.78
  -7  -7   0 1328.75  115.89
  -7  -7   0 1251.63  113.48
   7   7   0 1534.29  117.88
   7   7   0 1298.80  119.33
   7   7   0 1224.87  118.37
  -8  -7   0  332.62   32.86
  -8  -7   0  308.71   36.47
  -8  -7   0  292.51   32.72
  -8  -7   0  303.22   30.90
  -8  -7   0  362.74   36.51
   8   7   0  384.07   34.53
   8   7   0  269.76   34.99
   8   7   0  355.30   36.09
   8   7   0  326.71   29.46
   8   7   0  330.19   29.15
  -9  -7   0   38.32   10.25
  -9  -7   0   34.45   13.45
  -9  -7   0   42.48    9.24
  -9  -7   0   18.22   10.62
  -9  -7   0   58.45   11.55
   9   7   0   52.63    7.70
   9   7   0   52.92   13.02
   9   7   0   32.59   10.06
   9   7   0   58.01   13.98
 -10  -7   0  102.18   20.07
 -10  -7   0   88.48   14.73
 -10  -7   0   82.41   14.93
 -10  -7   0   94.94   16.28
 -10  -7   0  105.50   18.88
 -10  -7   0   78.22   16.56
  10   7   0   99.02   16.63
  10   7   0  110.08   19.28
  10   7   0   92.30   11.51
  10   7   0  106.97   19.47
 -11  -7   0   69.50   14.93
 -11  -7   0   78.04   16.85
 -11  -7   0   52.07   12.54
 -11  -7   0   69.88   14.91
 -11  -7   0   79.25   19.26
 -11  -7   0   83.25   17.19
 -11  -7   0   67.37   13.96
  11   7   0   67.25   16.30
  11   7   0   81.22   17.58
  11   7   0   77.85   11.85
  11   7   0  110.10   17.29
 -12  -7   0   20.70   11.34
 -12  -7   0    9.09    8.08
 -12  -7   0    8.56    7.32
 -12  -7   0   18.42   11.20
 -12  -7   0   17.97    8.19
 -12  -7   0   25.14   11.05
 -12  -7   0   15.31    8.33
  12   7   0   12.44   10.48
  12   7   0   19.91   10.46
  12   7   0    6.59    8.45
  12   7   0    7.39    9.17
  12   7   0   12.72    6.39
  12   7   0   14.92    7.27
 -13  -7   0  133.59   23.79
 -13  -7   0  141.16   22.65
 -13  -7   0  164.92   23.71
 -13  -7   0  147.08   24.20
 -13  -7   0  130.78   22.00
 -13  -7   0  109.59   25.87
 -13  -7   0  190.96   27.62
  13   7   0  152.41   24.81
  13   7   0  125.82   21.73
  13   7   0  121.62   22.96
  13   7   0  119.17   20.50
  13   7   0  170.90   19.17
  13   7   0  187.36   30.14
 -14  -7   0   42.75   13.54
 -14  -7   0   41.79   11.87
 -14  -7   0   41.65   12.26
 -14  -7   0   34.36   15.37
 -14  -7   0   45.17   14.30
 -14  -7   0   18.55   10.77
 -14  -7   0   54.57   13.65
  14   7   0   24.38   10.59
  14   7   0   31.55   14.79
  14   7   0   57.72   14.78
  14   7   0   13.45    9.43
  14   7   0   25.94   14.20
  14   7   0   30.97   12.50
  14   7   0   26.44   13.33
  14   7   0   24.06    9.21
 -15  -7   0   -6.72    7.83
 -15  -7   0   -0.79    9.37
 -15  -7   0  -17.11    8.69
 -15  -7   0   -2.85    8.68
 -15  -7   0    7.24    8.03
 -15  -7   0  -13.29    7.98
 -15  -7   0   -1.37    8.82
  15   7   0   -5.14   10.71
  15   7   0  -12.22    8.61
  15   7   0   14.99   11.60
  15   7   0  -16.99    7.88
  15   7   0   -5.67   10.07
  15   7   0   -2.79    7.33
  15   7   0   -3.52    9.32
  15   7   0   -8.15    9.08
 -16  -7   0    1.25   11.02
 -16  -7   0   -0.79    8.53
 -16  -7   0    8.93   10.59
 -16  -7   0   -7.34    8.40
 -16  -7   0  -14.30    8.01
 -16  -7   0   -5.40   10.67
 -16  -7   0    0.92    8.67
  16   7   0  -26.49    8.68
  16   7   0    8.12    8.47
  16   7   0   -3.72   10.55
  16   7   0    1.67   10.27
  16   7   0  -14.84   10.40
  16   7   0   -3.66   10.65
  16   7   0    4.14   10.36
  10  -8   0   66.19   21.09
  10  -8   0   57.65   19.56
 -10   8   0   47.01   15.52
 -10   8   0   40.72   15.88
 -10   8   0   62.88   15.81
   9  -8   0   -6.37    9.83
   9  -8   0   -3.68   11.13
  -9   8   0   -2.73    7.28
  -9   8   0   -7.58    8.33
  -9   8   0   13.22   10.34
   8  -8   0   36.17   17.58
   8  -8   0   75.61   21.78
  -8   8   0   34.65   13.09
  -8   8   0   58.54   17.36
  -8   8   0   48.78   15.15
   7  -8   0    3.56   10.19
   7  -8   0   23.53   12.34
  -7   8   0    4.37    6.89
  -7   8   0   16.61   10.47
  -7   8   0   13.55    9.81
  -7   8   0    3.97    9.06
   6  -8   0   11.73   11.12
   6  -8   0   -4.80    8.40
  -6   8   0   -2.08    2.73
  -6   8   0   -4.98    6.05
  -6   8   0    0.48    6.48
  -6   8   0   -1.94    7.38
  -6   8   0    4.25    6.90
  -6   8   0   -5.83    3.24
   5  -8   0   13.37   10.43
   5  -8   0    6.24    1.30
   5  -8   0   -0.81    9.81
   5  -8   0   10.82    1.69
  -5   8   0    8.50    6.28
  -5   8   0    3.56    4.64
  -5   8   0    6.87    2.42
  -5   8   0    5.07    3.86
  -5   8   0    6.95    2.69
  -5   8   0    9.94    2.91
  -5   8   0   21.98    9.75
  -5   8   0    5.60    5.88
   4  -8   0  260.34   33.35
   4  -8   0  241.72   33.04
   4  -8   0  243.00   24.93
  -4   8   0  291.58   29.33
  -4   8   0  283.84   31.63
  -4   8   0  266.10   31.66
  -4   8   0  340.34   27.91
  -4   8   0  286.20   26.58
   3  -8   0 1007.42   76.27
   3  -8   0  788.41   81.68
   3  -8   0  706.61   82.07
  -3   8   0  930.63   81.15
  -3   8   0  895.96   78.12
  -3   8   0  742.77   80.39
  -3   8   0 1057.79   87.09
  -3   8   0  916.80   77.68
   2  -8   0  156.81   24.73
   2  -8   0  166.35   23.37
   2  -8   0  152.44   17.48
  -2   8   0  177.16   18.38
  -2   8   0  158.76   19.40
  -2   8   0  162.79   20.37
  -2   8   0  178.29   20.74
  -2   8   0  162.45   24.92
  -2   8   0  201.50   27.17
   1  -8   0 3369.96  277.86
   1  -8   0 3549.77  272.13
   1  -8   0 3036.92  274.64
  -1   8   0 2906.05  277.03
  -1   8   0 3412.13  276.91
  -1   8   0 3400.50  271.01
  -1   8   0 3030.34  273.27
   0  -8   0   21.76   13.66
   0  -8   0    7.54    3.98
   0  -8   0   17.97    7.42
   0  -8   0   10.71    8.98
   0   8   0   16.22   13.16
   0   8   0    0.42    8.07
   0   8   0   22.97   13.88
  -1  -8   0  917.04   89.50
  -1  -8   0  926.00   83.03
  -1  -8   0 1062.47   87.55
   1   8   0 1134.53   92.72
   1   8   0  978.59   88.65
  -2  -8   0  435.14   44.54
  -2  -8   0  525.30   46.87
  -2  -8   0  371.32   42.15
   2   8   0  532.65   47.52
   2   8   0  607.08   49.70
   2   8   0  437.08   47.71
  -3  -8   0  189.85   24.88
  -3  -8   0  198.31   23.92
  -3  -8   0  232.34   19.68
  -3  -8   0  178.30   22.50
  -3  -8   0  185.57   19.98
   3   8   0  149.45   25.45
   3   8   0  239.55   27.48
   3   8   0  155.60   28.13
  -4  -8   0   40.97    9.74
  -4  -8   0   51.66   14.30
  -4  -8   0   59.64    6.82
  -4  -8   0   63.23   14.73
  -4  -8   0   63.55    8.31
  -4  -8   0   55.25   13.35
  -4  -8   0   63.57   14.06
   4   8   0   54.59   14.06
   4   8   0   64.42   17.55
   4   8   0   49.36   14.80
   4   8   0   38.75    7.61
  -5  -8   0   -2.97    6.01
  -5  -8   0   -2.96    6.19
  -5  -8   0    2.86   10.01
  -5  -8   0    2.78    1.84
  -5  -8   0    3.66   10.73
   5   8   0   -0.08   13.47
   5   8   0    4.12    8.84
   5   8   0   -0.60    2.81
   5   8   0    0.04    9.73
  -6  -8   0  718.77   73.26
  -6  -8   0  790.58   75.43
  -6  -8   0  900.11   72.97
  -6  -8   0  752.84   70.55
   6   8   0  794.08   75.57
   6   8   0  801.77   67.75
   6   8   0  777.21   75.07
   6   8   0  886.17   74.54
  -7  -8   0  934.04   82.33
  -7  -8   0  951.70   89.72
  -7  -8   0  965.17   88.45
  -7  -8   0 1048.72   85.35
  -7  -8   0  903.90   85.52
   7   8   0  918.82   89.36
   7   8   0  989.14   81.54
   7   8   0  974.98   82.57
   7   8   0 1045.51   90.38
  -8  -8   0  328.55   33.23
  -8  -8   0  347.29   37.89
  -8  -8   0  329.79   32.23
  -8  -8   0  366.67   35.78
  -8  -8   0  348.41   30.07
   8   8   0  340.11   28.51
   8   8   0  355.62   37.26
   8   8   0  282.94   27.69
   8   8   0  241.70   32.24
   8   8   0  375.92   36.91
  -9  -8   0  102.95   18.66
  -9  -8   0  100.91   19.80
  -9  -8   0  120.21   13.50
  -9  -8   0  111.54   16.71
  -9  -8   0   97.92   16.85
   9   8   0  104.28   10.84
   9   8   0  132.97   20.82
   9   8   0   97.11   11.31
   9   8   0   86.82   18.72
   9   8   0  113.09   18.46
 -10  -8   0   37.98   10.92
 -10  -8   0   52.01   10.75
 -10  -8   0   74.83   12.93
 -10  -8   0   47.44   13.71
 -10  -8   0   52.57   15.52
  10   8   0   54.05   12.34
  10   8   0   54.89    7.94
  10   8   0   57.19   14.81
  10   8   0   58.65   16.05
 -11  -8   0  263.26   29.40
 -11  -8   0  221.66   33.38
 -11  -8   0  246.46   26.96
 -11  -8   0  244.75   26.84
 -11  -8   0  208.46   24.59
  11   8   0  230.15   29.29
  11   8   0  209.80   26.18
  11   8   0  222.29   22.26
  11   8   0  201.98   28.52
 -12  -8   0   96.49   17.07
 -12  -8   0  108.70   21.49
 -12  -8   0  134.27   20.20
 -12  -8   0   89.60   21.97
 -12  -8   0  104.45   18.80
  12   8   0  106.78   16.38
  12   8   0  111.35   21.38
  12   8   0   97.27   13.22
  12   8   0  114.67   19.16
  12   8   0  146.25   24.92
 -13  -8   0    2.85    9.23
 -13  -8   0   -1.89    6.29
 -13  -8   0   -5.09   10.36
 -13  -8   0    4.52    7.90
 -13  -8   0    8.04    8.03
  13   8   0   -6.13    6.29
  13   8   0    8.22    9.62
  13   8   0    7.67    8.27
  13   8   0    2.06    4.52
  13   8   0    5.76    5.62
  13   8   0   -0.14    8.81
 -14  -8   0   76.29   18.24
 -14  -8   0   89.80   19.66
 -14  -8   0  115.26   25.51
 -14  -8   0   86.68   20.56
 -14  -8   0  107.96   19.72
 -14  -8   0  114.06   20.09
  14   8   0  145.86   22.51
  14   8   0  108.40   25.21
  14   8   0   64.04   17.24
  14   8   0  119.70   23.05
  14   8   0   86.63   14.99
  14   8   0  123.24   17.74
 -15  -8   0    5.89   11.82
 -15  -8   0   -6.13    7.98
 -15  -8   0    0.06    8.90
 -15  -8   0    0.34   10.05
 -15  -8   0   23.92   11.62
  15   8   0   -1.84    6.72
  15   8   0   -2.04    9.86
  15   8   0  -11.30    9.38
  15   8   0   -4.27   10.82
  15   8   0   -3.41   10.79
  15   8   0   15.69   12.02
  15   8   0   -4.34    8.30
  15   8   0    6.42   10.73
 -16  -8   0   31.13   14.63
 -16  -8   0    1.41    9.12
 -16  -8   0   -0.62   11.25
 -16  -8   0   -5.04    8.47
 -16  -8   0    4.08    8.96
  16   8   0  -12.87   10.68
  16   8   0  -17.56    6.94
  16   8   0  -11.19   10.70
  16   8   0  -10.95    9.11
  16   8   0    4.63    9.93
  16   8   0   14.33   13.63
  16   8   0    3.61   10.10
  16   8   0    7.28   11.33
  10  -9   0   30.51   18.97
  10  -9   0   23.86   17.43
 -10   9   0    2.77   12.00
 -10   9   0    7.88   13.04
   9  -9   0   24.78   18.46
   9  -9   0   48.95   19.12
  -9   9   0   15.21   11.25
  -9   9   0   22.63   13.83
  -9   9   0   40.98   13.07
   8  -9   0   12.21   14.18
   8  -9   0   29.39   16.01
  -8   9   0   20.88   12.51
  -8   9   0   25.03   12.42
  -8   9   0   35.63   11.93
   7  -9   0   45.69   17.65
   7  -9   0   48.08   16.91
  -7   9   0   56.30   13.71
  -7   9   0   42.24   13.92
  -7   9   0   46.17   13.09
  -7   9   0   71.93   17.90
   6  -9   0    5.72   11.71
   6  -9   0    3.61   10.24
  -6   9   0   10.31    9.74
  -6   9   0    7.10    7.11
  -6   9   0   -3.37    8.19
  -6   9   0   16.28   10.22
   5  -9   0   32.34   13.63
   5  -9   0   20.36   11.77
  -5   9   0    7.65    5.33
  -5   9   0    9.49    3.55
  -5   9   0   31.56   11.66
  -5   9   0    3.09    5.25
  -5   9   0   21.73    9.89
  -5   9   0   17.37    4.14
  -5   9   0    6.87    4.54
  -5   9   0    3.37    2.92
  -5   9   0   30.30    9.24
   4  -9   0   55.64    6.93
   4  -9   0   76.23   17.92
   4  -9   0   29.23   14.01
  -4   9   0   79.24   13.06
  -4   9   0   63.32   14.80
  -4   9   0   52.24    9.75
  -4   9   0   43.40    8.78
  -4   9   0   34.91   13.51
   3  -9   0  107.47   11.84
   3  -9   0   98.25   22.04
   3  -9   0  122.25   21.63
  -3   9   0  112.41   15.67
  -3   9   0  114.13   20.05
  -3   9   0  102.01   22.40
  -3   9   0  105.11   15.02
  -3   9   0   76.82   16.78
  -3   9   0   83.69   14.83
   2  -9   0   71.11   19.00
   2  -9   0  111.61   12.83
   2  -9   0  127.84   21.17
  -2   9   0  100.31   12.80
  -2   9   0  107.57   17.48
  -2   9   0   99.34   17.70
  -2   9   0   85.76   19.79
  -2   9   0  121.16   21.00
  -2   9   0  107.10   16.48
   1  -9   0  854.66   95.68
   1  -9   0 1149.73   91.52
   1  -9   0 1116.94   95.30
  -1   9   0 1117.17   99.13
  -1   9   0 1090.68   96.71
  -1   9   0  965.07   92.87
  -1   9   0 1100.27   95.04
  -1   9   0  988.12   93.22
   0  -9   0  994.88   89.88
   0  -9   0 1132.79   96.07
   0  -9   0  991.26   87.35
   0  -9   0 1135.24   92.67
   0   9   0  917.02   95.05
   0   9   0  901.85   91.45
   0   9   0 1191.51   96.52
  -1  -9   0  162.12   20.34
  -1  -9   0  165.71   21.03
  -1  -9   0  185.42   25.19
   1   9   0  203.88   24.89
   1   9   0  162.31   22.30
   1   9   0  176.25   23.90
  -2  -9   0  508.68   56.55
  -2  -9   0  727.99   56.93
  -2  -9   0  581.12   59.80
   2   9   0  739.90   63.07
   2   9   0  577.33   60.83
   2   9   0  591.24   59.25
  -3  -9   0  123.14   18.81
  -3  -9   0  141.05   14.24
  -3  -9   0  129.33   19.61
  -3  -9   0  107.86   19.78
  -3  -9   0  100.36   12.84
   3   9   0  114.91   23.38
   3   9   0   64.29   17.89
   3   9   0  114.01   20.64
  -4  -9   0    8.21    8.64
  -4  -9   0    3.22    3.77
  -4  -9   0    9.73    8.89
  -4  -9   0    0.98    6.22
  -4  -9   0    2.95    2.77
   4   9   0   -0.78   10.99
   4   9   0    0.59    7.56
   4   9   0   -6.96    7.42
  -5  -9   0  173.83   16.49
  -5  -9   0  204.12   24.20
  -5  -9   0  190.65   20.51
  -5  -9   0  200.28   22.23
  -5  -9   0  178.52   24.16
  -5  -9   0  184.72   17.54
  -5  -9   0  241.43   24.41
   5   9   0  181.60   24.27
   5   9   0  200.04   27.88
   5   9   0  123.65   26.07
  -6  -9   0   35.48   10.30
  -6  -9   0   24.80   12.62
  -6  -9   0   26.83    7.85
  -6  -9   0   27.47    9.58
   6   9   0   39.15   13.15
   6   9   0   38.43   12.00
   6   9   0   28.33   10.74
  -7  -9   0  455.32   42.95
  -7  -9   0  414.45   40.96
  -7  -9   0  467.35   45.34
  -7  -9   0  460.75   47.01
   7   9   0  390.24   36.75
   7   9   0  501.22   45.25
   7   9   0  436.73   45.71
   7   9   0  447.04   46.32
  -8  -9   0  446.26   40.02
  -8  -9   0  460.14   45.76
  -8  -9   0  408.52   42.90
  -8  -9   0  426.99   41.23
   8   9   0  323.39   40.70
   8   9   0  382.21   43.83
   8   9   0  425.04   35.17
   8   9   0  442.37   45.10
  -9  -9   0   63.48   12.00
  -9  -9   0   67.27   16.63
  -9  -9   0   64.75   13.47
  -9  -9   0   49.67    8.66
  -9  -9   0   60.48   13.45
   9   9   0   47.54    6.40
   9   9   0   45.41   12.45
   9   9   0   50.67   14.63
   9   9   0   69.47   16.62
 -10  -9   0   -0.14    6.73
 -10  -9   0   12.39    6.43
 -10  -9   0   10.02    5.25
 -10  -9   0    4.13    7.02
 -10  -9   0    4.95    9.23
  10   9   0    4.15    8.06
  10   9   0    9.81    9.48
  10   9   0    0.37    5.68
  10   9   0    2.79    1.85
  10   9   0    3.66    3.27
 -11  -9   0  325.58   32.16
 -11  -9   0  321.78   37.53
 -11  -9   0  280.82   28.51
 -11  -9   0  325.26   34.88
 -11  -9   0  281.29   30.78
  11   9   0  249.48   25.13
  11   9   0  294.16   35.51
  11   9   0  358.57   37.03
  11   9   0  280.54   31.89
  11   9   0  257.00   26.26
  11   9   0  261.63   29.17
 -12  -9   0   10.13    8.52
 -12  -9   0   -6.69    9.91
 -12  -9   0    0.66    7.94
 -12  -9   0    4.23    5.76
 -12  -9   0    8.44    7.39
  12   9   0    0.26    4.51
  12   9   0    9.25    9.59
  12   9   0    6.47    3.62
  12   9   0    2.29    8.05
  12   9   0    9.93    8.98
 -13  -9   0  167.52   26.52
 -13  -9   0  243.32   36.26
 -13  -9   0  211.98   31.34
 -13  -9   0  164.03   23.12
 -13  -9   0  237.65   27.02
  13   9   0  190.60   25.51
  13   9   0  236.37   29.69
  13   9   0  188.34   19.88
  13   9   0  186.64   21.06
  13   9   0  197.11   34.29
  13   9   0  231.99   29.93
 -14  -9   0    5.73    6.90
 -14  -9   0   13.20    9.18
 -14  -9   0   11.59    9.86
 -14  -9   0  -10.49    7.71
 -14  -9   0    1.86   10.64
  14   9   0    3.93    9.49
  14   9   0    0.30    4.95
  14   9   0   19.73   10.94
  14   9   0   -2.72   10.35
  14   9   0    2.81    6.71
  14   9   0   15.68   10.43
 -15  -9   0   -4.17    9.06
 -15  -9   0    8.84   12.95
 -15  -9   0    8.72    8.94
 -15  -9   0    9.58    9.62
 -15  -9   0   14.38   11.37
  15   9   0   -4.60   10.85
  15   9   0    3.04   11.93
  15   9   0    5.64    6.26
  15   9   0    2.73   11.10
  15   9   0  -15.18    7.00
  15   9   0   -1.79    9.96
  15   9   0  -13.15    8.74
 -16  -9   0  416.45   49.00
 -16  -9   0  402.07   43.52
 -16  -9   0  382.20   44.22
 -16  -9   0  367.99   41.96
  16   9   0  290.37   43.19
  16   9   0  383.33   48.54
  16   9   0  408.03   47.50
  16   9   0  358.23   44.72
  16   9   0  286.18   42.66
  16   9   0  441.65   43.55
   9 -10   0    5.95   12.68
   9 -10   0   -5.48   13.07
  -9  10   0   34.76   14.74
  -9  10   0   20.86   11.88
   8 -10   0   53.09   20.61
   8 -10   0   21.38   18.45
  -8  10   0   23.92   13.28
  -8  10   0   60.39   17.25
   7 -10   0  242.21   41.56
   7 -10   0  254.39   41.42
  -7  10   0  265.21   34.46
  -7  10   0  258.22   35.64
  -7  10   0  316.39   36.42
   6 -10   0  481.83   53.25
   6 -10   0  516.32   53.05
  -6  10   0  378.86   46.54
  -6  10   0  416.06   43.57
  -6  10   0  431.52   46.83
  -6  10   0  375.21   46.62
   5 -10   0   40.80   16.08
   5 -10   0   37.72   15.54
  -5  10   0   31.65   13.10
  -5  10   0   11.12    4.50
  -5  10   0   16.49    4.84
  -5  10   0    7.69    4.77
  -5  10   0   13.06    3.82
  -5  10   0    9.85   10.27
  -5  10   0   24.48    8.21
   4 -10   0  192.59   30.07
   4 -10   0  148.98   15.74
   4 -10   0  184.31   31.89
  -4  10   0  171.91   26.66
  -4  10   0  183.19   29.05
  -4  10   0  175.99   18.94
  -4  10   0  192.53   20.20
   3 -10   0   -3.82    6.61
   3 -10   0    4.84    3.64
   3 -10   0   -3.11    7.11
  -3  10   0   13.57   12.92
  -3  10   0   -3.38    4.83
  -3  10   0    7.56    5.25
  -3  10   0   -6.86    5.67
  -3  10   0   20.58    9.67
   2 -10   0  118.08   21.94
   2 -10   0   96.49   12.90
   2 -10   0   80.41   16.86
  -2  10   0   68.10   16.84
  -2  10   0   58.87   17.51
  -2  10   0   92.68   15.03
  -2  10   0   71.39   15.54
  -2  10   0   56.76   13.62
   1 -10   0  164.06   17.58
   1 -10   0   87.63   19.56
   1 -10   0  122.61   23.99
  -1  10   0  144.00   26.84
  -1  10   0  141.02   19.24
  -1  10   0  147.19   25.49
  -1  10   0  197.08   22.07
  -1  10   0  195.67   21.92
   0 -10   0   13.19    7.98
   0 -10   0    1.99    3.56
   0 -10   0   16.95   12.10
   0 -10   0    6.11    6.10
   0  10   0   10.57    7.97
   0  10   0   15.00    7.68
   0  10   0   26.57   11.18
   0  10   0   15.01   10.87
   0  10   0   16.61    8.95
  -1 -10   0 1360.38  108.89
  -1 -10   0 1377.64  113.86
  -1 -10   0 1077.81  107.95
   1  10   0 1312.57  114.49
   1  10   0 1326.25  111.31
   1  10   0 1025.20  111.52
  -2 -10   0   77.03   14.53
  -2 -10   0   63.42   11.97
  -2 -10   0   71.21   16.96
   2  10   0   72.02   17.77
   2  10   0   79.19   16.10
   2  10   0   85.20   18.37
  -3 -10   0  185.16   20.66
  -3 -10   0  197.07   23.75
  -3 -10   0  230.25   26.85
  -3 -10   0  227.49   25.00
   3  10   0  203.51   27.05
   3  10   0  161.86   27.05
   3  10   0  215.86   27.27
  -4 -10   0   13.69    8.69
  -4 -10   0   31.23   10.63
  -4 -10   0   14.15    4.76
  -4 -10   0   31.09    5.98
  -4 -10   0   22.08    8.98
   4  10   0   21.53   10.31
   4  10   0   33.25   10.06
   4  10   0   22.75    9.44
  -5 -10   0  144.23   16.45
  -5 -10   0  125.95   19.50
  -5 -10   0  145.09   13.59
  -5 -10   0  144.42   21.72
  -5 -10   0  160.97   19.69
  -5 -10   0  108.64   12.14
   5  10   0  135.96   22.36
   5  10   0  100.04   21.90
   5  10   0  127.18   22.25
  -6 -10   0  429.34   41.89
  -6 -10   0  417.14   40.16
  -6 -10   0  352.49   37.00
   6  10   0  358.34   42.30
   6  10   0  416.74   42.09
   6  10   0  387.94   43.15
  -7 -10   0  105.92   17.77
  -7 -10   0  122.58   21.30
  -7 -10   0  107.11   15.75
  -7 -10   0  112.05   22.17
   7  10   0  148.78   25.18
   7  10   0   99.95   19.07
   7  10   0  108.44   20.04
  -8 -10   0   58.84   10.84
  -8 -10   0   45.18   11.06
  -8 -10   0   50.88   12.58
  -8 -10   0   43.36   14.54
   8  10   0   54.21   15.65
   8  10   0   42.13   11.56
   8  10   0   42.31   14.85
  -9 -10   0   29.91    8.42
  -9 -10   0    8.53    6.48
  -9 -10   0   18.51    9.15
  -9 -10   0   13.10    9.74
   9  10   0   20.52    9.97
   9  10   0   13.05    6.88
   9  10   0   22.08   10.08
 -10 -10   0   42.67   10.59
 -10 -10   0   42.03   14.93
 -10 -10   0   55.77   15.99
 -10 -10   0   39.45   11.68
  10  10   0   41.77   12.79
  10  10   0   41.11   14.96
  10  10   0   48.95   14.21
 -11 -10   0  491.87   50.23
 -11 -10   0  500.78   52.87
 -11 -10   0  560.35   57.44
 -11 -10   0  492.59   49.27
  11  10   0  531.67   55.27
  11  10   0  529.70   55.12
  11  10   0  462.82   50.59
 -12 -10   0  143.99   22.85
 -12 -10   0  170.46   24.48
 -12 -10   0  148.77   27.04
 -12 -10   0  151.42   29.88
  12  10   0  239.22   25.60
  12  10   0  166.74   29.48
  12  10   0  190.87   30.51
  12  10   0  145.17   15.49
 -13 -10   0   59.37   18.66
 -13 -10   0   39.63   12.17
 -13 -10   0   36.23   12.92
 -13 -10   0   74.40   15.53
  13  10   0   83.21   20.64
  13  10   0   54.34   13.71
  13  10   0   63.74   21.38
  13  10   0   73.42   19.80
 -14 -10   0   -1.52    9.31
 -14 -10   0    5.53    9.89
 -14 -10   0   18.60    9.54
 -14 -10   0   12.01   12.91
  14  10   0   11.42    9.78
  14  10   0    8.61   11.10
  14  10   0   16.77   12.07
  14  10   0  -11.45    9.45
 -15 -10   0   29.95   12.64
 -15 -10   0   63.43   18.34
 -15 -10   0   20.39   11.13
 -15 -10   0   26.93   12.08
  15  10   0   24.22   12.06
  15  10   0   16.87   14.29
  15  10   0    8.05   12.49
  15  10   0   27.60   16.46
 -16 -10   0   11.14   14.57
  16  10   0   -0.90   13.35
  16  10   0    8.21   10.62
  16  10   0   78.40   24.58
  16  10   0  -17.82   11.28
  16  10   0  -11.26   12.11
  16  10   0   -9.36   12.98
   8 -11   0  -17.39    9.19
   8 -11   0   13.03   12.85
  -8  11   0   20.52   15.06
  -8  11   0   21.56   12.70
   7 -11   0   20.22   11.82
   7 -11   0    0.15   12.82
  -7  11   0   -4.12   11.55
  -7  11   0    2.22    9.42
  -7  11   0    0.96   12.27
   6 -11   0   -0.16    9.10
   6 -11   0  -13.91    9.94
  -6  11   0  -20.83    5.66
  -6  11   0    7.97   11.26
  -6  11   0   30.19   12.83
   5 -11   0  369.39   45.25
   5 -11   0  390.09   46.75
  -5  11   0  302.07   41.40
  -5  11   0  382.88   42.14
   4 -11   0   74.44   20.70
   4 -11   0  104.25   22.44
  -4  11   0   95.59   13.87
  -4  11   0   73.29   13.83
  -4  11   0  101.69   19.97
  -4  11   0  125.09   23.98
   3 -11   0  130.48   27.35
   3 -11   0  130.50   14.75
  -3  11   0  172.57   27.84
  -3  11   0  118.48   18.54
  -3  11   0  153.32   24.22
  -3  11   0  152.25   20.07
   2 -11   0   18.28    5.93
   2 -11   0    5.81   10.39
   2 -11   0   17.84    9.96
  -2  11   0   17.07   12.93
  -2  11   0   20.15   10.04
  -2  11   0   16.38    8.08
  -2  11   0   29.59   11.14
  -2  11   0   13.98    7.91
   1 -11   0  150.50   17.93
   1 -11   0  135.32   23.68
   1 -11   0  165.20   27.88
  -1  11   0  165.17   22.92
  -1  11   0  181.62   21.56
  -1  11   0  122.88   26.87
  -1  11   0  158.65   27.23
  -1  11   0  154.53   22.91
   0 -11   0    2.78    8.11
   0 -11   0    1.42    6.76
   0 -11   0    0.92    4.81
   0  11   0   -2.46    6.54
   0  11   0    6.23    6.81
   0  11   0    5.94    8.91
   0  11   0   -6.27    5.37
   0  11   0    1.83    7.77
  -1 -11   0  170.03   19.93
  -1 -11   0  147.77   19.06
  -1 -11   0  133.66   24.60
   1  11   0  142.65   22.75
   1  11   0  150.40   27.20
   1  11   0  140.39   26.82
  -2 -11   0  274.49   33.12
  -2 -11   0  434.28   40.71
  -2 -11   0  351.22   35.31
   2  11   0  299.47   38.77
   2  11   0  372.98   40.62
   2  11   0  338.86   37.35
  -3 -11   0 1655.54  146.65
  -3 -11   0 1708.32  142.90
  -3 -11   0 1592.72  145.38
  -3 -11   0 1768.19  148.73
   3  11   0 1687.36  148.51
   3  11   0 1607.21  149.52
  -4 -11   0   -1.29    7.60
  -4 -11   0   -3.95    4.93
  -4 -11   0    6.42    6.49
  -4 -11   0    0.39    3.74
   4  11   0    5.16    9.51
   4  11   0   -1.92    8.21
   4  11   0    2.63    7.39
  -5 -11   0    4.56    5.06
  -5 -11   0    3.65    2.80
  -5 -11   0    3.88    5.77
  -5 -11   0    1.33    6.50
  -5 -11   0    7.56    7.66
  -5 -11   0    2.02    3.30
   5  11   0    1.61    7.39
   5  11   0    2.77    6.94
   5  11   0   -0.15    7.30
  -6 -11   0   14.47    8.39
  -6 -11   0   15.04    6.14
  -6 -11   0    6.30    6.62
   6  11   0    3.93    8.88
   6  11   0   19.03   11.39
   6  11   0    3.25    7.96
  -7 -11   0   10.72    7.58
  -7 -11   0   -1.45    5.75
  -7 -11   0   -8.20    5.56
   7  11   0   11.94   10.70
   7  11   0   -5.24    6.31
   7  11   0   -9.09    5.88
  -8 -11   0   18.19    8.98
  -8 -11   0   33.48    9.59
  -8 -11   0   23.06    8.44
   8  11   0   19.35   11.07
   8  11   0   15.92    8.07
   8  11   0   23.15   11.27
  -9 -11   0    3.52    6.68
  -9 -11   0    5.22    6.70
  -9 -11   0    6.41    7.43
  -9 -11   0    0.31    9.50
   9  11   0   -2.16    7.16
   9  11   0    3.51    9.01
   9  11   0    8.89   10.57
 -10 -11   0  522.91   53.97
 -10 -11   0  462.12   55.23
 -10 -11   0  430.22   47.94
 -10 -11   0  536.60   51.06
  10  11   0  507.28   51.97
  10  11   0  546.93   55.84
  10  11   0  558.61   56.65
 -11 -11   0  307.14   37.65
 -11 -11   0  317.16   38.75
 -11 -11   0  326.63   32.98
 -11 -11   0  305.29   33.61
  11  11   0  258.43   34.18
  11  11   0  304.79   38.84
  11  11   0  297.99   37.47
 -12 -11   0  163.32   24.93
 -12 -11   0  155.70   30.43
 -12 -11   0  139.14   25.76
 -12 -11   0  120.26   20.87
  12  11   0  153.79   28.60
  12  11   0  128.44   27.05
  12  11   0  233.70   26.34
 -13 -11   0   64.25   18.45
 -13 -11   0   64.58   15.34
 -13 -11   0   54.88   16.96
 -13 -11   0   55.82   13.45
  13  11   0   40.55   15.69
  13  11   0   73.98   21.98
  13  11   0   35.33   13.73
  13  11   0   53.20   18.10
 -14 -11   0   57.64   15.36
 -14 -11   0   68.10   21.18
 -14 -11   0   65.79   17.97
 -14 -11   0   65.79   16.10
  14  11   0   65.27   19.15
  14  11   0   60.97   16.44
  14  11   0   31.81   18.30
  14  11   0   37.08   16.95
 -15 -11   0    8.01    9.90
 -15 -11   0   -0.58    9.40
 -15 -11   0   10.09   10.66
 -15 -11   0    0.03   11.91
  15  11   0   -7.24   11.82
  15  11   0    9.45   13.29
  15  11   0    1.92    9.71
  15  11   0   10.61   14.82
   6 -12   0    1.21   12.98
   6 -12   0   15.95   14.41
  -6  12   0   21.15   13.13
  -6  12   0    3.08   12.62
  -6  12   0   12.42   12.87
   5 -12   0   -1.67   10.11
   5 -12   0   17.72   14.84
  -5  12   0    7.54    9.14
  -5  12   0   -0.94    6.43
  -5  12   0  -16.00    9.75
   4 -12   0   92.29   21.53
   4 -12   0   66.24   20.36
  -4  12   0   56.87   18.86
  -4  12   0   78.24   18.36
  -4  12   0   75.99   13.51
  -4  12   0   42.54    9.86
  -4  12   0   68.52   12.20
   3 -12   0  124.68   27.25
   3 -12   0   99.40   23.34
  -3  12   0   98.05   17.73
  -3  12   0  162.89   27.47
  -3  12   0   94.89   16.05
  -3  12   0  153.68   24.27
   2 -12   0    7.35    4.78
   2 -12   0   12.28   12.53
   2 -12   0   21.87   11.79
  -2  12   0   13.41    9.44
  -2  12   0    9.38    8.35
  -2  12   0   27.18   16.76
  -2  12   0   25.18   11.41
  -2  12   0   10.19   11.62
   1 -12   0  122.87   15.51
   1 -12   0  133.12   25.86
   1 -12   0  110.99   21.05
  -1  12   0  139.98   22.05
  -1  12   0  117.85   26.13
  -1  12   0  128.88   21.04
  -1  12   0  111.20   22.83
  -1  12   0   92.37   19.52
   0 -12   0    5.65    8.14
   0 -12   0   36.05   14.52
   0 -12   0   21.39    8.00
   0  12   0   21.05   10.35
   0  12   0   25.79   14.54
   0  12   0   16.27   11.27
   0  12   0   14.34    7.51
   0  12   0   44.91   11.84
  -1 -12   0   75.65   13.57
  -1 -12   0   94.70   16.77
  -1 -12   0   71.72   18.58
   1  12   0   75.13   15.07
   1  12   0   35.07   12.35
   1  12   0   82.48   19.06
   1  12   0   53.25   16.96
   1  12   0   58.20   17.27
  -2 -12   0    5.65    8.87
  -2 -12   0   18.38    7.17
  -2 -12   0    0.32    7.04
  -2 -12   0    7.66    7.24
   2  12   0    0.26    5.76
   2  12   0    5.14    9.49
   2  12   0   10.30    9.90
  -3 -12   0   64.60   16.52
  -3 -12   0   64.15   11.94
  -3 -12   0   40.30   12.45
  -3 -12   0   71.89   15.28
   3  12   0   75.26   18.93
   3  12   0   59.71   16.52
   3  12   0   53.79   13.17
  -4 -12   0  105.10   20.49
  -4 -12   0   98.77   19.68
  -4 -12   0  112.38   19.85
  -4 -12   0  148.46   15.17
   4  12   0  120.29   22.26
   4  12   0   84.20   19.82
   4  12   0  121.43   24.98
  -5 -12   0  219.65   22.70
  -5 -12   0  268.73   24.03
  -5 -12   0  241.83   29.47
  -5 -12   0  302.45   27.95
  -5 -12   0  180.89   27.21
  -5 -12   0  291.07   31.41
   5  12   0  245.74   32.16
   5  12   0  301.08   32.89
   5  12   0  196.81   35.00
  -6 -12   0   24.20    9.80
  -6 -12   0   47.81   12.83
  -6 -12   0   33.31    9.72
   6  12   0   34.54   13.99
   6  12   0   40.21   14.76
   6  12   0   21.66   14.46
  -7 -12   0    5.33    8.74
  -7 -12   0    7.59    6.69
  -7 -12   0    2.07    6.18
   7  12   0   20.59   11.44
   7  12   0   11.04    8.96
   7  12   0   -3.37    9.06
  -8 -12   0  370.07   42.16
  -8 -12   0  404.59   40.48
  -8 -12   0  326.59   36.90
   8  12   0  294.16   42.61
   8  12   0  461.22   44.49
   8  12   0  385.09   43.30
  -9 -12   0   91.87   15.96
  -9 -12   0   83.83   20.35
  -9 -12   0   83.40   17.21
   9  12   0  100.26   20.12
   9  12   0   72.02   20.80
   9  12   0   72.40   19.38
 -10 -12   0   21.69   10.57
 -10 -12   0    2.13    6.80
 -10 -12   0   11.94    8.79
  10  12   0    4.64    8.75
  10  12   0    5.75    7.29
  10  12   0   -1.95    8.98
 -11 -12   0   14.22   13.07
 -11 -12   0   23.97    8.73
 -11 -12   0   39.31   12.32
  11  12   0   22.50   13.61
  11  12   0   15.39   10.83
  11  12   0    9.34   13.08
 -12 -12   0  233.94   30.64
 -12 -12   0  287.53   34.30
 -12 -12   0  241.65   28.91
  12  12   0  331.93   38.84
  12  12   0  198.79   30.83
  12  12   0  216.50   37.41
  12  12   0  327.41   42.36
 -13 -12   0   26.92   12.45
 -13 -12   0   56.32   13.95
 -13 -12   0   41.38   15.41
  13  12   0   42.20   18.53
  13  12   0   35.65   13.78
  13  12   0   57.36   20.96
  13  12   0   66.23   20.95
 -14 -12   0  114.20   22.88
 -14 -12   0   73.41   16.19
 -14 -12   0   97.95   19.72
  14  12   0   65.12   20.52
  14  12   0   67.24   23.10
  14  12   0   58.00   16.54
  14  12   0   81.96   23.66
 -15 -12   0   11.98   10.80
 -15 -12   0   36.19   13.37
 -15 -12   0    8.35   11.12
  15  12   0    5.20   11.09
  15  12   0   22.91   17.69
  15  12   0   10.25   15.30
  15  12   0   22.95   15.39
   5 -13   0   28.06   13.66
   5 -13   0   -0.20   12.88
  -5  13   0   19.60   12.67
  -5  13   0   23.80   11.96
  -5  13   0   14.22   12.30
   4 -13   0   72.33   24.59
   4 -13   0   25.60   14.29
  -4  13   0   56.80   16.09
  -4  13   0   60.27   18.39
   3 -13   0   -0.05   10.05
   3 -13   0   18.49   12.33
  -3  13   0    8.93   10.96
  -3  13   0    0.39    8.76
  -3  13   0    2.50   10.18
  -3  13   0   -7.52    8.29
   2 -13   0    2.50    8.30
   2 -13   0    1.47   12.37
   2 -13   0    6.14    5.01
  -2  13   0    2.24    7.78
  -2  13   0  -16.69    7.57
  -2  13   0    6.56   11.53
  -2  13   0    3.03   10.51
   1 -13   0   62.80   20.43
   1 -13   0   45.01   10.14
   1 -13   0   74.70   17.23
  -1  13   0   59.33   17.48
  -1  13   0   50.39   14.91
  -1  13   0   48.34   13.23
  -1  13   0   35.58   17.64
  -1  13   0   29.54   11.61
   0 -13   0  135.57   24.41
   0 -13   0  145.86   19.38
   0 -13   0  178.22   31.23
   0  13   0  154.86   25.16
   0  13   0  178.90   29.29
   0  13   0  157.00   29.94
   0  13   0  118.54   21.55
   0  13   0  172.61   32.87
  -1 -13   0  114.65   21.68
  -1 -13   0  145.81   21.94
  -1 -13   0  184.29   30.96
   1  13   0  173.25   30.71
   1  13   0  148.73   23.02
   1  13   0  146.86   25.03
   1  13   0  174.39   29.20
   1  13   0  210.42   33.99
  -2 -13   0  119.65   22.13
  -2 -13   0  144.83   22.00
  -2 -13   0  132.64   25.91
  -2 -13   0  130.45   18.17
   2  13   0  109.07   24.34
   2  13   0  109.81   25.50
   2  13   0   88.08   17.73
   2  13   0  147.39   24.62
   2  13   0  149.25   28.86
  -3 -13   0    1.05    6.07
  -3 -13   0    3.64    6.71
  -3 -13   0    3.87    8.33
  -3 -13   0    3.94    6.64
   3  13   0   13.80   10.31
   3  13   0   -0.93   10.30
   3  13   0   10.89   11.80
   3  13   0    0.63    9.55
  -4 -13   0   16.64    7.05
  -4 -13   0   27.06    9.88
  -4 -13   0   23.28   13.42
  -4 -13   0   13.32    8.60
   4  13   0   18.55   12.58
   4  13   0   12.65    9.35
   4  13   0    4.39   10.01
  -5 -13   0   72.70   12.62
  -5 -13   0   92.69   18.49
  -5 -13   0  110.38   21.08
  -5 -13   0   86.43   17.89
  -5 -13   0  102.28   16.16
  -5 -13   0   89.29   11.38
   5  13   0   75.24   20.29
   5  13   0   48.42   16.69
   5  13   0   96.86   19.73
  -6 -13   0   13.08    9.09
  -6 -13   0   -7.03    6.11
  -6 -13   0   -7.54    6.35
   6  13   0   -1.50    9.14
   6  13   0    4.01   10.07
   6  13   0   15.98   10.23
  -7 -13   0    5.96    7.18
  -7 -13   0  -13.28    5.56
  -7 -13   0    3.32    7.53
   7  13   0    5.45    8.64
   7  13   0    9.85   12.69
   7  13   0  -14.38    6.55
  -8 -13   0   -3.44    6.73
  -8 -13   0    4.65    7.52
  -8 -13   0   18.50    9.86
   8  13   0   12.18   12.14
   8  13   0    3.42    7.07
   8  13   0   10.81    9.68
  -9 -13   0   20.23   10.18
  -9 -13   0   32.23   10.26
  -9 -13   0   12.04   12.89
   9  13   0   24.88   11.99
   9  13   0   15.65   11.39
   9  13   0   37.66   12.00
 -10 -13   0    3.92    7.79
 -10 -13   0    6.15   10.14
 -10 -13   0   22.71   10.79
  10  13   0    7.18   11.03
  10  13   0   16.53   10.66
  10  13   0   12.82   13.29
 -11 -13   0  148.81   22.05
 -11 -13   0  142.08   23.13
 -11 -13   0  107.93   23.97
  11  13   0  129.32   24.63
  11  13   0  129.24   28.77
  11  13   0  128.79   25.43
 -12 -13   0  -11.46    6.72
 -12 -13   0   -5.64    7.12
 -12 -13   0   -9.99    4.49
  12  13   0   -8.73   10.18
  12  13   0   -2.06    9.59
  12  13   0    6.78   12.37
  12  13   0   -1.62   14.14
 -13 -13   0   24.56   11.77
 -13 -13   0   38.73   13.45
 -13 -13   0   41.23   12.12
  13  13   0   20.71   13.44
  13  13   0    4.15   14.41
  13  13   0   25.43   11.24
  13  13   0   22.28   15.05
 -14 -13   0   14.34   10.10
 -14 -13   0    9.36    9.88
 -14 -13   0   10.71   13.43
  14  13   0   -2.30   14.20
  14  13   0    6.70   10.75
  14  13   0   15.18   17.32
  14  13   0   -4.52   14.11
   4 -14   0   -3.23   12.88
   4 -14   0   14.91   13.07
  -4  14   0  -19.52   12.03
  -4  14   0    5.89    9.53
   3 -14   0    6.68   14.99
   3 -14   0    6.50   10.83
  -3  14   0   -1.50    9.01
  -3  14   0   -9.30   10.39
  -3  14   0  -11.98   10.26
  -3  14   0  -25.25   11.30
   2 -14   0   50.09   17.82
   2 -14   0   97.47   25.29
  -2  14   0   75.84   21.11
  -2  14   0   57.02   15.25
  -2  14   0   75.46   18.31
  -2  14   0   89.64   19.19
   1 -14   0  228.99   37.60
   1 -14   0  149.11   18.74
   1 -14   0  150.91   26.55
  -1  14   0  152.38   29.09
  -1  14   0  136.80   22.79
  -1  14   0  129.57   24.41
  -1  14   0  164.63   33.00
  -1  14   0  127.22   24.33
   0 -14   0   90.90   23.09
   0 -14   0   77.33   17.64
   0 -14   0   77.79   15.42
   0  14   0   75.85   20.63
   0  14   0   59.93   18.83
   0  14   0   67.64   22.16
   0  14   0  100.17   20.14
   0  14   0   65.95   16.55
  -1 -14   0   83.10   15.22
  -1 -14   0   56.53   16.58
  -1 -14   0  101.01   18.61
  -1 -14   0   93.12   22.39
   1  14   0   90.74   17.22
   1  14   0  145.20   28.40
   1  14   0   47.83   17.42
   1  14   0   83.98   20.04
   1  14   0   89.58   22.27
  -2 -14   0   10.12    8.93
  -2 -14   0    8.84    7.45
  -2 -14   0    0.94    6.09
  -2 -14   0   14.02   12.93
   2  14   0  -12.80    8.14
   2  14   0   22.95   15.05
   2  14   0   12.32    7.17
   2  14   0    2.43   11.36
   2  14   0    2.61   10.59
  -3 -14   0    1.24    6.78
  -3 -14   0   -0.85    6.47
  -3 -14   0    9.93    9.57
  -3 -14   0    0.03   10.39
   3  14   0   13.39   13.17
   3  14   0   -0.59   11.40
   3  14   0   11.13   12.92
   3  14   0    4.62    8.64
  -4 -14   0  175.18   28.27
  -4 -14   0  146.35   17.51
  -4 -14   0  131.50   23.30
  -4 -14   0  149.05   26.04
   4  14   0  141.02   27.69
   4  14   0  167.33   31.68
   4  14   0  133.04   25.70
   4  14   0   87.56   24.81
  -5 -14   0  101.63   21.28
  -5 -14   0  124.37   22.64
  -5 -14   0   83.96   17.73
  -5 -14   0  128.82   14.50
  -5 -14   0  117.97   23.73
   5  14   0  111.99   24.37
   5  14   0  115.73   26.63
   5  14   0   59.27   20.34
   5  14   0  151.90   29.54
  -6 -14   0   -4.51    6.05
  -6 -14   0   16.49    9.72
  -6 -14   0    1.04    8.31
   6  14   0    7.07   12.27
   6  14   0   10.07   12.46
   6  14   0   -5.99    6.58
  -7 -14   0   31.52   10.27
  -7 -14   0   25.49   11.18
  -7 -14   0   30.64   13.32
   7  14   0   52.65   20.60
   7  14   0   43.61   14.68
   7  14   0   51.27   16.78
  -8 -14   0   -0.98   10.12
  -8 -14   0   -6.40    6.83
  -8 -14   0    7.97    9.96
   8  14   0    9.17   10.07
   8  14   0   24.38   10.63
   8  14   0  -17.00    9.28
  -9 -14   0   50.15   15.29
  -9 -14   0   85.94   15.69
  -9 -14   0   60.62   16.62
   9  14   0   80.95   20.83
   9  14   0   29.73   12.50
   9  14   0   54.70   16.08
 -10 -14   0   28.42   10.87
 -10 -14   0   18.82   10.25
 -10 -14   0   29.54   11.33
  10  14   0   -0.03    8.75
  10  14   0   38.39   16.69
  10  14   0   20.01   11.71
  10  14   0   19.68   10.59
 -11 -14   0    2.34    8.99
 -11 -14   0    8.94    9.95
 -11 -14   0   19.14    9.43
  11  14   0    7.93   12.22
  11  14   0   13.71   14.23
  11  14   0   11.23   14.40
  11  14   0   13.40   11.78
 -12 -14   0   34.90   12.89
 -12 -14   0   44.66   15.06
 -12 -14   0   37.17   14.46
  12  14   0   64.02   23.63
  12  14   0   72.81   21.51
  12  14   0   25.81   13.51
  12  14   0   54.90   19.78
 -13 -14   0   25.39   10.33
 -13 -14   0    6.19   10.86
 -13 -14   0   36.84   14.91
  13  14   0   38.06   13.78
  13  14   0   39.60   17.09
  13  14   0   36.22   17.54
  13  14   0   28.42   15.09
   2 -15   0    7.77   11.35
   2 -15   0   14.90   12.82
  -2  15   0   13.47   15.15
  -2  15   0   22.82   15.91
  -2  15   0   28.79   10.51
  -2  15   0  -12.40   12.99
   1 -15   0   10.85   13.59
   1 -15   0   -3.06   11.23
  -1  15   0   -6.43    8.54
  -1  15   0   -4.24   11.36
  -1  15   0   24.75   14.70
  -1  15   0    5.57   11.43
   0 -15   0   28.19   13.74
   0 -15   0   11.17   12.42
   0 -15   0    5.03    8.67
   0 -15   0   22.18   11.42
   0  15   0    3.57    9.52
   0  15   0    8.91   12.24
   0  15   0   22.83   16.09
   0  15   0    4.20   13.21
   0  15   0    9.02   11.51
  -1 -15   0   28.30   11.74
  -1 -15   0   27.06   14.48
  -1 -15   0   14.51    9.77
  -1 -15   0   19.74   12.09
   1  15   0   18.68   14.41
   1  15   0   21.44   15.70
   1  15   0   12.01   12.34
   1  15   0   15.56   11.27
   1  15   0   16.75   12.82
  -2 -15   0   75.16   16.82
  -2 -15   0   57.00   20.42
  -2 -15   0  108.54   17.92
  -2 -15   0   88.14   20.99
   2  15   0   58.34   21.25
   2  15   0   78.26   17.09
   2  15   0   42.43   19.29
   2  15   0   49.67   17.62
   2  15   0   78.74   22.10
  -3 -15   0   30.84   12.28
  -3 -15   0   25.65   14.62
  -3 -15   0   12.79   10.18
  -3 -15   0   15.94   13.25
   3  15   0   32.48   10.70
   3  15   0   33.82   13.89
   3  15   0    7.92   12.35
   3  15   0   39.64   19.35
   3  15   0   24.06   14.73
  -4 -15   0   41.15   14.90
  -4 -15   0   49.84   14.27
  -4 -15   0   52.09   18.49
  -4 -15   0   11.80    7.90
   4  15   0   12.01   14.97
   4  15   0   24.85   15.28
   4  15   0   46.22   16.59
   4  15   0   30.00   16.72
  -5 -15   0   41.28    8.66
  -5 -15   0   48.70   13.94
  -5 -15   0   53.92   17.47
  -5 -15   0   46.50   15.27
  -5 -15   0   31.65   11.77
   5  15   0   22.96   14.37
   5  15   0   35.65   19.47
   5  15   0   30.61   14.80
   5  15   0   23.98   14.10
  -6 -15   0   86.94   17.09
  -6 -15   0   76.98   19.56
  -6 -15   0  127.28   22.68
   6  15   0   94.27   25.01
   6  15   0  109.03   23.86
   6  15   0   89.81   24.71
   6  15   0   92.81   23.30
  -7 -15   0    5.88    8.54
  -7 -15   0   18.49   10.13
  -7 -15   0   10.68   11.70
   7  15   0   26.73   14.67
   7  15   0    0.72   11.62
   7  15   0   16.06   10.78
   7  15   0   38.43   15.37
  -8 -15   0   10.98   10.57
  -8 -15   0    0.38   10.73
  -8 -15   0    1.08    8.30
   8  15   0    2.04   10.94
   8  15   0    2.06   10.27
   8  15   0    9.60   12.33
   8  15   0   29.43   16.93
  -9 -15   0   49.77   15.34
  -9 -15   0   31.09   13.01
  -9 -15   0   30.12   11.58
   9  15   0   65.24   17.89
   9  15   0   43.99   20.65
   9  15   0   41.67   18.47
   9  15   0   21.79   12.80
 -10 -15   0  -11.31    8.10
 -10 -15   0   10.97   11.62
 -10 -15   0   -1.66    9.96
  10  15   0    6.64    9.51
  10  15   0    8.70   12.62
  10  15   0   25.75   14.50
  10  15   0   12.67   13.85
 -11 -15   0  -11.44    8.01
 -11 -15   0   -6.49   10.47
 -11 -15   0   -5.24    8.23
  11  15   0   10.08   13.68
  11  15   0   -8.71   15.44
  11  15   0    7.82   10.53
  11  15   0   -8.50   12.35
 -12 -15   0   -9.30    8.36
 -12 -15   0    5.65    9.99
 -12 -15   0   10.21   12.30
  12  15   0  -10.96    7.90
  12  15   0   -4.63   12.52
  12  15   0  -13.20    9.75
  12  15   0    8.20   14.65
   0 -16   0   31.30   17.37
   0 -16   0    8.58   12.00
   0 -16   0   22.80   12.83
   0  16   0   14.85   14.82
   0  16   0   -5.23   12.05
   0  16   0    5.68   11.22
   0  16   0   11.23   11.44
  -1 -16   0   11.41   11.85
  -1 -16   0    2.74    8.83
  -1 -16   0    1.07   12.09
  -1 -16   0    2.92   12.56
   1  16   0   -6.85   10.52
   1  16   0   -1.56   11.42
   1  16   0  -10.33   11.08
   1  16   0  -23.73    8.01
   1  16   0  -15.88    9.53
  -2 -16   0   19.65   12.38
  -2 -16   0   19.47   13.99
  -2 -16   0    4.46   14.73
  -2 -16   0   15.35   11.07
   2  16   0    3.06   11.70
   2  16   0    9.93   15.51
   2  16   0    8.34    9.26
   2  16   0   -0.37   11.21
   2  16   0   15.07   12.69
  -3 -16   0  112.10   20.00
  -3 -16   0  147.33   30.72
  -3 -16   0  135.99   23.24
  -3 -16   0  141.75   26.39
   3  16   0   97.90   28.35
   3  16   0  157.39   30.62
   3  16   0  140.99   23.65
   3  16   0  103.40   28.29
   3  16   0  113.43   23.41
  -4 -16   0    8.50   10.23
  -4 -16   0  -21.49    7.86
  -4 -16   0   -5.57   12.45
  -4 -16   0    2.80    8.70
   4  16   0   -0.34    7.43
   4  16   0   -7.84   12.77
   4  16   0   12.81   10.33
   4  16   0   15.86   11.58
   4  16   0   -4.44   10.95
  -5 -16   0  158.10   26.64
  -5 -16   0  286.23   36.09
  -5 -16   0  263.28   31.37
   5  16   0  153.13   32.21
   5  16   0  162.32   32.67
   5  16   0  265.53   43.42
   5  16   0  212.54   38.49
  -6 -16   0   31.63   12.92
  -6 -16   0   15.83   10.21
  -6 -16   0   21.95   12.01
   6  16   0   28.69   15.04
   6  16   0   19.60   14.11
   6  16   0   21.86   15.95
   6  16   0    4.01   13.54
  -7 -16   0  -11.91    9.63
  -7 -16   0    7.86   10.10
  -7 -16   0   22.22   11.67
   7  16   0   13.33   12.60
   7  16   0   -8.64   12.57
   7  16   0   -0.57    9.42
   7  16   0   27.23   14.94
  -8 -16   0  146.15   26.53
  -8 -16   0  116.70   20.36
  -8 -16   0  127.52   25.79
   8  16   0  224.82   33.55
   8  16   0  140.78   32.23
   8  16   0   66.57   24.09
   8  16   0  127.78   28.55
  -9 -16   0   16.42   10.96
  -9 -16   0  -19.94   10.22
  -9 -16   0    0.87    9.82
   9  16   0   -3.60   10.45
   9  16   0    4.98   10.63
   9  16   0  -15.27   11.13
   9  16   0  -17.92   12.15
 -10 -16   0   56.61   17.48
 -10 -16   0  119.87   24.15
 -10 -16   0   67.59   15.86
  10  16   0   81.93   26.78
  10  16   0   75.23   19.45
  10  16   0   83.13   24.99
  10  16   0   53.55   18.47
 -11 -16   0   26.33   12.65
 -11 -16   0   35.55   14.91
 -11 -16   0   35.16   13.91
  11  16   0   21.22   19.78
  11  16   0   -1.50   12.57
  11  16   0   12.40   13.72
  11  16   0   53.47   19.68
  -4 -17   0  105.82   22.03
  -4 -17   0  109.13   21.69
  -4 -17   0  122.90   26.11
  -4 -17   0  162.93   31.95
   4  17   0   89.00   26.54
   4  17   0  117.48   29.37
   4  17   0  105.75   21.62
   4  17   0   89.00   26.68
   4  17   0  115.42   26.52
  -5 -17   0  280.99   43.17
  -5 -17   0  267.59   30.28
  -5 -17   0  290.25   35.70
  -5 -17   0  235.31   34.65
   5  17   0  178.79   38.12
   5  17   0  195.19   41.03
   5  17   0  287.50   31.31
   5  17   0  263.22   43.63
   5  17   0  184.12   35.26
  -6 -17   0   14.23   13.32
  -6 -17   0  -12.65    9.00
  -6 -17   0    4.40    9.30
   6  17   0   12.44   15.84
   6  17   0    4.06   12.53
   6  17   0    0.07   14.93
   6  17   0   26.74   16.37
  -7 -17   0    7.61    9.99
  -7 -17   0   -0.37   11.92
  -7 -17   0   11.53   11.34
   7  17   0  -14.94   12.20
   7  17   0   12.20   15.18
   7  17   0   14.30   14.57
   7  17   0   -0.14   14.34
  -8 -17   0  241.24   36.21
  -8 -17   0  185.19   32.07
  -8 -17   0  198.53   28.45
   8  17   0  258.45   35.45
   8  17   0  149.48   35.96
   8  17   0  184.20   34.99
   8  17   0  184.80   37.15
  10  16  -1   19.90   12.89
  10  16  -1   -2.60   11.38
  10  16  -1    3.58   12.60
  10  16  -1    3.70   12.13
 -10 -16   1    9.09   11.22
 -10 -16   1  -13.26    9.12
 -10 -16   1    2.81   10.03
   9  16  -1    5.79   15.98
   9  16  -1    6.38   12.45
   9  16  -1   31.28   17.10
   9  16  -1    5.36   16.98
  -9 -16   1   27.25   11.97
  -9 -16   1  -18.42    8.90
  -9 -16   1  -11.36    9.75
   8  16  -1  121.67   32.04
   8  16  -1  245.71   41.95
   8  16  -1  114.87   26.62
   8  16  -1  174.80   34.18
  -8 -16   1  195.96   32.63
  -8 -16   1  176.36   29.79
   7  16  -1    7.18   15.18
   7  16  -1   14.33   11.99
   7  16  -1    6.35   14.25
   7  16  -1    3.93   16.44
  -7 -16   1  -21.04    7.63
  -7 -16   1    6.19   10.26
  -7 -16   1    3.88    9.66
   6  16  -1   -4.89   10.21
   6  16  -1   -0.40    8.40
   6  16  -1   11.17   13.50
   6  16  -1   -5.07   14.36
  -6 -16   1   17.63    9.42
  -6 -16   1   -5.46   10.30
  -6 -16   1   12.65   13.03
   5  16  -1  -24.69   13.24
   5  16  -1   25.98   16.10
   5  16  -1    3.29   16.15
   5  16  -1   10.61   14.37
  -5 -16   1   19.03    9.07
  -5 -16   1   -1.91   11.24
  -5 -16   1   14.44   10.43
  -5 -16   1   35.57   12.92
   4  16  -1   63.10   24.94
   4  16  -1   85.45   22.78
   4  16  -1  111.51   26.57
   4  16  -1  147.33   29.56
  -4 -16   1  112.14   22.69
  -4 -16   1  152.34   29.10
  -4 -16   1  131.35   25.39
  -4 -16   1   67.73   17.03
   3  16  -1    0.47   12.77
   3  16  -1   55.60   21.84
   3  16  -1   32.93   12.29
   3  16  -1   12.25   13.47
   3  16  -1    7.60   13.36
  -3 -16   1   32.09   12.20
  -3 -16   1   49.48   13.99
  -3 -16   1   29.88   17.03
  -3 -16   1   -3.29   10.58
   2  16  -1  -14.51   10.94
   2  16  -1    5.19   12.79
   2  16  -1   14.24   14.79
   2  16  -1   -2.29    9.69
   2  16  -1    7.45   12.70
  -2 -16   1    0.84   11.89
  -2 -16   1   12.30   12.73
  -2 -16   1   -5.28   11.52
  -2 -16   1   13.78   11.66
   1  16  -1  -10.72    8.05
   1  16  -1   10.43   15.76
   1  16  -1    9.89   11.43
   1  16  -1   -8.39   12.23
  -1 -16   1  -11.07    9.85
  -1 -16   1    2.54   10.59
  -1 -16   1   -4.48   12.03
  -1 -16   1    5.78   13.91
  12  15  -1   -8.23   10.57
  12  15  -1    2.70   11.40
  12  15  -1    0.67   13.16
  11  15  -1    6.62   17.27
  11  15  -1   16.45   17.45
  11  15  -1   11.27   11.81
  11  15  -1    7.42   11.16
 -11 -15   1    6.95   10.02
 -11 -15   1   -0.04   10.69
 -11 -15   1   -6.19    9.47
  10  15  -1   -1.19   15.17
  10  15  -1   14.81   12.48
  10  15  -1   -5.66    9.36
 -10 -15   1    5.93   10.96
 -10 -15   1    2.46   10.91
 -10 -15   1   -9.82    8.40
   9  15  -1    8.43   12.84
   9  15  -1   20.44   13.83
   9  15  -1   11.82   10.58
  -9 -15   1    1.20   12.06
  -9 -15   1    9.05    9.84
  -9 -15   1   14.15    9.70
   8  15  -1  338.55   43.97
   8  15  -1  350.97   46.59
   8  15  -1  395.59   47.71
  -8 -15   1  283.78   35.93
  -8 -15   1  400.89   44.74
  -8 -15   1  409.42   43.47
   7  15  -1    0.97    9.88
   7  15  -1    7.44   13.19
   7  15  -1   16.62   12.20
  -7 -15   1    0.11    7.22
  -7 -15   1    0.60    9.44
  -7 -15   1  -16.83    5.84
   6  15  -1  226.79   36.64
   6  15  -1  133.10   30.84
   6  15  -1  190.97   34.13
  -6 -15   1  183.74   30.16
  -6 -15   1  226.90   32.21
  -6 -15   1  177.92   23.17
   5  15  -1   -2.57   11.63
   5  15  -1    9.61   12.50
   5  15  -1    6.39   10.40
  -5 -15   1   -9.66    7.92
  -5 -15   1    1.12   10.60
  -5 -15   1   -7.71    7.57
  -5 -15   1    2.87    9.69
   4  15  -1  195.17   38.02
   4  15  -1  301.06   38.80
   4  15  -1  200.07   38.66
   4  15  -1  147.77   32.98
  -4 -15   1  296.82   36.56
  -4 -15   1  280.95   34.22
  -4 -15   1  287.82   33.13
  -4 -15   1  241.63   25.57
  -4 -15   1  269.34   30.07
   3  15  -1   62.65   21.58
   3  15  -1   40.77   15.02
   3  15  -1   62.16   20.32
   3  15  -1   37.01   18.42
  -3 -15   1   45.01   16.07
  -3 -15   1   73.23   22.14
  -3 -15   1   40.93   11.05
  -3 -15   1   33.82   14.01
   2  15  -1    3.99    9.45
   2  15  -1    0.71   12.88
   2  15  -1    3.60   11.21
   2  15  -1   -6.28   11.63
   2  15  -1  -23.74    7.80
  -2 -15   1   -2.09    8.38
  -2 -15   1   -1.99    8.68
  -2 -15   1    1.68   11.42
  -2 -15   1   -2.80    9.17
   1  15  -1   11.50   13.01
   1  15  -1    0.06   12.80
   1  15  -1   -5.75    7.53
   1  15  -1   -8.92    9.45
   1  15  -1   -8.22   11.45
  -1 -15   1    1.10    9.79
  -1 -15   1  -14.93   10.82
  -1 -15   1    3.53    8.10
  -1 -15   1   -8.63    8.24
   0  15  -1   41.40   19.45
   0  15  -1   44.40   19.06
   0  15  -1    0.22   12.02
   0  15  -1    6.42   12.98
   0  15  -1   11.22    8.90
   0 -15   1   26.06   11.24
   0 -15   1   17.51   11.30
   0 -15   1   31.55   12.92
   0 -15   1   16.29   15.92
  -1  15  -1   27.15   15.16
  -1  15  -1   52.48   18.04
  -1  15  -1    9.71   14.34
  -1  15  -1   14.11   12.19
  -1  15  -1   14.86   11.74
   1 -15   1   25.46   14.35
   1 -15   1   16.01   13.30
   1 -15   1   14.56    9.57
  -2  15  -1  188.12   30.19
  -2  15  -1  159.21   27.82
  -2  15  -1  175.10   30.14
  -2  15  -1  162.61   31.37
   2 -15   1  168.31   30.24
   2 -15   1  285.04   43.43
  13  14  -1    0.67   12.46
  13  14  -1   45.30   17.98
  13  14  -1   41.79   16.31
  13  14  -1    5.47   12.76
 -13 -14   1   15.64   11.03
 -13 -14   1    4.92   10.04
 -13 -14   1   18.36   15.63
  12  14  -1   -5.27   10.85
  12  14  -1    7.48   13.94
  12  14  -1   -4.71   14.30
  12  14  -1    5.74   13.26
 -12 -14   1    3.41   11.42
 -12 -14   1  -19.55    7.30
 -12 -14   1   19.30    8.66
  11  14  -1  155.31   27.21
  11  14  -1  152.39   31.44
  11  14  -1  132.00   28.76
 -11 -14   1  115.46   23.07
 -11 -14   1  125.41   20.22
 -11 -14   1  125.85   24.78
  10  14  -1   54.07   19.50
  10  14  -1   53.52   18.23
  10  14  -1   76.29   20.08
 -10 -14   1   86.92   17.90
 -10 -14   1   52.37   16.50
 -10 -14   1   72.74   14.06
   9  14  -1   41.51   16.87
   9  14  -1   52.22   15.90
   9  14  -1   15.24   10.56
  -9 -14   1   44.94   14.35
  -9 -14   1   18.83   10.28
  -9 -14   1   31.15    9.38
   8  14  -1   83.26   20.50
   8  14  -1  129.81   25.54
   8  14  -1  138.81   27.93
  -8 -14   1  108.53   21.10
  -8 -14   1   90.29   17.46
  -8 -14   1  120.19   24.02
   7  14  -1   13.12   11.59
   7  14  -1    6.25    9.25
   7  14  -1   -8.18    5.20
  -7 -14   1    0.36    9.39
  -7 -14   1   17.61   11.58
  -7 -14   1   -2.38    6.60
   6  14  -1    8.47   10.96
   6  14  -1   -4.15    7.67
   6  14  -1   28.43   14.48
  -6 -14   1    8.09    7.66
  -6 -14   1   15.97   10.84
  -6 -14   1   23.19   10.07
   5  14  -1  -17.73    9.93
   5  14  -1   -4.33   10.28
   5  14  -1    3.67   10.91
  -5 -14   1   -5.69    6.23
  -5 -14   1   -3.06    8.30
  -5 -14   1   -0.45    9.33
  -5 -14   1   -9.00    3.70
  -5 -14   1    0.20    6.10
   4  14  -1    2.22   12.94
   4  14  -1  -16.29    8.61
   4  14  -1  -15.39    9.97
  -4 -14   1   -4.72    8.87
  -4 -14   1   -4.79    5.03
  -4 -14   1    4.14    8.85
  -4 -14   1   -4.76    7.41
   3  14  -1  125.46   25.65
   3  14  -1  116.90   29.16
   3  14  -1  157.32   30.65
  -3 -14   1  192.73   31.71
  -3 -14   1  183.23   28.31
  -3 -14   1  131.54   18.30
  -3 -14   1  143.00   24.13
   2  14  -1   -1.68    9.32
   2  14  -1    0.00   12.57
   2  14  -1    4.45    8.27
   2  14  -1   -7.53    8.32
   2  14  -1  -14.36    8.90
  -2 -14   1   -6.73    7.47
  -2 -14   1   -3.82    8.70
  -2 -14   1   -9.11    6.12
  -2 -14   1   -0.49    9.98
   1  14  -1    4.75   11.64
   1  14  -1   21.92   12.78
   1  14  -1    3.53   10.92
   1  14  -1    6.59   11.68
   1  14  -1   23.44   11.56
  -1 -14   1   16.40   12.06
  -1 -14   1   31.10   15.12
  -1 -14   1   27.64   11.30
  -1 -14   1   12.49    8.57
   0  14  -1  106.95   25.21
   0  14  -1   71.22   22.28
   0  14  -1   59.33   17.18
   0  14  -1  101.26   23.49
   0  14  -1   91.63   18.02
   0 -14   1   54.07   15.89
   0 -14   1   96.55   16.75
   0 -14   1   80.35   22.00
  -1  14  -1  201.79   37.63
  -1  14  -1  124.98   25.32
  -1  14  -1  169.05   29.81
  -1  14  -1  190.61   29.85
  -1  14  -1  188.31   33.49
   1 -14   1  227.05   37.71
   1 -14   1  199.49   30.20
   1 -14   1  220.16   24.08
  -2  14  -1   -0.91   11.49
  -2  14  -1    1.75   10.37
  -2  14  -1   14.74   12.98
  -2  14  -1  -16.57   11.37
  -2  14  -1   -2.12    9.97
   2 -14   1   -2.75    5.74
   2 -14   1    4.42   11.09
   2 -14   1    2.80   13.13
  -3  14  -1   17.59   11.47
  -3  14  -1   17.43   13.16
  -3  14  -1   11.37   12.88
  -3  14  -1   -8.26   11.88
   3 -14   1   -2.58   12.95
   3 -14   1   20.10   12.37
  14  13  -1    1.72   12.47
  14  13  -1   -6.58   15.82
  14  13  -1  -21.00   12.83
  14  13  -1    0.11   11.79
  13  13  -1   98.72   23.86
  13  13  -1   93.74   26.22
  13  13  -1  130.51   33.42
  13  13  -1  160.66   31.06
 -13 -13   1  118.18   20.88
 -13 -13   1  123.37   25.62
 -13 -13   1  177.76   27.03
  12  13  -1   22.49   13.41
  12  13  -1   11.32   13.17
  12  13  -1   -0.62   10.75
 -12 -13   1    8.20    9.07
 -12 -13   1    3.90    8.48
 -12 -13   1    4.72    8.22
  11  13  -1   21.57   13.86
  11  13  -1    0.65    9.28
  11  13  -1    0.22    8.60
 -11 -13   1   -5.66    6.79
 -11 -13   1   -5.42    9.90
 -11 -13   1   -1.75    7.05
  10  13  -1   21.72   10.47
  10  13  -1   14.89   12.88
  10  13  -1   13.99   11.71
 -10 -13   1   -5.77    6.62
 -10 -13   1   -6.08    8.90
 -10 -13   1   22.90   11.77
   9  13  -1   -2.84   11.41
   9  13  -1   10.80   13.02
   9  13  -1   -2.16    9.50
  -9 -13   1    2.48    5.69
  -9 -13   1   11.81   11.30
  -9 -13   1   14.78    7.86
   8  13  -1  106.67   26.52
   8  13  -1  138.40   25.65
   8  13  -1  119.02   23.71
  -8 -13   1  126.74   24.82
  -8 -13   1  125.48   21.91
  -8 -13   1   85.29   15.73
   7  13  -1   19.88   11.07
   7  13  -1   38.30   14.32
   7  13  -1   39.89   18.06
  -7 -13   1   30.47   13.02
  -7 -13   1   32.22    9.15
  -7 -13   1   33.70   11.74
   6  13  -1   15.35   10.52
   6  13  -1    8.82    9.17
   6  13  -1   17.37   14.99
  -6 -13   1   29.54   10.33
  -6 -13   1   11.81    6.89
  -6 -13   1   33.86   13.96
   5  13  -1   58.25   19.58
   5  13  -1   74.45   17.57
   5  13  -1   58.17   18.95
  -5 -13   1   53.72   12.32
  -5 -13   1   51.76   15.19
  -5 -13   1   61.59    7.70
  -5 -13   1   39.99   14.51
  -5 -13   1   82.19   18.12
   4  13  -1    3.06    9.07
   4  13  -1   16.82   10.02
   4  13  -1    7.15    9.13
  -4 -13   1    7.61    5.02
  -4 -13   1   17.09    9.84
  -4 -13   1   19.81   10.92
  -4 -13   1   28.56   12.14
   3  13  -1   12.62   12.21
   3  13  -1    3.50    8.71
   3  13  -1   -7.83   10.21
  -3 -13   1   -1.28    9.79
  -3 -13   1    4.81    5.95
  -3 -13   1   11.86   11.37
  -3 -13   1    5.55    7.25
   2  13  -1   49.85   16.03
   2  13  -1   90.30   22.81
   2  13  -1   90.61   21.49
  -2 -13   1   86.51   20.63
  -2 -13   1   64.48   16.31
  -2 -13   1  103.77   17.07
  -2 -13   1   49.53   14.36
   1  13  -1   32.60   17.11
   1  13  -1   37.64   17.37
   1  13  -1   18.23   12.60
   1  13  -1   32.98   11.75
   1  13  -1   27.55   10.69
  -1 -13   1   31.78   10.74
  -1 -13   1   29.36   11.65
  -1 -13   1   33.33   14.63
   0  13  -1   28.76   13.95
   0  13  -1   30.74   14.03
   0  13  -1   26.56   12.62
   0  13  -1   25.46   11.23
   0  13  -1   30.25   11.34
   0 -13   1   19.01    9.81
   0 -13   1   23.57    8.23
   0 -13   1   45.69   16.53
  -1  13  -1   43.35   17.22
  -1  13  -1   37.10   13.10
  -1  13  -1   48.11   14.40
  -1  13  -1   49.69   16.05
  -1  13  -1   73.81   20.65
   1 -13   1   94.04   23.67
   1 -13   1   50.02   11.55
   1 -13   1   70.03   16.78
  -2  13  -1  138.06   26.28
  -2  13  -1  100.22   21.74
  -2  13  -1   78.00   16.97
  -2  13  -1  122.61   29.63
  -2  13  -1  129.29   23.04
   2 -13   1  151.87   30.06
   2 -13   1  110.53   16.60
   2 -13   1  138.24   24.65
  -3  13  -1    6.55    9.66
  -3  13  -1    9.66   11.34
  -3  13  -1   -5.64    9.93
  -3  13  -1   -3.36    8.90
   3 -13   1    4.20   14.15
   3 -13   1   -9.13    9.24
   3 -13   1   -0.47    7.26
  -4  13  -1   31.15   17.08
  -4  13  -1   18.98   14.75
  -4  13  -1   74.35   18.46
  -4  13  -1   24.39   14.12
   4 -13   1   48.12   17.78
   4 -13   1   43.22   16.87
  -5  13  -1   10.64   13.20
  -5  13  -1    5.54   10.76
   5 -13   1    7.74   13.53
   5 -13   1  -10.79   11.97
  14  12  -1    9.32   13.78
  14  12  -1  -10.70   12.10
  14  12  -1    8.19   11.87
  14  12  -1   -5.94   11.26
 -14 -12   1    8.04   10.57
 -14 -12   1  -13.20    8.55
 -14 -12   1  -10.98    8.02
 -14 -12   1   -5.75   13.11
  13  12  -1    4.46   10.91
  13  12  -1    9.03   11.54
  13  12  -1   43.42   14.80
 -13 -12   1   10.28    9.74
 -13 -12   1   23.70   11.05
 -13 -12   1   24.84   15.58
 -13 -12   1   17.02   11.45
  12  12  -1  137.83   27.45
  12  12  -1   97.65   22.66
  12  12  -1  142.48   28.25
 -12 -12   1  157.57   27.23
 -12 -12   1  133.22   27.83
 -12 -12   1  112.92   19.42
 -12 -12   1   95.84   20.54
  11  12  -1    0.76   10.02
  11  12  -1   -1.56    9.95
  11  12  -1   14.11    9.37
 -11 -12   1   -0.60    6.88
 -11 -12   1   10.43   10.23
 -11 -12   1   -1.46    6.66
 -11 -12   1   -5.40    8.29
  10  12  -1  153.61   32.43
  10  12  -1  129.64   26.07
  10  12  -1  172.74   30.66
 -10 -12   1  196.49   27.74
 -10 -12   1  200.30   22.13
 -10 -12   1  223.77   34.98
 -10 -12   1  170.04   29.57
   9  12  -1  118.81   24.38
   9  12  -1   94.22   20.94
   9  12  -1  113.42   23.24
  -9 -12   1  112.11   17.09
  -9 -12   1  122.66   25.74
  -9 -12   1  114.87   21.09
  -9 -12   1   89.87   20.29
   8  12  -1   15.32   11.92
   8  12  -1   12.99   10.73
   8  12  -1    8.82   11.80
  -8 -12   1    3.69    7.31
  -8 -12   1    7.00    6.07
  -8 -12   1   -0.08    5.92
   7  12  -1   50.51   15.78
   7  12  -1   68.25   18.88
   7  12  -1   50.27   14.19
  -7 -12   1   79.83   16.42
  -7 -12   1   49.05   11.47
  -7 -12   1   51.52   14.98
   6  12  -1  151.87   27.18
   6  12  -1  151.28   25.51
   6  12  -1   86.76   23.98
  -6 -12   1  172.62   23.99
  -6 -12   1  135.99   17.98
  -6 -12   1  157.88   25.43
   5  12  -1  243.33   30.36
   5  12  -1  168.03   30.94
   5  12  -1  188.22   30.41
  -5 -12   1  181.48   22.16
  -5 -12   1  224.34   26.93
  -5 -12   1  200.54   28.74
  -5 -12   1  166.04   27.71
   4  12  -1   -3.21    7.61
   4  12  -1    9.86    9.42
   4  12  -1   24.13   10.22
  -4 -12   1   -1.15    8.77
  -4 -12   1   10.16    8.12
  -4 -12   1   -1.67    3.92
  -4 -12   1   27.58   10.89
   3  12  -1   -0.31    3.71
   3  12  -1    4.21    7.94
   3  12  -1    3.91    9.73
  -3 -12   1   -1.71    5.92
  -3 -12   1   23.79   10.87
  -3 -12   1    9.88    5.56
  -3 -12   1   11.67    9.79
   2  12  -1    6.51    6.83
   2  12  -1   22.91   13.07
   2  12  -1    9.65    9.15
  -2 -12   1   15.24    8.82
  -2 -12   1   11.84   10.14
  -2 -12   1   20.86   10.21
  -2 -12   1   16.21    6.67
   1  12  -1   58.68   16.23
   1  12  -1   59.98   15.04
   1  12  -1   51.04   18.41
  -1 -12   1   58.03   12.30
  -1 -12   1   65.59   18.73
  -1 -12   1   66.72   14.77
   0  12  -1   12.34   11.57
   0  12  -1   -0.94    6.71
   0  12  -1  -10.41    8.76
   0  12  -1   -4.81    5.68
   0  12  -1   16.71    8.05
   0 -12   1    9.34    7.07
   0 -12   1   11.23   10.42
   0 -12   1    7.21    8.49
  -1  12  -1    2.84    9.12
  -1  12  -1  -13.88    7.88
  -1  12  -1   14.90    9.02
  -1  12  -1    7.43    8.79
  -1  12  -1    9.64   12.07
   1 -12   1    6.14    9.79
   1 -12   1    0.42    5.56
   1 -12   1   10.90    9.68
  -2  12  -1   17.64    9.34
  -2  12  -1   48.26   15.51
  -2  12  -1   12.77   13.52
  -2  12  -1   12.62    8.82
  -2  12  -1   18.42   10.71
   2 -12   1   30.74    7.53
   2 -12   1    7.59    9.15
   2 -12   1    4.04   11.90
  -3  12  -1   11.96   11.56
  -3  12  -1    0.54    8.26
  -3  12  -1    3.97    9.35
  -3  12  -1   -2.58   11.46
  -3  12  -1   -4.56    6.75
   3 -12   1    3.79    9.94
   3 -12   1   -6.04    3.87
   3 -12   1   -1.31   10.13
  -4  12  -1   -9.33    7.18
  -4  12  -1   -6.84    7.48
  -4  12  -1    2.82   11.18
  -4  12  -1   15.57   11.49
   4 -12   1    2.67    8.41
   4 -12   1    1.64   11.41
  -5  12  -1   12.14   11.47
  -5  12  -1   19.29   12.89
   5 -12   1    5.40   12.31
   5 -12   1   15.65   11.68
  -6  12  -1   -0.56   10.02
  -6  12  -1  -26.73   10.57
  -6  12  -1   20.34   13.24
   6 -12   1   23.44   14.97
   6 -12   1  -29.56   10.66
  15  11  -1   63.36   21.94
  15  11  -1   66.41   18.34
  15  11  -1   40.20   19.10
  15  11  -1   57.53   19.55
 -15 -11   1  105.61   22.46
 -15 -11   1  102.57   24.41
 -15 -11   1   44.17   13.01
 -15 -11   1   62.04   15.14
  14  11  -1    4.27   11.17
  14  11  -1    3.28   13.27
  14  11  -1   -1.52   12.04
  14  11  -1   -3.69   11.40
 -14 -11   1    4.94    8.84
 -14 -11   1    3.17    8.28
 -14 -11   1   29.47   16.72
 -14 -11   1  -14.28    7.69
  13  11  -1   24.97   14.58
  13  11  -1   23.77   15.26
  13  11  -1    3.58   10.82
 -13 -11   1   16.12   12.08
 -13 -11   1   -0.79    8.00
 -13 -11   1    9.96   10.77
 -13 -11   1   -1.56    7.44
  12  11  -1   -0.51   11.69
  12  11  -1   17.02   11.51
  12  11  -1    2.31    8.72
 -12 -11   1    7.56    9.55
 -12 -11   1  -12.84    5.61
 -12 -11   1    1.78    6.90
 -12 -11   1   10.81    8.87
  11  11  -1   43.05   16.72
  11  11  -1   38.21   13.79
  11  11  -1   44.06   18.38
 -11 -11   1   47.49   11.46
 -11 -11   1   53.50   13.36
 -11 -11   1   62.08   17.75
 -11 -11   1   42.67   15.64
  10  11  -1   41.67   14.93
  10  11  -1   57.33   18.46
  10  11  -1   77.59   19.89
 -10 -11   1   82.16   20.93
 -10 -11   1   77.25   15.76
 -10 -11   1   55.17   15.81
 -10 -11   1   58.19   12.45
   9  11  -1   36.09   16.04
   9  11  -1   51.43   14.19
   9  11  -1   40.42   13.77
  -9 -11   1   59.24   11.37
  -9 -11   1   41.47   15.18
  -9 -11   1   57.83   13.91
  -9 -11   1   56.20   15.75
   8  11  -1  162.87   30.53
   8  11  -1  244.81   30.72
   8  11  -1  234.51   29.45
  -8 -11   1  222.16   23.80
  -8 -11   1  210.78   31.98
  -8 -11   1  200.29   32.85
  -8 -11   1  202.61   25.93
   7  11  -1   23.16   10.12
   7  11  -1   15.12    9.32
   7  11  -1    8.39    9.67
  -7 -11   1    8.52    6.01
  -7 -11   1    7.28    5.44
  -7 -11   1   14.52    9.94
  -7 -11   1    6.15    7.74
   6  11  -1  165.21   26.31
   6  11  -1  153.64   25.84
   6  11  -1  140.20   25.70
  -6 -11   1  171.68   25.55
  -6 -11   1  135.62   21.58
  -6 -11   1  112.15   17.46
   5  11  -1  559.97   58.86
   5  11  -1  578.20   61.18
  -5 -11   1  607.13   57.00
  -5 -11   1  550.49   57.34
  -5 -11   1  609.01   50.74
  -5 -11   1  538.36   52.85
  -5 -11   1  600.12   57.08
   4  11  -1  122.95   27.74
   4  11  -1  202.80   27.91
   4  11  -1  199.02   26.04
  -4 -11   1  263.34   27.37
  -4 -11   1  187.15   19.02
  -4 -11   1  192.37   24.55
  -4 -11   1  195.60   28.23
   3  11  -1  393.19   52.86
   3  11  -1  561.01   54.04
   3  11  -1  487.15   54.22
  -3 -11   1  534.84   53.05
  -3 -11   1  537.00   51.71
  -3 -11   1  548.06   46.99
  -3 -11   1  515.09   51.37
   2  11  -1   56.37   13.93
   2  11  -1   25.22   13.28
   2  11  -1   66.94   17.39
  -2 -11   1   62.82   11.28
  -2 -11   1   40.37   12.19
  -2 -11   1  113.75   20.83
   1  11  -1   73.14   16.44
   1  11  -1   90.72   20.27
   1  11  -1   81.55   21.01
  -1 -11   1   71.98   14.46
  -1 -11   1   77.74   14.47
  -1 -11   1   73.88   18.59
   0  11  -1   13.63   12.03
   0  11  -1    9.00    6.84
   0  11  -1    2.63    7.98
   0  11  -1   23.00   10.79
   0 -11   1    3.98    6.46
   0 -11   1   22.46    9.58
   0 -11   1   10.21   10.72
  -1  11  -1    5.07    7.03
  -1  11  -1    6.70    9.57
  -1  11  -1   -0.41    7.61
  -1  11  -1   19.74   11.42
  -1  11  -1   -6.42    5.67
   1 -11   1    0.10   10.19
   1 -11   1   11.81    6.60
   1 -11   1   -1.05    6.21
  -2  11  -1   14.43    8.68
  -2  11  -1   16.91    9.49
  -2  11  -1   25.13   10.75
  -2  11  -1   15.32   11.05
  -2  11  -1    9.06   11.25
   2 -11   1   24.35   13.00
   2 -11   1   18.86    6.89
   2 -11   1    4.29    8.48
  -3  11  -1    0.03    7.14
  -3  11  -1   -5.60    7.15
  -3  11  -1    5.70    8.23
  -3  11  -1    2.96   11.16
  -3  11  -1   -1.64    6.02
   3 -11   1    1.49    4.24
   3 -11   1   -0.59    9.44
   3 -11   1    7.70   10.06
  -4  11  -1   25.82    7.70
  -4  11  -1   26.11   11.24
  -4  11  -1   24.25   12.73
  -4  11  -1   27.21    8.56
   4 -11   1   29.84   13.08
   4 -11   1    8.18    5.14
   4 -11   1   49.30   16.66
  -5  11  -1  219.93   34.53
  -5  11  -1  231.16   34.85
   5 -11   1  258.47   34.93
   5 -11   1  218.98   39.33
  -6  11  -1  139.53   24.34
  -6  11  -1  106.01   23.73
  -6  11  -1  160.39   26.85
   6 -11   1  124.66   28.00
   6 -11   1   79.11   24.05
  -7  11  -1  -12.70   10.91
  -7  11  -1   10.11   12.76
  -7  11  -1   11.49   12.30
   7 -11   1   -6.44   10.64
   7 -11   1   -9.54   11.61
  -8  11  -1   29.31   15.78
  -8  11  -1   18.06   11.12
  -8  11  -1   47.71   15.52
   8 -11   1  -10.33   13.74
   8 -11   1   -4.71   12.13
  15  10  -1  342.87   43.64
  15  10  -1  413.31   49.76
  15  10  -1  379.49   44.98
  15  10  -1  447.96   52.49
  15  10  -1  441.31   49.79
 -15 -10   1  386.50   49.99
 -15 -10   1  333.25   41.52
 -15 -10   1  437.80   44.43
 -15 -10   1  416.21   47.50
  14  10  -1   26.79   15.22
  14  10  -1   11.66   12.56
  14  10  -1   -0.19   12.20
  14  10  -1    7.77   10.17
 -14 -10   1    5.24   10.22
 -14 -10   1    4.16   13.39
 -14 -10   1   21.82   11.55
 -14 -10   1    8.43    7.44
  13  10  -1   74.51   21.54
  13  10  -1  102.28   22.17
  13  10  -1  136.35   23.42
 -13 -10   1   89.93   19.01
 -13 -10   1   87.37   17.73
 -13 -10   1   69.23   19.16
 -13 -10   1  103.78   24.80
  12  10  -1  166.72   23.86
  12  10  -1  181.82   30.52
  12  10  -1  127.40   14.44
  12  10  -1  189.70   30.19
 -12 -10   1  189.66   21.89
 -12 -10   1  170.33   32.36
 -12 -10   1  172.17   28.03
 -12 -10   1  183.64   25.26
  11  10  -1    1.78    1.81
  11  10  -1   -8.50    4.63
  11  10  -1    3.39    6.02
  11  10  -1   17.48   11.86
 -11 -10   1    4.19    7.96
 -11 -10   1   -0.06    9.68
 -11 -10   1   -3.23    6.73
 -11 -10   1  -10.89    7.72
  10  10  -1   47.24   15.75
  10  10  -1   36.83   11.88
  10  10  -1   29.31   12.82
 -10 -10   1   22.58   10.56
 -10 -10   1   31.03   11.07
 -10 -10   1   19.07   13.25
 -10 -10   1   24.09    8.06
   9  10  -1   62.41   16.78
   9  10  -1  119.78   23.07
   9  10  -1  102.83   20.93
  -9 -10   1  112.32   16.07
  -9 -10   1   92.12   22.08
  -9 -10   1  110.53   18.09
  -9 -10   1   89.12   19.21
   8  10  -1   52.23   15.55
   8  10  -1   34.62   12.96
   8  10  -1   27.41   11.67
  -8 -10   1   43.88   13.96
  -8 -10   1   30.19   11.80
  -8 -10   1   35.64    8.88
  -8 -10   1   17.29    9.22
   7  10  -1   31.38   11.64
   7  10  -1   42.53   14.01
   7  10  -1   20.64    9.92
  -7 -10   1   33.31   12.51
  -7 -10   1   36.56   11.18
  -7 -10   1   47.99   11.29
  -7 -10   1   28.10    8.11
   6  10  -1  107.36   21.10
   6  10  -1  143.18   23.30
   6  10  -1  120.61   22.29
  -6 -10   1   93.48   17.04
  -6 -10   1   98.29   21.17
  -6 -10   1  101.59   15.03
  -6 -10   1  104.23   19.95
   5  10  -1   22.17   10.23
   5  10  -1   26.90   10.77
   5  10  -1   11.48   10.51
  -5 -10   1   11.60    7.06
  -5 -10   1   26.62    6.53
  -5 -10   1   41.90   11.30
  -5 -10   1   15.05    8.73
  -5 -10   1   12.58    4.19
  -5 -10   1   15.40    9.04
   4  10  -1    9.91    8.76
   4  10  -1    4.30    7.20
   4  10  -1   21.23   10.37
  -4 -10   1    3.89    6.26
  -4 -10   1    7.47    6.85
  -4 -10   1    4.20    3.27
  -4 -10   1   -1.73    6.65
   3  10  -1  263.89   30.32
   3  10  -1  305.70   33.14
   3  10  -1  152.26   30.60
  -3 -10   1  260.66   24.13
  -3 -10   1  262.16   28.52
  -3 -10   1  227.48   28.35
  -3 -10   1  228.32   28.65
   2  10  -1  455.88   45.67
   2  10  -1  382.50   42.04
   2  10  -1  423.22   45.23
  -2 -10   1  410.88   38.19
  -2 -10   1  360.03   40.07
  -2 -10   1  381.69   42.55
   1  10  -1   40.29   12.15
   1  10  -1   33.45   13.08
   1  10  -1   61.54   15.30
  -1 -10   1   66.84   12.51
  -1 -10   1   46.52   10.30
  -1 -10   1   34.91   12.51
   0  10  -1   34.42   13.90
   0  10  -1   25.76    9.41
   0  10  -1   34.81   12.03
   0 -10   1   26.19   11.15
   0 -10   1   16.51    7.62
   0 -10   1   18.14    8.15
  -1  10  -1  413.85   41.77
  -1  10  -1  370.83   42.87
  -1  10  -1  336.50   37.19
  -1  10  -1  350.62   37.62
   1 -10   1  318.13   35.02
   1 -10   1  395.75   42.76
   1 -10   1  355.18   38.18
  -2  10  -1   15.95   13.08
  -2  10  -1   53.94   14.63
  -2  10  -1   31.19   10.99
  -2  10  -1   31.12    9.44
  -2  10  -1   27.75    9.79
   2 -10   1   25.63   11.65
   2 -10   1   31.78    8.08
   2 -10   1   36.65   13.03
  -3  10  -1    0.93    5.82
  -3  10  -1    0.65    4.27
  -3  10  -1   10.41   10.08
  -3  10  -1   -5.26    7.35
  -3  10  -1   13.59    8.22
  -3  10  -1   -9.25    4.70
   3 -10   1   -1.99    9.93
   3 -10   1    4.58    4.49
   3 -10   1   17.76    9.88
  -4  10  -1    9.39   10.70
  -4  10  -1   21.73    7.32
  -4  10  -1    9.54    6.26
  -4  10  -1    3.38    6.68
  -4  10  -1    1.81    7.22
  -4  10  -1   10.15    8.86
  -4  10  -1   10.17    6.11
   4 -10   1   12.77   10.34
   4 -10   1   10.28    4.70
   4 -10   1   -0.12   10.10
  -5  10  -1   13.48    5.80
  -5  10  -1   13.28    7.12
  -5  10  -1   39.77   12.83
  -5  10  -1   18.10    5.57
  -5  10  -1   26.64   13.17
  -5  10  -1   26.40    9.37
   5 -10   1   18.74    4.77
   5 -10   1   20.92   10.51
   5 -10   1   42.62   15.18
  -6  10  -1   47.67   14.83
  -6  10  -1   37.62   14.59
  -6  10  -1   76.05   16.89
  -6  10  -1   43.24   12.07
   6 -10   1   54.72   19.37
   6 -10   1   73.02   19.45
  -7  10  -1   27.49   12.23
  -7  10  -1   42.86   12.22
  -7  10  -1   51.42   16.25
  -7  10  -1   29.59   12.96
   7 -10   1   49.76   19.84
   7 -10   1   20.15   13.66
  -8  10  -1    7.52    9.22
  -8  10  -1   11.01   10.31
  -8  10  -1    3.96   11.76
  -8  10  -1    5.42   12.21
   8 -10   1   -8.95   13.96
   8 -10   1   30.83   15.05
  -9  10  -1   -9.68    8.34
  -9  10  -1    9.25   10.13
  -9  10  -1  -10.11    7.80
   9 -10   1   10.47   11.89
  15   9  -1  387.33   47.85
  15   9  -1  359.43   50.03
  15   9  -1  456.08   46.92
  15   9  -1  436.29   49.74
 -15  -9   1  386.46   46.71
 -15  -9   1  400.00   43.65
 -15  -9   1  358.56   48.14
 -15  -9   1  392.80   43.69
  14   9  -1    0.53   13.71
  14   9  -1    9.00    6.25
  14   9  -1   28.09   13.30
  14   9  -1    2.14   10.78
  14   9  -1   14.40   11.37
 -14  -9   1   29.89   15.82
 -14  -9   1   26.81   10.67
 -14  -9   1   23.01   10.13
 -14  -9   1   25.32    9.88
  13   9  -1   75.13   17.30
  13   9  -1   90.92   21.46
  13   9  -1   57.66    9.74
  13   9  -1  138.08   24.71
 -13  -9   1   81.56   16.55
 -13  -9   1   72.18   19.61
 -13  -9   1   85.24   22.27
 -13  -9   1   85.57   16.83
  12   9  -1  151.36   27.02
  12   9  -1  107.63   13.13
  12   9  -1  104.71   11.98
  12   9  -1  115.06   22.86
  12   9  -1  132.51   22.14
 -12  -9   1  128.45   24.00
 -12  -9   1  116.68   19.34
 -12  -9   1  149.84   28.58
 -12  -9   1  109.02   19.51
  11   9  -1  103.94   21.08
  11   9  -1   95.20    8.73
  11   9  -1  103.75   22.22
  11   9  -1  105.55   19.64
 -11  -9   1  108.99   20.80
 -11  -9   1   64.74   18.30
 -11  -9   1   95.98   16.83
 -11  -9   1  104.05   17.29
  10   9  -1   84.12   18.07
  10   9  -1   92.14   21.27
  10   9  -1  101.48   19.04
  10   9  -1   92.39   10.53
 -10  -9   1   95.27   20.67
 -10  -9   1   95.10   16.80
 -10  -9   1  113.29   20.14
 -10  -9   1  107.21   15.58
   9   9  -1  790.35   76.80
   9   9  -1  746.26   69.32
   9   9  -1  917.02   80.31
   9   9  -1  693.53   77.83
  -9  -9   1  927.60   74.09
  -9  -9   1  815.48   74.88
  -9  -9   1  900.18   78.79
  -9  -9   1  850.16   80.22
   8   9  -1  860.39   77.80
   8   9  -1  756.16   67.42
   8   9  -1  761.68   74.69
   8   9  -1  624.51   71.26
   8   9  -1  868.14   78.41
  -8  -9   1  764.54   71.05
  -8  -9   1  950.90   77.34
  -8  -9   1  840.53   78.49
  -8  -9   1  924.81   73.88
   7   9  -1  209.05   27.75
   7   9  -1  244.75   29.85
   7   9  -1  235.04   28.97
  -7  -9   1  227.57   30.04
  -7  -9   1  253.06   26.11
  -7  -9   1  231.71   28.87
  -7  -9   1  232.15   24.11
   6   9  -1  504.91   50.28
   6   9  -1  483.29   48.60
  -6  -9   1  455.18   45.65
  -6  -9   1  478.28   48.40
  -6  -9   1  462.72   49.40
  -6  -9   1  462.82   43.61
   5   9  -1  900.83   80.49
  -5  -9   1  688.35   70.23
  -5  -9   1  860.73   78.63
  -5  -9   1  904.79   76.13
  -5  -9   1  878.44   72.98
  -5  -9   1  815.63   75.33
  -5  -9   1  918.33   77.86
   4   9  -1    2.61    8.28
   4   9  -1   35.45   12.76
  -4  -9   1   13.86    9.69
  -4  -9   1   20.04    9.92
  -4  -9   1   26.54    4.43
  -4  -9   1   28.61    7.23
  -4  -9   1   20.11   10.55
  -4  -9   1   18.41    4.77
  -4  -9   1   19.97    9.84
   3   9  -1   87.62   17.87
   3   9  -1   49.85   14.75
  -3  -9   1   77.32   15.86
  -3  -9   1   58.23   13.79
  -3  -9   1   64.45    8.93
  -3  -9   1   74.47   15.45
   2   9  -1    1.14    8.16
   2   9  -1   11.34    8.80
   2   9  -1    5.87    7.91
  -2  -9   1   15.73    7.88
  -2  -9   1    4.51    5.02
  -2  -9   1   14.45   10.19
   1   9  -1  747.94   70.52
   1   9  -1  739.94   73.34
   1   9  -1  857.70   74.05
  -1  -9   1  745.75   68.99
  -1  -9   1  790.91   72.05
  -1  -9   1  695.06   67.59
   0   9  -1  319.45   36.82
   0   9  -1  345.97   36.96
   0   9  -1  312.82   33.67
   0  -9   1  278.85   31.73
   0  -9   1  324.21   36.51
   0  -9   1  319.55   33.09
  -1   9  -1   83.88   20.75
  -1   9  -1  136.13   19.28
  -1   9  -1   88.19   15.67
  -1   9  -1   99.57   11.34
  -1   9  -1   93.84   19.15
   1  -9   1   88.80   17.10
   1  -9   1  109.69   15.79
   1  -9   1   86.30   19.07
  -2   9  -1   25.78    9.98
  -2   9  -1   30.80    9.21
  -2   9  -1   41.77    8.09
  -2   9  -1   25.10   13.19
  -2   9  -1   28.88    9.18
   2  -9   1   37.53   11.60
   2  -9   1   23.13   12.91
   2  -9   1   37.98    8.62
  -3   9  -1  586.66   55.07
  -3   9  -1  608.97   58.51
  -3   9  -1  622.51   57.59
  -3   9  -1  569.24   61.17
  -3   9  -1  584.33   53.37
  -3   9  -1  591.67   54.17
   3  -9   1  653.28   59.53
   3  -9   1  540.89   52.47
   3  -9   1  509.43   59.39
  -4   9  -1   -0.55    7.04
  -4   9  -1    8.95   11.02
  -4   9  -1   10.42    5.91
  -4   9  -1    0.36    4.52
  -4   9  -1   11.75    9.79
  -4   9  -1    2.90    5.17
  -4   9  -1    6.93    5.22
   4  -9   1    2.53    8.08
   4  -9   1    6.47    4.43
   4  -9   1   24.74   11.76
  -5   9  -1   -0.19    4.34
  -5   9  -1   16.57    9.75
  -5   9  -1    9.51    4.82
  -5   9  -1   -4.37    7.36
  -5   9  -1   16.38    8.79
  -5   9  -1   11.41    7.42
  -5   9  -1    8.28    3.50
   5  -9   1    3.74    3.61
   5  -9   1   18.45   13.30
   5  -9   1    1.87    8.92
  -6   9  -1   12.53    8.58
  -6   9  -1    4.44    9.20
  -6   9  -1   -6.96    7.95
  -6   9  -1   -7.70    5.61
   6  -9   1    9.56    8.88
   6  -9   1    7.12   11.18
  -7   9  -1   28.67   12.73
  -7   9  -1   51.13   14.97
  -7   9  -1   45.12   12.05
  -7   9  -1   49.89   15.36
   7  -9   1   42.08   19.16
   7  -9   1   41.61   15.28
  -8   9  -1   21.39   11.92
  -8   9  -1   21.29   11.78
  -8   9  -1    5.94   11.92
  -8   9  -1    6.93   10.09
   8  -9   1    4.64   10.87
   8  -9   1   13.06   11.40
  -9   9  -1  257.09   37.86
  -9   9  -1  189.18   31.84
  -9   9  -1  235.79   30.32
   9  -9   1  241.47   42.07
   9  -9   1  215.26   40.20
 -10   9  -1    2.07   13.05
 -10   9  -1   -3.95   11.73
 -10   9  -1   36.48   14.75
  10  -9   1  -10.66   14.36
  10  -9   1   17.07   14.86
  16   8  -1    0.83   13.15
  16   8  -1   -2.37    7.95
  16   8  -1   30.40   13.71
  16   8  -1   17.32   12.93
  15   8  -1   58.51   12.68
  15   8  -1   45.59   18.48
  15   8  -1   72.80   19.85
  15   8  -1   78.89   18.82
  15   8  -1  103.42   20.45
  15   8  -1   44.37   16.82
  15   8  -1   31.15   15.35
 -15  -8   1   87.88   25.03
 -15  -8   1   73.85   17.90
 -15  -8   1   67.27   15.72
 -15  -8   1   59.97   17.48
 -15  -8   1   63.04   16.53
  14   8  -1  220.70   28.52
  14   8  -1  274.57   28.94
  14   8  -1  309.50   36.42
  14   8  -1  189.90   32.89
  14   8  -1  254.91   34.02
  14   8  -1  321.21   38.99
  14   8  -1  316.92   35.09
 -14  -8   1  303.15   36.06
 -14  -8   1  259.18   32.27
 -14  -8   1  278.92   32.39
 -14  -8   1  284.98   35.60
 -14  -8   1  302.99   43.47
  13   8  -1   58.76   15.96
  13   8  -1   50.96   10.27
  13   8  -1   52.62   15.13
  13   8  -1   56.25   17.25
  13   8  -1   32.82    9.15
 -13  -8   1   55.55   17.96
 -13  -8   1   60.30   14.37
 -13  -8   1   36.10   12.78
 -13  -8   1   53.20   13.62
 -13  -8   1   57.46   12.78
 -13  -8   1   55.38   17.05
  12   8  -1   10.31    7.89
  12   8  -1    2.81    3.70
  12   8  -1   -2.91    7.61
  12   8  -1   -0.21    4.67
  12   8  -1   -4.06    6.31
 -12  -8   1    7.91    5.47
 -12  -8   1   -1.79    6.55
 -12  -8   1  -14.68    6.48
 -12  -8   1    8.54    9.62
 -12  -8   1   -1.26    5.94
  11   8  -1   -0.61    6.83
  11   8  -1  -13.54    7.74
  11   8  -1    0.62    3.63
  11   8  -1    4.69    8.27
  11   8  -1    9.44    4.63
 -11  -8   1    6.43    7.73
 -11  -8   1    0.08    5.15
 -11  -8   1   -7.48    7.20
 -11  -8   1   -0.27    4.99
 -11  -8   1    6.98   10.96
  10   8  -1   50.39    7.11
  10   8  -1   41.17   12.06
  10   8  -1   42.33    6.75
  10   8  -1   40.72   13.41
  10   8  -1   82.27   18.21
  10   8  -1   74.41    8.93
 -10  -8   1   38.33   13.24
 -10  -8   1   39.68   13.94
 -10  -8   1   54.85   11.41
 -10  -8   1   49.03   10.04
 -10  -8   1   44.74   11.47
   9   8  -1   45.05    5.61
   9   8  -1   52.36   12.23
   9   8  -1   45.01    5.55
   9   8  -1   58.83   13.88
   9   8  -1   54.37    8.02
   9   8  -1   85.70   18.96
  -9  -8   1   28.69   12.75
  -9  -8   1   57.56   11.69
  -9  -8   1   60.98   10.74
  -9  -8   1   50.39   13.56
   8   8  -1   52.29   13.63
   8   8  -1   37.28    5.81
   8   8  -1   45.96   12.02
   8   8  -1   28.80   10.30
  -8  -8   1   14.30    8.14
  -8  -8   1   21.44   11.66
  -8  -8   1   40.76    8.56
  -8  -8   1   43.41   12.59
   7   8  -1  127.85   13.43
   7   8  -1  103.24   21.63
   7   8  -1  171.69   20.65
   7   8  -1  136.46   14.02
  -7  -8   1  139.37   16.46
  -7  -8   1  141.91   19.68
  -7  -8   1  161.87   24.99
  -7  -8   1  123.94   21.64
   6   8  -1  136.85   20.39
   6   8  -1   83.59    9.68
   6   8  -1  113.60   20.81
  -6  -8   1   73.98   16.02
  -6  -8   1   96.01   13.33
  -6  -8   1   77.50   13.98
  -6  -8   1   82.66   18.22
   5   8  -1  300.27   36.22
   5   8  -1  262.03   37.09
  -5  -8   1  351.22   34.75
  -5  -8   1  326.57   29.55
  -5  -8   1  331.66   37.96
  -5  -8   1  382.92   37.64
  -5  -8   1  387.53   32.39
   4   8  -1  125.58   21.64
   4   8  -1  109.90   19.91
  -4  -8   1  101.52   19.57
  -4  -8   1   80.96   12.52
  -4  -8   1   90.89    9.27
  -4  -8   1   95.16   18.63
  -4  -8   1  115.38   16.70
  -4  -8   1  106.25   17.10
  -4  -8   1   75.85    9.94
   3   8  -1   32.44   12.28
   3   8  -1   26.41   11.60
  -3  -8   1   38.46   12.99
  -3  -8   1   19.07   11.08
  -3  -8   1   18.81   10.20
  -3  -8   1   19.57    5.67
  -3  -8   1   30.25    6.20
  -3  -8   1   32.13   12.75
   2   8  -1  340.49   34.29
   2   8  -1  240.03   33.83
  -2  -8   1  255.70   31.93
  -2  -8   1  300.66   27.88
  -2  -8   1  262.14   30.63
   1   8  -1  263.99   35.94
   1   8  -1  369.73   36.60
  -1  -8   1  327.32   32.87
  -1  -8   1  287.46   31.00
  -1  -8   1  340.12   36.22
   0   8  -1 1131.40   97.19
   0   8  -1 1144.89  101.00
   0   8  -1 1156.10   99.71
   0  -8   1 1022.19   95.76
   0  -8   1 1024.74   95.25
  -1   8  -1 2225.27  188.02
  -1   8  -1 2275.12  196.23
  -1   8  -1 2395.99  191.86
   1  -8   1 2057.10  194.23
   1  -8   1 2263.27  190.31
  -2   8  -1 1456.21  135.85
  -2   8  -1 1387.57  130.19
  -2   8  -1 1769.12  135.04
  -2   8  -1 1424.97  128.56
   2  -8   1 1769.34  134.53
   2  -8   1 1500.91  135.59
   2  -8   1 1464.81  134.39
   2  -8   1 1411.32  129.25
  -3   8  -1    0.52    3.64
  -3   8  -1   11.27   10.23
  -3   8  -1   -1.56    6.91
  -3   8  -1   -4.84    3.62
  -3   8  -1   -5.45    6.40
  -3   8  -1    4.23    4.72
  -3   8  -1    2.62    4.61
   3  -8   1    5.87    4.20
   3  -8   1    1.92    8.20
   3  -8   1    2.49    6.80
   3  -8   1    7.67    8.15
  -4   8  -1  711.38   61.37
  -4   8  -1  655.68   60.82
  -4   8  -1  478.43   55.36
  -4   8  -1  698.69   56.15
  -4   8  -1  608.97   57.25
  -4   8  -1  662.90   65.40
   4  -8   1  624.37   55.29
   4  -8   1  674.68   63.08
   4  -8   1  597.12   63.70
   4  -8   1  612.63   61.74
  -5   8  -1   16.12    4.69
  -5   8  -1   19.95    4.53
  -5   8  -1   17.24    3.29
  -5   8  -1   34.08   10.27
  -5   8  -1   16.60   10.08
  -5   8  -1   12.39    5.75
  -5   8  -1   17.92    3.48
  -5   8  -1   18.39    4.69
  -5   8  -1   12.95    7.40
   5  -8   1   16.98   12.16
   5  -8   1   24.23   12.12
   5  -8   1   23.55    4.99
   5  -8   1   14.36   11.15
  -6   8  -1    9.18    6.78
  -6   8  -1    4.72    8.08
  -6   8  -1   10.91    8.06
  -6   8  -1   11.45    9.53
   6  -8   1   -1.52    7.81
   6  -8   1   20.12   11.52
   6  -8   1   -0.50   10.69
   6  -8   1    5.80    3.08
   6  -8   1    2.73    3.45
  -7   8  -1   33.36   11.20
  -7   8  -1   33.27   13.11
  -7   8  -1   44.78   12.68
  -7   8  -1   59.59   14.59
   7  -8   1   41.06   17.11
   7  -8   1   48.90   17.25
   7  -8   1   38.59   12.74
  -8   8  -1   71.50   17.96
  -8   8  -1   36.85   13.10
  -8   8  -1   55.88   15.59
  -8   8  -1   57.60   14.36
   8  -8   1   34.72   15.94
   8  -8   1   37.58   13.76
   8  -8   1   40.47   18.42
  -9   8  -1   91.97   19.27
  -9   8  -1   83.68   20.07
  -9   8  -1   67.83   19.94
   9  -8   1   64.14   21.66
   9  -8   1   67.40   22.31
 -10   8  -1   24.09   13.91
 -10   8  -1   25.46   13.61
 -10   8  -1   47.58   14.93
  10  -8   1   32.81   17.80
  10  -8   1   48.19   18.54
  16   7  -1    8.70   12.07
  16   7  -1    7.09   11.73
  16   7  -1  -14.08   10.68
  16   7  -1   -0.46   11.83
  16   7  -1    5.47   10.18
  16   7  -1  -11.08   11.09
  16   7  -1  -20.90    9.39
  16   7  -1   -9.43    8.91
 -16  -7   1    1.76    9.59
 -16  -7   1   -8.77    9.06
 -16  -7   1    6.70   10.41
 -16  -7   1   11.36   11.00
 -16  -7   1  -10.94    9.06
 -16  -7   1   -4.81   12.46
  15   7  -1   89.64   19.80
  15   7  -1   76.91   16.38
  15   7  -1   76.99   18.05
  15   7  -1   70.63   19.97
  15   7  -1   55.93   16.96
  15   7  -1   85.21   22.53
  15   7  -1   57.15   14.66
  15   7  -1   54.21   17.34
 -15  -7   1   56.80   16.28
 -15  -7   1   82.79   17.38
 -15  -7   1   89.88   18.21
 -15  -7   1   91.70   18.63
 -15  -7   1  108.75   23.14
 -15  -7   1   94.93   19.66
 -15  -7   1   94.05   21.13
  14   7  -1   94.47   16.98
  14   7  -1   70.40   17.57
  14   7  -1   79.99   18.73
  14   7  -1   99.79   21.08
  14   7  -1   75.40   15.03
  14   7  -1   77.19   18.73
  14   7  -1   47.13   17.79
  14   7  -1   82.30   19.82
 -14  -7   1   74.87   18.09
 -14  -7   1   98.34   17.75
 -14  -7   1   76.36   20.76
 -14  -7   1   80.84   17.00
 -14  -7   1   82.41   17.47
 -14  -7   1  105.28   22.85
 -14  -7   1   71.71   17.42
  13   7  -1   32.29   12.98
  13   7  -1   32.64    8.65
  13   7  -1   33.46    9.16
  13   7  -1   15.56    9.75
  13   7  -1   10.77    9.64
  13   7  -1   30.89   11.26
 -13  -7   1   21.02   10.50
 -13  -7   1   25.75   12.50
 -13  -7   1   11.36    8.69
 -13  -7   1   15.77    9.44
 -13  -7   1   21.68    9.83
 -13  -7   1   17.41   10.64
 -13  -7   1   15.75    9.36
  12   7  -1    5.41    8.27
  12   7  -1    8.92    8.79
  12   7  -1    3.29    5.43
  12   7  -1   11.82    6.98
  12   7  -1    0.98    6.83
 -12  -7   1   -1.05    9.18
 -12  -7   1   -9.19    5.99
 -12  -7   1    0.06    5.98
 -12  -7   1    9.16    7.39
 -12  -7   1   -4.03    7.55
 -12  -7   1   -5.93    5.62
 -12  -7   1    0.02    5.64
  11   7  -1  110.69   20.68
  11   7  -1  146.42   23.92
  11   7  -1   95.90   18.65
  11   7  -1  124.53   14.76
  11   7  -1  110.23   14.58
 -11  -7   1  101.06   20.03
 -11  -7   1  137.99   19.79
 -11  -7   1  113.70   18.49
 -11  -7   1   89.61   21.22
 -11  -7   1   94.92   16.66
 -11  -7   1  121.45   21.70
  10   7  -1  118.18   21.68
  10   7  -1  116.90   13.74
  10   7  -1  102.93   12.98
  10   7  -1  112.56   20.24
  10   7  -1  128.46   20.24
 -10  -7   1   99.39   16.74
 -10  -7   1   93.21   18.46
 -10  -7   1  100.13   19.49
 -10  -7   1  111.02   17.83
 -10  -7   1  101.57   16.00
 -10  -7   1   96.40   21.17
   9   7  -1  110.83   13.58
   9   7  -1  115.36   20.49
   9   7  -1  115.03   13.34
   9   7  -1  181.30   19.99
   9   7  -1  167.33   25.21
   9   7  -1  122.77   13.15
  -9  -7   1  144.74   23.34
  -9  -7   1  127.37   16.19
  -9  -7   1  125.95   15.15
  -9  -7   1  116.86   20.88
  -9  -7   1  129.02   18.78
  -9  -7   1  117.86   20.09
   8   7  -1   32.25   11.01
   8   7  -1   29.75   12.42
   8   7  -1   46.67    5.91
   8   7  -1   42.96    6.29
   8   7  -1   56.62    7.37
  -8  -7   1   45.44   13.01
  -8  -7   1   50.71   13.47
  -8  -7   1   59.92   11.35
  -8  -7   1   50.11   10.17
  -8  -7   1   64.26   10.00
   7   7  -1  206.58   17.85
   7   7  -1  252.29   25.88
   7   7  -1  180.52   17.88
   7   7  -1  238.34   28.80
  -7  -7   1  206.41   23.59
  -7  -7   1  230.57   27.79
  -7  -7   1  217.39   22.48
  -7  -7   1  247.17   26.33
   6   7  -1  197.82   28.37
   6   7  -1  178.41   23.28
   6   7  -1  160.71   16.70
  -6  -7   1  157.64   26.58
  -6  -7   1  180.25   21.11
  -6  -7   1  203.29   23.44
  -6  -7   1  154.48   18.89
   5   7  -1  979.84   83.54
   5   7  -1  968.98   90.86
   5   7  -1 1086.34   90.66
   5   7  -1  955.85   84.44
  -5  -7   1 1011.31   85.89
  -5  -7   1 1030.59   91.74
  -5  -7   1  979.23   84.11
  -5  -7   1 1022.77   87.55
  -5  -7   1  978.86   89.42
   4   7  -1  512.79   41.44
   4   7  -1  540.87   47.63
   4   7  -1  456.19   47.93
  -4  -7   1  464.21   40.46
  -4  -7   1  471.99   44.18
  -4  -7   1  467.02   43.86
  -4  -7   1  452.73   47.08
  -4  -7   1  367.62   41.38
  -4  -7   1  473.87   46.24
   3   7  -1  716.02   68.42
  -3  -7   1  723.73   62.24
  -3  -7   1  701.49   65.07
  -3  -7   1  763.35   66.95
  -3  -7   1  780.31   66.08
  -3  -7   1  703.93   61.47
  -3  -7   1  689.98   66.98
   2   7  -1  372.57   43.29
   2   7  -1  452.80   44.56
  -2  -7   1  455.66   38.86
  -2  -7   1  368.15   38.11
  -2  -7   1  454.98   42.52
  -2  -7   1  469.79   42.28
  -2  -7   1  453.74   42.86
   1   7  -1  489.13   49.22
   1   7  -1  488.64   49.34
  -1  -7   1  530.26   45.89
  -1  -7   1  481.32   48.92
  -1  -7   1  482.93   47.26
   0   7  -1   12.61   12.28
   0   7  -1   32.73   13.07
   0   7  -1   30.84    5.61
   0  -7   1   18.25    9.23
   0  -7   1   19.61    4.54
   0  -7   1   27.27   13.38
   0  -7   1   20.32    8.72
  -1   7  -1  182.59   24.89
  -1   7  -1  181.30   18.32
  -1   7  -1  184.61   28.13
  -1   7  -1  189.34   21.74
   1  -7   1  192.11   28.26
   1  -7   1  173.76   20.84
   1  -7   1  170.34   17.61
   1  -7   1  150.20   25.27
   1  -7   1  160.49   22.15
  -2   7  -1  308.91   28.16
  -2   7  -1  326.72   31.80
  -2   7  -1  267.12   33.56
  -2   7  -1  288.74   29.55
  -2   7  -1  244.36   26.81
  -2   7  -1  385.41   34.50
   2  -7   1  237.14   34.26
   2  -7   1  302.79   33.99
   2  -7   1  330.81   33.83
   2  -7   1  240.11   27.82
  -3   7  -1 4448.99  357.80
  -3   7  -1 3823.33  352.32
  -3   7  -1 3581.98  359.13
  -3   7  -1 4426.41  354.61
  -3   7  -1 4633.30  357.65
   3  -7   1 4434.09  359.21
   3  -7   1 4406.68  360.70
   3  -7   1 4247.25  353.64
  -4   7  -1   17.25    8.67
  -4   7  -1    7.86    3.35
  -4   7  -1   -0.40    5.55
  -4   7  -1    0.77    9.35
  -4   7  -1   11.74    6.49
  -4   7  -1   11.74    4.81
  -4   7  -1    2.79    3.32
   4  -7   1    8.97   10.27
   4  -7   1   13.63    8.75
   4  -7   1   -0.56    6.76
  -5   7  -1  649.01   56.24
  -5   7  -1  608.72   58.16
  -5   7  -1  593.25   57.05
  -5   7  -1  672.70   51.29
  -5   7  -1  557.99   50.19
  -5   7  -1  603.56   51.25
  -5   7  -1  525.02   50.04
   5  -7   1  597.79   58.58
   5  -7   1  605.38   52.35
   5  -7   1  566.08   59.39
  -6   7  -1  357.02   36.92
  -6   7  -1  350.77   37.04
  -6   7  -1  367.31   38.66
  -6   7  -1  381.77   36.90
   6  -7   1  330.64   37.47
   6  -7   1  335.07   30.84
   6  -7   1  370.02   31.39
   6  -7   1  367.95   42.27
   6  -7   1  231.01   37.66
  -7   7  -1   17.07   10.08
  -7   7  -1   30.20   10.96
  -7   7  -1   22.64   10.19
  -7   7  -1   33.16   11.88
   7  -7   1   16.37    3.66
   7  -7   1   16.62    3.89
   7  -7   1   31.81   14.82
   7  -7   1   19.77   10.25
   7  -7   1   31.43   14.85
  -8   7  -1   -7.64    7.88
  -8   7  -1   -2.63    7.38
  -8   7  -1    6.04    8.61
  -8   7  -1    5.70    9.69
   8  -7   1   -2.70    7.37
   8  -7   1    8.94    9.96
   8  -7   1    2.87   12.25
  -9   7  -1   15.81   10.02
  -9   7  -1   10.19    9.80
  -9   7  -1   23.60   11.66
   9  -7   1   24.89   15.12
   9  -7   1   17.48   13.41
   9  -7   1   18.23    9.78
 -10   7  -1   17.54   11.58
 -10   7  -1   27.45   12.51
 -10   7  -1   41.98   13.71
  10  -7   1    2.47   15.04
  10  -7   1   10.82   12.27
  10  -7   1   -7.62    9.84
 -11   7  -1  139.28   26.87
 -11   7  -1  190.16   32.47
 -11   7  -1  156.97   28.17
  11  -7   1  227.75   39.75
  11  -7   1  215.93   39.38
  16   6  -1   14.24   10.28
  16   6  -1   19.83   13.54
  16   6  -1    5.76   12.27
  16   6  -1    6.80   11.09
  16   6  -1    2.95    9.85
  16   6  -1   -7.74   10.13
  16   6  -1  -10.91    9.73
  16   6  -1  -15.14    9.69
 -16  -6   1   19.86   14.74
 -16  -6   1    2.32    9.76
 -16  -6   1    5.19    9.18
 -16  -6   1   15.14   12.55
 -16  -6   1    6.92   10.53
  15   6  -1   21.85   10.86
  15   6  -1    1.54    9.59
  15   6  -1   12.14   11.73
  15   6  -1  -14.79   10.77
  15   6  -1    9.44    9.80
  15   6  -1   15.06    9.58
  15   6  -1  -13.11    8.29
  15   6  -1   25.23   12.01
 -15  -6   1   14.67   11.38
 -15  -6   1    1.63   10.05
 -15  -6   1    0.41   10.36
 -15  -6   1    9.67    9.97
 -15  -6   1    4.84    9.84
 -15  -6   1   -4.85    8.01
 -15  -6   1   -2.42    8.31
  14   6  -1   13.66   10.54
  14   6  -1    8.09   10.03
  14   6  -1  -11.87    8.16
  14   6  -1   -1.40    7.99
  14   6  -1    2.14    9.28
  14   6  -1   -4.10    7.19
  14   6  -1   10.22    8.09
  14   6  -1    3.95   10.83
 -14  -6   1   -3.63    9.44
 -14  -6   1   10.32    8.21
 -14  -6   1    1.47    7.43
 -14  -6   1   -1.77    9.72
 -14  -6   1   -3.98    6.01
 -14  -6   1    7.42    7.64
 -14  -6   1   -4.35    6.50
  13   6  -1   50.85   14.33
  13   6  -1   36.94   13.72
  13   6  -1   25.94   13.81
  13   6  -1   42.72   11.94
  13   6  -1   54.27   13.63
  13   6  -1   36.77   11.93
  13   6  -1   38.16   12.79
  13   6  -1   42.89   13.64
 -13  -6   1   33.69   11.62
 -13  -6   1   44.12   13.28
 -13  -6   1   75.37   17.40
 -13  -6   1   39.42   12.00
 -13  -6   1   56.09   13.92
 -13  -6   1   48.27   15.62
 -13  -6   1   33.71   11.98
  12   6  -1  102.14   17.01
  12   6  -1   85.05   18.65
  12   6  -1  104.08   18.99
  12   6  -1   95.33   18.37
  12   6  -1   83.10   15.03
  12   6  -1   87.66   18.26
 -12  -6   1   80.37   16.51
 -12  -6   1   95.37   16.69
 -12  -6   1   83.09   17.40
 -12  -6   1   95.27   17.88
 -12  -6   1   55.28   18.29
 -12  -6   1   97.99   17.71
 -12  -6   1   77.75   17.91
  11   6  -1   78.70   15.13
  11   6  -1  115.81   20.32
  11   6  -1   90.35   18.27
  11   6  -1  101.52   20.63
  11   6  -1   95.86   15.22
 -11  -6   1  121.12   17.78
 -11  -6   1  118.15   18.80
 -11  -6   1  115.78   19.61
 -11  -6   1   87.37   16.30
 -11  -6   1  107.76   22.02
 -11  -6   1  106.32   20.14
 -11  -6   1  107.09   18.36
  10   6  -1    1.65    4.48
  10   6  -1   -0.83    6.36
  10   6  -1    2.79    5.59
  10   6  -1    4.94    4.67
  10   6  -1    0.84    4.85
 -10  -6   1    2.35    5.80
 -10  -6   1    1.81    7.32
 -10  -6   1    3.57    7.46
 -10  -6   1    9.40    6.12
 -10  -6   1   -6.50    5.11
 -10  -6   1   -3.17    4.05
 -10  -6   1    2.31    5.28
   9   6  -1    2.98    5.77
   9   6  -1    9.80    4.19
   9   6  -1    3.49    7.13
   9   6  -1    4.85    3.98
   9   6  -1    6.32    6.25
  -9  -6   1    3.68    5.36
  -9  -6   1    8.57    8.21
  -9  -6   1    0.58    5.34
  -9  -6   1   -8.92    5.43
  -9  -6   1    2.93    4.39
  -9  -6   1   -5.59    8.09
  -9  -6   1    0.88    4.54
   8   6  -1   39.10    7.17
   8   6  -1   48.71   14.13
   8   6  -1   42.04   10.55
   8   6  -1   44.67    6.95
   8   6  -1   41.76    7.95
  -8  -6   1   44.25   15.06
  -8  -6   1   27.46   11.66
  -8  -6   1   65.15   11.55
  -8  -6   1   45.85    9.24
  -8  -6   1   55.65   14.54
  -8  -6   1   40.98    9.95
   7   6  -1  229.16   25.81
   7   6  -1  266.24   31.78
   7   6  -1  293.66   25.21
  -7  -6   1  294.60   32.84
  -7  -6   1  305.88   28.96
  -7  -6   1  296.49   35.32
  -7  -6   1  296.89   27.75
  -7  -6   1  276.46   30.96
  -7  -6   1  319.58   29.13
   6   6  -1  100.02   10.18
   6   6  -1  106.01   12.58
   6   6  -1  116.46   12.12
   6   6  -1  151.22   18.75
   6   6  -1  127.54   20.45
  -6  -6   1  114.77   13.05
  -6  -6   1  113.94   19.82
  -6  -6   1  110.39   15.61
  -6  -6   1   98.22   21.29
  -6  -6   1  109.09   14.88
   5   6  -1  851.95   69.62
   5   6  -1  814.21   74.01
   5   6  -1  816.87   75.61
  -5  -6   1  846.21   76.13
  -5  -6   1  787.73   74.13
  -5  -6   1  809.20   70.76
  -5  -6   1  781.53   71.63
   4   6  -1   30.25    4.41
   4   6  -1   24.74   10.40
   4   6  -1   18.83   10.09
   4   6  -1   27.80    5.80
  -4  -6   1   25.59    6.50
  -4  -6   1   25.22    9.21
  -4  -6   1   23.98    4.77
  -4  -6   1   29.32    8.88
  -4  -6   1   42.17    9.59
  -4  -6   1   20.62   12.44
   3   6  -1  591.98   50.46
   3   6  -1  535.20   54.92
   3   6  -1  550.56   53.94
  -3  -6   1  665.50   53.15
  -3  -6   1  629.37   54.97
  -3  -6   1  552.29   48.73
  -3  -6   1  472.39   51.54
  -3  -6   1  664.91   54.10
   2   6  -1  823.87   74.31
  -2  -6   1  887.32   73.13
  -2  -6   1  794.50   69.56
  -2  -6   1  683.34   72.47
  -2  -6   1  881.96   70.31
  -2  -6   1  817.28   72.91
   1   6  -1 1160.53   99.40
  -1  -6   1 1030.93   98.20
  -1  -6   1 1182.16   97.76
   0   6  -1  204.80   28.14
   0   6  -1  261.18   26.43
   0   6  -1  241.42   29.57
   0   6  -1  274.58   22.99
   0  -6   1  231.36   25.72
   0  -6   1  268.06   28.74
   0  -6   1  279.77   29.24
   0  -6   1  254.08   26.37
   0  -6   1  244.90   22.65
  -1   6  -1  152.02   16.13
  -1   6  -1  170.45   15.74
  -1   6  -1  109.64   20.87
  -1   6  -1  137.39   21.32
   1  -6   1  126.63   21.41
   1  -6   1  101.38   18.34
   1  -6   1  164.91   23.93
   1  -6   1  167.13   18.09
   1  -6   1  141.65   14.92
  -2   6  -1  123.33   21.05
  -2   6  -1  154.01   16.13
  -2   6  -1  147.66   18.30
  -2   6  -1  140.90   20.73
  -2   6  -1  152.53   17.18
  -2   6  -1  145.06   25.08
   2  -6   1  148.42   17.86
   2  -6   1  145.64   24.95
   2  -6   1  175.25   24.89
   2  -6   1  172.39   20.61
  -3   6  -1   -4.53    8.09
  -3   6  -1   -2.51   11.53
  -3   6  -1    6.18    6.73
  -3   6  -1    6.42    3.63
  -3   6  -1    5.57    5.74
  -3   6  -1   16.97   10.45
   3  -6   1    0.26   11.13
   3  -6   1   -3.31   10.27
   3  -6   1   -2.29    4.85
   3  -6   1    1.00   11.78
  -4   6  -1  565.86   44.90
  -4   6  -1  515.83   39.88
  -4   6  -1  488.78   47.22
  -4   6  -1  434.82   38.84
  -4   6  -1  321.62   41.90
  -4   6  -1  437.60   41.57
  -4   6  -1  384.69   37.55
   4  -6   1  411.80   46.72
   4  -6   1  455.24   45.01
   4  -6   1  421.71   45.57
   4  -6   1  385.67   39.04
  -5   6  -1   12.88    2.75
  -5   6  -1    8.22    6.25
  -5   6  -1   18.37    7.73
  -5   6  -1   12.06    2.72
  -5   6  -1   17.21    3.24
  -5   6  -1   11.78    2.78
  -5   6  -1    6.35    3.00
  -5   6  -1   26.50    8.89
  -5   6  -1   12.84    2.88
   5  -6   1   27.38   12.16
   5  -6   1    8.09    4.35
   5  -6   1   12.06    9.08
   5  -6   1   27.65   10.33
  -6   6  -1    6.78    7.61
  -6   6  -1   11.12    7.10
  -6   6  -1    1.48    6.03
  -6   6  -1   17.66    8.81
   6  -6   1    6.89    7.76
   6  -6   1   -1.35    8.95
   6  -6   1    0.45    3.05
   6  -6   1    5.29   10.21
  -7   6  -1   86.22   17.46
  -7   6  -1   76.85   16.28
  -7   6  -1   81.34   17.43
  -7   6  -1  119.91   18.30
   7  -6   1  124.33   23.54
   7  -6   1   98.88   22.31
   7  -6   1  101.14   11.22
   7  -6   1   92.93   18.48
  -8   6  -1   31.65   11.65
  -8   6  -1   48.80   13.23
  -8   6  -1   49.29   15.22
   8  -6   1   25.48   14.54
   8  -6   1   25.00    5.07
   8  -6   1   46.39   17.17
   8  -6   1   40.56   12.23
   8  -6   1   35.25    5.52
  -9   6  -1   31.72   12.81
  -9   6  -1   27.93   11.73
  -9   6  -1   27.86   10.96
   9  -6   1   34.24   11.91
   9  -6   1   20.82   14.03
   9  -6   1   12.88   10.64
 -10   6  -1   15.01   10.07
 -10   6  -1   -4.44    4.41
 -10   6  -1   -1.69    8.42
  10  -6   1    7.57    8.29
  10  -6   1  -13.61   11.79
  10  -6   1   -8.66    6.91
 -11   6  -1   -2.94   10.05
 -11   6  -1    7.75   10.53
 -11   6  -1   10.09   10.40
  11  -6   1   10.52   14.45
  11  -6   1    6.97   11.38
  11  -6   1    7.70   12.28
 -12   6  -1  227.31   36.55
 -12   6  -1  268.17   36.74
 -12   6  -1  237.15   36.60
  12  -6   1  220.69   42.66
  12  -6   1  206.60   38.69
  16   5  -1   30.68   13.29
  16   5  -1   11.73   11.13
  16   5  -1   -5.48   11.87
  16   5  -1   26.18   14.21
  16   5  -1    5.33   12.26
 -16  -5   1   15.65   12.82
 -16  -5   1   22.82   12.70
 -16  -5   1   -1.97   11.81
 -16  -5   1    9.75   11.16
  15   5  -1    2.29    9.38
  15   5  -1   -4.16    8.66
  15   5  -1    1.69    9.73
  15   5  -1  -16.85    9.76
  15   5  -1    2.55    9.10
  15   5  -1   -1.00   11.69
  15   5  -1   -4.61    7.80
  15   5  -1  -12.72    8.86
 -15  -5   1    6.54   11.13
 -15  -5   1   -1.30   10.32
 -15  -5   1   19.73   10.71
 -15  -5   1   -6.68    9.37
 -15  -5   1    4.87    9.36
  14   5  -1  160.85   25.80
  14   5  -1  209.40   31.19
  14   5  -1  123.54   24.94
  14   5  -1  140.33   25.54
  14   5  -1  185.32   28.14
  14   5  -1  197.32   26.23
  14   5  -1  153.50   26.44
  14   5  -1  204.47   24.70
 -14  -5   1  208.50   29.18
 -14  -5   1  183.29   27.35
 -14  -5   1  185.38   31.88
 -14  -5   1  168.44   28.62
 -14  -5   1  176.09   27.96
 -14  -5   1  155.62   25.07
 -14  -5   1  228.29   26.72
  13   5  -1   34.57   12.99
  13   5  -1   26.94   12.53
  13   5  -1   32.82   13.05
  13   5  -1   42.51   13.60
  13   5  -1   23.29   10.11
  13   5  -1   54.47   12.66
  13   5  -1   68.80   16.17
  13   5  -1   43.61   12.49
 -13  -5   1   21.36   10.18
 -13  -5   1   29.19   13.72
 -13  -5   1   16.97   10.49
 -13  -5   1    6.25    8.12
 -13  -5   1   22.76    9.88
 -13  -5   1   25.21   11.44
 -13  -5   1   41.24   13.74
  12   5  -1  192.10   25.14
  12   5  -1  190.12   23.78
  12   5  -1  139.99   21.78
  12   5  -1  208.35   25.08
  12   5  -1  156.98   25.89
  12   5  -1  154.75   22.18
 -12  -5   1  194.09   23.19
 -12  -5   1  224.23   25.25
 -12  -5   1  167.03   25.03
 -12  -5   1  193.24   24.64
 -12  -5   1  162.39   27.41
 -12  -5   1  208.40   31.83
 -12  -5   1  204.49   25.05
  11   5  -1    9.49    7.65
  11   5  -1    5.45    6.72
  11   5  -1   -4.06    4.67
  11   5  -1   -7.25    4.58
  11   5  -1    6.63    7.14
 -11  -5   1    2.25    7.29
 -11  -5   1   -2.52    4.21
 -11  -5   1    8.73   10.33
 -11  -5   1    8.10    6.51
 -11  -5   1   15.35    7.28
 -11  -5   1    3.41    6.93
 -11  -5   1   -3.51    5.70
  10   5  -1   28.88    9.25
  10   5  -1   43.89    9.97
  10   5  -1   17.90    8.24
  10   5  -1   15.64    6.85
 -10  -5   1   35.57    9.13
 -10  -5   1   19.19    9.78
 -10  -5   1   31.65   10.07
 -10  -5   1   35.45   13.88
 -10  -5   1   29.72    9.82
 -10  -5   1   27.53    8.93
 -10  -5   1   44.59   10.16
   9   5  -1   93.30   12.37
   9   5  -1   79.03   15.78
   9   5  -1   95.30   12.51
   9   5  -1   85.18   15.64
  -9  -5   1   84.56   13.79
  -9  -5   1   94.14   15.43
  -9  -5   1   97.08   19.03
  -9  -5   1   86.04   16.83
  -9  -5   1   84.57   14.73
  -9  -5   1   92.09   15.57
  -9  -5   1   72.11   15.76
   8   5  -1   63.89   13.54
   8   5  -1   79.94   11.52
  -8  -5   1   76.75   13.31
  -8  -5   1   75.74   15.28
  -8  -5   1   56.43   14.58
  -8  -5   1   76.80   18.12
  -8  -5   1   67.48   13.17
  -8  -5   1   67.63   12.92
  -8  -5   1   55.19   12.03
   7   5  -1    8.18    8.42
  -7  -5   1    4.15    7.59
  -7  -5   1    6.62    6.96
  -7  -5   1   11.80    8.29
  -7  -5   1   -7.55    9.97
  -7  -5   1    5.61   12.77
  -7  -5   1   -2.80    6.23
  -7  -5   1    6.05    6.67
   6   5  -1  525.66   43.09
   6   5  -1  527.66   46.51
  -6  -5   1  468.53   43.73
  -6  -5   1  427.19   48.87
  -6  -5   1  471.63   44.15
  -6  -5   1  448.19   44.47
  -6  -5   1  486.89   47.27
  -6  -5   1  506.77   46.93
   5   5  -1  431.72   33.16
   5   5  -1  321.60   35.21
   5   5  -1  405.19   38.20
   5   5  -1  307.38   38.55
   5   5  -1  344.27   34.70
   5   5  -1  445.47   34.61
  -5  -5   1  395.96   34.78
  -5  -5   1  407.80   36.62
  -5  -5   1  399.84   35.63
  -5  -5   1  357.07   38.47
  -5  -5   1  419.60   40.03
  -5  -5   1  379.53   38.56
   4   5  -1   54.93    7.72
   4   5  -1   74.70   13.71
   4   5  -1   68.86   10.47
   4   5  -1   76.37    7.83
   4   5  -1   43.23   11.01
  -4  -5   1   42.98    9.52
  -4  -5   1   48.26   11.67
  -4  -5   1   56.86    7.27
  -4  -5   1   75.86   14.94
  -4  -5   1   43.72    8.37
   3   5  -1   44.26    6.26
   3   5  -1   28.55    3.81
   3   5  -1   25.59    8.35
   3   5  -1   23.60   10.25
   3   5  -1   27.33    7.45
  -3  -5   1   29.93    5.91
  -3  -5   1   34.30    8.34
  -3  -5   1   25.74    9.27
  -3  -5   1   26.45    4.92
  -3  -5   1   22.15    7.37
  -3  -5   1   32.70   10.60
   2   5  -1  625.51   52.19
   2   5  -1  479.32   51.10
   2   5  -1  554.35   48.44
  -2  -5   1  581.10   51.27
  -2  -5   1  547.74   47.30
  -2  -5   1  508.23   50.07
  -2  -5   1  608.25   50.35
   1   5  -1 3725.53  304.59
   1   5  -1 3789.55  300.90
   1   5  -1 3595.39  306.15
  -1  -5   1 3243.12  302.95
  -1  -5   1 3851.08  304.74
  -1  -5   1 3553.56  302.90
  -1  -5   1 3769.04  305.28
   0   5  -1  743.06   68.52
   0   5  -1  772.39   71.24
   0   5  -1  824.39   66.78
   0  -5   1  940.63   72.61
   0  -5   1  685.88   68.45
   0  -5   1  759.92   70.49
   0  -5   1  736.80   68.73
   0  -5   1  910.15   69.76
  -1   5  -1    9.22    7.90
  -1   5  -1   10.49    8.61
  -1   5  -1   19.36    5.56
  -1   5  -1   19.31    5.38
   1  -5   1   11.90    4.20
   1  -5   1   18.43    8.70
   1  -5   1   16.53    6.60
   1  -5   1    4.93    8.39
   1  -5   1   26.41    8.61
  -2   5  -1  385.49   33.91
  -2   5  -1  375.11   35.03
  -2   5  -1  306.26   38.65
   2  -5   1  412.37   39.45
   2  -5   1  479.99   39.14
   2  -5   1  357.55   39.32
   2  -5   1  348.32   34.93
  -3   5  -1   13.36    5.47
  -3   5  -1    5.17    3.51
  -3   5  -1    6.91    8.90
  -3   5  -1   16.50    7.39
  -3   5  -1   13.09    9.36
  -3   5  -1    7.98    8.34
   3  -5   1    0.74    9.71
   3  -5   1   -4.31    9.40
   3  -5   1   11.04   11.21
  -4   5  -1    1.20    3.50
  -4   5  -1   -0.69    3.79
  -4   5  -1    0.69    2.63
  -4   5  -1    1.47    3.76
  -4   5  -1   -1.20    9.66
  -4   5  -1    1.85    3.59
  -4   5  -1    2.45    9.78
  -4   5  -1    2.26    7.87
  -4   5  -1    7.27    8.05
   4  -5   1   -0.83   11.57
   4  -5   1    0.16   12.25
   4  -5   1   -0.78    9.69
  -5   5  -1   49.32   12.86
  -5   5  -1   37.77    5.57
  -5   5  -1   46.07    5.35
  -5   5  -1   65.66   12.39
  -5   5  -1   42.32   10.92
   5  -5   1   50.59   15.91
   5  -5   1   42.58   14.93
   5  -5   1   55.97   13.80
  -6   5  -1   22.44    7.64
  -6   5  -1   12.40    6.84
  -6   5  -1   -0.01    6.86
  -6   5  -1   11.83    2.27
  -6   5  -1   20.18    9.06
   6  -5   1    6.57    3.48
   6  -5   1    7.83    9.87
   6  -5   1   15.94    7.99
   6  -5   1   31.76   11.81
  -7   5  -1    7.19    6.04
  -7   5  -1    4.58    6.30
  -7   5  -1    4.27    6.66
  -7   5  -1    1.05    6.30
   7  -5   1    8.33    5.92
   7  -5   1    0.94    7.90
   7  -5   1   -8.76    8.40
   7  -5   1    9.75    4.12
  -8   5  -1   29.37   11.50
  -8   5  -1   24.28    9.37
  -8   5  -1   50.13   12.41
   8  -5   1   23.29   11.49
   8  -5   1    9.04   10.41
   8  -5   1   15.84    4.58
   8  -5   1   23.65    8.84
  -9   5  -1   12.70    8.46
  -9   5  -1   47.78   14.54
  -9   5  -1   29.17   12.37
   9  -5   1   22.76   14.09
   9  -5   1   17.13   10.95
   9  -5   1   16.79    9.24
 -10   5  -1  171.35   26.97
 -10   5  -1  175.51   27.92
 -10   5  -1  149.46   25.60
  10  -5   1  143.04   23.55
  10  -5   1  120.04   28.05
  10  -5   1  154.32   31.30
 -11   5  -1    0.47    7.97
 -11   5  -1   -3.50    9.16
 -11   5  -1   -4.05    8.68
  11  -5   1    5.05   11.54
  11  -5   1   -4.93    9.47
  11  -5   1   13.37    9.09
 -12   5  -1   18.67   12.43
 -12   5  -1   13.34   13.19
 -12   5  -1   35.20   13.16
  12  -5   1   13.64   10.31
  12  -5   1   23.41   14.64
  12  -5   1   -8.74   13.55
 -13   5  -1   65.43   17.18
 -13   5  -1   42.30   15.60
 -13   5  -1   41.64   14.24
  13  -5   1   40.23   22.61
  13  -5   1   55.70   20.80
  16   4  -1   -6.90   10.70
  16   4  -1   -6.87   10.38
  16   4  -1    5.91   10.77
  16   4  -1   -0.67   11.46
  16   4  -1  -12.30   10.30
 -16  -4   1  -10.53    9.33
 -16  -4   1   12.04   11.23
 -16  -4   1   19.14   15.37
 -16  -4   1    4.93   11.70
  15   4  -1    7.47    9.11
  15   4  -1   28.52   12.72
  15   4  -1   -6.86    8.47
  15   4  -1   22.36   12.64
  15   4  -1    1.32    9.74
  15   4  -1  -16.43    8.62
  15   4  -1  -13.13    7.75
 -15  -4   1    9.22    9.91
 -15  -4   1   24.60   12.61
 -15  -4   1    3.90   10.89
 -15  -4   1   12.33   10.76
  14   4  -1   25.30    9.62
  14   4  -1   34.63   13.47
  14   4  -1   23.12   12.50
  14   4  -1   16.85    9.66
  14   4  -1   32.19   12.66
  14   4  -1   19.16   10.62
 -14  -4   1   24.04   10.67
 -14  -4   1   22.96   12.17
 -14  -4   1   15.68   11.82
 -14  -4   1   19.70   11.19
 -14  -4   1   24.40   11.04
  13   4  -1   33.30   12.22
  13   4  -1   51.52   13.86
  13   4  -1   53.85   12.91
  13   4  -1   34.01   12.58
  13   4  -1   39.54   11.34
  13   4  -1   39.77   11.53
 -13  -4   1   31.18   11.07
 -13  -4   1   38.07   12.52
 -13  -4   1   39.42   13.30
 -13  -4   1   34.01   12.58
 -13  -4   1   36.04   11.12
 -13  -4   1   28.49   12.66
 -13  -4   1   51.39   14.08
  12   4  -1    4.78    8.48
  12   4  -1    4.15    6.47
  12   4  -1    1.30    6.30
  12   4  -1    7.40    7.79
  12   4  -1    2.85    6.82
  12   4  -1    5.00    6.76
 -12  -4   1   10.10    6.67
 -12  -4   1    2.69    9.70
 -12  -4   1    3.64    7.31
 -12  -4   1   -6.22    5.86
 -12  -4   1   10.92    8.56
 -12  -4   1   -5.89    6.27
 -12  -4   1   13.04    9.19
  11   4  -1  184.85   23.96
  11   4  -1  153.88   22.95
  11   4  -1  190.80   23.01
  11   4  -1  213.87   23.83
  11   4  -1  166.45   23.24
 -11  -4   1  180.35   26.99
 -11  -4   1  175.58   23.28
 -11  -4   1  184.86   23.54
 -11  -4   1  199.62   29.43
 -11  -4   1  211.32   23.01
 -11  -4   1  190.87   24.28
 -11  -4   1  189.85   22.97
  10   4  -1   13.08    6.70
  10   4  -1    5.34    7.16
  10   4  -1    1.78    4.55
  10   4  -1   10.24    6.33
 -10  -4   1    7.68    5.71
 -10  -4   1    7.71    6.44
 -10  -4   1   10.43    6.24
 -10  -4   1    4.60    7.30
 -10  -4   1   15.74    8.59
 -10  -4   1   13.60    6.85
 -10  -4   1   29.57   11.54
   9   4  -1  517.33   47.60
   9   4  -1  398.79   45.55
   9   4  -1  449.91   45.59
  -9  -4   1  537.12   47.41
  -9  -4   1  497.32   50.48
  -9  -4   1  518.61   47.17
  -9  -4   1  501.56   45.88
  -9  -4   1  548.89   48.53
  -9  -4   1  438.28   46.87
  -9  -4   1  531.91   47.46
   8   4  -1  717.57   62.24
  -8  -4   1  669.59   64.43
  -8  -4   1  747.20   63.51
  -8  -4   1  742.87   62.69
  -8  -4   1  679.73   64.23
  -8  -4   1  681.29   63.01
  -8  -4   1  676.23   65.99
  -8  -4   1  616.89   62.51
   7   4  -1   21.65    8.09
   7   4  -1   40.73   11.78
  -7  -4   1   45.94    9.43
  -7  -4   1   40.24   10.63
  -7  -4   1   41.91   10.87
  -7  -4   1   41.96   12.57
  -7  -4   1   48.40   11.31
  -7  -4   1   44.98   13.28
  -7  -4   1   49.75   16.21
   6   4  -1  994.74   86.97
   6   4  -1 1070.44   89.49
  -6  -4   1  993.45   89.31
  -6  -4   1 1027.04   87.93
  -6  -4   1  961.05   89.28
  -6  -4   1 1026.61   88.39
  -6  -4   1 1015.60   87.72
  -6  -4   1 1110.73   92.35
  -6  -4   1  975.22   87.66
   5   4  -1 1683.91  138.59
   5   4  -1 1900.32  140.90
   5   4  -1 1662.04  137.96
   5   4  -1 1492.77  138.37
   5   4  -1 1910.61  139.65
  -5  -4   1 1530.72  138.26
  -5  -4   1 1666.35  139.06
  -5  -4   1 1574.14  139.17
  -5  -4   1 1556.43  140.21
  -5  -4   1 1527.14  141.85
  -5  -4   1 1546.31  140.57
  -5  -4   1 1668.28  138.71
   4   4  -1  487.20   47.52
   4   4  -1  576.18   48.38
   4   4  -1  570.16   50.15
   4   4  -1  526.92   47.67
   4   4  -1  590.40   46.34
  -4  -4   1  544.90   48.54
  -4  -4   1  537.19   47.57
  -4  -4   1  578.25   48.14
  -4  -4   1  556.23   50.63
  -4  -4   1  529.21   49.89
  -4  -4   1  561.22   51.43
   3   4  -1    9.60    6.25
   3   4  -1   14.16    8.17
   3   4  -1    2.80    2.57
   3   4  -1   13.84    3.28
   3   4  -1   11.03    4.61
   3   4  -1    4.84    2.84
  -3  -4   1   12.90    4.62
  -3  -4   1    2.36    4.52
  -3  -4   1    6.51    3.58
  -3  -4   1    0.62    6.40
  -3  -4   1    5.48    2.69
  -3  -4   1    2.95    5.66
  -3  -4   1    4.91    3.71
   2   4  -1    0.30    6.16
   2   4  -1   -0.75    4.89
   2   4  -1    2.87    6.12
   2   4  -1    3.30    3.05
   2   4  -1    1.11    1.27
   2   4  -1    0.84    3.77
  -2  -4   1   -0.31    4.37
  -2  -4   1    3.99    6.30
  -2  -4   1    3.16    4.36
  -2  -4   1    0.40    1.49
  -2  -4   1   -3.97    3.94
  -2  -4   1    2.75    6.13
  -2  -4   1   -0.69    2.31
   1   4  -1  536.59   47.55
   1   4  -1  495.97   47.19
   1   4  -1  423.67   46.55
   1   4  -1  576.85   44.25
   1   4  -1  568.27   46.57
   1   4  -1  547.02   48.68
  -1  -4   1  515.30   47.26
  -1  -4   1  525.95   45.68
  -1  -4   1  551.96   47.65
  -1  -4   1  560.66   47.58
  -1  -4   1  541.93   48.93
  -1  -4   1  495.49   48.92
   0   4  -1 1412.04  132.15
   0   4  -1 1622.33  130.07
   0   4  -1 1507.15  128.33
   0  -4   1 1456.10  128.23
   0  -4   1 1559.65  130.00
   0  -4   1 1465.99  130.22
   0  -4   1 1801.03  132.82
  -1   4  -1  842.32   72.86
  -1   4  -1  804.03   72.85
  -1   4  -1  781.69   75.79
  -1   4  -1  840.64   75.05
   1  -4   1  757.03   72.56
   1  -4   1  939.01   76.62
   1  -4   1  921.31   75.07
   1  -4   1  908.50   75.03
   1  -4   1  958.81   74.23
   1  -4   1  861.81   76.04
  -2   4  -1 4016.64  353.88
  -2   4  -1 4446.81  355.36
  -2   4  -1 4623.90  358.95
   2  -4   1 4418.05  357.69
   2  -4   1 4052.70  357.57
   2  -4   1 3966.80  354.93
   2  -4   1 4925.99  359.27
   2  -4   1 3809.13  356.70
  -3   4  -1  126.88   12.32
  -3   4  -1  114.54   18.70
  -3   4  -1  135.10   17.02
  -3   4  -1  121.28   15.68
  -3   4  -1  127.60   18.28
   3  -4   1  140.56   19.01
   3  -4   1  113.75   19.10
   3  -4   1  123.68   20.72
  -4   4  -1  159.31   18.77
  -4   4  -1  164.35   14.79
  -4   4  -1  170.03   19.23
  -4   4  -1  155.74   21.11
  -4   4  -1  150.10   23.58
  -4   4  -1  157.91   14.11
  -4   4  -1  116.13   13.96
  -4   4  -1  150.50   14.12
  -4   4  -1  135.35   14.02
   4  -4   1  147.77   20.42
   4  -4   1  149.26   22.96
   4  -4   1  118.88   22.36
  -5   4  -1   17.05    9.17
  -5   4  -1    9.21    8.18
  -5   4  -1   12.48    3.65
  -5   4  -1   19.82    9.48
  -5   4  -1   25.41   11.72
   5  -4   1   16.72   13.21
   5  -4   1   19.80   10.72
   5  -4   1    8.10    4.04
   5  -4   1    9.79   11.90
  -6   4  -1  167.84   19.91
  -6   4  -1  142.22   21.40
  -6   4  -1  146.14   22.25
  -6   4  -1  185.68   22.11
  -6   4  -1  156.37   15.23
   6  -4   1  178.32   22.19
   6  -4   1  149.13   16.22
   6  -4   1  206.49   25.14
   6  -4   1  166.25   26.98
  -7   4  -1   48.78   12.06
  -7   4  -1   34.38    5.44
  -7   4  -1   48.01   11.15
  -7   4  -1   32.31   10.45
   7  -4   1   49.64   12.29
   7  -4   1   41.97    7.00
   7  -4   1   42.60   13.50
   7  -4   1   39.06   12.96
  -8   4  -1  333.79   31.21
  -8   4  -1  391.49   38.81
  -8   4  -1  330.82   36.74
  -8   4  -1  393.47   39.12
   8  -4   1  369.94   41.95
   8  -4   1  315.51   40.33
   8  -4   1  397.74   38.42
  -9   4  -1    4.68    2.72
  -9   4  -1   14.84    9.44
  -9   4  -1    9.79    8.71
  -9   4  -1   16.99    7.98
   9  -4   1    8.49    9.47
   9  -4   1    6.62    5.91
   9  -4   1    8.58   11.90
 -10   4  -1  228.03   28.49
 -10   4  -1  234.11   29.40
 -10   4  -1  190.70   30.40
  10  -4   1  206.55   36.97
  10  -4   1  225.29   36.95
  10  -4   1  219.35   26.88
 -11   4  -1   -9.58    6.58
 -11   4  -1    6.57    8.82
 -11   4  -1   14.54   10.40
  11  -4   1   -9.84   10.53
  11  -4   1    0.81    7.22
  11  -4   1   -8.80   11.03
 -12   4  -1    3.99    9.20
 -12   4  -1   -1.97    8.53
 -12   4  -1    7.76   10.02
  12  -4   1    2.52    8.70
  12  -4   1   10.62   13.67
  12  -4   1   -3.07   12.78
 -13   4  -1    8.28    9.54
 -13   4  -1    2.87    8.97
 -13   4  -1    3.91   11.53
  13  -4   1   24.37   14.60
  13  -4   1   -2.01   13.77
  15   3  -1  -17.72   10.89
  15   3  -1    7.33   12.00
  15   3  -1   11.04   12.15
  15   3  -1    3.35   10.30
 -15  -3   1   35.15   15.04
 -15  -3   1   15.54   12.68
 -15  -3   1   13.38   10.47
 -15  -3   1   24.77   13.00
  14   3  -1   73.76   14.12
  14   3  -1  106.69   17.64
  14   3  -1   81.97   13.95
  14   3  -1   80.65   19.30
  14   3  -1   79.18   19.19
  14   3  -1  114.10   22.48
 -14  -3   1  109.60   21.99
 -14  -3   1   69.55   18.08
 -14  -3   1   90.05   20.87
 -14  -3   1   85.82   19.79
  13   3  -1  288.49   33.63
  13   3  -1  249.50   29.00
  13   3  -1  217.19   27.53
  13   3  -1  245.34   31.54
  13   3  -1  253.07   32.41
  13   3  -1  277.81   30.21
 -13  -3   1  287.05   34.14
 -13  -3   1  273.47   33.17
 -13  -3   1  235.25   35.28
 -13  -3   1  272.21   30.19
 -13  -3   1  249.16   31.90
  12   3  -1   39.34   12.18
  12   3  -1   45.79   11.87
  12   3  -1   52.47   14.62
  12   3  -1   60.22   14.96
  12   3  -1   38.74   10.37
 -12  -3   1   33.94   14.44
 -12  -3   1   56.12   14.63
 -12  -3   1   39.07   11.09
 -12  -3   1   41.03   11.74
 -12  -3   1   79.35   17.24
 -12  -3   1   46.05   12.19
 -12  -3   1   45.83   13.30
  11   3  -1   20.72    8.16
  11   3  -1    5.59    8.04
  11   3  -1    4.67    5.78
  11   3  -1   33.59   11.88
 -11  -3   1    8.21    9.72
 -11  -3   1   26.64    9.51
 -11  -3   1   13.96    7.49
 -11  -3   1   11.38    7.07
 -11  -3   1   22.82    8.55
 -11  -3   1    6.77    8.01
 -11  -3   1   26.61   10.37
  10   3  -1  148.24   18.13
  10   3  -1  154.46   23.08
  10   3  -1  137.10   18.79
  10   3  -1  142.18   19.65
 -10  -3   1  139.97   21.13
 -10  -3   1  144.55   18.79
 -10  -3   1  141.03   21.43
 -10  -3   1  147.99   23.38
 -10  -3   1  141.49   21.75
 -10  -3   1  135.82   17.65
 -10  -3   1  140.37   21.85
   9   3  -1  419.23   44.99
   9   3  -1  445.56   45.36
   9   3  -1  470.86   44.28
  -9  -3   1  447.09   43.33
  -9  -3   1  456.99   45.15
  -9  -3   1  467.43   44.70
  -9  -3   1  457.86   44.87
  -9  -3   1  463.63   45.93
  -9  -3   1  537.33   48.65
  -9  -3   1  467.10   45.01
  -8  -3   1    0.05    9.06
  -8  -3   1    0.40    6.69
  -8  -3   1    5.89    8.64
  -8  -3   1   -0.20    8.06
  -8  -3   1   -4.27    5.85
  -8  -3   1    4.23    6.10
  -8  -3   1   -1.56   10.86
  -7  -3   1  628.19   59.56
  -7  -3   1  646.11   58.36
  -7  -3   1  668.48   61.92
  -7  -3   1  670.30   57.63
  -7  -3   1  660.00   58.64
  -7  -3   1  608.52   58.74
  -7  -3   1  613.74   58.46
   6   3  -1  517.68   52.54
  -6  -3   1  580.84   54.63
  -6  -3   1  630.15   57.09
  -6  -3   1  581.19   53.63
  -6  -3   1  630.46   53.12
  -6  -3   1  609.37   55.04
  -6  -3   1  655.63   53.99
  -6  -3   1  597.53   53.83
   5   3  -1   57.63    9.00
  -5  -3   1   74.80   10.44
  -5  -3   1   55.62    9.64
  -5  -3   1   59.41    9.99
  -5  -3   1   56.91   11.49
  -5  -3   1   71.81   10.83
  -5  -3   1   42.04   11.12
  -5  -3   1   63.68   10.98
   4   3  -1  483.94   43.82
   4   3  -1  460.54   43.87
   4   3  -1  570.13   46.21
   4   3  -1  538.44   45.27
   4   3  -1  487.00   44.40
  -4  -3   1  486.28   44.30
  -4  -3   1  525.05   46.37
  -4  -3   1  537.47   45.14
  -4  -3   1  559.77   44.62
  -4  -3   1  496.17   47.01
  -4  -3   1  466.17   45.85
  -4  -3   1  483.59   44.44
   3   3  -1  466.32   43.17
   3   3  -1  466.04   44.19
   3   3  -1  514.53   43.50
   3   3  -1  479.75   45.20
   3   3  -1  526.61   43.15
   3   3  -1  550.11   42.82
   3   3  -1  474.17   42.74
   3   3  -1  504.77   44.86
  -3  -3   1  503.62   43.46
  -3  -3   1  526.52   42.98
  -3  -3   1  450.84   42.52
  -3  -3   1  498.17   45.01
  -3  -3   1  495.14   44.78
  -3  -3   1  508.47   45.99
  -3  -3   1  495.36   42.68
   2   3  -1   56.42    9.61
   2   3  -1   58.93    5.94
   2   3  -1   72.55    9.77
   2   3  -1   74.19   10.83
   2   3  -1   61.99    9.57
   2   3  -1   56.63    7.69
   2   3  -1   57.58   10.18
   2   3  -1   53.52    6.36
   2   3  -1   76.01   10.84
  -2  -3   1   69.12   10.64
  -2  -3   1   39.94    6.18
  -2  -3   1   59.37    9.05
  -2  -3   1   52.93    8.03
  -2  -3   1   49.98    6.34
  -2  -3   1   64.78    7.72
  -2  -3   1   62.15    9.72
   1   3  -1  100.42   12.64
   1   3  -1  126.79   11.88
   1   3  -1  110.71   13.94
   1   3  -1   96.02   12.85
   1   3  -1  107.87   12.72
   1   3  -1   96.55   12.19
  -1  -3   1  123.80   13.44
  -1  -3   1  127.44   12.89
  -1  -3   1  140.66   11.77
  -1  -3   1  104.34   10.77
  -1  -3   1  118.83   13.39
  -1  -3   1  134.25   13.85
  -1  -3   1  104.99   12.61
   0   3  -1   35.62    5.22
   0   3  -1   42.31    8.23
   0   3  -1   40.46    6.97
   0   3  -1   47.89    9.29
   0   3  -1   56.66    9.08
   0   3  -1   64.00   10.46
   0  -3   1   59.38    8.37
   0  -3   1   69.11    9.71
   0  -3   1   60.54    8.23
   0  -3   1   63.00   10.22
   0  -3   1   36.34    6.67
   0  -3   1   35.98    6.87
   0  -3   1   41.59    5.10
   0  -3   1   56.66    8.77
   0  -3   1   45.60    6.93
  -1   3  -1  135.20   13.37
  -1   3  -1  131.63   15.48
  -1   3  -1  171.91   16.25
  -1   3  -1  124.52   16.06
  -1   3  -1  170.01   17.87
  -1   3  -1  154.77   14.03
   1  -3   1  119.13   13.39
   1  -3   1  151.14   16.43
   1  -3   1  119.62   14.62
   1  -3   1  125.79   16.16
   1  -3   1  145.38   15.16
   1  -3   1  144.92   16.38
  -2   3  -1   19.24    3.69
  -2   3  -1   27.95    6.18
  -2   3  -1   17.88    6.18
  -2   3  -1   20.60    7.34
  -2   3  -1   24.64    7.14
   2  -3   1   20.15    6.19
   2  -3   1   29.51    9.36
   2  -3   1   22.80    5.35
   2  -3   1   18.53    5.48
   2  -3   1   28.16    8.42
  -3   3  -1 1035.44   92.88
  -3   3  -1 1198.68   93.18
  -3   3  -1 1114.04   96.27
  -3   3  -1  994.13   95.00
  -3   3  -1 1216.70   94.13
   3  -3   1 1068.92   95.61
   3  -3   1  959.83   94.14
  -4   3  -1 2616.66  219.12
  -4   3  -1 2971.08  219.43
  -4   3  -1 2421.36  224.72
  -4   3  -1 2738.86  222.38
  -4   3  -1 2750.68  223.28
  -4   3  -1 2936.42  219.29
  -4   3  -1 2531.83  219.73
  -4   3  -1 2698.02  219.14
   4  -3   1 2646.30  222.12
   4  -3   1 2424.83  223.84
   4  -3   1 2296.87  224.81
  -5   3  -1  365.45   35.49
  -5   3  -1  346.41   35.89
  -5   3  -1  421.33   37.39
  -5   3  -1  376.85   32.47
  -5   3  -1  397.60   37.41
   5  -3   1  318.54   34.36
   5  -3   1  344.93   39.98
   5  -3   1  394.72   33.44
   5  -3   1  372.50   38.24
  -6   3  -1   67.29   16.01
  -6   3  -1   93.83   15.68
  -6   3  -1  104.98   16.30
  -6   3  -1   70.82   13.19
  -6   3  -1   73.57    9.45
   6  -3   1   75.29    9.89
   6  -3   1  107.70   17.90
   6  -3   1   67.38   18.90
  -7   3  -1   -4.58    2.85
  -7   3  -1  -10.07    6.19
  -7   3  -1    2.40    5.74
  -7   3  -1   11.46    9.48
   7  -3   1   -2.03    9.51
   7  -3   1  -16.01    7.53
   7  -3   1    3.05    6.35
  -8   3  -1   -0.15    2.98
  -8   3  -1   -6.42    5.47
  -8   3  -1    3.94    7.59
  -8   3  -1   -1.52    5.94
   8  -3   1   -6.45    3.88
   8  -3   1   -3.12    5.07
   8  -3   1   -2.85    5.33
  -9   3  -1   50.81    7.98
  -9   3  -1   65.44   13.34
  -9   3  -1   47.41   13.83
  -9   3  -1   52.06   13.79
   9  -3   1   65.90   13.69
   9  -3   1   45.58   15.85
   9  -3   1   33.93   14.36
 -10   3  -1   73.70   10.59
 -10   3  -1   86.99   17.74
 -10   3  -1   86.52   16.49
 -10   3  -1   94.19   18.70
  10  -3   1   91.04   21.34
  10  -3   1   80.47   15.56
  10  -3   1   46.22   16.48
 -11   3  -1  132.06   24.28
 -11   3  -1  129.73   22.40
 -11   3  -1  149.03   24.77
  11  -3   1  140.22   28.59
  11  -3   1  105.27   24.62
  11  -3   1   97.75   19.33
 -12   3  -1   92.19   21.05
 -12   3  -1   87.76   17.82
 -12   3  -1   69.43   17.41
  12  -3   1   64.87   20.82
  12  -3   1   99.06   25.08
  12  -3   1   74.37   16.25
 -13   3  -1  193.42   32.45
 -13   3  -1  188.53   30.19
 -13   3  -1  210.04   33.14
  13  -3   1  206.22   36.76
  13  -3   1  225.67   38.38
 -14   3  -1   91.96   22.71
 -14   3  -1   79.51   20.45
 -14   3  -1   70.42   19.28
  14  -3   1  140.01   32.29
  14  -3   1   74.42   22.29
  15   2  -1   17.93   11.22
  15   2  -1   -2.24   10.52
  15   2  -1   20.76   12.11
 -15  -2   1   -1.84    9.14
 -15  -2   1   29.48   11.35
 -15  -2   1   15.07   13.36
 -15  -2   1   32.88   13.76
  14   2  -1   21.24    9.83
  14   2  -1   15.13   13.15
  14   2  -1   75.43   19.82
 -14  -2   1   35.69   13.26
 -14  -2   1   55.21   15.26
 -14  -2   1   45.30   15.05
 -14  -2   1   60.59   15.66
  13   2  -1   53.70   15.23
  13   2  -1   16.22    6.87
  13   2  -1   47.64   13.83
  13   2  -1   42.92    7.87
  13   2  -1   33.56   10.04
 -13  -2   1   38.71   13.64
 -13  -2   1   37.72   14.56
 -13  -2   1   35.67   12.41
 -13  -2   1   23.05   11.37
  12   2  -1  297.21   34.85
  12   2  -1  230.88   30.41
  12   2  -1  292.98   35.41
  12   2  -1  302.04   29.38
  12   2  -1  323.46   30.92
  12   2  -1  275.44   29.97
 -12  -2   1  292.86   34.82
 -12  -2   1  320.15   32.26
 -12  -2   1  295.11   35.36
 -12  -2   1  270.27   33.13
 -12  -2   1  320.95   35.07
  11   2  -1    8.97   10.23
  11   2  -1    0.33    5.69
  11   2  -1   23.82    6.99
  11   2  -1   10.50    8.25
  11   2  -1   12.66    6.76
 -11  -2   1   19.81    7.55
 -11  -2   1   28.57    9.56
 -11  -2   1   15.82    9.02
 -11  -2   1   19.18    9.21
 -11  -2   1   23.31   10.27
 -11  -2   1   16.71   10.10
  10   2  -1  739.92   69.19
  10   2  -1  742.17   65.62
  10   2  -1  708.68   69.37
 -10  -2   1  738.47   68.32
 -10  -2   1  731.60   66.63
 -10  -2   1  725.33   66.30
 -10  -2   1  706.63   69.12
 -10  -2   1  773.34   68.67
 -10  -2   1  722.95   68.42
 -10  -2   1  704.24   67.64
   9   2  -1  604.41   55.91
   9   2  -1  576.61   55.87
   9   2  -1  540.26   53.65
   9   2  -1  617.10   53.24
  -9  -2   1  606.99   53.48
  -9  -2   1  552.20   53.52
  -9  -2   1  588.13   55.40
  -9  -2   1  560.94   56.13
  -9  -2   1  611.40   55.79
  -9  -2   1  527.30   54.36
  -9  -2   1  582.99   54.95
   8   2  -1  247.72   29.25
   8   2  -1  294.99   28.21
   8   2  -1  253.14   30.03
  -8  -2   1  296.50   30.53
  -8  -2   1  267.78   28.08
  -8  -2   1  309.20   31.25
  -8  -2   1  304.20   29.85
  -8  -2   1  287.77   31.10
  -8  -2   1  227.56   31.18
  -8  -2   1  301.85   30.71
   7   2  -1  960.36   76.45
   7   2  -1  766.23   75.52
  -7  -2   1  893.84   76.21
  -7  -2   1  793.05   73.81
  -7  -2   1  960.58   78.25
  -7  -2   1  712.52   74.37
  -7  -2   1  830.63   75.26
  -7  -2   1  876.64   75.50
  -7  -2   1  872.17   75.59
  -6  -2   1  796.38   70.54
  -6  -2   1  840.71   72.12
  -6  -2   1  894.26   72.03
  -6  -2   1  838.70   72.40
  -6  -2   1  825.03   71.77
  -6  -2   1  700.16   71.14
  -6  -2   1  810.02   73.35
  -5  -2   1   23.44    7.26
  -5  -2   1   14.26    7.91
  -5  -2   1   21.27    7.40
  -5  -2   1   21.31    7.54
  -5  -2   1   23.46    6.38
  -5  -2   1   15.29    8.72
  -5  -2   1   17.16    6.16
   4   2  -1  687.99   63.49
   4   2  -1  745.32   62.19
   4   2  -1  732.12   63.52
   4   2  -1  715.83   62.76
   4   2  -1  745.37   62.46
  -4  -2   1  753.98   65.05
  -4  -2   1  710.27   63.57
  -4  -2   1  696.03   62.75
  -4  -2   1  738.88   63.01
  -4  -2   1  726.49   62.30
  -4  -2   1  727.64   62.65
  -4  -2   1  741.54   63.64
   3   2  -1 5544.57  432.68
   3   2  -1 5161.44  432.32
   3   2  -1 5102.68  432.94
   3   2  -1 4604.34  432.98
   3   2  -1 5157.99  434.08
  -3  -2   1 5719.44  434.46
  -3  -2   1 5264.12  433.14
   2   2  -1 3938.97  319.95
   2   2  -1 3829.60  321.27
   2   2  -1 4078.81  320.56
   2   2  -1 3584.39  320.81
   2   2  -1 3734.40  321.64
  -2  -2   1 3872.84  321.26
  -2  -2   1 3719.47  321.66
  -2  -2   1 4168.42  321.25
  -1  -2   1 3904.15  324.04
   0   2  -1 1485.15  115.60
   0   2  -1 1507.16  113.44
   0   2  -1 1397.51  114.88
   0   2  -1 1296.59  114.14
   0   2  -1 1415.88  114.45
   0  -2   1 1443.51  114.78
   0  -2   1 1267.47  115.05
   0  -2   1 1406.52  114.31
   0  -2   1 1200.05  114.61
   0  -2   1 1231.97  115.23
  -1   2  -1 2082.57  162.04
  -1   2  -1 1603.05  163.53
  -1   2  -1 2212.12  162.71
   1  -2   1 1843.64  163.89
   1  -2   1 1925.05  164.17
   1  -2   1 1830.48  163.27
   1  -2   1 2010.61  164.21
   1  -2   1 2076.65  162.55
   1  -2   1 1974.95  163.13
  -2   2  -1 1613.54  159.70
  -2   2  -1 2103.65  160.51
  -2   2  -1 1986.73  158.71
   2  -2   1 1866.40  158.48
   2  -2   1 2018.10  158.60
   2  -2   1 1943.90  160.08
   2  -2   1 1783.52  160.12
   2  -2   1 1841.62  158.58
  -3   2  -1   23.03    5.80
  -3   2  -1   30.95    4.12
  -3   2  -1   27.96    4.32
  -3   2  -1   29.07    8.67
  -3   2  -1   28.79    3.85
  -3   2  -1   25.40    7.58
  -3   2  -1   27.55    7.15
  -3   2  -1   21.88    7.12
   3  -2   1   25.82    7.37
   3  -2   1   24.01    7.80
   3  -2   1   28.23    5.88
   3  -2   1   29.32    6.55
  -4   2  -1  341.83   31.77
  -4   2  -1  322.01   29.49
  -4   2  -1  332.97   32.90
  -4   2  -1  333.68   32.84
  -4   2  -1  314.81   32.77
  -4   2  -1  326.03   31.17
   4  -2   1  382.52   35.02
   4  -2   1  369.31   31.32
   4  -2   1  349.64   33.45
  -5   2  -1   14.90    7.18
  -5   2  -1   16.63    4.88
  -5   2  -1   23.92    9.11
  -5   2  -1   18.49    8.95
  -5   2  -1   11.43    6.13
   5  -2   1   13.28    4.64
   5  -2   1   40.44   10.23
   5  -2   1    8.21    5.32
   5  -2   1   11.22    8.74
  -6   2  -1 1671.13  136.91
  -6   2  -1 1520.44  137.83
  -6   2  -1 1554.44  134.29
  -6   2  -1 1539.35  137.92
   6  -2   1 1622.73  134.89
   6  -2   1 1689.34  138.49
   6  -2   1 1588.60  135.34
  -7   2  -1   -6.18    8.40
  -7   2  -1   -0.48    6.75
  -7   2  -1   10.22    7.93
  -7   2  -1   -1.61    4.24
   7  -2   1   -5.84   10.15
   7  -2   1   -1.43    3.45
   7  -2   1    7.96    7.78
  -8   2  -1   51.86    8.64
  -8   2  -1   55.87   13.38
  -8   2  -1   40.37   10.62
  -8   2  -1   58.12   13.46
   8  -2   1   36.55   11.09
   8  -2   1   36.36   13.25
  -9   2  -1    6.53    7.91
  -9   2  -1   13.70    4.95
  -9   2  -1    3.13    5.12
  -9   2  -1   15.25    8.50
   9  -2   1   19.67    8.52
   9  -2   1    7.56    8.94
   9  -2   1   -3.27    8.28
 -10   2  -1   16.55    9.20
 -10   2  -1    8.36    7.27
 -10   2  -1   11.19    5.36
 -10   2  -1    5.57    7.97
  10  -2   1   -2.62    5.15
  10  -2   1   -4.74    7.62
  10  -2   1   -7.51    5.93
 -11   2  -1   18.11    9.11
 -11   2  -1   -3.82    7.69
 -11   2  -1    3.23    4.14
 -11   2  -1    1.92    8.49
  11  -2   1    6.57    8.72
  11  -2   1   -6.57    6.46
  11  -2   1    4.17    9.91
 -12   2  -1   73.39   17.20
 -12   2  -1   92.34   18.22
 -12   2  -1   81.17   19.18
 -12   2  -1   81.20   12.64
  12  -2   1  106.63   24.74
  12  -2   1  100.50   24.84
  12  -2   1   89.95   17.56
 -13   2  -1   90.99   20.32
 -13   2  -1   79.74   18.94
 -13   2  -1   76.74   18.58
  13  -2   1   65.34   20.37
  13  -2   1   63.16   20.16
  13  -2   1   77.06   15.95
 -14   2  -1  -10.17    8.67
 -14   2  -1   -5.37    9.34
 -14   2  -1  -20.00    7.60
  14  -2   1    2.77   13.41
  14  -2   1   -5.34   12.29
  15   1  -1  104.13   23.90
  15   1  -1  106.31   25.87
 -15  -1   1  144.93   23.64
 -15  -1   1  123.16   24.06
 -15  -1   1  171.44   28.67
 -15  -1   1  145.89   25.46
  14   1  -1   -2.79   10.33
  14   1  -1    5.39   11.20
 -14  -1   1   19.66   11.26
 -14  -1   1   -9.82    8.11
 -14  -1   1   -0.91   10.48
 -14  -1   1    3.22   12.23
  13   1  -1   68.82   13.47
  13   1  -1   94.21   21.26
  13   1  -1   57.73   16.17
 -13  -1   1   84.73   17.46
 -13  -1   1   83.53   19.94
 -13  -1   1   74.94   18.31
 -13  -1   1  117.09   21.93
  12   1  -1  203.89   21.21
  12   1  -1  265.47   26.33
  12   1  -1  212.13   21.78
  12   1  -1  218.67   29.59
  12   1  -1  213.53   30.90
 -12  -1   1  306.58   31.40
 -12  -1   1  208.16   31.91
 -12  -1   1  252.52   29.53
 -12  -1   1  217.05   28.56
  11   1  -1  110.07   19.36
  11   1  -1   92.49   15.61
  11   1  -1   84.90   18.87
  11   1  -1   68.86   11.72
  11   1  -1   76.72   11.12
  11   1  -1   71.62   11.45
 -11  -1   1   94.37   17.42
 -11  -1   1   61.29   15.30
 -11  -1   1   77.11   13.64
 -11  -1   1  102.63   18.45
 -11  -1   1   84.08   16.57
  10   1  -1  106.69   21.74
  10   1  -1  115.88   20.73
  10   1  -1  108.93   15.93
  10   1  -1  121.84   14.21
  10   1  -1  123.55   14.95
  10   1  -1  143.87   15.67
 -10  -1   1  118.43   17.45
 -10  -1   1  126.68   20.42
 -10  -1   1  137.62   21.15
 -10  -1   1  104.09   18.53
 -10  -1   1  156.21   22.21
 -10  -1   1  158.64   22.89
   9   1  -1 1762.79  163.81
   9   1  -1 1788.77  166.35
   9   1  -1 2012.26  162.63
   9   1  -1 1846.89  167.24
  -9  -1   1 2121.83  166.51
  -9  -1   1 1920.10  163.73
  -9  -1   1 1963.85  166.05
  -9  -1   1 1876.70  165.65
  -9  -1   1 2044.49  166.91
  -9  -1   1 1901.15  166.52
   8   1  -1  245.58   24.85
   8   1  -1  222.33   28.85
   8   1  -1  237.53   27.97
  -8  -1   1  269.23   26.52
  -8  -1   1  261.12   29.29
  -8  -1   1  249.83   28.84
  -8  -1   1  245.08   26.42
  -8  -1   1  265.77   28.89
  -8  -1   1  291.86   29.35
  -8  -1   1  242.61   27.20
   7   1  -1  590.27   57.47
   7   1  -1  590.78   55.90
   7   1  -1  597.95   58.65
  -7  -1   1  614.20   57.39
  -7  -1   1  615.76   55.73
  -7  -1   1  639.58   57.77
  -7  -1   1  636.57   56.11
  -7  -1   1  600.27   57.28
  -7  -1   1  639.30   57.11
  -7  -1   1  711.12   59.33
   6   1  -1  126.55   19.55
   6   1  -1  129.98   18.34
  -6  -1   1  177.98   20.42
  -6  -1   1  176.40   19.52
  -6  -1   1  185.94   19.17
  -6  -1   1  137.82   18.32
  -6  -1   1  190.35   19.98
  -6  -1   1  175.37   21.67
  -6  -1   1  177.01   17.84
   5   1  -1   29.52    7.26
   5   1  -1   35.96    7.88
  -5  -1   1   42.91    8.51
  -5  -1   1   26.52    7.53
  -5  -1   1   41.95    8.07
  -5  -1   1   18.75    9.19
  -5  -1   1   41.21    8.80
  -5  -1   1   25.59    7.76
  -5  -1   1   33.72    7.18
   4   1  -1 1084.55   95.11
   4   1  -1 1136.55   96.75
   4   1  -1 1094.37   95.43
   4   1  -1 1105.98   94.56
  -4  -1   1 1098.98   95.48
  -4  -1   1 1137.50   95.97
  -4  -1   1 1124.97   95.80
  -4  -1   1 1190.88   94.80
  -4  -1   1 1158.40   95.52
  -4  -1   1 1039.26   95.18
  -4  -1   1 1177.69   97.09
   3   1  -1 2496.76  209.28
   3   1  -1 2419.02  209.64
   3   1  -1 2361.66  208.82
   3   1  -1 2479.67  209.78
   3   1  -1 2318.08  210.49
   3   1  -1 2575.15  209.87
   3   1  -1 2553.45  209.74
  -3  -1   1 2633.50  209.77
  -3  -1   1 2492.98  210.75
  -3  -1   1 2667.78  209.54
  -3  -1   1 2453.21  209.63
  -3  -1   1 2631.24  209.86
  -3  -1   1 2648.54  210.07
  -3  -1   1 2492.54  208.92
   2   1  -1 1351.79  131.92
   2   1  -1 1648.57  132.93
   2   1  -1 1618.43  132.56
   2   1  -1 1685.96  133.71
   2   1  -1 1502.71  132.65
   2   1  -1 1497.70  132.31
   2   1  -1 1718.65  132.14
   2   1  -1 1474.96  132.27
   2   1  -1 1657.78  132.01
  -2  -1   1 1551.92  132.51
  -2  -1   1 1683.16  132.96
  -2  -1   1 1658.18  133.69
  -2  -1   1 1526.90  132.33
  -2  -1   1 1653.75  132.17
  -2  -1   1 1542.75  132.74
  -2  -1   1 1653.44  132.04
   1   1  -1 1259.65  105.75
   1   1  -1 1345.46  105.87
   1   1  -1 1275.19  107.21
   1   1  -1 1297.50  106.11
   1   1  -1 1161.51  105.59
   1   1  -1 1202.20  106.84
   1   1  -1 1299.30  106.52
   1   1  -1 1172.53  106.81
   1   1  -1 1271.49  106.71
  -1  -1   1 1311.53  106.76
  -1  -1   1 1406.82  107.14
  -1  -1   1 1347.85  106.31
  -1  -1   1 1353.30  106.90
  -1  -1   1 1120.49  106.73
  -1  -1   1 1175.81  106.12
  -1  -1   1 1297.66  107.24
  -1  -1   1 1328.37  105.80
  -1  -1   1 1372.52  105.86
   0   1  -1  662.17   54.86
   0   1  -1  638.74   55.43
   0   1  -1  727.08   54.87
   0  -1   1  604.01   54.93
   0  -1   1  618.02   54.74
  -1   1  -1 3397.82  293.93
  -1   1  -1 3668.51  293.94
  -1   1  -1 3620.57  293.20
   1  -1   1 3273.36  293.84
   1  -1   1 3675.95  293.98
   1  -1   1 3599.92  293.76
  -2   1  -1 1503.80  146.01
  -2   1  -1 1626.62  146.87
  -2   1  -1 1784.48  146.27
  -2   1  -1 1827.73  145.59
  -2   1  -1 1787.10  147.40
  -2   1  -1 1792.77  145.21
  -2   1  -1 1919.50  145.50
  -2   1  -1 1829.66  147.12
  -2   1  -1 1863.04  146.59
   2  -1   1 1969.45  147.22
   2  -1   1 1673.45  145.49
   2  -1   1 1801.71  146.30
   2  -1   1 1704.22  146.14
   2  -1   1 1702.55  147.34
   2  -1   1 1461.21  146.71
  -3   1  -1  155.24   16.23
  -3   1  -1  154.10   14.22
  -3   1  -1  160.70   16.30
  -3   1  -1  157.53   13.45
  -3   1  -1  106.05   16.33
  -3   1  -1  165.94   14.97
  -3   1  -1  157.86   16.83
  -3   1  -1  156.22   15.42
  -3   1  -1  133.30   15.90
   3  -1   1  137.48   15.39
   3  -1   1  121.94   14.80
   3  -1   1  143.46   16.07
   3  -1   1  147.27   17.91
   3  -1   1  151.73   15.15
   3  -1   1  140.38   16.32
   3  -1   1  158.70   14.22
  -4   1  -1   14.16    6.20
  -4   1  -1   26.22    7.73
  -4   1  -1   11.85    4.11
  -4   1  -1   28.80    7.52
  -4   1  -1    9.99    5.22
  -4   1  -1   23.75    6.00
   4  -1   1   11.52    5.92
   4  -1   1   19.83    4.90
   4  -1   1   21.21    9.28
   4  -1   1   19.00    4.59
   4  -1   1   22.30    4.70
   4  -1   1   21.83    7.30
  -5   1  -1 2069.69  166.16
  -5   1  -1 1971.60  166.00
  -5   1  -1 1996.36  163.89
  -5   1  -1 2066.41  166.45
  -5   1  -1 2052.36  166.21
  -5   1  -1 2101.00  165.23
   5  -1   1 1922.95  164.12
   5  -1   1 1673.23  166.97
   5  -1   1 1978.96  166.47
   5  -1   1 1688.36  163.57
   5  -1   1 2061.17  164.18
  -6   1  -1   66.74   14.51
  -6   1  -1   75.05   14.69
  -6   1  -1   80.36   11.98
  -6   1  -1   83.65   13.48
  -6   1  -1   73.79   15.54
   6  -1   1  105.20   15.74
   6  -1   1   80.93   12.12
   6  -1   1  103.67   11.50
   6  -1   1  100.29   19.26
   6  -1   1   91.93   12.37
  -7   1  -1   21.71    7.49
  -7   1  -1   17.30    9.35
  -7   1  -1   28.91   12.33
  -7   1  -1   20.87    9.07
  -7   1  -1   21.60    9.71
   7  -1   1   28.45    6.32
   7  -1   1   46.54   11.47
   7  -1   1   28.42   14.64
  -8   1  -1  673.06   63.47
  -8   1  -1  683.58   60.31
  -8   1  -1  655.32   61.94
  -8   1  -1  714.59   63.32
  -8   1  -1  671.72   63.89
   8  -1   1  716.42   60.61
   8  -1   1  661.47   62.88
   8  -1   1  616.61   65.22
  -9   1  -1   17.77    7.34
  -9   1  -1   -1.28    6.11
  -9   1  -1    0.44    4.22
  -9   1  -1    0.95    7.73
   9  -1   1    9.69    6.16
   9  -1   1    6.09    8.77
 -10   1  -1  210.21   24.22
 -10   1  -1  225.88   26.70
 -10   1  -1  255.05   28.70
 -10   1  -1  216.55   27.13
  10  -1   1  265.70   32.23
  10  -1   1  274.13   28.48
  10  -1   1  186.33   31.98
 -11   1  -1  157.46   23.30
 -11   1  -1  151.22   24.19
 -11   1  -1  150.16   18.01
 -11   1  -1  154.88   24.80
  11  -1   1  147.24   27.69
  11  -1   1  115.83   20.20
  11  -1   1  112.93   25.67
 -12   1  -1    2.37    9.56
 -12   1  -1    8.75    5.56
 -12   1  -1   -4.93    7.50
 -12   1  -1    0.09    7.96
  12  -1   1   10.27    9.89
  12  -1   1    0.81    8.17
  12  -1   1   12.77    8.18
 -13   1  -1   19.55   11.08
 -13   1  -1   15.69    8.47
 -13   1  -1    6.43    9.41
 -13   1  -1   15.51    6.99
  13  -1   1    0.20   11.56
  13  -1   1   -2.59   12.54
  13  -1   1    1.00    8.45
 -14   1  -1    8.44   10.84
 -14   1  -1    7.55    9.58
 -14   1  -1   -4.56    7.86
  14  -1   1   -7.60    8.52
  14  -1   1   -0.36   10.95
  14  -1   1   -4.77   11.27
 -15   1  -1   36.14   13.37
 -15   1  -1   18.12   12.11
 -15   1  -1   51.34   17.02
  15  -1   1   38.56   16.77
  15  -1   1   32.76   18.87
  15   0  -1   -0.22   13.08
  15   0  -1   -6.41   12.07
 -15   0   1   -4.59   12.05
 -15   0   1   15.43   12.80
 -15   0   1   11.22   11.46
 -15   0   1   -0.63   11.96
  14   0  -1  158.36   30.37
  14   0  -1  111.56   25.35
 -14   0   1  166.52   24.89
 -14   0   1  106.39   23.02
 -14   0   1  172.22   27.57
 -14   0   1  145.55   25.93
  13   0  -1   35.29   15.61
  13   0  -1   26.16   11.87
  13   0  -1    7.40    6.38
 -13   0   1   12.39    9.66
 -13   0   1    4.67   10.32
 -13   0   1   20.16   11.94
 -13   0   1    5.46    7.17
  12   0  -1   11.82   11.67
  12   0  -1   18.09    6.40
  12   0  -1   13.51   11.32
 -12   0   1    2.79    8.93
 -12   0   1    3.18    7.48
 -12   0   1    5.02    7.83
 -12   0   1   14.40    9.41
  11   0  -1   19.68   11.27
  11   0  -1    1.05    9.17
  11   0  -1   12.07    6.10
 -11   0   1    6.73    6.86
 -11   0   1   10.34    8.51
 -11   0   1    1.87    7.17
 -11   0   1   11.17    8.54
  10   0  -1  510.76   50.53
  10   0  -1  425.89   43.81
  10   0  -1  393.02   40.48
  10   0  -1  480.83   40.40
  10   0  -1  479.83   48.55
 -10   0   1  509.31   48.38
 -10   0   1  451.89   46.22
 -10   0   1  522.44   47.77
 -10   0   1  514.78   47.71
   9   0  -1  359.59   33.22
   9   0  -1  346.80   35.31
   9   0  -1  364.27   32.57
   9   0  -1  314.04   39.11
   9   0  -1  356.00   38.81
   9   0  -1  416.72   33.27
   9   0  -1  337.46   33.28
  -9   0   1  353.52   37.64
  -9   0   1  358.84   38.46
  -9   0   1  367.33   34.70
  -9   0   1  339.99   37.35
  -9   0   1  442.45   39.12
   8   0  -1   92.74   15.02
   8   0  -1  146.03   22.49
   8   0  -1  133.87   14.03
   8   0  -1  155.62   14.04
   8   0  -1  107.93   14.24
   8   0  -1  144.38   22.04
  -8   0   1  143.36   20.48
  -8   0   1  120.00   19.62
  -8   0   1  150.14   20.92
  -8   0   1  158.30   21.90
  -8   0   1  107.51   19.13
  -8   0   1  138.27   16.22
   7   0  -1  109.82   19.45
   7   0  -1  106.08   20.12
   7   0  -1   98.50   15.21
   7   0  -1   77.28   12.20
   7   0  -1  116.57   13.41
   7   0  -1  119.75   13.11
  -7   0   1  132.70   18.37
  -7   0   1  127.86   18.79
  -7   0   1  136.41   19.59
  -7   0   1  107.17   17.24
  -7   0   1  154.72   19.98
  -7   0   1  135.05   16.34
   6   0  -1   19.55   10.28
   6   0  -1   11.49    6.03
   6   0  -1   39.59   10.50
   6   0  -1   21.62    6.89
  -6   0   1   25.13    8.39
  -6   0   1   26.09   10.53
  -6   0   1   20.26    6.39
  -6   0   1   14.76    9.27
  -6   0   1   26.97   10.09
  -6   0   1   18.22    9.54
   5   0  -1    0.20    7.40
   5   0  -1   -7.88    4.47
   5   0  -1    6.70    4.68
  -5   0   1    4.36    7.34
  -5   0   1    5.65    4.63
  -5   0   1    9.39    7.08
  -5   0   1   -0.13    4.52
  -5   0   1    1.76    5.04
  -5   0   1   -0.64    5.82
  -5   0   1    8.43    4.98
   4   0  -1   28.80    6.46
   4   0  -1   35.86    7.32
   4   0  -1   58.72    7.02
   4   0  -1   43.23    6.44
   4   0  -1   24.49    7.44
   4   0  -1   38.84    9.30
  -4   0   1   34.40    8.86
  -4   0   1   51.11    8.29
  -4   0   1   38.92    6.70
  -4   0   1   32.42    7.64
  -4   0   1   40.39    8.18
  -4   0   1   41.69    7.15
  -4   0   1   36.37    7.29
   3   0  -1    0.20    4.65
   3   0  -1    5.41    3.55
   3   0  -1    5.73    2.35
   3   0  -1    3.85    2.51
   3   0  -1    4.28    4.27
   3   0  -1    4.26    3.59
   3   0  -1   10.59    3.58
   3   0  -1    6.37    2.47
   3   0  -1    2.19    4.16
  -3   0   1    8.15    4.94
  -3   0   1    4.14    4.71
  -3   0   1    6.44    4.46
  -3   0   1    3.76    4.73
  -3   0   1    4.94    2.98
  -3   0   1    5.24    4.14
  -3   0   1    7.22    3.72
   2   0  -1 3383.66  286.33
   2   0  -1 3833.12  286.79
   2   0  -1 3169.29  286.44
   2   0  -1 3479.50  286.21
   2   0  -1 3284.47  286.57
   2   0  -1 3516.92  287.17
  -2   0   1 3408.95  286.62
  -2   0   1 3569.39  287.27
   1   0  -1    0.13    0.94
   1   0  -1    5.17    2.58
   1   0  -1   -0.49    0.84
   1   0  -1    2.91    1.03
   1   0  -1    2.53    1.38
   1   0  -1    6.09    1.46
   1   0  -1    1.11    1.88
   1   0  -1   -0.11    1.29
   1   0  -1   -0.17    1.64
   1   0  -1    0.71    1.55
   1   0  -1   -0.28    1.94
  -1   0   1    0.81    1.96
  -1   0   1    3.45    2.44
  -1   0   1    2.27    1.90
  -1   0   1    0.43    1.90
  -1   0   1    4.01    2.18
   0   0   1  997.69   92.71
   0   0   1 1224.93   92.35
  -1   0  -1   36.75    3.85
  -1   0  -1   35.00    3.84
  -1   0  -1   31.40    4.47
   1   0   1   38.40    5.30
   1   0   1   32.27    4.11
   1   0   1   29.01    3.80
  -2   0  -1 1389.51  112.79
  -2   0  -1 1315.63  112.87
  -2   0  -1 1185.97  113.82
  -2   0  -1 1425.30  113.63
  -2   0  -1 1574.38  113.16
  -2   0  -1 1443.81  113.79
  -2   0  -1 1332.01  113.57
  -2   0  -1 1399.24  113.58
  -2   0  -1 1296.62  112.78
   2   0   1 1362.67  113.64
   2   0   1 1367.44  113.35
   2   0   1 1381.70  113.51
   2   0   1 1406.83  112.84
   2   0   1 1348.28  112.80
   2   0   1 1197.44  112.31
   2   0   1 1365.76  114.20
   2   0   1 1258.99  112.95
   2   0   1 1416.91  113.62
   2   0   1 1367.28  113.48
  -3   0  -1 1307.61  105.86
  -3   0  -1 1286.84  105.65
  -3   0  -1 1369.76  106.33
  -3   0  -1 1320.46  105.41
  -3   0  -1 1266.56  105.94
  -3   0  -1 1331.36  105.01
  -3   0  -1 1332.69  104.36
  -3   0  -1 1337.45  104.88
   3   0   1 1134.38  104.66
   3   0   1 1277.29  104.87
   3   0   1 1337.28  105.36
   3   0   1 1200.93  104.21
   3   0   1 1045.72  106.22
   3   0   1 1170.60  105.59
   3   0   1 1190.88  105.67
   3   0   1 1288.94  105.60
   3   0   1 1217.62  106.16
   3   0   1 1196.46  104.95
   3   0   1 1226.51  105.58
   3   0   1 1233.06  104.26
  -4   0  -1 1051.18   90.17
  -4   0  -1 1124.72   90.75
  -4   0  -1 1067.49   89.37
  -4   0  -1 1121.92   90.44
  -4   0  -1 1058.69   89.18
  -4   0  -1  917.42   90.00
   4   0   1  990.82   89.88
   4   0   1 1089.98   89.35
   4   0   1 1131.23   91.07
   4   0   1 1048.25   91.05
   4   0   1 1089.53   88.20
   4   0   1 1027.67   91.59
   4   0   1 1064.27   90.38
   4   0   1  962.41   90.39
   4   0   1 1099.51   89.60
   4   0   1 1218.97   88.67
   4   0   1 1009.37   88.46
   4   0   1 1017.17   89.24
   4   0   1  957.33   88.93
  -5   0  -1   59.36   11.55
  -5   0  -1   60.84    9.52
  -5   0  -1   64.71   11.21
  -5   0  -1   49.40   10.53
  -5   0  -1   46.61    9.51
   5   0   1   64.23   10.66
   5   0   1   72.15   13.31
   5   0   1   74.62    7.51
   5   0   1   60.10    9.45
   5   0   1   67.22   10.73
   5   0   1   57.59    6.84
   5   0   1   53.06    8.47
   5   0   1   51.45    8.08
   5   0   1   52.85    8.86
  -6   0  -1   74.05   14.90
  -6   0  -1  125.89   14.68
  -6   0  -1  120.66   17.55
  -6   0  -1  116.66   15.22
  -6   0  -1  122.78   16.00
   6   0   1   87.56   12.39
   6   0   1   97.15   18.73
   6   0   1  131.78   11.67
   6   0   1  123.22   11.97
   6   0   1  149.97   16.47
   6   0   1  107.85   15.02
  -7   0  -1  196.76   21.69
  -7   0  -1  182.39   23.51
  -7   0  -1  193.33   21.88
  -7   0  -1  175.77   22.28
  -7   0  -1  163.27   20.84
   7   0   1  170.00   18.92
   7   0   1  193.78   26.05
   7   0   1  227.12   23.24
   7   0   1  185.25   17.83
   7   0   1  201.08   17.46
  -8   0  -1 1904.96  154.95
  -8   0  -1 1925.54  156.27
  -8   0  -1 1904.33  154.36
  -8   0  -1 1828.16  156.68
  -8   0  -1 1861.18  156.37
   8   0   1 1590.13  155.08
   8   0   1 1558.45  152.28
   8   0   1 1840.47  150.51
   8   0   1 1940.08  159.16
  -9   0  -1  241.18   27.89
  -9   0  -1  258.26   27.75
  -9   0  -1  254.88   29.06
  -9   0  -1  263.36   27.07
  -9   0  -1  236.27   28.96
   9   0   1  268.04   21.97
   9   0   1  226.97   22.05
   9   0   1  259.61   22.01
   9   0   1  242.57   30.94
   9   0   1  266.03   22.36
   9   0   1  284.95   29.44
 -10   0  -1   65.60   13.44
 -10   0  -1   56.25   13.99
 -10   0  -1   83.15   15.36
 -10   0  -1   50.86   11.09
 -10   0  -1   60.36   14.94
  10   0   1   53.47   15.80
  10   0   1   49.17   12.29
 -11   0  -1   51.94   13.76
 -11   0  -1   49.96   12.99
 -11   0  -1   39.67   11.90
 -11   0  -1   48.70   11.48
 -11   0  -1   42.30   12.19
  11   0   1   46.41   12.84
  11   0   1   64.12   18.18
  11   0   1   41.89   15.45
 -12   0  -1  119.12   22.78
 -12   0  -1  127.48   21.87
 -12   0  -1  127.95   19.32
 -12   0  -1  160.20   23.90
  12   0   1  136.43   26.54
  12   0   1  145.56   22.63
  12   0   1  116.51   25.61
 -13   0  -1  283.86   34.27
 -13   0  -1  249.93   29.41
 -13   0  -1  298.28   33.09
 -13   0  -1  283.82   34.39
  13   0   1  257.58   36.50
  13   0   1  273.93   31.82
  13   0   1  260.37   37.52
 -14   0  -1   14.89   10.86
 -14   0  -1   -4.44    8.34
 -14   0  -1    6.95    9.45
 -14   0  -1   12.47   11.13
  14   0   1    6.38   12.11
  14   0   1    4.38    8.19
  14   0   1   -8.75    9.60
 -15   0  -1   21.61   15.33
 -15   0  -1   12.11   11.54
 -15   0  -1   19.49   11.30
  15   0   1   23.38   16.32
  15   0   1   14.84   13.85
  14  -1  -1   34.90   16.90
  14  -1  -1   18.31   14.24
 -14   1   1   15.14   11.29
 -14   1   1   23.96   11.83
 -14   1   1   37.76   14.46
 -14   1   1   13.24   11.83
  13  -1  -1   26.53   15.59
  13  -1  -1   19.27   11.79
 -13   1   1   13.02   10.68
 -13   1   1   -0.20    8.59
 -13   1   1   36.20   12.87
 -13   1   1   41.79   12.88
  12  -1  -1  210.59   34.55
  12  -1  -1  118.42   25.81
 -12   1   1  178.02   28.63
 -12   1   1  178.97   23.74
 -12   1   1  210.81   25.83
 -12   1   1  169.77   28.10
  11  -1  -1   30.94   11.72
  11  -1  -1   17.37    6.30
  11  -1  -1   12.66   10.99
 -11   1   1   15.86   10.07
 -11   1   1   31.49   10.55
 -11   1   1   14.60    7.83
 -11   1   1   19.76    9.82
  10  -1  -1   95.27   13.63
  10  -1  -1  100.99   20.92
  10  -1  -1  112.30   21.47
 -10   1   1  103.87   20.03
 -10   1   1   84.06   17.43
 -10   1   1  100.76   17.22
 -10   1   1  110.76   19.37
   9  -1  -1   24.32    7.25
   9  -1  -1    7.09    9.24
   9  -1  -1   11.24    8.82
  -9   1   1   25.40    8.45
  -9   1   1   16.89    8.69
  -9   1   1   25.15    8.40
  -9   1   1   21.96    8.82
   8  -1  -1  101.53    9.85
   8  -1  -1  134.33   21.21
   8  -1  -1  101.56    9.45
   8  -1  -1  126.89   10.01
   8  -1  -1   97.22   19.64
   8  -1  -1  118.06   14.36
   8  -1  -1   91.68    9.54
  -8   1   1  135.24   19.70
  -8   1   1  152.55   21.05
  -8   1   1  124.73   18.26
  -8   1   1  144.36   19.83
   7  -1  -1    2.30    2.56
   7  -1  -1    7.50   10.49
   7  -1  -1   -0.38    1.79
   7  -1  -1   -2.78    8.96
   7  -1  -1    2.29    2.12
   7  -1  -1   -0.13    4.38
   7  -1  -1   -3.13    1.96
  -7   1   1   -0.38    9.50
  -7   1   1   -9.41    6.81
  -7   1   1    8.26   10.14
  -7   1   1   -5.68    8.31
   6  -1  -1  139.80   12.65
   6  -1  -1  144.47   21.15
   6  -1  -1  108.13   12.53
   6  -1  -1  117.19   21.03
   6  -1  -1  128.32   15.71
   6  -1  -1  132.91   14.93
  -6   1   1  139.20   19.58
  -6   1   1  131.76   17.05
  -6   1   1  144.63   18.61
  -6   1   1  133.58   19.29
  -6   1   1  126.83   14.45
   5  -1  -1  137.41   17.69
   5  -1  -1  130.88   13.84
   5  -1  -1   94.70   14.03
   5  -1  -1   99.23   11.87
   5  -1  -1  129.22   18.43
   5  -1  -1  116.73   16.79
  -5   1   1  122.06   17.29
  -5   1   1  136.82   16.70
  -5   1   1  126.97   15.38
  -5   1   1  141.55   13.62
  -5   1   1  162.01   16.23
   4  -1  -1 1488.99  124.75
   4  -1  -1 1300.19  125.47
   4  -1  -1 1415.62  123.43
   4  -1  -1 1686.06  123.05
   4  -1  -1 1669.92  123.44
   4  -1  -1 1256.26  123.15
   4  -1  -1 1403.30  124.79
   4  -1  -1 1419.38  125.51
   4  -1  -1 1315.04  122.37
  -4   1   1 1573.48  125.20
  -4   1   1 1443.60  124.75
  -4   1   1 1559.18  123.03
  -4   1   1 1535.79  125.32
  -4   1   1 1499.64  124.95
   3  -1  -1 1251.97  120.80
   3  -1  -1 1474.95  121.01
   3  -1  -1 1586.27  120.86
   3  -1  -1 1504.76  122.59
   3  -1  -1 1396.82  123.32
   3  -1  -1 1417.30  122.88
   3  -1  -1 1351.44  122.41
   3  -1  -1 1408.23  122.34
   3  -1  -1 1583.78  122.45
   3  -1  -1 1436.51  121.33
   3  -1  -1 1500.25  122.61
  -3   1   1 1459.50  122.65
  -3   1   1 1504.32  122.55
  -3   1   1 1499.37  122.68
  -3   1   1 1528.58  122.71
  -3   1   1 1468.99  120.86
  -3   1   1 1291.02  122.61
   2  -1  -1 1477.62  121.40
   2  -1  -1 1477.48  121.65
   2  -1  -1 1220.54  121.09
   2  -1  -1 1497.99  121.57
   2  -1  -1 1570.23  120.33
   2  -1  -1 1544.42  120.55
   2  -1  -1 1395.72  121.96
   2  -1  -1 1274.87  121.03
   2  -1  -1 1516.86  120.19
   2  -1  -1 1417.62  120.48
   2  -1  -1 1626.63  122.00
  -2   1   1 1395.89  121.28
  -2   1   1 1336.59  120.46
  -2   1   1 1616.89  121.62
  -2   1   1 1457.91  121.46
  -2   1   1 1471.76  121.79
  -2   1   1 1279.09  120.09
  -2   1   1 1446.99  120.06
  -2   1   1 1469.83  121.64
   1  -1  -1 1812.21  147.98
   1  -1  -1 1904.53  149.39
   1  -1  -1 2000.88  148.75
   1  -1  -1 1926.34  148.98
   1  -1  -1 1760.17  148.90
   1  -1  -1 1716.86  149.01
   1  -1  -1 1750.22  149.34
   1  -1  -1 1657.92  148.77
  -1   1   1 1706.69  148.80
  -1   1   1 1922.12  148.56
  -1   1   1 1725.70  149.05
  -1   1   1 1783.16  148.91
  -1   1   1 1849.00  149.00
  -1   1   1 1673.86  147.86
  -1   1   1 1655.76  149.21
   0  -1  -1 1594.15  132.62
  -1  -1  -1   12.34    2.36
  -1  -1  -1   18.40    2.53
  -1  -1  -1   14.88    2.34
   1   1   1   16.96    3.07
   1   1   1   18.47    2.75
   1   1   1   17.89    3.31
  -2  -1  -1 2326.64  197.92
  -2  -1  -1 2420.56  198.17
  -2  -1  -1 2461.30  197.50
  -2  -1  -1 2447.69  197.92
  -2  -1  -1 2300.76  197.66
  -2  -1  -1 2367.88  197.90
  -2  -1  -1 2434.23  197.35
   2   1   1 2448.64  198.22
   2   1   1 2454.25  197.92
   2   1   1 2386.77  197.94
   2   1   1 2397.45  197.30
   2   1   1 2347.96  197.45
   2   1   1 2321.45  197.89
   2   1   1 2304.57  197.78
   2   1   1 2343.34  197.81
  -4  -1  -1   45.54    7.59
  -4  -1  -1   41.39    7.48
  -4  -1  -1   49.49    9.06
  -4  -1  -1   54.18    8.21
  -4  -1  -1   38.23    7.05
  -4  -1  -1   47.62    7.63
  -4  -1  -1   38.46    8.15
   4   1   1   54.57    7.45
   4   1   1   44.23    7.50
   4   1   1   39.75    6.55
   4   1   1   43.11    6.16
   4   1   1   40.84    6.24
   4   1   1   44.35    8.55
   4   1   1   47.07    7.89
   4   1   1   46.86    6.98
   4   1   1   33.52    6.30
   4   1   1   49.79    7.34
  -5  -1  -1  996.88   88.43
  -5  -1  -1  995.07   88.76
  -5  -1  -1 1056.36   89.31
  -5  -1  -1 1021.56   88.16
  -5  -1  -1 1005.00   87.94
  -5  -1  -1 1047.93   88.69
  -5  -1  -1 1076.14   88.33
   5   1   1 1120.44   89.73
   5   1   1 1059.85   87.80
   5   1   1 1030.43   87.85
   5   1   1  958.46   88.00
   5   1   1  971.81   88.46
   5   1   1 1075.19   87.45
  -6  -1  -1  108.70   13.46
  -6  -1  -1  106.42   14.87
  -6  -1  -1   88.22   14.18
  -6  -1  -1  100.25   15.88
  -6  -1  -1   73.50   13.01
  -6  -1  -1  104.54   15.27
  -6  -1  -1   98.71   13.78
   6   1   1   90.29   15.03
   6   1   1  109.18   15.14
   6   1   1  109.66   11.84
   6   1   1  120.53   12.68
   6   1   1   86.92   16.65
  -7  -1  -1   -1.00    6.13
  -7  -1  -1    3.70    6.56
  -7  -1  -1    0.68    4.88
  -7  -1  -1    5.63    7.66
  -7  -1  -1    0.71    7.00
  -7  -1  -1    2.17    9.16
  -7  -1  -1    2.29    7.46
   7   1   1    8.57    5.12
   7   1   1    4.66    4.60
   7   1   1   -4.03   10.03
  -8  -1  -1 1091.24   98.39
  -8  -1  -1 1112.53   99.14
  -8  -1  -1 1194.69   98.38
  -8  -1  -1 1104.70   97.06
  -8  -1  -1 1053.84   97.37
  -8  -1  -1 1113.28   97.68
  -8  -1  -1 1108.85   99.15
   8   1   1 1026.38   98.46
   8   1   1 1158.31   95.29
   8   1   1 1094.05  101.09
   8   1   1 1170.53   96.11
   8   1   1 1155.16   96.23
  -9  -1  -1  600.26   60.58
  -9  -1  -1  636.92   60.14
  -9  -1  -1  654.49   60.45
  -9  -1  -1  668.83   61.61
  -9  -1  -1  616.11   61.88
   9   1   1  636.44   61.33
   9   1   1  674.75   64.04
   9   1   1  772.85   58.33
   9   1   1  605.28   56.75
 -10  -1  -1  280.02   32.49
 -10  -1  -1  287.41   31.83
 -10  -1  -1  327.28   34.59
 -10  -1  -1  314.37   34.63
 -10  -1  -1  320.61   32.86
  10   1   1  336.46   29.54
  10   1   1  288.65   28.30
  10   1   1  272.26   35.27
  10   1   1  382.17   35.01
 -11  -1  -1    4.25    6.37
 -11  -1  -1   -1.18    5.04
 -11  -1  -1    5.42    6.08
 -11  -1  -1   -3.50    4.77
 -11  -1  -1    1.42    6.11
  11   1   1    8.40    9.38
  11   1   1    5.44    3.66
  11   1   1    4.01    6.26
  11   1   1    2.64    3.01
  11   1   1    1.88    2.35
 -12  -1  -1   87.22   18.22
 -12  -1  -1   97.18   18.59
 -12  -1  -1   93.75   16.98
 -12  -1  -1   75.59   15.35
 -12  -1  -1  103.78   20.03
  12   1   1   62.92   17.59
  12   1   1   99.66   18.15
  12   1   1   86.32   20.83
 -13  -1  -1    5.51    8.92
 -13  -1  -1   13.52    8.80
 -13  -1  -1    9.40    9.06
 -13  -1  -1   34.21   10.99
  13   1   1   -6.51   11.00
  13   1   1    9.84    8.81
  13   1   1   21.39   12.09
 -14  -1  -1    0.00    6.99
 -14  -1  -1   27.29   14.26
 -14  -1  -1    9.10   10.82
 -14  -1  -1   -8.69    8.42
  14   1   1   10.47   12.14
  14   1   1   16.96   13.71
  14   1   1   30.51   11.99
 -15  -1  -1   69.32   18.53
 -15  -1  -1   93.42   21.22
 -15  -1  -1   36.96   16.63
  15   1   1   77.25   16.75
  15   1   1   99.12   22.38
  15   1   1   72.87   20.83
  14  -2  -1   25.74   14.23
  14  -2  -1   34.10   17.04
 -14   2   1   29.29   13.64
 -14   2   1    5.24   12.40
 -14   2   1   18.88   12.83
 -14   2   1    9.44    9.68
  13  -2  -1  -16.34    9.56
  13  -2  -1    0.73   11.95
 -13   2   1   15.31   10.17
 -13   2   1   -0.35    7.02
 -13   2   1   10.77   10.74
 -13   2   1   -5.05    7.60
  12  -2  -1    9.24   10.40
  12  -2  -1   23.83   14.09
  12  -2  -1   13.61    5.67
 -12   2   1   23.58    9.76
 -12   2   1   31.96   13.43
 -12   2   1    7.36    8.20
 -12   2   1   12.17    8.67
  11  -2  -1  186.45   30.09
  11  -2  -1  215.41   32.99
 -11   2   1  109.27   22.38
 -11   2   1  123.99   23.25
 -11   2   1  137.49   21.45
 -11   2   1  156.66   25.12
  10  -2  -1  283.87   33.06
  10  -2  -1  227.32   30.38
  10  -2  -1  219.94   24.70
 -10   2   1  235.54   28.76
 -10   2   1  223.63   26.76
 -10   2   1  278.31   30.31
 -10   2   1  230.15   28.89
   9  -2  -1  137.87   27.53
   9  -2  -1  198.34   26.28
   9  -2  -1  188.09   20.75
  -9   2   1  193.21   24.70
  -9   2   1  162.75   21.25
  -9   2   1  226.45   25.98
  -9   2   1  217.20   24.77
   8  -2  -1    5.23    8.37
   8  -2  -1   11.59    4.64
   8  -2  -1    3.19    9.21
  -8   2   1    2.00    5.57
  -8   2   1   12.38    9.13
  -8   2   1    4.81    5.72
  -8   2   1    5.55    6.78
   7  -2  -1   29.94    7.22
   7  -2  -1   20.64   11.10
   7  -2  -1   24.74    5.81
   7  -2  -1   33.86   12.45
  -7   2   1   26.30   11.16
  -7   2   1   20.48    9.24
  -7   2   1   21.44    8.57
  -7   2   1   37.14    9.95
   6  -2  -1  807.67   65.18
   6  -2  -1  636.15   67.81
   6  -2  -1  799.77   63.65
   6  -2  -1  672.04   69.20
  -6   2   1  746.75   67.00
  -6   2   1  711.83   67.31
  -6   2   1  725.51   66.03
  -6   2   1  720.92   67.14
   5  -2  -1  186.71   24.03
   5  -2  -1  200.91   19.62
   5  -2  -1  186.70   17.94
   5  -2  -1  195.70   23.47
  -5   2   1  163.84   20.64
  -5   2   1  161.66   21.56
  -5   2   1  193.75   21.87
  -5   2   1  168.85   20.79
   4  -2  -1 3554.85  289.20
   4  -2  -1 3155.24  288.18
   4  -2  -1 3228.71  284.65
   4  -2  -1 3284.58  285.90
   4  -2  -1 3600.60  283.71
   4  -2  -1 3290.61  283.60
  -4   2   1 3348.89  287.41
  -4   2   1 3523.73  287.31
  -4   2   1 3557.35  287.61
  -4   2   1 3334.99  286.74
  -4   2   1 3915.50  286.28
   3  -2  -1  154.74   12.99
   3  -2  -1  156.16   17.85
   3  -2  -1  178.87   15.27
   3  -2  -1  137.39   13.08
   3  -2  -1  129.95   17.75
   3  -2  -1  117.79   15.44
   3  -2  -1  134.90   13.22
  -3   2   1  146.03   15.83
  -3   2   1  139.36   16.73
  -3   2   1  166.24   16.50
  -3   2   1  147.87   14.84
  -3   2   1  137.84   16.40
  -3   2   1  165.61   16.17
  -3   2   1  129.93   16.76
   2  -2  -1  379.40   36.66
   2  -2  -1  462.78   38.14
   2  -2  -1  475.27   37.61
   2  -2  -1  388.68   35.38
   2  -2  -1  427.29   34.69
   2  -2  -1  398.49   36.78
   2  -2  -1  387.32   35.19
   2  -2  -1  433.15   36.20
   2  -2  -1  376.39   38.14
   2  -2  -1  378.58   37.73
  -2   2   1  468.05   36.57
  -2   2   1  443.54   37.19
  -2   2   1  390.99   37.41
  -2   2   1  417.46   37.20
  -2   2   1  405.57   37.00
  -2   2   1  417.17   35.37
   1  -2  -1 3978.34  336.98
   1  -2  -1 4060.06  336.75
   1  -2  -1 4164.11  336.21
   1  -2  -1 4049.34  337.32
   1  -2  -1 4351.24  336.33
  -1   2   1 3701.77  335.67
  -1   2   1 3525.74  336.61
  -1   2   1 4647.50  337.36
   0  -2  -1  157.04   13.62
   0  -2  -1  153.09   14.09
   0  -2  -1  182.10   14.61
   0  -2  -1  156.91   14.54
   0  -2  -1  144.53   13.09
   0  -2  -1  148.06   14.69
   0  -2  -1  170.37   13.76
   0   2   1  114.39   14.14
   0   2   1  120.40   14.07
   0   2   1  166.74   15.11
   0   2   1  153.16   14.72
   0   2   1  150.27   14.09
   0   2   1  139.39   14.25
   0   2   1  170.59   13.80
   0   2   1  148.21   13.10
  -1  -2  -1 3020.65  237.50
  -1  -2  -1 2828.09  236.96
  -1  -2  -1 2431.95  237.22
   1   2   1 2786.91  237.38
   1   2   1 3062.39  236.86
   1   2   1 3028.20  237.28
  -3  -2  -1  748.21   62.38
  -3  -2  -1  720.13   62.26
  -3  -2  -1  741.49   62.85
  -3  -2  -1  755.31   62.26
  -3  -2  -1  692.39   63.07
  -3  -2  -1  718.53   61.75
  -3  -2  -1  740.10   62.49
   3   2   1  704.98   62.02
   3   2   1  708.40   62.14
   3   2   1  728.03   62.74
   3   2   1  718.81   63.02
   3   2   1  712.11   62.27
   3   2   1  708.32   62.15
   3   2   1  759.81   61.84
   3   2   1  784.48   63.05
   3   2   1  789.86   62.52
  -4  -2  -1  777.72   67.93
  -4  -2  -1  803.72   67.66
  -4  -2  -1  854.74   68.04
  -4  -2  -1  780.15   68.30
  -4  -2  -1  837.61   69.20
  -4  -2  -1  825.29   68.67
  -4  -2  -1  797.46   68.37
   4   2   1  734.01   67.88
   4   2   1  789.79   67.62
   4   2   1  700.22   67.37
   4   2   1  791.09   68.71
   4   2   1  810.25   68.30
   4   2   1  815.75   68.54
   4   2   1  844.25   67.93
   4   2   1  776.29   68.06
  -5  -2  -1 1825.97  156.40
  -5  -2  -1 1924.31  155.40
  -5  -2  -1 1835.62  155.26
  -5  -2  -1 1992.01  156.10
  -5  -2  -1 1847.97  155.84
  -5  -2  -1 1801.59  155.21
  -5  -2  -1 1845.79  155.96
   5   2   1 1914.28  155.15
   5   2   1 1736.91  155.13
   5   2   1 1837.71  155.43
   5   2   1 1778.58  156.20
  -6  -2  -1  118.20   14.06
  -6  -2  -1  110.18   13.86
  -6  -2  -1  134.19   14.73
  -6  -2  -1  124.29   14.54
  -6  -2  -1  121.46   15.69
  -6  -2  -1  121.96   16.77
  -6  -2  -1  126.51   14.81
   6   2   1   96.53   12.69
   6   2   1   93.35   13.25
  -7  -2  -1  414.22   40.01
  -7  -2  -1  490.09   42.30
  -7  -2  -1  472.65   40.91
  -7  -2  -1  351.32   39.74
  -7  -2  -1  455.97   41.74
  -7  -2  -1  405.85   40.89
  -7  -2  -1  397.92   40.08
   7   2   1  412.30   41.67
   7   2   1  432.78   40.06
   7   2   1  470.01   39.61
  -8  -2  -1 1030.97   93.24
  -8  -2  -1 1009.28   94.47
  -8  -2  -1 1036.64   93.46
  -8  -2  -1 1021.13   93.70
  -8  -2  -1 1070.00   94.92
  -8  -2  -1 1085.59   95.29
  -8  -2  -1 1075.04   93.62
   8   2   1 1073.09   96.86
   8   2   1 1200.42   93.90
   8   2   1 1077.93   95.11
   8   2   1 1072.94   92.38
  -9  -2  -1   39.50   10.51
  -9  -2  -1   22.47    8.83
  -9  -2  -1   61.52   12.93
  -9  -2  -1   51.51   12.09
  -9  -2  -1   15.74    8.85
  -9  -2  -1   40.14   10.93
  -9  -2  -1   32.04   11.77
   9   2   1   31.48    7.42
   9   2   1   24.26    9.82
   9   2   1   32.11   12.92
   9   2   1   32.83    8.38
 -10  -2  -1  173.19   19.27
 -10  -2  -1  151.51   20.93
 -10  -2  -1  152.50   23.11
 -10  -2  -1  157.94   19.94
 -10  -2  -1  141.23   18.47
 -10  -2  -1  129.49   21.70
 -10  -2  -1  138.79   18.67
  10   2   1  149.77   17.34
  10   2   1  137.07   21.96
  10   2   1  163.35   16.99
  10   2   1  111.57   22.17
 -11  -2  -1   95.73   18.04
 -11  -2  -1   94.24   16.57
 -11  -2  -1   99.18   18.85
 -11  -2  -1  103.05   17.32
 -11  -2  -1   94.74   16.72
  11   2   1   89.34   17.36
  11   2   1   91.22   12.59
  11   2   1  101.36   21.17
  11   2   1   84.15   11.59
 -12  -2  -1   -0.64    7.58
 -12  -2  -1    1.45    5.90
 -12  -2  -1    4.02    7.11
 -12  -2  -1   -5.17    6.65
 -12  -2  -1    5.85    7.11
  12   2   1    2.50    4.45
  12   2   1    2.39    3.61
  12   2   1   -3.05    6.34
  12   2   1   -7.24    6.97
  12   2   1    8.67    7.59
 -13  -2  -1  379.75   40.26
 -13  -2  -1  332.52   37.64
 -13  -2  -1  424.91   41.47
 -13  -2  -1  429.70   39.66
 -13  -2  -1  345.04   38.41
  13   2   1  289.74   30.57
  13   2   1  343.35   41.43
  13   2   1  375.23   32.24
  13   2   1  341.08   41.29
  13   2   1  282.91   30.98
  13   2   1  353.25   38.19
 -14  -2  -1  -10.96    8.25
 -14  -2  -1    2.24    9.22
 -14  -2  -1    1.80    8.03
 -14  -2  -1   -5.66    8.35
  14   2   1   10.77   11.01
  14   2   1  -11.73    8.39
  14   2   1    2.94    8.57
 -15  -2  -1   35.21   12.44
 -15  -2  -1   22.37   12.82
 -15  -2  -1   24.42   14.38
 -15  -2  -1   -7.73    9.00
  15   2   1   32.40   15.25
  15   2   1   -0.38   10.45
  15   2   1   34.22   14.57
 -16  -2  -1   45.31   16.47
 -16  -2  -1   53.90   16.40
 -16  -2  -1   12.01   11.99
  16   2   1   12.61   13.99
  16   2   1   18.50   16.00
  13  -3  -1   81.83   20.34
  13  -3  -1  102.40   25.28
 -13   3   1   89.47   20.13
 -13   3   1   61.68   13.87
 -13   3   1  112.44   21.77
 -13   3   1   56.84   18.12
  12  -3  -1   29.77   13.47
  12  -3  -1    0.12   10.03
 -12   3   1   20.55   12.29
 -12   3   1   17.01    8.95
 -12   3   1    2.11    7.75
 -12   3   1   24.14   13.46
  11  -3  -1  538.69   57.11
  11  -3  -1  446.26   44.48
  11  -3  -1  515.21   54.61
 -11   3   1  483.93   51.93
 -11   3   1  497.84   51.48
 -11   3   1  535.63   51.79
 -11   3   1  459.69   46.37
  10  -3  -1  143.45   17.84
  10  -3  -1  177.83   30.42
  10  -3  -1  159.63   27.22
 -10   3   1  155.62   25.46
 -10   3   1  178.40   27.30
 -10   3   1  167.90   25.29
 -10   3   1  148.38   19.49
   9  -3  -1  102.64   13.34
   9  -3  -1   99.31   20.80
   9  -3  -1   77.47   19.50
  -9   3   1  102.51   19.39
  -9   3   1   85.15   17.47
  -9   3   1  114.55   19.51
  -9   3   1   92.27   14.94
   8  -3  -1   62.18   11.07
   8  -3  -1   75.32   16.91
   8  -3  -1   57.16    9.26
   8  -3  -1   69.07   18.32
  -8   3   1   69.39   14.35
  -8   3   1   68.50   12.59
  -8   3   1   60.13   13.64
  -8   3   1   73.56   15.39
   7  -3  -1   17.95    6.55
   7  -3  -1   21.30    4.96
   7  -3  -1   23.34   10.36
   7  -3  -1   19.51   10.05
  -7   3   1   22.40    7.29
  -7   3   1   17.16    9.51
  -7   3   1   15.12    8.16
  -7   3   1   26.41   10.81
   6  -3  -1   66.14   11.32
   6  -3  -1   83.91   19.32
   6  -3  -1   50.52    7.82
   6  -3  -1   82.10   17.88
  -6   3   1   71.25   10.43
  -6   3   1   70.31   14.21
  -6   3   1   71.46   12.74
  -6   3   1   68.34   14.74
  -6   3   1   53.91   13.16
   5  -3  -1   96.56   13.36
   5  -3  -1   95.38    9.19
   5  -3  -1   81.74   17.70
   5  -3  -1   81.42   18.27
  -5   3   1   95.04   14.38
  -5   3   1   48.09   10.75
  -5   3   1   72.61   14.88
  -5   3   1   66.43   14.62
  -5   3   1   67.19   14.62
   4  -3  -1  712.20   69.09
   4  -3  -1  701.55   63.21
   4  -3  -1  784.07   69.36
   4  -3  -1  764.30   65.88
  -4   3   1  828.26   67.68
  -4   3   1  726.29   66.06
  -4   3   1  717.03   67.02
  -4   3   1  707.24   66.88
  -4   3   1  756.96   67.44
  -4   3   1  852.47   66.42
   3  -3  -1  891.01   80.31
   3  -3  -1 1072.13   85.84
   3  -3  -1  978.34   82.98
   3  -3  -1  955.13   83.80
  -3   3   1  915.42   83.62
  -3   3   1  980.76   84.34
  -3   3   1  989.71   81.08
  -3   3   1  960.09   83.66
  -3   3   1  994.66   80.87
  -3   3   1  996.01   83.31
  -3   3   1  962.56   83.26
  -3   3   1  924.94   83.68
   2  -3  -1 3715.60  315.07
   2  -3  -1 3863.75  313.97
   2  -3  -1 3803.25  314.00
   2  -3  -1 4244.87  316.81
   2  -3  -1 3490.48  317.82
   2  -3  -1 3411.67  316.41
   2  -3  -1 3764.88  317.68
   2  -3  -1 4330.25  317.80
  -2   3   1 3548.68  316.49
  -2   3   1 3896.35  315.18
  -2   3   1 3743.49  316.58
  -2   3   1 3733.52  317.41
  -2   3   1 3473.94  316.67
  -2   3   1 3935.12  315.47
  -2   3   1 4147.45  319.92
  -1   3   1 5451.30  452.66
  -1  -3  -1  335.59   28.59
  -1  -3  -1  322.98   29.32
  -1  -3  -1  285.08   29.23
  -1  -3  -1  341.22   29.37
  -1  -3  -1  339.28   28.50
   1   3   1  294.53   28.95
   1   3   1  361.08   28.71
   1   3   1  323.69   28.38
   1   3   1  302.55   29.27
  -2  -3  -1 2335.35  203.00
  -2  -3  -1 2280.35  201.72
  -2  -3  -1 2468.82  202.75
   2   3   1 2526.38  203.82
   2   3   1 2714.59  203.40
   2   3   1 2367.43  203.53
   2   3   1 2146.32  202.55
   2   3   1 2501.93  203.11
   2   3   1 2606.28  202.34
  -3  -3  -1  392.74   35.14
  -3  -3  -1  421.41   35.75
  -3  -3  -1  408.56   36.54
  -3  -3  -1  440.05   37.48
  -3  -3  -1  446.94   35.27
  -3  -3  -1  410.57   35.77
  -3  -3  -1  416.59   34.85
   3   3   1  436.28   35.76
   3   3   1  399.74   35.02
   3   3   1  406.17   36.30
   3   3   1  378.08   36.86
   3   3   1  409.30   36.82
   3   3   1  428.10   35.17
   3   3   1  374.35   36.37
   3   3   1  400.03   34.76
   3   3   1  386.05   35.37
   3   3   1  353.85   35.03
   3   3   1  422.52   35.77
  -4  -3  -1   51.68    8.35
  -4  -3  -1   34.96    7.55
  -4  -3  -1   42.37    6.62
  -4  -3  -1   50.99    9.85
  -4  -3  -1   52.36    7.70
  -4  -3  -1   46.11    7.27
  -4  -3  -1   49.35    7.60
   4   3   1   53.81    7.65
   4   3   1   47.00    6.12
   4   3   1   57.42    9.04
   4   3   1   46.91    8.33
   4   3   1   46.14    7.05
   4   3   1   45.93    6.77
   4   3   1   46.40    5.95
   4   3   1   44.87    8.56
   4   3   1   37.87    6.53
   4   3   1   42.42    8.27
  -5  -3  -1 1696.79  148.19
  -5  -3  -1 1705.74  149.46
  -5  -3  -1 1834.34  149.09
  -5  -3  -1 1712.92  147.98
  -5  -3  -1 1802.23  148.51
  -5  -3  -1 1796.01  148.32
  -5  -3  -1 1772.51  147.59
   5   3   1 1734.11  148.43
   5   3   1 1785.70  149.03
   5   3   1 1709.74  147.99
   5   3   1 1749.30  147.93
   5   3   1 1816.42  147.73
  -6  -3  -1   27.98    7.21
  -6  -3  -1   24.54    9.33
  -6  -3  -1   39.70    9.19
  -6  -3  -1   46.55    8.21
  -6  -3  -1   20.48    8.21
  -6  -3  -1   23.12    7.69
  -6  -3  -1   38.19    8.46
   6   3   1   11.32    5.88
  -7  -3  -1 2101.97  174.79
  -7  -3  -1 2252.19  173.18
  -7  -3  -1 2127.47  173.25
  -7  -3  -1 2171.75  172.89
  -7  -3  -1 2146.07  173.75
  -7  -3  -1 1736.05  172.73
  -7  -3  -1 1784.93  173.08
   7   3   1 2048.15  173.11
  -8  -3  -1  498.61   45.96
  -8  -3  -1  506.79   47.96
  -8  -3  -1  469.82   46.29
  -8  -3  -1  510.51   49.14
  -8  -3  -1  489.40   47.22
  -8  -3  -1  531.82   47.25
  -8  -3  -1  500.90   48.02
   8   3   1  510.56   48.86
   8   3   1  509.99   46.13
   8   3   1  445.36   46.85
  -9  -3  -1  854.59   75.40
  -9  -3  -1  863.99   75.03
  -9  -3  -1  782.50   72.96
  -9  -3  -1  763.32   72.81
  -9  -3  -1  798.26   74.65
  -9  -3  -1  781.75   73.43
  -9  -3  -1  841.00   73.89
   9   3   1  827.19   73.86
   9   3   1  847.15   75.62
   9   3   1  815.31   72.67
 -10  -3  -1  714.68   65.42
 -10  -3  -1  789.54   67.43
 -10  -3  -1  747.04   65.53
 -10  -3  -1  637.21   64.40
 -10  -3  -1  698.11   65.49
 -10  -3  -1  720.82   66.76
 -10  -3  -1  675.86   66.53
  10   3   1  623.72   66.26
  10   3   1  728.18   65.48
  10   3   1  708.72   64.14
  10   3   1  815.51   69.76
 -11  -3  -1    3.12    6.48
 -11  -3  -1   15.72    6.52
 -11  -3  -1    0.06    5.62
 -11  -3  -1    8.14    8.67
 -11  -3  -1   12.25    8.81
 -11  -3  -1    7.90    7.67
 -11  -3  -1    7.31    7.10
  11   3   1    2.20    5.32
  11   3   1    0.57    4.03
  11   3   1   -2.85    5.85
  11   3   1    3.47    4.63
 -12  -3  -1   11.42    9.18
 -12  -3  -1   15.28    8.80
 -12  -3  -1   16.66    8.60
 -12  -3  -1    3.66    7.27
 -12  -3  -1   12.16    8.46
 -12  -3  -1    8.65    9.19
 -12  -3  -1   18.67   11.22
  12   3   1   18.53    6.66
  12   3   1   25.02    9.78
  12   3   1   11.84    6.47
  12   3   1   22.19   10.80
 -13  -3  -1   -0.08    6.21
 -13  -3  -1   -9.59    4.44
 -13  -3  -1   21.90    9.40
 -13  -3  -1    1.12    8.65
 -13  -3  -1   11.36    9.25
  13   3   1    9.31   10.82
  13   3   1    2.75    6.00
  13   3   1   -4.13    4.79
  13   3   1    1.19    5.79
  13   3   1    0.48    4.65
  13   3   1   -8.12    7.48
 -14  -3  -1  160.09   28.35
 -14  -3  -1  218.35   26.41
 -14  -3  -1  158.20   26.63
 -14  -3  -1  204.04   30.42
 -14  -3  -1  146.73   25.20
  14   3   1  145.76   28.69
  14   3   1  183.59   31.79
  14   3   1  221.54   27.33
 -15  -3  -1  746.86   68.72
 -15  -3  -1  644.49   67.01
 -15  -3  -1  695.30   68.57
 -15  -3  -1  699.88   70.14
  15   3   1  637.87   71.18
 -16  -3  -1   -2.58   10.16
 -16  -3  -1   26.48   13.26
 -16  -3  -1   26.29   12.47
  16   3   1  -10.48   11.34
  16   3   1   32.08   14.69
  16   3   1   36.98   16.40
  13  -4  -1  -10.29   10.86
  13  -4  -1   -6.78   14.05
 -13   4   1    7.47   11.43
 -13   4   1    2.22    9.25
 -13   4   1    9.63   12.04
  12  -4  -1  -11.17   11.47
  12  -4  -1    2.25   11.45
 -12   4   1  -18.01    7.76
 -12   4   1   -2.81    8.92
 -12   4   1    9.91    8.48
 -12   4   1  -16.89    8.10
  11  -4  -1   13.46   13.94
  11  -4  -1  -10.03   10.47
 -11   4   1   14.45    9.51
 -11   4   1   15.27    6.82
 -11   4   1   12.23   10.66
 -11   4   1   21.85   11.46
  10  -4  -1   59.74   17.84
  10  -4  -1   65.17   18.79
  10  -4  -1   56.94   10.73
 -10   4   1   63.33   16.27
 -10   4   1   61.02   11.55
 -10   4   1   63.56   15.65
 -10   4   1   42.57   13.80
   9  -4  -1  188.83   31.95
   9  -4  -1  175.42   30.74
   9  -4  -1  206.98   21.81
  -9   4   1  213.20   30.34
  -9   4   1  172.01   21.07
  -9   4   1  218.82   26.75
  -9   4   1  176.42   27.55
   8  -4  -1  582.92   58.05
   8  -4  -1  559.58   51.76
   8  -4  -1  549.15   58.35
   8  -4  -1  522.94   47.88
  -8   4   1  530.26   54.64
  -8   4   1  554.80   51.45
  -8   4   1  582.11   55.14
  -8   4   1  646.06   55.95
   7  -4  -1   35.09    5.32
   7  -4  -1   47.92   13.58
   7  -4  -1   18.98    9.61
   7  -4  -1   45.41    9.08
  -7   4   1   37.59   11.50
  -7   4   1   32.08   10.05
  -7   4   1   35.81   11.30
  -7   4   1   36.41    8.59
   6  -4  -1  179.31   15.93
   6  -4  -1  188.93   20.08
   6  -4  -1  183.63   24.00
   6  -4  -1  204.36   29.20
  -6   4   1  144.69   19.18
  -6   4   1  164.47   24.03
  -6   4   1  174.82   21.25
  -6   4   1  164.17   21.29
   5  -4  -1   37.08   13.92
   5  -4  -1   35.05    9.59
   5  -4  -1   37.39    4.65
   5  -4  -1   35.41   15.50
  -5   4   1   51.21   13.25
  -5   4   1   32.72    9.15
  -5   4   1   30.91   12.51
  -5   4   1   49.47   12.67
  -5   4   1   47.27   12.82
  -5   4   1   43.88   10.72
   4  -4  -1   81.11    7.70
   4  -4  -1   93.33   13.68
   4  -4  -1   73.46   16.67
   4  -4  -1   81.47   17.03
  -4   4   1   87.29   15.55
  -4   4   1   69.90   12.62
  -4   4   1   81.81   14.66
  -4   4   1   85.74   14.97
  -4   4   1  100.34   16.06
  -4   4   1   78.53   13.13
   3  -4  -1   79.68    7.48
   3  -4  -1  105.01   13.04
   3  -4  -1   87.01    7.41
   3  -4  -1   64.47   15.18
   3  -4  -1   68.42   14.70
  -3   4   1   81.32   14.44
  -3   4   1  107.68   14.24
  -3   4   1   79.17    9.59
  -3   4   1   87.20   14.18
  -3   4   1   74.00    8.98
  -3   4   1   67.02   12.24
   2  -4  -1  197.23   24.33
   2  -4  -1  260.08   23.01
   2  -4  -1  234.74   24.36
   2  -4  -1  230.66   18.99
  -2   4   1  238.34   23.00
  -2   4   1  213.37   20.67
  -2   4   1  213.34   22.00
  -2   4   1  197.30   23.33
  -2   4   1  224.53   22.33
  -2   4   1  187.70   20.89
   1  -4  -1  313.05   30.98
   1  -4  -1  308.94   31.05
   1  -4  -1  285.49   28.58
   1  -4  -1  328.73   27.46
  -1   4   1  319.95   29.00
  -1   4   1  283.87   29.85
  -1   4   1  303.99   31.37
  -1   4   1  325.80   29.60
  -1   4   1  375.05   31.27
  -1   4   1  329.75   29.02
   0  -4  -1 2129.58  178.16
   0  -4  -1 2221.84  176.50
   0  -4  -1 2044.27  176.46
   0  -4  -1 2056.72  178.71
   0  -4  -1 1778.73  178.30
   0  -4  -1 2218.30  178.95
   0   4   1 2092.96  179.06
   0   4   1 2094.18  178.85
   0   4   1 2206.48  178.19
   0   4   1 2272.21  176.60
   0   4   1 1878.56  178.35
   0   4   1 2314.18  177.41
   0   4   1 2254.57  177.92
  -1  -4  -1 7774.70  629.67
  -1  -4  -1 8592.11  629.77
   1   4   1 7384.81  627.87
   1   4   1 6632.58  628.78
  -2  -4  -1   22.11    7.30
  -2  -4  -1   55.82    8.07
  -2  -4  -1   37.74    5.66
  -2  -4  -1   23.67    7.27
  -2  -4  -1   36.21    6.57
  -2  -4  -1   43.54    7.35
   2   4   1   30.49    7.25
   2   4   1   44.20    7.66
   2   4   1   39.51    9.34
   2   4   1   27.20    5.40
   2   4   1   23.38    5.57
   2   4   1   39.54    7.94
   2   4   1   37.11    7.62
  -3  -4  -1 3626.54  340.28
  -3  -4  -1 4127.30  342.40
  -3  -4  -1 3732.36  342.58
  -3  -4  -1 4229.47  341.80
  -3  -4  -1 4348.02  343.44
   3   4   1 4133.52  342.37
   3   4   1 3638.80  341.55
   3   4   1 3754.19  342.77
   3   4   1 4636.95  342.21
   3   4   1 4243.55  343.23
   3   4   1 4080.31  340.52
   3   4   1 4509.75  342.43
   3   4   1 4487.01  343.46
  -4  -4  -1   43.97    7.43
  -4  -4  -1   38.09    6.13
  -4  -4  -1   33.28    8.48
  -4  -4  -1   28.70    6.89
  -4  -4  -1   35.59    6.17
  -4  -4  -1   39.91    9.96
   4   4   1   27.07    7.41
   4   4   1   39.93    8.87
   4   4   1   40.18    7.56
   4   4   1   33.03    5.38
   4   4   1   35.80    5.74
   4   4   1   25.93    5.84
   4   4   1   18.37    5.34
   4   4   1   36.73    5.57
   4   4   1   25.07    5.27
   4   4   1   38.03    3.68
  -5  -4  -1  154.61   16.10
  -5  -4  -1  148.53   15.33
  -5  -4  -1  161.65   18.61
  -5  -4  -1  163.09   16.97
  -5  -4  -1  144.34   16.53
  -5  -4  -1  165.52   17.38
  -5  -4  -1  147.11   17.13
   5   4   1  152.39   15.58
   5   4   1  143.96   15.24
   5   4   1  139.15   14.98
   5   4   1  147.10   15.28
   5   4   1  164.69   18.02
   5   4   1  169.93   18.91
  -6  -4  -1  784.86   72.03
  -6  -4  -1  825.60   72.87
  -6  -4  -1  813.43   71.07
  -6  -4  -1  829.21   71.85
  -6  -4  -1  814.65   72.34
  -6  -4  -1  819.27   74.22
  -6  -4  -1  790.15   71.81
   6   4   1  894.73   71.35
   6   4   1  824.46   73.30
   6   4   1  822.78   72.81
  -7  -4  -1   20.84    6.84
  -7  -4  -1   16.13    8.59
  -7  -4  -1   16.26    7.06
  -7  -4  -1    7.34   10.65
  -7  -4  -1   19.40    8.96
  -7  -4  -1   19.76    9.07
  -7  -4  -1   21.83    9.96
   7   4   1    9.61    7.74
   7   4   1    5.27    6.34
  -8  -4  -1    9.12    9.25
  -8  -4  -1   16.50   11.59
  -8  -4  -1    6.07    8.46
  -8  -4  -1   -1.56    8.19
  -8  -4  -1    0.19    6.93
  -8  -4  -1   -4.04    8.48
  -8  -4  -1    6.77    6.15
  -9  -4  -1 2054.80  174.30
  -9  -4  -1 2066.29  175.50
  -9  -4  -1 2094.79  175.61
  -9  -4  -1 2059.10  175.04
  -9  -4  -1 2129.49  177.37
  -9  -4  -1 1992.34  175.15
  -9  -4  -1 1807.45  173.78
   9   4   1 2073.25  174.79
   9   4   1 2199.03  175.50
   9   4   1 2012.99  176.31
 -10  -4  -1   62.97   12.79
 -10  -4  -1   49.63   12.93
 -10  -4  -1   54.66   13.83
 -10  -4  -1   76.70   16.13
 -10  -4  -1   41.34   11.27
 -10  -4  -1   83.21   14.76
 -10  -4  -1   76.36   13.46
  10   4   1   87.32   13.89
  10   4   1   69.75   12.99
  10   4   1   44.71   13.70
  10   4   1   86.83   15.40
 -11  -4  -1  283.61   29.98
 -11  -4  -1  231.54   27.25
 -11  -4  -1  247.00   29.71
 -11  -4  -1  328.73   30.70
 -11  -4  -1  225.64   27.58
 -11  -4  -1  228.53   27.26
 -11  -4  -1  252.40   28.48
  11   4   1  226.30   26.75
  11   4   1  204.80   28.98
  11   4   1  249.52   29.90
  11   4   1  262.57   27.52
  11   4   1  277.32   29.06
 -12  -4  -1  314.42   33.81
 -12  -4  -1  361.28   34.71
 -12  -4  -1  314.32   35.44
 -12  -4  -1  321.77   35.46
 -12  -4  -1  317.41   35.58
 -12  -4  -1  326.42   34.87
 -12  -4  -1  337.59   34.11
  12   4   1  280.51   33.55
  12   4   1  314.92   32.61
  12   4   1  348.84   38.31
  12   4   1  300.16   35.62
  12   4   1  259.35   31.98
 -13  -4  -1  137.88   22.65
 -13  -4  -1  125.68   22.02
 -13  -4  -1  130.44   22.10
 -13  -4  -1   98.39   19.19
 -13  -4  -1  115.25   21.85
 -13  -4  -1   89.33   18.06
 -13  -4  -1  137.19   21.44
  13   4   1   81.86   20.43
  13   4   1  159.45   25.56
  13   4   1  100.28   22.55
  13   4   1  129.89   18.87
  13   4   1  124.74   19.68
  13   4   1  118.11   19.89
 -14  -4  -1  118.36   22.95
 -14  -4  -1  101.22   20.42
 -14  -4  -1  107.35   21.44
 -14  -4  -1  103.53   20.28
 -14  -4  -1   88.78   19.41
  14   4   1  109.84   18.58
  14   4   1  122.22   17.52
  14   4   1   87.56   15.97
  14   4   1  108.76   21.40
  14   4   1  114.49   22.96
  14   4   1   97.48   22.80
 -15  -4  -1  213.21   28.09
 -15  -4  -1  267.78   31.06
 -15  -4  -1  204.45   31.38
 -15  -4  -1  234.11   34.34
 -15  -4  -1  170.58   29.70
  15   4   1  220.59   31.06
  15   4   1  241.09   25.02
  15   4   1  180.27   25.13
  15   4   1  190.01   34.12
  15   4   1  252.44   26.54
 -16  -4  -1   56.87   15.04
 -16  -4  -1   59.92   18.00
 -16  -4  -1   28.55   12.57
 -16  -4  -1   31.77   14.91
  16   4   1   30.43   15.52
  16   4   1   48.64   16.27
  16   4   1   55.86   16.04
  12  -5  -1   16.53   16.12
  12  -5  -1   -2.95   11.77
 -12   5   1    2.64    9.74
 -12   5   1   13.55   11.82
 -12   5   1   11.58   11.83
  11  -5  -1    9.29   13.55
  11  -5  -1    5.28   12.04
 -11   5   1   -5.24    6.39
 -11   5   1   18.78    9.99
 -11   5   1    9.98    9.74
 -11   5   1    7.71   10.42
  10  -5  -1  156.14   29.05
  10  -5  -1  218.08   34.21
 -10   5   1  103.05   16.88
 -10   5   1  165.02   25.64
 -10   5   1  146.23   25.20
 -10   5   1  166.34   26.98
   9  -5  -1  258.30   28.30
   9  -5  -1  305.48   38.01
   9  -5  -1  238.45   34.40
  -9   5   1  299.28   33.46
  -9   5   1  301.24   32.66
  -9   5   1  268.89   27.25
  -9   5   1  265.18   32.72
   8  -5  -1   29.85    8.64
   8  -5  -1   17.89   12.16
   8  -5  -1   21.68   12.98
  -8   5   1   43.61   12.41
  -8   5   1   16.29    6.28
  -8   5   1   37.00   11.59
  -8   5   1   40.27   11.62
   7  -5  -1  446.55   41.98
   7  -5  -1  356.85   46.43
   7  -5  -1  472.75   48.20
  -7   5   1  437.73   44.45
  -7   5   1  454.44   44.84
  -7   5   1  440.63   44.63
  -7   5   1  434.48   40.77
   6  -5  -1  101.53   18.97
   6  -5  -1   80.04   18.34
   6  -5  -1   80.80   13.89
  -6   5   1   73.53   15.48
  -6   5   1  103.70   16.45
  -6   5   1   88.08   16.67
  -6   5   1   94.49   16.86
  -6   5   1   73.82   12.36
   5  -5  -1   13.29   12.09
   5  -5  -1    7.97    9.29
   5  -5  -1   32.08    8.62
  -5   5   1   38.83   11.57
  -5   5   1   25.34   11.31
  -5   5   1   35.38   10.85
  -5   5   1   32.80   11.54
  -5   5   1   29.77    7.70
   4  -5  -1   84.09   17.49
   4  -5  -1   89.65   18.00
   4  -5  -1   78.70   14.22
  -4   5   1   61.13   14.92
  -4   5   1   69.27    8.46
  -4   5   1  101.94   14.06
  -4   5   1   72.83   15.82
  -4   5   1   78.11   14.91
  -4   5   1   73.46   15.64
  -4   5   1   86.45    8.49
   3  -5  -1   48.13   13.93
   3  -5  -1   78.03   13.86
   3  -5  -1   76.50   16.71
   3  -5  -1   70.56    7.04
   3  -5  -1   70.46    6.93
  -3   5   1   81.61   10.45
  -3   5   1   92.17   13.65
  -3   5   1   90.19    9.90
  -3   5   1   88.71   15.81
  -3   5   1   80.59   14.54
   2  -5  -1  112.86   18.43
   2  -5  -1  105.53   11.45
   2  -5  -1  119.31   19.74
   2  -5  -1  118.34   17.23
  -2   5   1  151.18   16.87
  -2   5   1  134.42   17.79
  -2   5   1  101.62   18.58
  -2   5   1  133.75   15.64
  -2   5   1  156.47   15.42
  -2   5   1  107.16   13.67
   1  -5  -1  275.08   26.93
   1  -5  -1  309.29   31.10
   1  -5  -1  323.93   26.10
   1  -5  -1  301.79   30.26
  -1   5   1  326.18   28.02
  -1   5   1  252.98   30.02
  -1   5   1  304.79   27.34
  -1   5   1  289.73   28.37
  -1   5   1  245.47   28.11
  -1   5   1  270.17   29.30
   0  -5  -1  454.39   39.73
   0  -5  -1  495.13   41.47
   0  -5  -1  431.82   37.12
   0  -5  -1  467.31   37.51
   0   5   1  482.22   38.63
   0   5   1  380.11   37.09
   0   5   1  426.86   41.10
   0   5   1  332.82   38.88
   0   5   1  366.55   40.14
   0   5   1  416.92   38.91
  -1  -5  -1 1526.94  119.78
  -1  -5  -1 1673.36  122.20
  -1  -5  -1 1359.57  118.07
  -1  -5  -1 1291.20  119.77
   1   5   1 1512.87  120.30
   1   5   1 1330.96  119.40
   1   5   1 1371.95  120.87
   1   5   1 1500.17  121.99
   1   5   1 1332.75  120.36
   1   5   1 1308.06  121.59
  -2  -5  -1    1.98    5.00
  -2  -5  -1    7.40    5.30
  -2  -5  -1    4.75    4.96
  -2  -5  -1    5.81    4.75
  -2  -5  -1    6.62    4.25
   2   5   1    2.81    3.38
   2   5   1    4.43    3.47
   2   5   1    4.43    4.91
   2   5   1   -3.76    5.20
   2   5   1    5.20    4.42
   2   5   1    2.72    7.05
  -3  -5  -1  366.22   32.10
  -3  -5  -1  369.85   33.41
  -3  -5  -1  385.78   34.06
  -3  -5  -1  345.32   34.07
  -3  -5  -1  341.16   30.99
  -3  -5  -1  361.62   33.65
   3   5   1  382.02   35.09
   3   5   1  334.88   34.80
   3   5   1  373.56   34.18
   3   5   1  386.87   32.32
  -4  -5  -1 1577.06  126.16
  -4  -5  -1 1324.22  124.26
  -4  -5  -1 1425.96  124.54
  -4  -5  -1 1348.11  124.69
  -4  -5  -1 1438.19  123.23
  -4  -5  -1 1591.51  127.45
   4   5   1 1512.50  127.04
   4   5   1 1568.35  127.11
   4   5   1 1508.98  123.56
   4   5   1 1508.35  123.53
  -5  -5  -1    7.48    7.97
  -5  -5  -1   -1.75    7.96
  -5  -5  -1    5.27    4.48
  -5  -5  -1   18.26    5.16
  -5  -5  -1    9.62    5.02
   5   5   1    8.48    6.94
   5   5   1   10.22    7.76
   5   5   1   19.96    4.44
   5   5   1   26.40    5.75
   5   5   1   12.56    4.44
   5   5   1   12.43    4.61
  -6  -5  -1  266.64   23.20
  -6  -5  -1  260.61   28.16
  -6  -5  -1  241.55   23.13
  -6  -5  -1  221.62   24.88
  -6  -5  -1  220.96   24.71
  -6  -5  -1  252.94   24.28
  -6  -5  -1  239.04   24.11
   6   5   1  278.43   27.24
   6   5   1  185.02   21.46
   6   5   1  232.92   23.49
   6   5   1  246.16   20.93
   6   5   1  193.86   22.47
  -7  -5  -1  330.69   31.66
  -7  -5  -1  321.77   29.68
  -7  -5  -1  288.80   33.46
  -7  -5  -1  288.24   28.96
  -7  -5  -1  284.07   30.16
  -7  -5  -1  320.48   29.92
  -7  -5  -1  270.70   31.53
   7   5   1  295.28   32.37
   7   5   1  288.55   31.44
   7   5   1  291.88   28.69
  -8  -5  -1   66.72   13.65
  -8  -5  -1   58.78   12.31
  -8  -5  -1   54.19   12.41
  -8  -5  -1   55.15   16.35
  -8  -5  -1   69.58   14.55
  -8  -5  -1   54.74   10.87
  -8  -5  -1   36.46   12.42
   8   5   1   50.90   13.64
   8   5   1   47.13   10.15
   8   5   1   42.72   12.58
  -9  -5  -1   75.85   14.11
  -9  -5  -1   79.40   17.73
  -9  -5  -1   59.19   13.46
  -9  -5  -1   81.32   15.06
  -9  -5  -1   83.72   14.68
  -9  -5  -1   69.28   13.25
  -9  -5  -1   89.98   13.42
   9   5   1   58.87   11.32
   9   5   1   80.34   15.06
   9   5   1   49.54   12.63
 -10  -5  -1  237.32   29.08
 -10  -5  -1  262.83   28.70
 -10  -5  -1  287.30   32.06
 -10  -5  -1  287.83   29.83
 -10  -5  -1  274.04   29.65
 -10  -5  -1  314.12   30.98
 -10  -5  -1  248.29   27.91
  10   5   1  270.05   28.25
  10   5   1  253.57   29.13
  10   5   1  288.25   31.91
  10   5   1  280.44   29.99
 -11  -5  -1  496.95   45.87
 -11  -5  -1  443.05   44.74
 -11  -5  -1  457.81   46.80
 -11  -5  -1  509.68   47.07
 -11  -5  -1  461.63   46.19
 -11  -5  -1  491.54   48.60
 -11  -5  -1  460.78   46.12
  11   5   1  485.05   45.25
  11   5   1  503.68   48.26
  11   5   1  456.20   48.24
  11   5   1  423.90   45.43
  11   5   1  399.84   44.72
 -12  -5  -1  182.93   28.46
 -12  -5  -1  206.36   26.61
 -12  -5  -1  198.50   23.83
 -12  -5  -1  237.06   25.48
 -12  -5  -1  204.95   24.98
 -12  -5  -1  193.92   24.89
 -12  -5  -1  190.42   24.75
  12   5   1  169.99   23.51
  12   5   1  172.55   22.96
  12   5   1  224.20   26.78
  12   5   1  212.69   27.63
  12   5   1  197.39   26.73
 -13  -5  -1   19.40   11.13
 -13  -5  -1   20.64    8.58
 -13  -5  -1   -0.08    7.66
 -13  -5  -1   13.73    8.66
 -13  -5  -1    6.79   10.24
 -13  -5  -1    2.54    7.41
 -13  -5  -1    5.87    9.28
  13   5   1   21.56   12.12
  13   5   1   14.92    9.02
  13   5   1   14.75    8.29
  13   5   1   14.72    7.33
  13   5   1    8.36    6.81
  13   5   1    8.74    9.27
 -14  -5  -1    8.97    7.71
 -14  -5  -1   10.91    8.07
 -14  -5  -1   12.72   10.90
 -14  -5  -1   11.06   10.69
 -14  -5  -1   10.59   10.52
 -14  -5  -1   28.45   11.42
 -14  -5  -1   13.02   10.33
  14   5   1    1.22    7.75
  14   5   1    3.32    8.08
  14   5   1    4.14    7.68
  14   5   1    1.93    7.97
  14   5   1    9.86    8.18
  14   5   1    5.24    9.81
  14   5   1   11.05    6.87
 -15  -5  -1   15.73   11.59
 -15  -5  -1   10.52    9.20
 -15  -5  -1   23.51   13.70
 -15  -5  -1    5.17    9.76
 -15  -5  -1   34.94   14.32
 -15  -5  -1   47.52   13.61
  15   5   1   26.22   11.71
  15   5   1   33.26   13.16
  15   5   1   31.47   15.33
  15   5   1   22.78   10.90
  15   5   1   49.15   14.66
  15   5   1   19.16   10.47
  15   5   1   27.68    9.34
  15   5   1   24.30   12.08
 -16  -5  -1  150.56   27.70
 -16  -5  -1  148.17   27.70
 -16  -5  -1  161.92   26.61
 -16  -5  -1  185.54   30.17
 -16  -5  -1  190.22   27.82
  16   5   1  160.02   28.49
  16   5   1  154.81   23.86
  16   5   1  120.38   28.01
  16   5   1  144.81   25.07
  16   5   1  178.61   26.76
  16   5   1  123.05   26.60
  12  -6  -1   87.10   25.08
  12  -6  -1   70.47   21.85
 -12   6   1  117.22   24.17
 -12   6   1  130.11   25.42
 -12   6   1   85.06   21.40
  11  -6  -1  134.69   29.02
  11  -6  -1  157.91   32.26
 -11   6   1  141.99   27.67
 -11   6   1  161.56   26.80
 -11   6   1  122.45   25.06
  10  -6  -1   90.07   23.11
  10  -6  -1  110.03   26.33
 -10   6   1   59.15   16.28
 -10   6   1   59.23    9.87
 -10   6   1  117.53   22.33
 -10   6   1  121.62   21.47
   9  -6  -1   11.55   12.59
   9  -6  -1    1.22   10.86
  -9   6   1    8.05   10.58
  -9   6   1   17.52   10.76
  -9   6   1    6.13    5.02
  -9   6   1    6.43    8.40
   8  -6  -1   56.41   17.83
   8  -6  -1  107.12   23.84
  -8   6   1   66.98   11.28
  -8   6   1   79.26   17.39
  -8   6   1   66.16   15.24
  -8   6   1   75.85   16.39
   7  -6  -1   51.71   16.54
   7  -6  -1   69.43   12.63
   7  -6  -1   44.54   16.19
  -7   6   1   59.08   10.19
  -7   6   1   54.71   13.03
  -7   6   1   70.51   15.60
  -7   6   1   46.71   13.72
   6  -6  -1    1.51    5.39
   6  -6  -1    9.35   10.00
   6  -6  -1    7.10   10.11
  -6   6   1   -4.82    6.17
  -6   6   1    6.51    6.62
  -6   6   1   19.05    9.37
  -6   6   1    7.69    4.53
  -6   6   1    0.37    7.47
   5  -6  -1  601.01   50.96
   5  -6  -1  473.17   53.59
   5  -6  -1  418.36   52.64
  -5   6   1  509.89   48.20
  -5   6   1  471.80   51.07
  -5   6   1  569.96   52.16
  -5   6   1  579.77   51.14
  -5   6   1  630.85   53.25
   4  -6  -1   20.24   11.45
   4  -6  -1    5.41    6.86
   4  -6  -1   -2.88    8.52
  -4   6   1   13.30    6.97
  -4   6   1    1.59    8.27
  -4   6   1    9.16    3.51
  -4   6   1    8.26    3.83
  -4   6   1   14.48    7.19
   3  -6  -1  333.07   34.95
   3  -6  -1  330.78   32.06
   3  -6  -1  291.79   25.25
   3  -6  -1  262.86   34.56
  -3   6   1  274.15   31.52
  -3   6   1  325.41   30.52
  -3   6   1  274.90   27.54
  -3   6   1  278.32   32.51
   2  -6  -1   22.37   11.04
   2  -6  -1   18.64    4.40
   2  -6  -1   12.45   11.77
  -2   6   1   27.55    7.93
  -2   6   1   28.94   13.87
  -2   6   1   17.86    6.71
  -2   6   1   16.89   10.87
  -2   6   1   12.43    9.11
   1  -6  -1   40.98    7.12
   1  -6  -1   29.47   10.64
   1  -6  -1   38.86   12.94
  -1   6   1   31.90   11.64
  -1   6   1   38.61    9.53
  -1   6   1   40.95   13.48
  -1   6   1   45.59   10.67
  -1   6   1   30.30    8.76
  -1   6   1   42.20    7.94
   0  -6  -1  195.12   20.08
   0  -6  -1  163.95   16.97
   0  -6  -1  158.69   16.13
   0  -6  -1  141.20   19.69
   0   6   1  134.15   19.58
   0   6   1  165.07   18.19
   0   6   1  175.20   19.20
   0   6   1  182.66   22.52
   0   6   1  151.46   19.80
  -1  -6  -1 2592.66  213.76
  -1  -6  -1 2445.21  211.19
  -1  -6  -1 2783.23  213.21
  -1  -6  -1 2530.58  215.35
   1   6   1 2451.25  212.84
   1   6   1 2493.35  214.51
   1   6   1 2823.14  216.40
   1   6   1 2240.69  215.19
  -2  -6  -1 2327.99  189.97
  -2  -6  -1 2432.52  190.87
  -2  -6  -1 2234.46  188.38
  -2  -6  -1 2568.06  193.29
  -2  -6  -1 2287.43  191.44
  -2  -6  -1 2075.47  191.28
   2   6   1 2003.96  190.48
   2   6   1 2196.68  192.74
   2   6   1 2380.20  193.28
  -3  -6  -1 1559.49  125.62
  -3  -6  -1 1388.15  122.08
  -3  -6  -1 1383.96  124.68
  -3  -6  -1 1529.25  123.40
  -3  -6  -1 1626.11  126.15
  -3  -6  -1 1387.26  121.44
   3   6   1 1474.57  123.59
   3   6   1 1433.00  126.63
  -4  -6  -1  106.86   11.21
  -4  -6  -1  154.48   15.71
  -4  -6  -1  158.68   14.78
  -4  -6  -1  112.74   18.23
  -4  -6  -1   83.65   13.26
  -4  -6  -1  121.62   15.28
  -4  -6  -1  124.74   12.64
   4   6   1  117.02   12.60
   4   6   1  118.55   12.64
   4   6   1  114.82   15.32
   4   6   1  149.13   17.07
  -5  -6  -1  265.45   30.99
  -5  -6  -1  251.59   26.84
  -5  -6  -1  266.37   26.74
  -5  -6  -1  262.03   25.12
  -5  -6  -1  307.45   27.31
  -5  -6  -1  312.34   29.98
   5   6   1  289.09   25.31
   5   6   1  324.10   31.31
   5   6   1  279.93   29.71
   5   6   1  258.80   25.49
   5   6   1  265.94   27.51
  -6  -6  -1   92.96   12.63
  -6  -6  -1   67.42   12.06
  -6  -6  -1   79.29   10.59
  -6  -6  -1   70.15   13.42
  -6  -6  -1  120.54   18.53
   6   6   1   77.43   15.62
   6   6   1   93.37   10.05
   6   6   1   82.34   15.65
   6   6   1   51.78    6.55
   6   6   1   96.72    9.34
  -7  -6  -1  669.14   54.75
  -7  -6  -1  564.85   52.62
  -7  -6  -1  590.17   56.17
  -7  -6  -1  587.35   57.98
  -7  -6  -1  628.60   54.36
   7   6   1  593.11   56.31
   7   6   1  581.71   53.27
   7   6   1  613.60   56.52
   7   6   1  488.95   51.21
   7   6   1  632.15   50.48
  -8  -6  -1  162.07   20.65
  -8  -6  -1  129.19   17.84
  -8  -6  -1  136.85   17.97
  -8  -6  -1  154.54   25.19
  -8  -6  -1  151.18   20.74
  -8  -6  -1  144.26   18.18
  -8  -6  -1  176.30   23.32
   8   6   1  164.01   15.45
   8   6   1  190.00   22.51
   8   6   1  117.09   16.99
   8   6   1  168.09   24.08
  -9  -6  -1   50.17   12.66
  -9  -6  -1   37.95    9.32
  -9  -6  -1   26.14    8.23
  -9  -6  -1   35.39   12.01
  -9  -6  -1   43.53   11.46
  -9  -6  -1   39.67   13.66
  -9  -6  -1   44.18    9.08
   9   6   1   34.75   10.77
   9   6   1   42.21    7.60
   9   6   1   31.18   11.16
   9   6   1   40.58    9.19
 -10  -6  -1  288.53   28.48
 -10  -6  -1  247.23   30.02
 -10  -6  -1  294.51   29.28
 -10  -6  -1  265.74   28.56
 -10  -6  -1  279.78   30.14
 -10  -6  -1  238.63   29.09
 -10  -6  -1  270.00   32.47
  10   6   1  235.64   29.46
  10   6   1  293.02   27.04
  10   6   1  235.17   29.89
  10   6   1  271.02   32.31
  10   6   1  308.09   28.67
 -11  -6  -1   -1.31    6.65
 -11  -6  -1    8.92    7.17
 -11  -6  -1    0.70    5.95
 -11  -6  -1   -2.12    6.47
 -11  -6  -1    7.08    6.33
 -11  -6  -1   18.24    8.43
 -11  -6  -1   13.43    7.08
  11   6   1    1.91    4.34
  11   6   1    1.55    5.87
  11   6   1   -5.41    5.65
  11   6   1    4.89    5.69
  11   6   1    4.41    5.48
 -12  -6  -1    6.85    6.50
 -12  -6  -1    6.70    8.08
 -12  -6  -1    1.93    5.51
 -12  -6  -1   16.54    8.76
 -12  -6  -1   11.00    9.39
 -12  -6  -1    3.25    7.36
 -12  -6  -1   11.47    8.84
  12   6   1    6.78    9.55
  12   6   1    0.24    5.64
  12   6   1    2.50    7.06
  12   6   1   12.15    8.67
  12   6   1    8.31    4.75
 -13  -6  -1   -0.40    6.93
 -13  -6  -1    3.72    7.59
 -13  -6  -1   -8.82    7.71
 -13  -6  -1    0.83    8.60
 -13  -6  -1   -7.29    7.19
 -13  -6  -1    4.04    8.02
 -13  -6  -1  -12.89    5.57
  13   6   1  -16.89    7.32
  13   6   1   -6.20    6.36
  13   6   1    6.60    6.46
  13   6   1    2.32    6.50
  13   6   1    3.18    5.07
  13   6   1   -3.54    4.49
 -14  -6  -1   32.98   11.42
 -14  -6  -1   26.40   11.82
 -14  -6  -1   25.83   11.74
 -14  -6  -1   28.97    9.77
 -14  -6  -1   10.51   10.82
 -14  -6  -1    9.21    9.65
 -14  -6  -1   14.55    9.30
  14   6   1   19.04    9.80
  14   6   1    6.95   11.49
  14   6   1   20.75   10.60
  14   6   1   25.14   10.78
  14   6   1    5.83    9.20
  14   6   1   14.49    8.59
  14   6   1   25.20   10.11
  14   6   1   36.90   13.24
 -15  -6  -1   14.24   10.63
 -15  -6  -1   -7.57    7.72
 -15  -6  -1   -6.89    8.34
 -15  -6  -1  -19.75    7.51
 -15  -6  -1  -11.96    7.80
 -15  -6  -1    2.53    7.83
 -15  -6  -1   -0.82    7.80
  15   6   1   -5.78    7.84
  15   6   1    6.57    9.04
  15   6   1    2.99    9.45
  15   6   1    2.45    8.68
  15   6   1    8.87   10.23
  15   6   1   -0.17   11.57
  15   6   1    7.55    9.17
  15   6   1   -5.43    9.47
 -16  -6  -1   49.04   16.45
 -16  -6  -1   68.70   15.43
 -16  -6  -1   64.55   18.04
 -16  -6  -1   81.22   18.45
 -16  -6  -1   57.45   15.68
 -16  -6  -1   45.76   16.22
  16   6   1   40.22   17.71
  16   6   1   74.02   19.49
  16   6   1   32.21   15.49
  16   6   1   73.41   16.96
  16   6   1   61.95   15.05
  16   6   1   59.83   15.80
  16   6   1   73.25   17.33
  16   6   1   57.56   14.48
  11  -7  -1   16.83   17.57
  11  -7  -1    8.72   13.66
 -11   7   1   21.06   13.16
 -11   7   1   19.47   13.49
 -11   7   1   21.45   13.28
  10  -7  -1   97.97   25.85
  10  -7  -1  126.89   28.90
 -10   7   1   85.14   21.39
 -10   7   1  103.26   22.34
 -10   7   1  132.12   24.84
   9  -7  -1    6.97   13.61
   9  -7  -1   -9.80    8.83
  -9   7   1    8.92    9.60
  -9   7   1   -6.39    9.55
  -9   7   1   10.14    7.77
  -9   7   1   -0.34    4.95
   8  -7  -1   71.50   20.95
   8  -7  -1   51.80   17.12
  -8   7   1   58.72   15.05
  -8   7   1   39.86   13.09
  -8   7   1   53.78   15.18
   7  -7  -1   49.01   17.01
   7  -7  -1  102.96   22.97
  -7   7   1   47.51    9.03
  -7   7   1   79.39   15.46
  -7   7   1   77.33   16.09
  -7   7   1   50.51   14.46
  -7   7   1   74.60   16.56
   6  -7  -1  216.05   28.63
   6  -7  -1  197.53   32.31
  -6   7   1  179.34   23.49
  -6   7   1  165.58   20.14
  -6   7   1  190.26   27.55
  -6   7   1  214.12   29.52
  -6   7   1  226.73   26.40
   5  -7  -1   14.85    9.89
   5  -7  -1   17.97    9.79
  -5   7   1   -5.79    4.98
  -5   7   1    5.03    4.31
  -5   7   1    6.78    7.66
  -5   7   1   -1.18    6.66
  -5   7   1    4.81    5.85
   4  -7  -1  281.55   31.45
   4  -7  -1  182.03   30.90
  -4   7   1  238.33   22.51
  -4   7   1  264.87   28.09
  -4   7   1  191.92   26.97
  -4   7   1  236.01   25.36
   3  -7  -1  512.97   41.04
   3  -7  -1  401.92   48.23
   3  -7  -1  490.02   50.38
  -3   7   1  472.18   44.08
  -3   7   1  491.19   47.10
  -3   7   1  478.19   43.58
  -3   7   1  495.63   45.44
   2  -7  -1 1416.43  130.95
   2  -7  -1 1500.87  123.78
  -2   7   1 1434.10  127.67
  -2   7   1 1507.39  126.18
  -2   7   1 1341.75  131.34
  -2   7   1 1730.45  130.94
  -2   7   1 1410.27  125.98
   1  -7  -1  129.37   24.10
   1  -7  -1  209.77   19.99
   1  -7  -1  194.51   28.89
  -1   7   1  214.46   22.95
  -1   7   1  183.40   23.62
  -1   7   1  247.94   29.11
  -1   7   1  190.11   22.71
  -1   7   1  228.57   26.97
   0  -7  -1  395.83   35.06
   0  -7  -1  344.90   33.71
   0  -7  -1  395.99   40.03
   0   7   1  363.50   39.17
   0   7   1  410.46   36.80
   0   7   1  396.66   38.50
   0   7   1  346.19   36.93
  -1  -7  -1  331.25   38.09
  -1  -7  -1  400.41   41.29
  -1  -7  -1  428.27   38.12
  -1  -7  -1  440.50   35.54
   1   7   1  437.46   40.41
   1   7   1  391.03   40.66
  -2  -7  -1 1710.44  136.42
  -2  -7  -1 1604.61  130.69
  -2  -7  -1 1399.13  132.45
  -2  -7  -1 1746.81  134.74
   2   7   1 1630.78  136.33
   2   7   1 1707.54  137.13
   2   7   1 1262.68  135.64
  -3  -7  -1  821.46   76.23
  -3  -7  -1  768.32   78.60
  -3  -7  -1 1077.44   79.47
  -3  -7  -1  915.64   78.70
  -3  -7  -1  814.43   75.16
   3   7   1 1041.77   80.81
   3   7   1  913.97   80.18
   3   7   1  886.78   81.28
   3   7   1  877.32   76.73
  -4  -7  -1  147.12   19.04
  -4  -7  -1  111.61   12.77
  -4  -7  -1  131.54   10.46
  -4  -7  -1  106.14   10.17
  -4  -7  -1  122.35   14.83
  -4  -7  -1   99.23   16.15
  -4  -7  -1  133.62   17.09
   4   7   1  115.43   18.08
   4   7   1  106.66   18.92
   4   7   1  119.43   20.26
   4   7   1  105.06   12.95
  -5  -7  -1  258.70   24.67
  -5  -7  -1  257.80   27.41
  -5  -7  -1  222.33   21.29
  -5  -7  -1  268.68   29.73
  -5  -7  -1  259.18   25.78
   5   7   1  178.73   27.88
   5   7   1  233.42   22.38
   5   7   1  230.89   22.61
   5   7   1  232.64   28.57
   5   7   1  277.43   26.75
  -6  -7  -1  318.29   30.00
  -6  -7  -1  320.91   31.96
  -6  -7  -1  294.96   33.20
  -6  -7  -1  318.74   30.75
  -6  -7  -1  281.66   27.11
   6   7   1  304.74   34.38
   6   7   1  274.53   26.94
   6   7   1  304.81   33.99
  -7  -7  -1   41.37   13.78
  -7  -7  -1   69.84   17.10
  -7  -7  -1   63.85    9.80
  -7  -7  -1   56.99   11.35
  -7  -7  -1   76.24   12.95
   7   7   1   34.79   13.90
   7   7   1   83.95   13.26
   7   7   1   64.12   14.69
   7   7   1   43.16    4.41
   7   7   1   64.43    7.75
  -8  -7  -1  154.57   25.13
  -8  -7  -1  167.67   21.46
  -8  -7  -1  159.35   18.25
  -8  -7  -1  160.33   20.03
  -8  -7  -1  164.86   20.23
   8   7   1  146.07   18.87
   8   7   1  173.90   14.98
   8   7   1  144.77   16.71
   8   7   1  134.01   23.15
   8   7   1  182.42   25.82
  -9  -7  -1   18.74    8.25
  -9  -7  -1   11.85    9.12
  -9  -7  -1    4.36    9.21
  -9  -7  -1   14.48    6.51
  -9  -7  -1   15.60    7.28
   9   7   1   16.38    8.90
   9   7   1   22.88    9.63
   9   7   1    8.19    5.20
   9   7   1   23.70    4.49
 -10  -7  -1  363.69   33.95
 -10  -7  -1  302.54   35.11
 -10  -7  -1  361.67   34.79
 -10  -7  -1  361.66   33.65
 -10  -7  -1  327.70   38.01
 -10  -7  -1  333.28   34.46
 -10  -7  -1  345.04   36.08
  10   7   1  340.48   36.17
  10   7   1  287.53   32.87
  10   7   1  294.64   36.17
  10   7   1  348.11   31.00
 -11  -7  -1  145.72   24.40
 -11  -7  -1  144.79   18.27
 -11  -7  -1  135.54   20.86
 -11  -7  -1  110.91   21.04
 -11  -7  -1  139.98   20.44
 -11  -7  -1  139.72   21.99
 -11  -7  -1  157.69   22.30
  11   7   1  157.62   18.72
  11   7   1  137.29   25.31
  11   7   1  143.42   16.11
  11   7   1  127.16   22.42
  11   7   1  147.45   23.10
 -12  -7  -1  265.80   30.29
 -12  -7  -1  272.02   31.42
 -12  -7  -1  317.20   33.74
 -12  -7  -1  266.40   35.27
 -12  -7  -1  297.86   33.60
 -12  -7  -1  279.21   31.09
 -12  -7  -1  312.31   33.19
  12   7   1  269.01   32.35
  12   7   1  334.65   34.66
  12   7   1  255.22   30.09
  12   7   1  288.77   35.40
  12   7   1  284.10   28.71
 -13  -7  -1    5.69    9.54
 -13  -7  -1    9.24    7.78
 -13  -7  -1    5.05    8.06
 -13  -7  -1   30.74    9.54
 -13  -7  -1   17.84    9.76
 -13  -7  -1   16.77    9.11
 -13  -7  -1   20.99   10.71
  13   7   1   11.35   10.98
  13   7   1    7.43    6.62
  13   7   1   16.90    8.77
  13   7   1   19.94    9.53
  13   7   1    8.91    7.14
 -14  -7  -1   19.85    9.97
 -14  -7  -1   20.14   11.74
 -14  -7  -1   19.29    9.44
 -14  -7  -1   14.00   10.12
 -14  -7  -1   24.53   13.33
 -14  -7  -1   36.25   13.17
 -14  -7  -1    7.69    8.40
  14   7   1   -4.06    7.99
  14   7   1    6.81    9.12
  14   7   1   20.21   10.44
  14   7   1   32.81    9.50
  14   7   1    9.56   10.78
  14   7   1   22.57   11.49
  14   7   1   18.78    9.38
  14   7   1   13.88   11.13
 -15  -7  -1  130.83   21.10
 -15  -7  -1  106.02   21.03
 -15  -7  -1  108.17   19.82
 -15  -7  -1   64.09   17.90
 -15  -7  -1  114.57   22.79
 -15  -7  -1  110.58   22.07
 -15  -7  -1  131.28   25.87
  15   7   1  102.17   20.57
  15   7   1  113.26   18.92
  15   7   1   80.27   18.49
  15   7   1  106.95   22.55
  15   7   1   62.02   16.31
  15   7   1  120.69   24.93
  15   7   1   80.86   17.83
  15   7   1  141.54   26.17
 -16  -7  -1   33.04   13.24
 -16  -7  -1   30.19   11.46
 -16  -7  -1   14.34   13.75
 -16  -7  -1   41.40   13.37
 -16  -7  -1    6.58   10.15
 -16  -7  -1    5.67   10.13
 -16  -7  -1    5.47   10.96
  16   7   1   16.05   11.81
  16   7   1   16.38   14.11
  16   7   1   12.88   10.88
  16   7   1   26.29   13.57
  16   7   1   10.71   11.50
  16   7   1   12.16   13.83
  16   7   1   34.04   13.31
  16   7   1   18.78   10.18
  10  -8  -1  187.74   36.63
  10  -8  -1  106.51   27.14
 -10   8   1  166.99   28.48
 -10   8   1  199.92   32.04
 -10   8   1  231.53   33.62
   9  -8  -1  -21.85   10.21
   9  -8  -1    3.34   11.74
  -9   8   1    4.44    8.25
  -9   8   1   -3.38    9.39
  -9   8   1   18.08   13.29
   8  -8  -1   10.02   10.39
   8  -8  -1   -9.60   11.11
  -8   8   1   25.91   10.82
  -8   8   1   13.63   11.70
  -8   8   1   21.68   12.48
   7  -8  -1   64.39   18.75
   7  -8  -1   42.24   16.11
  -7   8   1   71.35   16.68
  -7   8   1   46.78   13.05
  -7   8   1   67.27   15.54
  -7   8   1   39.50    7.57
  -7   8   1   45.81   12.92
   6  -8  -1  252.63   32.44
   6  -8  -1  255.53   33.16
  -6   8   1  251.87   29.86
  -6   8   1  157.49   27.99
  -6   8   1  193.57   26.21
  -6   8   1  266.04   29.66
  -6   8   1  191.79   21.93
   5  -8  -1  178.86   28.22
   5  -8  -1  126.56   24.81
  -5   8   1  128.62   21.92
  -5   8   1  127.56   21.78
  -5   8   1  124.31   22.81
  -5   8   1  156.68   21.95
   4  -8  -1   55.31   14.10
   4  -8  -1   83.94   18.34
  -4   8   1   64.40   15.41
  -4   8   1   31.89    7.24
  -4   8   1   53.16   10.77
  -4   8   1   52.01    7.78
  -4   8   1   54.76   13.64
   3  -8  -1  173.06   23.44
   3  -8  -1  107.50   22.13
   3  -8  -1  143.22   13.80
  -3   8   1  156.75   24.07
  -3   8   1  160.86   18.17
  -3   8   1  167.33   17.25
  -3   8   1  161.31   20.68
   2  -8  -1 1390.85  119.61
   2  -8  -1 1422.40  126.31
   2  -8  -1 1399.55  127.37
  -2   8   1 1273.56  127.80
  -2   8   1 1515.55  124.45
  -2   8   1 1364.06  122.19
  -2   8   1 1616.78  127.28
   1  -8  -1  818.88   71.38
   1  -8  -1  749.61   65.87
   1  -8  -1  626.71   71.42
  -1   8   1  817.33   72.12
  -1   8   1  698.82   68.52
  -1   8   1  723.89   72.65
  -1   8   1  803.92   69.02
  -1   8   1  843.10   70.52
   0  -8  -1  545.46   50.24
   0  -8  -1  525.53   43.65
   0  -8  -1  414.87   41.79
   0   8   1  494.92   45.11
   0   8   1  375.66   48.34
   0   8   1  435.03   48.43
   0   8   1  553.97   48.62
   0   8   1  485.13   46.33
  -1  -8  -1  214.86   23.57
  -1  -8  -1  213.89   19.98
  -1  -8  -1  215.47   24.73
  -1  -8  -1  228.02   26.79
   1   8   1  219.37   27.29
   1   8   1  228.25   26.21
   1   8   1  198.95   26.54
  -2  -8  -1  142.10   20.36
  -2  -8  -1  104.80   15.79
  -2  -8  -1  104.60   13.27
  -2  -8  -1  124.00   16.50
  -2  -8  -1   98.77    9.58
   2   8   1   75.64   19.15
   2   8   1  102.07   18.33
   2   8   1   70.45   17.60
  -3  -8  -1  935.23   78.21
  -3  -8  -1 1020.58   78.49
  -3  -8  -1  759.16   73.94
  -3  -8  -1  905.57   75.56
  -3  -8  -1  943.59   79.45
   3   8   1  954.78   80.46
   3   8   1  764.45   78.72
   3   8   1  750.74   79.82
  -4  -8  -1  833.87   71.68
  -4  -8  -1  903.31   68.07
  -4  -8  -1  786.21   71.51
  -4  -8  -1  710.52   70.25
  -4  -8  -1  834.34   66.00
   4   8   1  694.67   67.76
   4   8   1  791.05   72.75
   4   8   1  776.98   74.27
   4   8   1  690.63   71.32
  -5  -8  -1 1758.12  151.54
  -5  -8  -1 1731.84  152.36
  -5  -8  -1 1678.81  149.52
  -5  -8  -1 1770.37  153.92
   5   8   1 1979.27  157.07
   5   8   1 1751.03  149.90
   5   8   1 1903.45  154.42
   5   8   1 1760.84  155.57
  -6  -8  -1  463.13   51.08
  -6  -8  -1  525.37   53.66
  -6  -8  -1  505.18   47.17
  -6  -8  -1  565.67   50.64
  -6  -8  -1  495.53   55.36
   6   8   1  666.38   53.58
   6   8   1  592.99   56.13
   6   8   1  541.43   55.37
   6   8   1  606.81   48.42
  -7  -8  -1  848.40   80.15
  -7  -8  -1  941.97   83.22
  -7  -8  -1  941.57   85.57
  -7  -8  -1  981.44   81.71
  -7  -8  -1  924.00   77.93
   7   8   1  886.79   77.67
   7   8   1  979.16   84.99
   7   8   1  825.83   83.88
  -8  -8  -1   27.02   12.91
  -8  -8  -1   27.66    8.78
  -8  -8  -1   16.42    7.48
  -8  -8  -1    7.44    4.72
  -8  -8  -1   16.46   10.65
   8   8   1   19.85    7.88
   8   8   1    7.20    9.77
   8   8   1   25.40    5.28
   8   8   1   15.72    9.96
  -9  -8  -1    5.98    4.91
  -9  -8  -1   -5.25    5.14
  -9  -8  -1   -5.22    4.76
  -9  -8  -1   -4.02    6.38
  -9  -8  -1   -0.36    3.44
   9   8   1    1.15    1.81
   9   8   1    0.55    1.52
   9   8   1    9.05    5.25
   9   8   1    2.53    7.58
   9   8   1   -3.75    6.90
 -10  -8  -1  115.73   18.38
 -10  -8  -1  135.68   19.54
 -10  -8  -1  132.14   20.66
 -10  -8  -1  116.55   16.83
 -10  -8  -1  129.16   22.82
  10   8   1  168.31   23.93
  10   8   1  166.85   21.23
  10   8   1  109.09   12.06
  10   8   1  103.07   15.83
 -11  -8  -1   38.78   11.12
 -11  -8  -1   32.97   11.04
 -11  -8  -1   22.22   10.41
 -11  -8  -1   24.56    8.47
 -11  -8  -1   21.40    9.05
  11   8   1   17.17    5.02
  11   8   1   21.65   10.60
  11   8   1   32.80    9.15
  11   8   1   38.95   12.08
  11   8   1   11.59    8.36
 -12  -8  -1  273.51   29.57
 -12  -8  -1  244.21   29.94
 -12  -8  -1  259.46   32.02
 -12  -8  -1  268.84   34.52
 -12  -8  -1  258.42   30.46
  12   8   1  236.67   32.02
  12   8   1  344.53   37.98
  12   8   1  306.59   33.92
  12   8   1  257.56   25.93
 -13  -8  -1   24.00   11.81
 -13  -8  -1   40.06   10.67
 -13  -8  -1   35.65   12.31
 -13  -8  -1   38.57   10.45
 -13  -8  -1   29.57   14.88
 -13  -8  -1   25.59    9.98
  13   8   1   23.57   11.50
  13   8   1   30.92   12.47
  13   8   1   29.56   14.24
  13   8   1   32.52   10.38
  13   8   1   26.32    7.29
 -14  -8  -1   -3.71   10.39
 -14  -8  -1   -1.21    5.81
 -14  -8  -1  -12.21    7.36
 -14  -8  -1    1.55    7.24
 -14  -8  -1    5.23    9.34
 -14  -8  -1   -4.63    7.05
  14   8   1    3.19    8.81
  14   8   1   -1.72    8.24
  14   8   1   -6.84    4.24
  14   8   1  -11.77    7.49
  14   8   1   -3.03    7.36
  14   8   1    2.07    6.94
 -15  -8  -1  198.67   28.01
 -15  -8  -1  218.79   25.95
 -15  -8  -1  150.17   27.24
 -15  -8  -1  230.05   30.53
 -15  -8  -1  176.64   26.55
 -15  -8  -1  212.11   33.67
  15   8   1  141.87   24.41
  15   8   1  141.79   25.57
  15   8   1  156.84   29.65
  15   8   1  164.06   26.83
  15   8   1  226.04   22.68
  15   8   1  133.08   27.45
  15   8   1  130.75   23.71
  15   8   1  146.04   29.60
 -16  -8  -1   18.49   14.08
 -16  -8  -1   56.08   15.88
 -16  -8  -1   51.38   13.22
 -16  -8  -1   36.19   12.69
 -16  -8  -1   21.47   13.18
 -16  -8  -1   27.94   11.54
  16   8   1   22.55   10.47
  16   8   1   25.93   10.69
  16   8   1   42.17   17.14
  16   8   1   21.94   12.54
  16   8   1   39.57   13.03
  16   8   1   35.83   15.71
  16   8   1   34.80   17.54
  16   8   1   17.44   14.25
   9  -9  -1  221.41   38.71
   9  -9  -1  175.84   35.14
  -9   9   1  168.71   29.36
  -9   9   1  195.30   32.06
   8  -9  -1   17.12   14.04
   8  -9  -1   11.38   14.18
  -8   9   1   24.52   12.37
  -8   9   1   21.34    9.21
   7  -9  -1    5.53   10.36
   7  -9  -1   13.78   14.25
  -7   9   1    2.51    7.10
  -7   9   1  -11.08    8.36
  -7   9   1   -7.31    9.38
  -7   9   1    1.91    7.85
   6  -9  -1  163.68   28.78
   6  -9  -1  144.28   27.83
  -6   9   1  169.23   26.73
  -6   9   1  145.71   24.03
  -6   9   1  136.48   21.51
  -6   9   1   94.05   21.79
  -6   9   1  101.54   14.31
   5  -9  -1  129.85   23.77
   5  -9  -1   90.42   21.84
  -5   9   1   81.77   17.72
  -5   9   1   85.67   18.81
  -5   9   1   71.41   16.36
  -5   9   1  103.67   16.95
  -5   9   1   46.08   10.33
   4  -9  -1   55.02   17.78
   4  -9  -1   59.94   16.26
  -4   9   1   57.57   13.89
  -4   9   1   61.25    9.90
  -4   9   1   50.39   12.05
  -4   9   1   47.50    8.45
  -4   9   1   42.74   14.56
   3  -9  -1   75.66    8.03
   3  -9  -1  115.03   22.60
   3  -9  -1  116.05   20.71
  -3   9   1   73.26   12.49
  -3   9   1   72.99   13.28
  -3   9   1   72.64   15.64
  -3   9   1   90.83   16.70
   2  -9  -1    8.79    9.86
   2  -9  -1   16.08   10.65
   2  -9  -1   18.72    4.29
  -2   9   1   13.75   11.16
  -2   9   1   11.75    7.18
  -2   9   1   15.77    9.88
  -2   9   1   19.78    8.33
  -2   9   1   23.34    7.06
   1  -9  -1   51.65   14.63
   1  -9  -1   21.42    5.64
   1  -9  -1   16.10    9.16
  -1   9   1   25.82    9.58
  -1   9   1    7.72    6.74
  -1   9   1   34.10    9.28
  -1   9   1   21.96   11.39
  -1   9   1   23.06   12.45
   0  -9  -1   17.02    6.49
   0  -9  -1    9.94   11.82
   0  -9  -1   23.96   10.74
   0   9   1   11.69   10.73
   0   9   1   15.93   11.66
   0   9   1    6.53    7.81
   0   9   1   23.85    8.29
   0   9   1   13.57    8.19
  -1  -9  -1  960.41   82.49
  -1  -9  -1  816.66   79.28
  -1  -9  -1  916.72   86.73
  -1  -9  -1 1111.30   85.01
   1   9   1 1033.67   83.32
   1   9   1  870.01   86.93
   1   9   1  878.62   86.15
   1   9   1  973.90   85.40
  -2  -9  -1  443.85   43.13
  -2  -9  -1  444.13   38.15
  -2  -9  -1  406.07   45.22
   2   9   1  469.88   46.40
   2   9   1  474.20   47.71
   2   9   1  513.56   49.31
  -3  -9  -1    8.80    3.91
  -3  -9  -1   13.23    7.27
  -3  -9  -1    0.90    8.94
  -3  -9  -1    4.29    7.75
  -3  -9  -1   10.93    8.76
   3   9   1    8.43    9.56
   3   9   1    6.45    9.88
   3   9   1   -3.95   10.37
  -4  -9  -1  195.33   26.96
  -4  -9  -1  204.90   21.79
  -4  -9  -1  288.93   29.99
  -4  -9  -1  245.54   24.00
  -4  -9  -1  260.47   28.14
   4   9   1  296.67   30.32
   4   9   1  331.37   32.56
   4   9   1  262.33   30.98
  -5  -9  -1   26.39    8.61
  -5  -9  -1   41.58   11.50
  -5  -9  -1   40.83    7.15
  -5  -9  -1   29.98   11.71
   5   9   1   22.38   10.88
   5   9   1   25.60    5.97
   5   9   1   19.29   11.58
   5   9   1   14.89   12.60
  -6  -9  -1  205.06   26.02
  -6  -9  -1  263.64   24.29
  -6  -9  -1  194.33   23.74
   6   9   1  313.12   31.75
   6   9   1  222.34   28.71
   6   9   1  194.37   20.75
   6   9   1  207.60   25.41
  -7  -9  -1  908.45   84.86
  -7  -9  -1  952.36   80.35
  -7  -9  -1  867.12   76.31
  -7  -9  -1  947.90   83.50
  -7  -9  -1  937.28   81.16
   7   9   1  846.51   81.65
   7   9   1  863.98   77.11
   7   9   1 1003.24   85.95
  -8  -9  -1  326.56   32.19
  -8  -9  -1  306.17   31.53
  -8  -9  -1  281.22   28.03
  -8  -9  -1  299.42   35.51
  -8  -9  -1  298.26   33.71
   8   9   1  342.71   35.90
   8   9   1  302.56   28.13
   8   9   1  348.26   33.13
   8   9   1  287.56   34.58
  -9  -9  -1    1.70    5.19
  -9  -9  -1   -7.67    6.26
  -9  -9  -1    0.68    3.52
  -9  -9  -1   -0.82    5.96
  -9  -9  -1    3.62    5.91
   9   9   1   -4.18    5.96
   9   9   1   -4.50    3.12
   9   9   1   10.71    8.39
   9   9   1   -2.38    4.21
 -10  -9  -1    0.69    6.78
 -10  -9  -1   -2.58    6.53
 -10  -9  -1    6.08    4.38
 -10  -9  -1   -3.46    5.58
 -10  -9  -1    2.46    6.15
  10   9   1    6.65    8.16
  10   9   1    6.78    8.11
  10   9   1    5.88    5.84
 -11  -9  -1  155.50   21.79
 -11  -9  -1  148.90   25.90
 -11  -9  -1  156.29   17.47
 -11  -9  -1  123.59   21.95
 -11  -9  -1  148.64   22.14
  11   9   1  145.02   27.45
  11   9   1  136.33   23.29
  11   9   1  119.53   20.10
  11   9   1  117.35   12.44
  11   9   1  186.99   27.58
  11   9   1  139.03   12.91
 -12  -9  -1  203.00   25.27
 -12  -9  -1  229.35   35.77
 -12  -9  -1  184.45   30.97
 -12  -9  -1  246.46   28.34
 -12  -9  -1  181.93   26.35
  12   9   1  243.64   31.37
  12   9   1  265.71   21.79
  12   9   1  212.69   26.40
  12   9   1  193.78   34.66
  12   9   1  275.99   31.71
 -13  -9  -1  -13.75    6.05
 -13  -9  -1    3.50    6.41
 -13  -9  -1   -5.06    7.94
 -13  -9  -1   13.19    9.45
 -13  -9  -1   -2.88   11.28
  13   9   1    2.88   10.20
  13   9   1   14.21    4.16
  13   9   1   -1.69    6.41
  13   9   1    6.34    8.22
  13   9   1    4.73    7.53
 -14  -9  -1   24.81   10.24
 -14  -9  -1   23.26    9.20
 -14  -9  -1   29.37   14.91
 -14  -9  -1   13.07   11.86
 -14  -9  -1   17.62    9.03
  14   9   1    3.10   10.45
  14   9   1   20.28   11.59
  14   9   1   13.38    9.00
  14   9   1   19.76    6.02
  14   9   1   21.01    8.18
 -15  -9  -1  129.76   27.88
 -15  -9  -1  112.80   22.47
 -15  -9  -1   96.30   20.78
 -15  -9  -1  127.17   21.89
 -15  -9  -1  106.16   20.88
  15   9   1   88.50   18.36
  15   9   1  106.91   25.41
  15   9   1   67.31   16.45
  15   9   1  120.71   24.37
  15   9   1   94.56   21.24
  15   9   1  113.43   24.37
 -16  -9  -1   12.38   11.25
 -16  -9  -1   31.87   11.90
 -16  -9  -1   27.21   11.50
 -16  -9  -1   15.33   13.29
  16   9   1   -7.83    9.34
  16   9   1    6.58   12.22
  16   9   1   21.06   16.15
  16   9   1   10.61   12.85
  16   9   1    6.42   11.73
  16   9   1   22.49   11.00
  16   9   1   14.04   13.64
   9 -10  -1   33.96   15.52
   9 -10  -1    2.44   11.51
  -9  10   1   12.44   13.39
  -9  10   1   11.78   12.09
   8 -10  -1    4.04   14.29
   8 -10  -1   -7.83   13.10
  -8  10   1   13.55   10.76
  -8  10   1   14.03   10.29
   7 -10  -1   -1.68   13.92
   7 -10  -1    0.10   11.38
  -7  10   1    0.51    9.29
  -7  10   1    4.00   12.32
  -7  10   1   -8.96   10.34
   6 -10  -1   37.27   17.50
   6 -10  -1   61.31   19.44
  -6  10   1   30.95   12.41
  -6  10   1   25.96   13.31
  -6  10   1   32.80   13.90
   5 -10  -1  107.93   24.02
   5 -10  -1  145.79   27.11
  -5  10   1  106.30   22.12
  -5  10   1  134.46   22.88
  -5  10   1   97.23   14.65
  -5  10   1  161.35   26.23
   4 -10  -1   50.13   16.21
   4 -10  -1   24.87   14.16
  -4  10   1   34.11    7.16
  -4  10   1   32.13    8.09
  -4  10   1   37.87   11.77
  -4  10   1   37.55   12.64
   3 -10  -1   46.63    5.55
   3 -10  -1   45.35   14.68
   3 -10  -1   37.82   15.60
  -3  10   1   54.68   10.79
  -3  10   1   47.94   14.41
  -3  10   1   53.44   11.19
  -3  10   1   69.98   15.45
   2 -10  -1  222.60   18.79
   2 -10  -1  111.53   23.87
   2 -10  -1  219.47   28.82
  -2  10   1  199.65   32.37
  -2  10   1  150.33   21.89
  -2  10   1  173.48   22.80
  -2  10   1  182.70   28.41
  -2  10   1  209.78   22.40
   1 -10  -1    9.41    4.03
   1 -10  -1    7.58    8.47
   1 -10  -1    6.00    8.35
  -1  10   1   14.36    7.11
  -1  10   1   19.73    7.72
  -1  10   1   13.79    9.50
  -1  10   1   13.14    8.66
  -1  10   1   17.80    8.67
   0 -10  -1  359.45   33.19
   0 -10  -1  289.39   37.85
   0 -10  -1  324.38   36.26
   0  10   1  466.92   42.02
   0  10   1  266.96   33.58
   0  10   1  380.26   36.64
   0  10   1  378.97   38.01
   0  10   1  316.05   38.65
  -1 -10  -1  693.03   64.28
  -1 -10  -1  772.25   66.54
  -1 -10  -1  780.14   70.20
  -1 -10  -1  766.38   61.30
   1  10   1  845.68   71.96
   1  10   1  535.65   67.66
   1  10   1  598.54   64.16
   1  10   1  827.97   70.28
   1  10   1  639.81   66.51
  -2 -10  -1   88.31   15.00
  -2 -10  -1   99.90   19.46
  -2 -10  -1   85.13   14.83
   2  10   1  117.55   20.52
   2  10   1   67.77   16.71
   2  10   1   89.93   19.79
   2  10   1   99.18   19.67
  -3 -10  -1    3.38    5.44
  -3 -10  -1    0.29    4.46
  -3 -10  -1    3.26    7.29
  -3 -10  -1   17.83    8.57
   3  10   1   -0.44    7.03
   3  10   1   -2.83    7.75
   3  10   1  -15.90    6.89
  -4 -10  -1   94.77   11.47
  -4 -10  -1   76.35   14.70
  -4 -10  -1  135.74   20.19
  -4 -10  -1   75.76   15.23
  -4 -10  -1   69.94    9.31
   4  10   1   73.16   17.41
   4  10   1   90.51   19.88
   4  10   1   85.95   18.07
  -5 -10  -1   -1.34    5.67
  -5 -10  -1    3.85    3.74
  -5 -10  -1   -1.35    6.08
  -5 -10  -1    0.76    5.21
  -5 -10  -1    4.89    5.57
  -5 -10  -1    1.00    1.31
   5  10   1   -0.89    8.56
   5  10   1   -1.97    6.32
   5  10   1    4.64    6.76
  -6 -10  -1  658.15   63.47
  -6 -10  -1  793.76   66.26
  -6 -10  -1  750.42   62.74
   6  10   1  580.65   59.52
   6  10   1  795.35   69.26
   6  10   1  660.48   66.56
   6  10   1  692.22   65.37
  -7 -10  -1  620.62   57.37
  -7 -10  -1  627.79   55.89
  -7 -10  -1  636.33   59.40
   7  10   1  632.63   58.73
   7  10   1  789.92   64.22
   7  10   1  631.06   60.97
   7  10   1  490.70   52.33
  -8 -10  -1  573.25   51.84
  -8 -10  -1  605.40   50.99
  -8 -10  -1  566.47   54.21
   8  10   1  582.83   56.26
   8  10   1  495.05   46.50
   8  10   1  440.55   53.72
  -9 -10  -1   56.45   15.78
  -9 -10  -1   66.30   14.52
  -9 -10  -1   47.36   10.74
  -9 -10  -1   46.36    7.03
  -9 -10  -1   46.20   11.32
   9  10   1   46.65   13.47
   9  10   1   50.12   14.90
   9  10   1   30.63    6.00
   9  10   1   52.38   12.14
 -10 -10  -1  268.45   27.73
 -10 -10  -1  313.32   31.78
 -10 -10  -1  299.66   31.83
 -10 -10  -1  340.63   38.14
 -10 -10  -1  296.39   34.25
  10  10   1  300.03   36.17
  10  10   1  300.57   32.29
  10  10   1  244.13   34.23
 -11 -10  -1    9.45    8.07
 -11 -10  -1    5.81    7.41
 -11 -10  -1   12.18    7.74
 -11 -10  -1    6.35    5.38
 -11 -10  -1    9.02    8.29
  11  10   1    0.13    8.11
  11  10   1   11.51   10.25
  11  10   1    9.52    6.87
  11  10   1   11.25   10.36
 -12 -10  -1    2.86    7.89
 -12 -10  -1   -4.57    4.67
 -12 -10  -1   -6.78    9.27
 -12 -10  -1   19.04    8.58
 -12 -10  -1    3.43    6.98
  12  10   1    6.55   10.39
  12  10   1    1.98   11.10
  12  10   1    7.28    6.87
  12  10   1   -9.35    8.07
 -13 -10  -1  151.57   31.01
 -13 -10  -1  150.11   25.38
 -13 -10  -1  150.64   22.75
 -13 -10  -1  174.54   25.67
 -13 -10  -1  147.18   26.78
  13  10   1  225.81   35.97
  13  10   1  165.22   22.72
  13  10   1  205.80   31.56
  13  10   1  185.16   29.75
  13  10   1  190.75   19.80
 -14 -10  -1  686.22   69.40
 -14 -10  -1  659.83   64.10
 -14 -10  -1  706.08   73.18
 -14 -10  -1  725.36   67.07
 -14 -10  -1  666.38   66.48
  14  10   1  629.57   68.30
  14  10   1  753.50   66.22
  14  10   1  621.51   69.14
  14  10   1  742.73   75.21
  14  10   1  628.62   61.59
 -15 -10  -1    0.33    8.46
 -15 -10  -1    0.21    8.75
 -15 -10  -1   -7.54    7.76
 -15 -10  -1  -15.86    7.29
  15  10   1   13.76    7.04
  15  10   1  -19.01    8.66
  15  10   1   11.49   10.22
  15  10   1    8.51   11.79
  15  10   1   -4.84    9.92
 -16 -10  -1  197.94   30.14
 -16 -10  -1  218.73   29.64
 -16 -10  -1  160.78   29.75
 -16 -10  -1  190.37   29.28
  16  10   1  263.22   41.65
  16  10   1  196.21   26.35
  16  10   1  151.02   30.10
  16  10   1  143.30   28.67
  16  10   1  188.74   34.49
   8 -11  -1   15.01   14.53
   8 -11  -1   29.74   14.80
  -8  11   1    9.04    9.64
  -8  11   1   13.15   11.45
   7 -11  -1   79.09   23.41
   7 -11  -1  101.48   26.50
  -7  11   1  179.66   28.59
  -7  11   1  143.73   27.56
  -7  11   1  107.00   23.32
   6 -11  -1    7.89   12.61
   6 -11  -1   26.93   13.97
  -6  11   1   19.64   13.30
  -6  11   1   13.32   12.09
  -6  11   1   55.19   16.08
   5 -11  -1    9.09    9.96
   5 -11  -1  -14.94    8.46
  -5  11   1    1.33    8.19
  -5  11   1   -3.32    9.11
  -5  11   1   -1.28    5.21
  -5  11   1   -5.31    9.30
   4 -11  -1   65.88   20.37
   4 -11  -1   56.28   16.90
  -4  11   1   41.26   10.12
  -4  11   1   60.47   17.52
  -4  11   1   58.66    9.89
  -4  11   1   87.73   17.66
   3 -11  -1    7.76    9.42
   3 -11  -1    8.23   10.07
  -3  11   1   15.59    6.98
  -3  11   1   28.39   12.66
  -3  11   1   20.81    9.83
   2 -11  -1    4.78    3.32
   2 -11  -1   10.66   11.23
   2 -11  -1   10.68    9.50
  -2  11   1   15.14   10.07
  -2  11   1   -0.72    7.37
  -2  11   1    4.07    6.33
  -2  11   1   -0.51    5.05
   1 -11  -1  131.07   21.63
   1 -11  -1  101.93   13.46
   1 -11  -1  117.10   24.17
  -1  11   1  111.93   18.90
  -1  11   1  146.95   26.79
  -1  11   1  106.91   21.61
  -1  11   1  156.63   19.66
  -1  11   1   85.30   17.00
   0 -11  -1  103.11   20.39
   0 -11  -1  124.55   15.95
   0 -11  -1  174.23   27.21
   0  11   1  153.24   26.83
   0  11   1  130.39   23.11
   0  11   1  156.24   19.51
   0  11   1  135.31   21.52
   0  11   1  136.62   26.10
  -1 -11  -1    4.45    3.22
  -1 -11  -1   -7.89    5.54
  -1 -11  -1   21.64    8.30
  -1 -11  -1   12.67    5.56
   1  11   1   10.94    7.69
   1  11   1    8.88    6.23
   1  11   1   -7.36    6.33
   1  11   1    4.61    9.62
   1  11   1   20.13   10.57
  -2 -11  -1  100.06   16.76
  -2 -11  -1   95.82   20.33
  -2 -11  -1  107.16   16.94
  -2 -11  -1   82.05   16.95
   2  11   1  117.95   20.51
   2  11   1  144.59   24.34
   2  11   1  111.31   21.78
   2  11   1  102.84   21.29
  -3 -11  -1   47.30   13.74
  -3 -11  -1   75.89   12.62
  -3 -11  -1   69.94   14.96
  -3 -11  -1   72.52   13.57
   3  11   1   57.81   16.75
   3  11   1   45.94   14.47
   3  11   1   67.22   17.77
   3  11   1   32.60   13.69
  -4 -11  -1    0.67    5.00
  -4 -11  -1   -1.14    3.78
  -4 -11  -1   -3.10    6.94
  -4 -11  -1   -5.03    3.21
  -4 -11  -1   -2.85    4.91
   4  11   1    1.74    7.48
   4  11   1   -4.78    7.11
   4  11   1    3.11    7.08
  -5 -11  -1  103.29   12.49
  -5 -11  -1  122.28   19.13
  -5 -11  -1  129.66   21.30
  -5 -11  -1   69.40   16.00
  -5 -11  -1  106.05   10.05
  -5 -11  -1  106.90   16.24
   5  11   1  105.23   19.98
   5  11   1  111.12   20.34
   5  11   1   67.82   18.13
  -6 -11  -1   86.05   17.07
  -6 -11  -1   90.46   14.42
  -6 -11  -1   86.54   10.34
  -6 -11  -1   88.29   15.55
   6  11   1  105.13   20.13
   6  11   1   58.92   17.42
   6  11   1   66.47   15.32
  -7 -11  -1   85.90   14.85
  -7 -11  -1  104.18   17.11
  -7 -11  -1  103.55   19.24
   7  11   1  139.69   22.04
   7  11   1   81.61   10.57
   7  11   1   88.63   18.13
   7  11   1   81.37   18.99
  -8 -11  -1  174.70   22.28
  -8 -11  -1  183.42   21.13
  -8 -11  -1  175.46   26.88
   8  11   1  169.47   22.80
   8  11   1  172.10   27.98
   8  11   1  155.33   28.56
   8  11   1  166.75   16.51
  -9 -11  -1  262.32   28.40
  -9 -11  -1  286.01   32.14
  -9 -11  -1  296.89   28.30
   9  11   1  199.50   21.93
   9  11   1  235.82   28.94
   9  11   1  296.85   34.47
   9  11   1  341.53   36.09
 -10 -11  -1   66.84   14.26
 -10 -11  -1   90.55   17.31
 -10 -11  -1   83.66   18.32
  10  11   1   68.54    7.91
  10  11   1   51.92   13.79
  10  11   1   77.42   18.36
  10  11   1   71.46   18.02
 -11 -11  -1  138.43   23.66
 -11 -11  -1  106.05   18.55
 -11 -11  -1  120.16   20.53
  11  11   1   70.67   21.83
  11  11   1  144.35   18.61
  11  11   1  116.72   24.22
  11  11   1   85.67   21.26
 -12 -11  -1   63.77   16.22
 -12 -11  -1   63.19   11.16
 -12 -11  -1   56.15   13.80
 -12 -11  -1   85.34   16.72
  12  11   1  116.59   23.33
  12  11   1   47.89    7.76
  12  11   1   69.68   21.73
  12  11   1   69.80   14.51
  12  11   1   83.30   19.66
 -13 -11  -1   32.61   11.95
 -13 -11  -1   35.83    8.56
 -13 -11  -1   41.69   11.78
 -13 -11  -1   31.45   12.31
  13  11   1   17.49   14.64
  13  11   1   67.15   18.60
  13  11   1   36.71   16.50
  13  11   1   15.31    5.21
  13  11   1   34.21   10.74
 -14 -11  -1  260.29   33.80
 -14 -11  -1  285.67   32.95
 -14 -11  -1  254.92   32.23
 -14 -11  -1  283.97   29.04
  14  11   1  267.04   31.39
  14  11   1  209.35   36.83
  14  11   1  184.72   34.67
  14  11   1  294.77   39.77
 -15 -11  -1   -3.08    8.70
 -15 -11  -1   18.88   12.30
 -15 -11  -1    9.89    8.99
  15  11   1   -6.73   11.41
  15  11   1   22.05   10.56
  15  11   1   11.25   12.04
  15  11   1  -10.80   14.33
 -16 -11  -1  272.67   34.92
 -16 -11  -1  236.34   38.10
 -16 -11  -1  251.74   37.17
  16  11   1  343.78   40.46
  16  11   1  248.19   39.84
  16  11   1  335.04   43.98
   6 -12  -1   -1.01   13.51
   6 -12  -1    0.34   10.39
  -6  12   1    0.90   11.62
  -6  12   1   -2.29   13.05
  -6  12   1    4.29    8.27
   5 -12  -1    1.47   11.83
   5 -12  -1    9.18   12.26
  -5  12   1    0.75    9.30
  -5  12   1    8.48   10.90
  -5  12   1   11.45   10.19
   4 -12  -1   19.40   14.78
   4 -12  -1    7.02    9.36
  -4  12   1    9.87    7.02
  -4  12   1   -8.63    7.20
  -4  12   1    2.30   11.53
  -4  12   1   -4.54    7.85
   3 -12  -1    0.74    9.90
   3 -12  -1   23.60   14.75
  -3  12   1   15.61    8.83
  -3  12   1   24.55    9.20
  -3  12   1   31.00   12.57
  -3  12   1   30.15   12.45
   2 -12  -1   -7.47    7.30
   2 -12  -1   -2.90    3.26
   2 -12  -1  -11.12    8.53
  -2  12   1    2.92    6.68
  -2  12   1    1.34    9.76
  -2  12   1    6.90    7.80
  -2  12   1    6.67    7.12
   1 -12  -1   -1.18    3.71
   1 -12  -1   -6.67    4.72
   1 -12  -1   -0.15    8.46
  -1  12   1   -3.08    6.87
  -1  12   1   -4.29    6.18
  -1  12   1   -0.92   10.57
  -1  12   1    3.55    8.11
  -1  12   1    3.66    7.55
   0 -12  -1    2.86    9.83
   0 -12  -1   -2.11    6.42
   0 -12  -1    5.01    5.28
   0  12   1   -7.30    9.14
   0  12   1   -5.72    6.96
   0  12   1    2.18    6.63
   0  12   1    1.79    7.14
   0  12   1  -12.88    5.72
  -1 -12  -1   91.70   17.80
  -1 -12  -1   90.28   21.59
  -1 -12  -1  137.35   16.29
   1  12   1  128.52   24.95
   1  12   1  124.95   21.46
   1  12   1  143.74   20.29
   1  12   1  100.66   23.91
   1  12   1  111.78   22.01
  -2 -12  -1  166.38   28.36
  -2 -12  -1  198.36   23.61
  -2 -12  -1  224.75   23.68
  -2 -12  -1  259.58   27.64
   2  12   1  160.79   29.27
   2  12   1  131.27   20.91
   2  12   1  269.46   30.76
   2  12   1  215.19   26.73
   2  12   1  193.88   27.20
  -3 -12  -1    6.09    8.08
  -3 -12  -1   36.19    9.26
  -3 -12  -1   30.69   10.44
  -3 -12  -1   38.89   13.51
   3  12   1   23.00   12.03
   3  12   1   21.19   10.49
   3  12   1   29.63   13.21
   3  12   1   44.27   14.90
  -4 -12  -1   67.63   16.54
  -4 -12  -1   64.04   14.27
  -4 -12  -1   66.12   13.46
  -4 -12  -1   59.57   10.59
   4  12   1   35.72   14.75
   4  12   1   43.71   14.76
   4  12   1   65.22   16.19
   4  12   1   39.36   14.25
  -5 -12  -1    2.61    4.29
  -5 -12  -1    9.73    7.67
  -5 -12  -1    3.07    6.34
  -5 -12  -1    0.16    3.00
  -5 -12  -1   11.16    9.90
  -5 -12  -1    6.92    8.05
   5  12   1    8.91    8.38
   5  12   1    7.42    8.98
   5  12   1    9.15   11.32
  -6 -12  -1  132.14   21.84
  -6 -12  -1  149.34   24.21
  -6 -12  -1  159.39   16.45
  -6 -12  -1  153.05   19.73
   6  12   1  145.00   26.02
   6  12   1  186.52   23.98
   6  12   1   99.62   22.67
  -7 -12  -1  176.88   21.70
  -7 -12  -1  249.63   26.25
  -7 -12  -1  160.20   21.90
   7  12   1  131.48   25.13
   7  12   1  234.27   29.09
   7  12   1  170.54   29.62
  -8 -12  -1   26.23   11.00
  -8 -12  -1   44.91   10.68
  -8 -12  -1   52.71   13.78
   8  12   1   62.84   17.30
   8  12   1   34.20   13.45
   8  12   1   25.63   12.00
  -9 -12  -1   94.68   18.98
  -9 -12  -1  100.60   16.41
  -9 -12  -1   56.27   13.53
   9  12   1   71.11   16.56
   9  12   1   67.49   17.78
   9  12   1   98.26   21.54
 -10 -12  -1    6.27    7.34
 -10 -12  -1   -7.27    4.62
 -10 -12  -1   -1.79    7.30
  10  12   1   -5.87    6.95
  10  12   1    0.08   10.59
  10  12   1   -7.20    8.33
  10  12   1    2.16   11.43
 -11 -12  -1  184.03   23.76
 -11 -12  -1  149.43   26.13
 -11 -12  -1  176.40   24.39
  11  12   1   99.39   24.86
  11  12   1  108.53   21.53
  11  12   1  118.22   25.76
  11  12   1  173.61   32.43
 -12 -12  -1  192.43   24.23
 -12 -12  -1  175.78   30.16
 -12 -12  -1  156.07   26.10
  12  12   1  195.65   33.41
  12  12   1  236.22   27.19
  12  12   1  147.22   31.63
  12  12   1  172.07   31.48
 -13 -12  -1  396.88   41.99
 -13 -12  -1  379.75   44.83
 -13 -12  -1  391.01   42.55
  13  12   1  360.82   46.73
  13  12   1  403.30   51.27
  13  12   1  331.73   41.22
  13  12   1  492.57   50.36
 -14 -12  -1   45.64   13.91
 -14 -12  -1   28.51   12.46
 -14 -12  -1   45.96   16.06
  14  12   1   50.29   19.37
  14  12   1    7.20   14.27
  14  12   1   18.20   15.21
  14  12   1   35.08   12.38
 -15 -12  -1  134.99   21.64
 -15 -12  -1  109.46   22.25
 -15 -12  -1  113.49   22.91
  15  12   1  110.30   25.46
  15  12   1  105.76   29.20
  15  12   1  105.49   25.56
  15  12   1   73.63   17.82
   5 -13  -1   12.89   15.14
   5 -13  -1    1.81   12.56
  -5  13   1   -6.18   12.16
  -5  13   1   -5.00   10.98
  -5  13   1    4.98   11.64
   4 -13  -1   -0.08    9.12
   4 -13  -1    3.01   13.27
  -4  13   1    4.94    9.51
  -4  13   1    0.36   11.97
   3 -13  -1   43.17   16.62
   3 -13  -1   48.19   17.15
  -3  13   1   33.76   16.35
  -3  13   1   23.01   12.42
  -3  13   1   21.70   11.75
  -3  13   1   26.55   12.59
   2 -13  -1   86.98   22.35
   2 -13  -1   26.02   14.31
  -2  13   1   79.87   15.90
  -2  13   1  116.59   25.31
  -2  13   1   78.10   15.56
  -2  13   1  140.95   22.95
   1 -13  -1   58.05    9.81
   1 -13  -1   56.88   16.39
   1 -13  -1   73.61   20.43
  -1  13   1   74.40   14.94
  -1  13   1   36.51   12.79
  -1  13   1   25.99   13.32
  -1  13   1   55.52   17.19
   0 -13  -1   40.29    9.39
   0 -13  -1   57.78   18.01
   0 -13  -1   48.37   13.18
   0  13   1   20.14   10.55
   0  13   1   46.85   12.72
   0  13   1   51.94   15.27
   0  13   1   40.31   15.95
   0  13   1   31.35   15.98
  -1 -13  -1  126.23   19.13
  -1 -13  -1  153.64   21.01
  -1 -13  -1  126.26   26.73
   1  13   1  162.97   22.69
   1  13   1  155.13   24.56
   1  13   1   90.47   21.85
   1  13   1  147.53   26.92
   1  13   1  136.42   27.55
  -2 -13  -1   45.54   14.28
  -2 -13  -1   42.16   10.65
  -2 -13  -1   42.48   12.19
  -2 -13  -1   61.71   16.17
   2  13   1   50.93   14.20
   2  13   1   69.42   19.73
   2  13   1   47.80   16.25
   2  13   1   29.21   14.61
   2  13   1   30.11   11.19
  -3 -13  -1   33.94   11.50
  -3 -13  -1   35.52   11.40
  -3 -13  -1   30.42   13.18
  -3 -13  -1   27.97    9.06
   3  13   1   22.63   10.44
   3  13   1   21.84   13.37
   3  13   1   22.39    7.96
   3  13   1   20.11   14.09
   3  13   1   20.47   12.17
  -4 -13  -1   60.52   16.39
  -4 -13  -1   62.48   14.90
  -4 -13  -1   61.52   12.00
  -4 -13  -1   70.99   16.36
   4  13   1   82.25   18.01
   4  13   1   59.15   17.94
   4  13   1   54.16   18.94
   4  13   1   78.13   18.79
  -5 -13  -1   13.20   10.03
  -5 -13  -1    7.12    9.20
  -5 -13  -1   20.24    6.33
  -5 -13  -1   19.67   10.23
  -5 -13  -1   14.38    8.15
   5  13   1    2.01    8.60
   5  13   1   12.57   10.30
   5  13   1   18.13   10.40
   5  13   1    2.14    9.21
  -6 -13  -1   18.28   10.70
  -6 -13  -1   31.51    9.64
  -6 -13  -1   32.65    9.85
  -6 -13  -1   25.17    6.56
   6  13   1   21.10   11.88
   6  13   1   19.28   13.26
   6  13   1   32.21   12.13
   6  13   1   25.23   14.41
  -7 -13  -1   -4.00    5.10
  -7 -13  -1    5.27    7.88
  -7 -13  -1  -12.10    6.18
   7  13   1   -1.65   10.65
   7  13   1    7.25    8.58
   7  13   1    9.78   11.42
   7  13   1    3.64    7.59
  -8 -13  -1  177.24   26.73
  -8 -13  -1  196.20   23.44
  -8 -13  -1  237.72   28.28
   8  13   1  195.97   26.18
   8  13   1  121.14   28.00
   8  13   1  156.00   32.43
   8  13   1  172.33   30.06
  -9 -13  -1   39.36   14.30
  -9 -13  -1   40.78   12.71
  -9 -13  -1   55.46   12.74
   9  13   1   50.03   12.33
   9  13   1   18.58   12.02
   9  13   1   20.62   13.35
   9  13   1   22.10   11.96
 -10 -13  -1   92.30   16.87
 -10 -13  -1   75.97   19.05
 -10 -13  -1  108.64   19.85
  10  13   1   64.95   19.93
  10  13   1  116.59   20.45
  10  13   1   73.81   20.21
  10  13   1   74.15   22.48
 -11 -13  -1    2.61    7.76
 -11 -13  -1    5.97    7.40
 -11 -13  -1    0.48    8.34
  11  13   1    2.09    9.44
  11  13   1   12.79   13.93
  11  13   1   12.17   10.30
  11  13   1    4.58   11.11
 -12 -13  -1   51.16   15.73
 -12 -13  -1   92.81   21.65
 -12 -13  -1   79.66   16.38
  12  13   1   55.88   14.67
  12  13   1   70.85   22.96
  12  13   1   75.27   22.05
  12  13   1   64.58   17.88
 -13 -13  -1    3.72    7.92
 -13 -13  -1   -1.01    8.32
 -13 -13  -1   -0.14   10.13
  13  13   1    1.97   11.32
  13  13   1    3.70   13.09
  13  13   1    4.44    9.16
  13  13   1   -9.55   10.22
 -14 -13  -1    6.68   10.76
 -14 -13  -1   -5.34    5.87
 -14 -13  -1   18.93   13.68
  14  13   1    4.69   14.39
  14  13   1    1.51    9.38
  14  13   1   -1.55   11.55
  14  13   1   -5.11   12.59
 -15 -13  -1   25.78   10.53
 -15 -13  -1    2.21   10.19
 -15 -13  -1    2.24   11.78
  15  13   1   20.11   13.27
  15  13   1    8.11   10.86
  15  13   1   45.88   21.20
  15  13   1    4.11   14.06
   4 -14  -1   37.09   16.17
   4 -14  -1    7.29   14.53
  -4  14   1   30.39   14.73
  -4  14   1   37.61   17.49
   3 -14  -1   50.51   19.54
   3 -14  -1   36.25   14.51
  -3  14   1   44.44   15.33
  -3  14   1   28.96   15.75
  -3  14   1   18.79   11.94
  -3  14   1   38.33   13.20
   2 -14  -1    8.13   12.82
   2 -14  -1    2.76    8.84
  -2  14   1    0.22   10.73
  -2  14   1   -3.55    9.99
  -2  14   1   -1.63    9.64
  -2  14   1    3.68    8.91
   1 -14  -1   -3.64   10.46
   1 -14  -1   12.62    5.85
   1 -14  -1   16.34   12.76
  -1  14   1    1.93    6.96
  -1  14   1   -2.84    7.87
  -1  14   1   21.10   14.49
  -1  14   1   -6.53    9.85
   0 -14  -1  171.41   32.24
   0 -14  -1  135.62   23.72
   0 -14  -1  166.80   18.30
   0  14   1  132.84   23.09
   0  14   1  137.85   30.40
   0  14   1  119.43   22.93
   0  14   1  104.72   25.58
   0  14   1  136.99   26.49
  -1 -14  -1   53.29   18.83
  -1 -14  -1   71.19   17.22
  -1 -14  -1   64.03   13.40
  -1 -14  -1   73.53   18.64
   1  14   1   59.40   18.49
   1  14   1   53.21   15.06
   1  14   1   87.08   20.45
   1  14   1   84.93   22.61
   1  14   1   39.77   12.69
  -2 -14  -1   86.80   18.71
  -2 -14  -1  135.72   26.16
  -2 -14  -1  106.90   17.93
  -2 -14  -1   83.66   17.16
   2  14   1   55.89   19.85
   2  14   1   88.77   17.49
   2  14   1  114.27   24.96
   2  14   1   87.44   20.85
   2  14   1   86.06   23.14
  -3 -14  -1   12.43   11.32
  -3 -14  -1   10.29    8.76
  -3 -14  -1   -4.05    6.01
  -3 -14  -1   -6.25    6.92
   3  14   1   -1.94    9.99
   3  14   1   -0.47    9.98
   3  14   1    7.60    7.18
   3  14   1  -13.76    7.17
   3  14   1    2.96   10.07
  -4 -14  -1   62.07   15.12
  -4 -14  -1   53.32   17.63
  -4 -14  -1   74.46   13.60
  -4 -14  -1   77.72   18.02
   4  14   1   47.06   17.17
   4  14   1   58.05   18.95
   4  14   1   55.57   18.64
   4  14   1   62.77   18.20
  -5 -14  -1   74.68   17.54
  -5 -14  -1   56.17   15.37
  -5 -14  -1   42.37    9.27
  -5 -14  -1   53.94   17.63
  -5 -14  -1   73.02   13.80
   5  14   1   46.76   16.25
   5  14   1   49.90   15.94
   5  14   1   53.95   18.81
   5  14   1   41.75   15.89
  -6 -14  -1  131.22   23.79
  -6 -14  -1  127.48   21.20
  -6 -14  -1  167.76   26.22
   6  14   1  126.40   24.53
   6  14   1  139.64   30.12
   6  14   1  132.15   25.91
   6  14   1  155.15   29.11
  -7 -14  -1   20.94    9.21
  -7 -14  -1   14.46    9.21
  -7 -14  -1   30.89   12.01
   7  14   1   -0.43   11.91
   7  14   1   14.03   12.92
   7  14   1   14.37   13.10
   7  14   1   24.07   12.40
  -8 -14  -1   32.59   10.11
  -8 -14  -1   19.63   12.18
  -8 -14  -1   33.20   12.97
   8  14   1   10.74    9.97
   8  14   1   49.01   15.66
   8  14   1   24.16   14.60
   8  14   1   22.67   13.74
  -9 -14  -1  149.20   27.44
  -9 -14  -1  132.11   20.88
  -9 -14  -1  114.02   21.57
   9  14   1  106.64   21.89
   9  14   1  233.22   35.89
   9  14   1   96.17   24.29
   9  14   1  161.31   32.11
 -10 -14  -1  438.53   49.71
 -10 -14  -1  407.17   44.88
 -10 -14  -1  505.32   48.51
  10  14   1  382.91   50.94
  10  14   1  482.74   56.98
  10  14   1  468.04   49.18
  10  14   1  420.21   52.11
 -11 -14  -1    5.87    7.84
 -11 -14  -1   19.48   10.73
 -11 -14  -1    0.31    9.25
  11  14   1    1.71   10.40
  11  14   1   15.53   12.96
  11  14   1   14.06    9.92
  11  14   1    4.49   13.44
 -12 -14  -1   -5.98    8.48
 -12 -14  -1    0.56    9.69
 -12 -14  -1    1.60    8.74
  12  14   1    4.41    9.76
  12  14   1    8.08   12.28
  12  14   1    0.28   12.54
  12  14   1  -14.67   10.62
 -13 -14  -1    0.25   12.23
 -13 -14  -1   -9.42    7.05
 -13 -14  -1   -3.26    9.02
  13  14   1    5.26   13.13
  13  14   1   27.69   11.11
  13  14   1   -3.67   11.60
  13  14   1  -10.85   10.86
 -14 -14  -1    7.05   10.02
 -14 -14  -1   11.87   12.02
 -14 -14  -1   -4.29    6.88
  14  14   1    3.40   12.71
  14  14   1    8.95   10.54
  14  14   1  -17.99    9.80
  14  14   1    1.63   13.14
   2 -15  -1   -8.62   11.15
   2 -15  -1   -1.01   10.18
  -2  15   1  -17.46   13.71
  -2  15   1    6.76    9.97
  -2  15   1   -4.68   12.62
  -2  15   1   10.49   15.26
   1 -15  -1    3.50   11.55
   1 -15  -1  -16.22    9.91
  -1  15   1   20.33   11.91
  -1  15   1    0.62   10.03
  -1  15   1   -0.96   11.10
  -1  15   1   12.47   12.22
   0 -15  -1   32.40    8.78
   0 -15  -1   44.96   15.47
   0 -15  -1   41.17   15.01
   0 -15  -1   26.92   16.36
   0  15   1   21.08   14.21
   0  15   1   36.94   13.01
   0  15   1   22.11   10.98
   0  15   1   13.28   13.03
  -1 -15  -1  219.69   32.59
  -1 -15  -1  288.11   36.06
  -1 -15  -1  201.05   28.21
  -1 -15  -1  156.27   25.19
   1  15   1  231.25   26.97
   1  15   1  206.61   36.46
   1  15   1  168.16   29.80
   1  15   1  139.72   30.31
   1  15   1  227.97   38.69
  -2 -15  -1  105.80   22.23
  -2 -15  -1  144.17   22.15
  -2 -15  -1  101.36   18.80
  -2 -15  -1  130.69   27.59
   2  15   1   98.93   19.09
   2  15   1  139.44   24.83
   2  15   1  121.07   29.83
   2  15   1  110.71   26.73
   2  15   1  105.68   25.79
  -3 -15  -1   22.89   13.10
  -3 -15  -1   31.33   12.96
  -3 -15  -1   34.11   11.54
  -3 -15  -1   39.73   12.26
   3  15   1   45.64   17.75
   3  15   1    2.60    9.56
   3  15   1    3.23   12.54
   3  15   1    9.04    8.22
   3  15   1    4.68    9.25
  -4 -15  -1  233.43   36.72
  -4 -15  -1  235.60   28.40
  -4 -15  -1  175.53   27.52
  -4 -15  -1  186.83   23.23
   4  15   1  191.12   24.30
   4  15   1  159.91   29.90
   4  15   1  169.46   33.43
   4  15   1  144.67   31.21
   4  15   1  234.16   38.84
  -5 -15  -1   70.19   16.17
  -5 -15  -1   38.77   10.18
  -5 -15  -1   61.60   14.38
  -5 -15  -1   65.28   17.93
  -5 -15  -1   72.73   17.99
   5  15   1   57.88   19.76
   5  15   1   56.46   18.09
   5  15   1   36.06   15.94
   5  15   1   50.50   20.30
  -6 -15  -1    1.81    5.26
  -6 -15  -1    0.58    8.60
  -6 -15  -1   20.20   12.18
  -6 -15  -1   15.54   11.03
   6  15   1   20.79   14.68
   6  15   1    7.58   11.60
   6  15   1   -1.77   10.20
   6  15   1    8.10   11.81
  -7 -15  -1   83.54   19.05
  -7 -15  -1   98.72   20.32
  -7 -15  -1  106.49   17.86
   7  15   1   44.25   19.21
   7  15   1   51.00   20.59
   7  15   1   76.05   19.92
   7  15   1  116.85   26.44
  -8 -15  -1  207.72   30.94
  -8 -15  -1  240.53   25.96
  -8 -15  -1  190.23   30.35
   8  15   1  201.11   28.77
   8  15   1  138.18   32.61
   8  15   1  208.40   34.46
   8  15   1  101.31   28.36
  -9 -15  -1  125.33   24.82
  -9 -15  -1  230.52   29.81
  -9 -15  -1  165.71   22.97
   9  15   1  161.55   30.62
   9  15   1  119.08   28.98
   9  15   1  128.09   25.19
   9  15   1   54.50   21.62
 -10 -15  -1   47.85   13.63
 -10 -15  -1   44.81   15.69
 -10 -15  -1   24.83   10.77
  10  15   1    6.54   10.54
  10  15   1   23.14   13.95
  10  15   1   15.23   14.59
  10  15   1   40.53   13.96
 -11 -15  -1   43.02   13.43
 -11 -15  -1   26.93   13.40
 -11 -15  -1   29.07   14.61
  11  15   1   39.79   14.07
  11  15   1    5.80   14.13
  11  15   1   39.99   20.08
  11  15   1   26.18   15.32
 -12 -15  -1   -8.21    8.39
 -12 -15  -1  -11.78    8.35
 -12 -15  -1  -16.09    6.64
  12  15   1   -0.07    9.33
  12  15   1   16.15   11.96
  12  15   1   17.27   14.05
  12  15   1    1.27   11.14
 -13 -15  -1   53.41   15.18
 -13 -15  -1   98.45   20.21
 -13 -15  -1   73.27   15.20
  13  15   1   63.04   23.30
  13  15   1   57.82   20.93
  13  15   1   71.27   21.26
  13  15   1   89.88   19.89
   0 -16  -1   30.32   15.27
   0 -16  -1   21.40   14.20
   0 -16  -1   61.28   19.06
   0  16   1   28.58   15.44
   0  16   1   29.15   17.32
   0  16   1   21.94   17.03
   0  16   1   20.92   12.49
  -1 -16  -1   30.99   14.54
  -1 -16  -1   70.95   18.49
  -1 -16  -1   56.73   22.13
  -1 -16  -1   42.95   11.85
   1  16   1   67.79   19.07
   1  16   1   36.55   18.20
   1  16   1   34.83   15.42
   1  16   1   44.96   13.32
  -2 -16  -1   12.30   11.38
  -2 -16  -1    9.02   10.51
  -2 -16  -1   -2.98   14.90
  -2 -16  -1   12.82    8.66
   2  16   1   -1.95   14.22
   2  16   1    7.09    9.85
   2  16   1    7.33   13.48
   2  16   1    1.23   10.59
   2  16   1   16.25   14.68
  -3 -16  -1   -2.21   10.24
  -3 -16  -1   -6.88    9.08
  -3 -16  -1   -4.16   11.54
  -3 -16  -1  -11.90    8.09
   3  16   1   10.72   12.88
   3  16   1  -15.03    6.82
   3  16   1   12.22   13.43
   3  16   1  -13.61   11.13
   3  16   1   31.44   13.95
  -4 -16  -1   62.29   18.37
  -4 -16  -1   51.26   15.03
  -4 -16  -1  123.65   26.20
  -4 -16  -1   63.99   14.33
   4  16   1   59.58   13.63
   4  16   1   62.03   20.93
   4  16   1   55.88   16.32
   4  16   1   49.67   20.29
   4  16   1   75.64   22.86
  -5 -16  -1   28.11   14.26
  -5 -16  -1   21.19   14.85
  -5 -16  -1   50.65   12.35
  -5 -16  -1   62.86   21.28
  -5 -16  -1   77.91   16.56
   5  16   1   66.94   14.24
   5  16   1   65.50   20.97
   5  16   1   39.36   16.70
   5  16   1   61.09   21.53
   5  16   1   79.30   24.32
  -6 -16  -1   75.15   16.57
  -6 -16  -1   28.75   10.33
  -6 -16  -1   80.08   15.82
  -6 -16  -1   29.94   14.25
   6  16   1   51.70   16.80
   6  16   1   33.38   17.12
   6  16   1   44.97   17.48
   6  16   1   63.23   22.59
  -7 -16  -1    7.84   11.84
  -7 -16  -1   33.96   14.36
  -7 -16  -1    3.23    9.21
   7  16   1   18.15   14.52
   7  16   1    4.81   12.01
   7  16   1   -3.09   12.84
   7  16   1   17.07   15.10
  -8 -16  -1   16.80   10.91
  -8 -16  -1   16.44   11.32
  -8 -16  -1   -5.32    9.57
   8  16   1   28.53   16.75
   8  16   1   30.92   16.03
   8  16   1    7.90   10.14
   8  16   1   -9.68    8.36
  -9 -16  -1   59.42   17.30
  -9 -16  -1   72.52   17.39
  -9 -16  -1   27.59   13.57
   9  16   1   56.14   18.50
   9  16   1   87.74   22.43
   9  16   1   43.61   16.82
   9  16   1   53.45   20.68
 -10 -16  -1    4.99    9.55
 -10 -16  -1   -8.27    7.34
 -10 -16  -1    4.23   10.29
  10  16   1   -1.43   10.88
  10  16   1    6.34   13.69
  10  16   1  -17.48    8.33
  10  16   1    4.62   11.06
 -11 -16  -1    5.38   10.35
 -11 -16  -1  -16.14    9.49
 -11 -16  -1   -4.38    7.98
  11  16   1   12.57   16.36
  11  16   1    4.97   15.41
  11  16   1    3.95   13.21
  11  16   1  -11.77   10.68
 -12 -16  -1    7.26    9.25
 -12 -16  -1   42.75   16.44
 -12 -16  -1   84.95   20.43
  12  16   1    8.95   18.21
  12  16   1   51.23   17.20
  12  16   1   13.96   12.44
  12  16   1   24.40   18.95
  -3 -17  -1   59.85   15.11
  -3 -17  -1   51.95   16.91
  -3 -17  -1   65.43   22.38
  -3 -17  -1   60.40   17.35
   3  17   1   62.15   17.89
   3  17   1   82.45   25.27
   3  17   1   38.47   18.51
   3  17   1   54.09   22.44
   3  17   1   36.95   14.61
  -4 -17  -1   66.25   21.24
  -4 -17  -1   24.07   13.15
  -4 -17  -1  101.22   22.62
  -4 -17  -1   68.25   15.70
   4  17   1   76.79   21.98
   4  17   1   54.84   21.30
   4  17   1   53.31   13.35
   4  17   1   70.44   20.08
   4  17   1  120.55   29.85
  -5 -17  -1  195.79   33.50
  -5 -17  -1  174.26   28.92
  -5 -17  -1  264.65   40.76
  -5 -17  -1  236.39   31.75
   5  17   1  225.07   39.40
   5  17   1  182.00   37.40
   5  17   1  158.21   32.33
   5  17   1  243.40   39.64
  -6 -17  -1  128.11   21.07
  -6 -17  -1   86.31   19.30
  -6 -17  -1   96.25   21.80
   6  17   1   93.16   23.42
   6  17   1   90.95   27.23
   6  17   1   54.36   19.78
   6  17   1   49.41   19.89
   6  17   1   63.49   15.05
  -7 -17  -1  -10.75    8.50
  -7 -17  -1   17.57   10.43
  -7 -17  -1    0.94    8.36
   7  17   1    4.88   15.11
   7  17   1   -6.45   14.76
   7  17   1    8.54   12.20
   7  17   1   -4.22    7.55
   7  17   1    6.64   13.86
  -8 -17  -1    6.57   12.14
  -8 -17  -1    7.59   10.42
  -8 -17  -1   17.21   12.33
   8  17   1    0.91   15.76
   8  17   1   -1.44   10.40
   8  17   1   29.06   19.08
   8  17   1   25.42   13.89
  -9 -17  -1   -6.91   11.71
  -9 -17  -1   11.10   10.46
  -9 -17  -1   19.09   11.69
   9  17   1   18.60   14.97
   9  17   1   31.28   15.36
   9  17   1   -4.03   11.98
   9  17   1   14.63   13.05
 -10 -17  -1   64.19   18.32
 -10 -17  -1   51.37   15.03
 -10 -17  -1  100.86   22.67
  10  17   1   49.55   22.47
  10  17   1   71.63   20.77
  10  17   1   63.74   22.67
  10  17   1   74.73   18.69
   8  16  -2   -9.58   14.68
   8  16  -2   18.02   17.46
   8  16  -2   18.13   14.34
  -8 -16   2    3.08   10.92
  -8 -16   2    2.43   10.49
  -8 -16   2   27.42   14.64
   7  16  -2   52.80   23.39
   7  16  -2   34.60   16.37
   7  16  -2   49.93   20.42
  -7 -16   2   44.70   16.20
  -7 -16   2   89.98   20.66
  -7 -16   2    7.11   11.44
   6  16  -2  327.72   50.13
   6  16  -2  217.19   41.39
   6  16  -2  212.41   40.26
  -6 -16   2  347.32   39.40
  -6 -16   2  307.40   32.68
  -6 -16   2  307.68   38.27
   5  16  -2  233.25   40.55
   5  16  -2  138.30   31.93
   5  16  -2  226.02   41.44
   5  16  -2  170.73   34.74
  -5 -16   2  167.84   30.12
  -5 -16   2  222.70   33.85
  -5 -16   2  203.26   34.88
   4  16  -2  244.38   41.87
   4  16  -2  247.28   42.08
   4  16  -2  178.40   34.71
   4  16  -2  165.61   36.51
  -4 -16   2  235.34   34.44
  -4 -16   2  197.02   28.11
  -4 -16   2  274.24   35.82
  -4 -16   2  210.49   34.53
   3  16  -2  597.81   70.48
   3  16  -2  473.09   66.88
  -3 -16   2  553.11   62.51
  -3 -16   2  760.17   68.38
  -3 -16   2  618.45   59.65
  -3 -16   2  703.54   69.83
   2  16  -2  161.16   33.37
   2  16  -2   71.60   23.21
   2  16  -2  178.17   33.79
   2  16  -2   86.48   26.69
   2  16  -2  152.80   26.50
  -2 -16   2  183.24   27.35
  -2 -16   2  118.32   26.05
  -2 -16   2  108.24   27.74
  11  15  -2    8.00   16.30
  10  15  -2   34.21   16.67
  10  15  -2   59.78   21.36
  10  15  -2   47.83   17.08
 -10 -15   2   35.63   18.55
 -10 -15   2   53.08   15.81
 -10 -15   2   67.97   13.93
   9  15  -2   14.64   16.71
   9  15  -2   14.51   14.70
   9  15  -2   41.61   16.53
  -9 -15   2   33.94   14.36
  -9 -15   2   24.07   11.12
  -9 -15   2   35.26   14.84
   8  15  -2  136.51   28.64
   8  15  -2  156.46   30.54
   8  15  -2  137.19   31.36
  -8 -15   2  137.96   26.49
  -8 -15   2  149.75   21.33
  -8 -15   2  129.49   27.92
   7  15  -2   -2.37   12.63
   7  15  -2   25.86   14.34
   7  15  -2    5.55   11.27
  -7 -15   2   13.36   10.33
  -7 -15   2   16.47   12.32
  -7 -15   2  -14.45    8.35
   6  15  -2    4.22   13.86
   6  15  -2   26.24   14.82
   6  15  -2  -20.80   12.73
  -6 -15   2    3.19   10.55
  -6 -15   2    6.90   10.71
  -6 -15   2  -14.38    6.88
   5  15  -2   13.31   15.49
   5  15  -2   -0.96    9.80
   5  15  -2   18.87   14.52
  -5 -15   2    5.18    8.28
  -5 -15   2    2.20   10.48
  -5 -15   2    2.49    9.58
  -5 -15   2    6.92   11.23
   4  15  -2    1.91   11.11
   4  15  -2   26.61   13.07
   4  15  -2    3.87   10.12
  -4 -15   2    6.06   12.48
  -4 -15   2    6.56   10.31
  -4 -15   2   -4.47    7.25
  -4 -15   2    1.64   11.73
   3  15  -2  154.69   31.14
   3  15  -2  111.26   28.65
   3  15  -2  111.55   23.86
  -3 -15   2  151.05   29.44
  -3 -15   2   92.54   16.82
  -3 -15   2  129.31   25.02
  -3 -15   2  161.39   26.14
   2  15  -2    7.47   12.91
   2  15  -2   23.39   12.18
   2  15  -2   15.94   13.45
   2  15  -2   40.85   18.20
   2  15  -2   37.95   16.44
  -2 -15   2   27.45   11.50
  -2 -15   2   31.38   14.41
  -2 -15   2   27.33   10.86
  -2 -15   2   42.89   17.16
   1  15  -2   52.64   13.79
   1  15  -2   38.50   16.18
   1  15  -2   35.13   16.36
   1  15  -2   44.05   19.86
   1  15  -2   52.50   19.87
  -1 -15   2   40.08   14.15
  -1 -15   2   40.52   12.84
  -1 -15   2   66.67   20.43
  -1 -15   2    1.30   12.12
   0  15  -2   44.97   17.93
   0  15  -2   26.19   17.37
   0  15  -2   51.36   15.53
   0  15  -2   60.07   20.76
   0  15  -2    5.66   13.56
   0 -15   2   36.50   15.09
   0 -15   2   29.63   13.73
   0 -15   2   37.80   19.68
   0 -15   2   54.85   14.24
  -1  15  -2   59.26   20.17
  -1  15  -2   91.56   25.37
  -1  15  -2   34.27   14.17
  -1  15  -2   41.28   17.58
  -1  15  -2   91.86   22.65
   1 -15   2   68.38   24.02
   1 -15   2   42.74   15.92
   1 -15   2   91.68   16.70
  12  14  -2    5.66   14.26
  12  14  -2   -6.66   12.20
  12  14  -2   -9.49   13.37
 -12 -14   2   -6.17    9.17
 -12 -14   2   -5.34   10.73
 -12 -14   2   31.28   14.52
  11  14  -2   44.76   18.03
  11  14  -2   73.38   21.05
  11  14  -2   53.91   18.12
 -11 -14   2   37.20   16.93
 -11 -14   2   51.20   14.55
 -11 -14   2   58.27   13.41
  10  14  -2   10.28   12.47
  10  14  -2   -9.55    6.96
  10  14  -2    7.51   11.05
 -10 -14   2   14.88    9.93
 -10 -14   2   31.65   12.09
 -10 -14   2   11.83    8.43
   9  14  -2   50.19   17.29
   9  14  -2   36.07   14.57
   9  14  -2   44.49   19.26
  -9 -14   2   33.96   10.84
  -9 -14   2   37.52   14.77
  -9 -14   2   50.61   14.88
   8  14  -2   21.09   12.39
   8  14  -2    7.58   12.51
   8  14  -2   19.28   12.78
  -8 -14   2    4.87    7.46
  -8 -14   2   27.56   14.19
  -8 -14   2   31.55    8.69
   7  14  -2    5.14   11.35
   7  14  -2    5.10   12.84
   7  14  -2    0.55    8.46
  -7 -14   2   24.98   11.79
  -7 -14   2    6.77    7.78
  -7 -14   2   29.39   12.28
   6  14  -2   -2.13   11.07
   6  14  -2   -1.86    7.96
  -6 -14   2    4.81   10.45
  -6 -14   2    1.13    6.72
  -6 -14   2   12.81    9.81
   5  14  -2  156.03   29.74
   5  14  -2  172.66   32.08
   5  14  -2  134.59   29.56
  -5 -14   2  182.87   28.98
  -5 -14   2  177.38   29.34
  -5 -14   2  157.99   20.90
  -5 -14   2  182.01   29.77
   4  14  -2   23.10   16.85
   4  14  -2   42.71   15.63
   4  14  -2   24.10   14.42
  -4 -14   2   30.92   15.39
  -4 -14   2   22.54   11.64
  -4 -14   2   30.72   10.16
  -4 -14   2   45.27   14.54
  -4 -14   2   18.59    7.79
   3  14  -2   -4.41   10.71
   3  14  -2   11.38   11.14
   3  14  -2   22.99   13.84
  -3 -14   2   12.61    9.31
  -3 -14   2   42.29   16.39
  -3 -14   2   19.90    7.40
  -3 -14   2    6.29   11.58
   2  14  -2    9.29   13.55
   2  14  -2    7.30    8.94
   2  14  -2    6.24   13.23
  -2 -14   2    3.22    8.76
  -2 -14   2   -8.15    6.97
  -2 -14   2   12.45    9.21
  -2 -14   2   21.83   13.04
   1  14  -2   41.47   18.09
   1  14  -2   57.13   20.24
   1  14  -2   38.50   17.14
   1  14  -2   50.14   16.00
   1  14  -2   65.69   15.53
  -1 -14   2   65.17   14.70
  -1 -14   2   51.32   16.77
  -1 -14   2   80.76   21.97
  -1 -14   2   38.04   12.71
   0  14  -2   11.24   10.94
   0  14  -2    8.48   12.11
   0  14  -2    1.23   10.73
   0  14  -2    7.22   11.92
   0  14  -2    6.61    9.96
   0 -14   2    5.82   11.50
   0 -14   2   -9.71    8.69
   0 -14   2   -5.38    7.44
  -1  14  -2   53.69   20.63
  -1  14  -2   78.98   21.20
  -1  14  -2   55.47   18.05
  -1  14  -2   31.76   15.19
  -1  14  -2   32.17   13.88
   1 -14   2   49.90   19.29
   1 -14   2   36.39   13.05
   1 -14   2   59.56   14.07
  -2  14  -2   24.16   13.71
  -2  14  -2   39.19   13.47
  -2  14  -2   10.65   14.85
  -2  14  -2   21.21   13.64
  -2  14  -2   15.11   12.24
   2 -14   2   41.44   17.25
   2 -14   2   -2.02   12.03
   2 -14   2   30.12    9.19
  -3  14  -2   11.88   11.19
  -3  14  -2   31.35   16.75
  -3  14  -2    3.41   13.31
  -3  14  -2   -3.34   14.64
  -3  14  -2   24.42   14.29
   3 -14   2   17.40   15.66
   3 -14   2   20.94   13.26
  13  13  -2   49.97   18.57
  13  13  -2   51.36   20.15
  13  13  -2   41.20   21.79
 -13 -13   2   25.03   12.49
 -13 -13   2   49.83   17.74
 -13 -13   2   13.40   12.53
 -13 -13   2   47.48   16.24
  12  13  -2   67.44   19.01
  12  13  -2   70.81   22.16
  12  13  -2   34.20   18.10
 -12 -13   2   25.28   11.99
 -12 -13   2   14.80    9.77
 -12 -13   2   49.09   14.97
 -12 -13   2   47.20   17.68
  11  13  -2   18.54   12.38
  11  13  -2    1.74   10.93
  11  13  -2   19.09   14.29
 -11 -13   2   13.58   14.41
 -11 -13   2    1.57   10.94
 -11 -13   2   11.24    8.07
 -11 -13   2    9.92    9.82
  10  13  -2   34.40   16.18
  10  13  -2   48.45   17.11
  10  13  -2   41.82   15.01
 -10 -13   2   33.70   14.17
 -10 -13   2   45.19   17.99
 -10 -13   2   37.29   10.42
 -10 -13   2   40.36   17.92
   9  13  -2   -3.61    7.90
   9  13  -2   -2.73   10.99
   9  13  -2  -22.48    9.11
  -9 -13   2    3.61    6.43
  -9 -13   2    1.04    7.17
  -9 -13   2   -2.65    8.18
   8  13  -2   32.07   12.74
   8  13  -2   56.68   18.60
   8  13  -2   35.27   16.94
  -8 -13   2   70.30   16.45
  -8 -13   2   56.05   11.15
  -8 -13   2   20.67   12.56
   7  13  -2   -1.23    7.63
   7  13  -2    4.25    8.35
   7  13  -2    8.24   12.12
  -7 -13   2   -3.31    8.51
  -7 -13   2   -0.15    5.81
  -7 -13   2   10.28   10.58
   6  13  -2    9.77   12.01
   6  13  -2   -6.24    8.07
   6  13  -2   29.23   15.93
  -6 -13   2   22.73   11.68
  -6 -13   2   29.49   11.35
  -6 -13   2   11.45    6.62
   5  13  -2    3.91    8.85
   5  13  -2   12.24   12.63
   5  13  -2   13.19    9.43
  -5 -13   2   -0.50    5.78
  -5 -13   2    3.17    8.20
  -5 -13   2   -4.61    6.70
  -5 -13   2   -5.63    7.22
   4  13  -2    3.14   11.41
   4  13  -2   -1.20   10.37
   4  13  -2   17.83   10.36
  -4 -13   2    2.02    4.04
  -4 -13   2    9.27    7.37
  -4 -13   2   15.48   10.71
  -4 -13   2    9.02   10.83
  -4 -13   2   15.51    9.46
   3  13  -2    9.38   11.42
   3  13  -2   24.24   12.70
   3  13  -2    5.64   11.07
  -3 -13   2    6.01   11.03
  -3 -13   2   -1.25    8.71
  -3 -13   2    5.33    8.71
  -3 -13   2   -0.07    5.25
   2  13  -2    3.53    8.07
   2  13  -2  -10.83    7.07
   2  13  -2   -0.14    8.82
  -2 -13   2    5.35    7.79
  -2 -13   2   -7.42    7.97
  -2 -13   2   -2.76    7.60
  -2 -13   2   -9.37    5.38
   1  13  -2   -0.95    9.31
   1  13  -2   12.23   14.32
   1  13  -2   -1.02    9.63
  -1 -13   2   12.34    7.95
  -1 -13   2  -14.43    5.86
  -1 -13   2   17.76   13.43
   0  13  -2   23.40   15.00
   0  13  -2   -0.06    9.83
   0  13  -2   34.31   11.61
   0  13  -2   31.85   12.81
   0 -13   2   17.46    9.35
   0 -13   2   31.69   14.50
   0 -13   2    2.08    8.92
  -1  13  -2  101.33   20.36
  -1  13  -2   92.90   23.99
  -1  13  -2   66.72   17.89
  -1  13  -2  104.96   26.78
  -1  13  -2   95.31   21.89
   1 -13   2  113.71   19.88
   1 -13   2   76.20   21.74
   1 -13   2   52.86   14.66
  -2  13  -2   18.63   14.11
  -2  13  -2    6.07   10.92
  -2  13  -2   21.50   12.03
  -2  13  -2    6.62   10.92
  -2  13  -2   -5.01    8.06
   2 -13   2    8.40   13.73
   2 -13   2   12.31    8.55
   2 -13   2   12.00   11.83
  -3  13  -2  -17.56    8.85
  -3  13  -2  -21.07    8.00
  -3  13  -2    2.89   10.79
  -3  13  -2    5.57   11.01
  -3  13  -2   -8.17    8.18
   3 -13   2  -10.42   11.80
   3 -13   2  -11.04    5.86
   3 -13   2   -1.91    9.44
  -4  13  -2   33.86   15.53
  -4  13  -2   32.69   13.77
  -4  13  -2   63.02   19.17
  -4  13  -2   53.35   16.48
   4 -13   2   77.80   18.12
   4 -13   2   53.59   20.46
  -5  13  -2   80.44   21.31
  -5  13  -2   36.46   17.37
   5 -13   2   83.93   23.98
   5 -13   2   61.79   20.16
  14  12  -2   -2.77   13.87
  14  12  -2   12.86   13.89
  14  12  -2    8.85   15.07
  14  12  -2   25.84   13.33
  13  12  -2   14.67   11.82
  13  12  -2   -6.77   12.49
  13  12  -2  -14.53    9.45
 -13 -12   2  -16.88    8.70
 -13 -12   2  -14.18    8.27
 -13 -12   2    1.92   12.11
 -13 -12   2   -4.52    7.94
  12  12  -2   16.96   11.30
  12  12  -2   -1.04   10.37
  12  12  -2    5.59    9.50
 -12 -12   2   14.03    8.84
 -12 -12   2   -0.89    7.44
 -12 -12   2   14.48   11.46
 -12 -12   2    0.21    7.21
  11  12  -2   29.91   14.97
  11  12  -2   14.43   10.42
  11  12  -2    8.83   10.39
 -11 -12   2  -10.32    7.62
 -11 -12   2   18.40    7.88
 -11 -12   2   -6.02    6.46
 -11 -12   2   15.57   12.91
  10  12  -2   97.54   22.11
  10  12  -2   89.07   24.10
  10  12  -2  117.64   23.15
 -10 -12   2   71.54   20.90
 -10 -12   2   84.69   14.89
 -10 -12   2   90.97   24.19
 -10 -12   2   87.55   18.45
   9  12  -2  133.14   24.23
   9  12  -2  128.49   25.96
   9  12  -2  120.35   26.77
  -9 -12   2  134.97   22.44
  -9 -12   2  142.34   29.33
  -9 -12   2  127.82   16.45
  -9 -12   2  108.67   22.83
   8  12  -2   38.68   17.06
   8  12  -2   36.26   14.59
   8  12  -2   43.62   14.02
  -8 -12   2   46.03   15.70
  -8 -12   2   38.48   14.36
  -8 -12   2   43.35   12.35
  -8 -12   2   24.22    8.79
   7  12  -2  -10.33    8.46
   7  12  -2    3.34    9.94
   7  12  -2  -12.07    5.76
  -7 -12   2   -3.65    6.62
  -7 -12   2   -0.03    5.83
  -7 -12   2    9.16    9.46
  -7 -12   2   10.72    9.84
   6  12  -2  215.27   33.09
   6  12  -2  182.65   30.37
   6  12  -2  162.06   30.75
  -6 -12   2  149.19   24.46
  -6 -12   2  195.69   30.26
  -6 -12   2  165.56   20.02
   5  12  -2   19.31   14.19
   5  12  -2   19.31   11.75
   5  12  -2   34.22   13.47
  -5 -12   2    8.58    5.67
  -5 -12   2   36.11   12.88
  -5 -12   2   14.43    9.37
  -5 -12   2    5.92    9.00
   4  12  -2  285.25   36.92
   4  12  -2  261.69   36.03
   4  12  -2  282.39   35.67
  -4 -12   2  283.31   34.02
  -4 -12   2  283.63   34.07
  -4 -12   2  277.67   33.74
  -4 -12   2  285.35   29.24
  -4 -12   2  282.96   25.46
   3  12  -2    7.86    8.82
   3  12  -2   -0.20    9.51
   3  12  -2   -3.62   10.88
  -3 -12   2   -1.28    6.27
  -3 -12   2   -0.06    4.29
  -3 -12   2    0.06    8.94
  -3 -12   2    2.30    7.43
   2  12  -2    8.82    7.52
   2  12  -2   -6.01    9.32
   2  12  -2   -4.43    9.71
  -2 -12   2   -4.10    7.33
  -2 -12   2   -4.96    8.25
  -2 -12   2   -2.84    4.93
  -2 -12   2   18.91   11.69
   1  12  -2   10.68    9.81
   1  12  -2    5.18   10.01
   1  12  -2    0.33    7.52
  -1 -12   2   -5.62    6.35
  -1 -12   2   11.64   12.52
  -1 -12   2    8.23    6.78
   0  12  -2    6.41    8.52
   0  12  -2   15.71    8.03
   0  12  -2   20.36   12.97
   0 -12   2   14.94   12.41
   0 -12   2    3.34    8.28
   0 -12   2   17.30    8.89
  -1  12  -2   -2.66    8.60
  -1  12  -2   25.97   11.09
  -1  12  -2   -6.53    8.93
  -1  12  -2    7.22   11.35
   1 -12   2   16.51    8.97
   1 -12   2   34.98   14.92
   1 -12   2   29.44   10.59
  -2  12  -2  574.88   71.10
  -2  12  -2  709.99   70.35
  -2  12  -2  545.66   65.69
  -2  12  -2  660.89   65.56
   2 -12   2  809.30   74.41
   2 -12   2  813.04   69.50
   2 -12   2  678.15   63.45
  -3  12  -2    5.99    8.60
  -3  12  -2   -1.18    8.38
  -3  12  -2   12.19   10.72
  -3  12  -2    6.61   10.85
  -3  12  -2    6.75    9.54
   3 -12   2    3.25    9.72
   3 -12   2   19.26   14.88
   3 -12   2   -1.81    5.86
  -4  12  -2   77.08   19.31
  -4  12  -2   93.37   25.68
  -4  12  -2   67.37   14.31
  -4  12  -2   46.27   12.66
  -4  12  -2   56.05   16.81
   4 -12   2   97.79   22.34
   4 -12   2   39.64   10.11
   4 -12   2   67.75   20.04
  -5  12  -2  144.51   26.83
  -5  12  -2   95.61   22.41
   5 -12   2  117.34   25.15
   5 -12   2  102.22   26.56
  -6  12  -2   25.18   13.82
  -6  12  -2    7.67   14.35
  -6  12  -2   19.54   13.30
   6 -12   2   30.03   15.64
   6 -12   2    2.13   12.76
  14  11  -2    6.86   11.50
  14  11  -2   24.08   17.25
  14  11  -2   -7.80   11.71
 -14 -11   2   20.35   10.34
 -14 -11   2   23.22   12.82
 -14 -11   2   14.73   11.20
 -14 -11   2   44.02   17.08
  13  11  -2  102.70   24.64
  13  11  -2   88.86   23.48
  13  11  -2  117.97   23.49
 -13 -11   2  160.69   27.39
 -13 -11   2   52.61   14.05
 -13 -11   2  111.73   25.14
 -13 -11   2   95.11   18.96
  12  11  -2   67.42   21.55
  12  11  -2   75.69   20.01
  12  11  -2   51.78   16.71
 -12 -11   2   78.20   19.40
 -12 -11   2   63.87   13.50
 -12 -11   2   42.25   12.76
 -12 -11   2   71.13   18.66
  11  11  -2   -4.48    7.41
  11  11  -2    1.63   10.95
  11  11  -2   17.83   13.78
 -11 -11   2   -9.77    5.47
 -11 -11   2  -14.64    7.13
 -11 -11   2    2.35   12.58
 -11 -11   2    5.40    6.91
  10  11  -2    5.80   10.37
  10  11  -2    8.67   10.48
  10  11  -2    5.21   12.31
 -10 -11   2   25.02    8.70
 -10 -11   2   -6.16   10.45
 -10 -11   2    6.96    6.51
 -10 -11   2    7.04    7.69
   9  11  -2   80.85   19.58
   9  11  -2   88.68   22.38
   9  11  -2   94.87   21.33
  -9 -11   2  114.25   20.26
  -9 -11   2  115.66   16.01
  -9 -11   2   91.15   21.86
  -9 -11   2  118.38   23.70
   8  11  -2  230.42   33.02
   8  11  -2  265.31   33.76
   8  11  -2  330.58   37.71
  -8 -11   2  291.32   34.63
  -8 -11   2  308.46   36.84
  -8 -11   2  222.19   29.78
  -8 -11   2  243.08   26.87
   7  11  -2   68.76   18.15
   7  11  -2   70.86   19.76
   7  11  -2   49.39   15.61
  -7 -11   2   54.94   10.28
  -7 -11   2   41.48   11.29
  -7 -11   2   65.73   16.04
  -7 -11   2   70.48   16.85
   6  11  -2  109.25   23.00
   6  11  -2  118.43   23.95
   6  11  -2   80.74   21.87
  -6 -11   2  107.33   12.72
  -6 -11   2  117.66   23.85
  -6 -11   2  153.00   24.22
  -6 -11   2  123.83   15.22
  -6 -11   2  125.71   20.20
   5  11  -2   33.75   13.61
   5  11  -2   31.22   11.57
   5  11  -2   17.77   12.78
  -5 -11   2   20.06   10.71
  -5 -11   2   36.40   11.08
  -5 -11   2   34.17   10.78
  -5 -11   2   52.48    9.46
   4  11  -2   35.85   14.68
   4  11  -2   64.92   17.22
   4  11  -2   67.59   18.03
  -4 -11   2   58.09   14.05
  -4 -11   2   54.75   10.43
  -4 -11   2   74.35   16.89
  -4 -11   2   89.07   17.95
  -4 -11   2   61.28    7.00
   3  11  -2  496.92   53.74
   3  11  -2  521.15   56.23
  -3 -11   2  465.19   51.76
  -3 -11   2  542.94   53.53
  -3 -11   2  564.39   53.05
  -3 -11   2  526.09   46.54
   2  11  -2    1.00    9.98
   2  11  -2   -4.55    8.22
   2  11  -2    1.24    7.02
  -2 -11   2    1.77    4.53
  -2 -11   2   14.79    7.96
  -2 -11   2    3.51    8.63
   1  11  -2  168.50   25.01
   1  11  -2  126.76   25.03
   1  11  -2  121.96   25.49
  -1 -11   2  126.71   17.63
  -1 -11   2  169.37   27.87
  -1 -11   2  129.02   20.72
   0  11  -2   -2.68    6.95
   0  11  -2    9.24    7.44
   0  11  -2  -12.77    7.58
   0 -11   2    2.34    5.31
   0 -11   2   -0.98    5.89
   0 -11   2   -8.74    7.86
  -1  11  -2  256.63   29.26
  -1  11  -2  218.28   36.84
  -1  11  -2  215.02   34.59
  -1  11  -2  242.04   29.07
   1 -11   2  260.30   33.43
   1 -11   2  224.34   26.47
  -2  11  -2   10.40   12.02
  -2  11  -2   -7.01    5.44
  -2  11  -2   -1.01    6.61
  -2  11  -2    0.54    8.69
   2 -11   2   13.65   11.26
   2 -11   2   -5.06    4.86
   2 -11   2   -3.53    9.26
  -3  11  -2  119.45   18.87
  -3  11  -2   99.05   24.98
  -3  11  -2  102.69   19.71
  -3  11  -2   87.97   18.51
  -3  11  -2  126.72   23.69
   3 -11   2  110.84   16.24
   3 -11   2  120.64   25.59
   3 -11   2   86.91   20.73
  -4  11  -2   16.81   12.31
  -4  11  -2   17.80    7.39
  -4  11  -2   19.83   10.99
  -4  11  -2   45.32   17.49
  -4  11  -2    8.10    7.67
  -4  11  -2   21.35    9.84
   4 -11   2   31.36   14.79
   4 -11   2   27.33    7.91
   4 -11   2   18.18   13.11
  -5  11  -2    1.58    9.92
  -5  11  -2   -3.08    6.41
  -5  11  -2   -1.05    7.43
  -5  11  -2  -16.77    7.59
  -5  11  -2    0.67    6.68
   5 -11   2   -7.33    4.28
   5 -11   2    2.95   11.04
   5 -11   2   -2.26    8.85
  -6  11  -2   23.28   14.61
  -6  11  -2   17.57   12.55
  -6  11  -2   11.06    9.49
   6 -11   2   -2.12   11.41
   6 -11   2   11.60   13.71
  -7  11  -2   -4.12    7.92
  -7  11  -2   23.23   12.14
  -7  11  -2   -7.33   10.55
  -7  11  -2   -2.30   13.17
   7 -11   2   21.25   17.51
   7 -11   2   19.32   15.81
  14  10  -2  -16.13   12.20
  14  10  -2   -0.60   13.28
  14  10  -2    7.48   13.23
 -14 -10   2   19.43   16.17
 -14 -10   2   13.75   11.14
 -14 -10   2    0.54    9.21
 -14 -10   2   10.00    9.23
  13  10  -2   -0.12    9.77
  13  10  -2   -5.13    9.36
  13  10  -2   11.28   11.56
 -13 -10   2   28.33   10.11
 -13 -10   2   13.01   11.92
 -13 -10   2    5.24   11.05
 -13 -10   2   -0.39    8.10
  12  10  -2   -5.71   11.06
  12  10  -2   -1.11    4.04
  12  10  -2    2.08    9.31
  12  10  -2    7.89   10.39
 -12 -10   2   -7.44    5.92
 -12 -10   2   -4.25    6.76
 -12 -10   2  -10.90    5.73
 -12 -10   2  -14.86   10.73
  11  10  -2   19.59   11.68
  11  10  -2    1.61    3.81
  11  10  -2   29.08   13.66
  11  10  -2   -0.64   10.80
 -11 -10   2   34.65   14.33
 -11 -10   2   12.21    6.98
 -11 -10   2   24.96   15.82
 -11 -10   2    9.56    6.92
  10  10  -2   67.90   16.50
  10  10  -2   49.22    6.69
  10  10  -2   38.80   13.71
  10  10  -2   38.00   13.50
 -10 -10   2   40.65    9.69
 -10 -10   2   48.53   13.00
 -10 -10   2   44.92   14.62
 -10 -10   2   48.80   16.17
   9  10  -2   17.89   10.36
   9  10  -2    9.61    3.79
   9  10  -2   18.76   11.49
   9  10  -2   11.83    8.95
  -9 -10   2   16.54   10.78
  -9 -10   2   21.45    6.45
  -9 -10   2   13.22    8.57
  -9 -10   2   17.79   10.81
   8  10  -2   22.89   11.90
   8  10  -2   18.45   10.39
   8  10  -2   23.05   11.70
  -8 -10   2   14.26   11.46
  -8 -10   2   14.89    9.59
  -8 -10   2   11.51    6.10
  -8 -10   2    8.61    6.51
   7  10  -2  556.39   54.99
   7  10  -2  449.56   51.38
  -7 -10   2  510.82   52.94
  -7 -10   2  489.11   45.44
  -7 -10   2  502.53   51.83
  -7 -10   2  475.90   48.27
   6  10  -2   75.07   19.14
   6  10  -2  157.49   27.12
  -6 -10   2  100.06   17.74
  -6 -10   2   92.03   18.43
  -6 -10   2  124.88   22.67
  -6 -10   2  126.26   14.52
   5  10  -2   61.31   17.64
   5  10  -2   83.05   19.04
  -5 -10   2   80.37   16.78
  -5 -10   2   87.42   18.36
  -5 -10   2  107.85   17.22
  -5 -10   2   62.14   13.69
  -5 -10   2   65.92   11.52
   4  10  -2  160.19   29.36
   4  10  -2  147.48   28.98
  -4 -10   2  198.21   24.58
  -4 -10   2  210.41   18.31
  -4 -10   2  239.05   27.44
  -4 -10   2  256.09   26.75
  -4 -10   2  247.47   27.97
  -4 -10   2  201.15   21.55
   3  10  -2  150.99   27.51
   3  10  -2  174.21   28.15
  -3 -10   2  190.95   23.88
  -3 -10   2  155.64   24.51
  -3 -10   2  177.50   17.73
  -3 -10   2  204.46   23.98
   2  10  -2  144.86   28.56
   2  10  -2  160.29   29.51
  -2 -10   2  205.67   25.25
  -2 -10   2  217.68   21.47
  -2 -10   2  237.05   27.48
   1  10  -2   12.76    9.08
   1  10  -2    6.92    8.23
   1  10  -2   10.46    7.41
  -1 -10   2   -0.24    6.36
  -1 -10   2    2.40    6.63
  -1 -10   2    7.85    5.65
   0  10  -2   20.23   11.12
   0  10  -2   25.22    9.16
   0  10  -2   10.96   10.30
   0 -10   2   23.08   11.74
   0 -10   2   11.22    6.24
   0 -10   2   19.53    7.75
  -1  10  -2   23.89   10.10
  -1  10  -2   33.29   10.82
  -1  10  -2   16.62   12.44
   1 -10   2   53.89   15.14
   1 -10   2   32.56   10.11
   1 -10   2   33.51   11.05
  -2  10  -2   70.36   20.12
  -2  10  -2   68.33   15.76
  -2  10  -2   40.74   12.08
  -2  10  -2   59.41    9.58
  -2  10  -2   56.74   12.41
   2 -10   2   42.31   13.41
   2 -10   2   55.25   17.34
   2 -10   2   62.27   11.62
  -3  10  -2   97.50   14.74
  -3  10  -2  106.18   21.45
  -3  10  -2  125.79   20.08
  -3  10  -2  104.89   17.36
  -3  10  -2   79.60   18.32
  -3  10  -2   88.00   21.93
   3 -10   2  111.56   24.16
   3 -10   2  124.72   22.88
   3 -10   2  115.61   17.09
  -4  10  -2   14.31    4.05
  -4  10  -2   32.79   13.25
  -4  10  -2   13.07   10.71
  -4  10  -2   22.26   11.31
  -4  10  -2   35.61    8.74
  -4  10  -2    9.01    5.87
   4 -10   2   23.52    7.51
   4 -10   2   25.00   12.26
   4 -10   2   41.34   14.47
  -5  10  -2   18.61   11.14
  -5  10  -2   -1.89    7.34
  -5  10  -2   14.26    8.47
  -5  10  -2   24.53   13.34
  -5  10  -2   12.37    6.90
  -5  10  -2   18.01   11.55
  -5  10  -2    5.90    5.20
   5 -10   2   44.54   17.53
   5 -10   2   15.69   13.17
   5 -10   2    3.39    5.13
  -6  10  -2   39.80   14.48
  -6  10  -2   23.65    9.91
  -6  10  -2   27.45   13.72
   6 -10   2   20.95    5.18
   6 -10   2   36.59   15.94
   6 -10   2   26.78   14.59
  -7  10  -2    3.03    9.19
  -7  10  -2   17.80   11.15
  -7  10  -2   12.66    8.93
  -7  10  -2  -11.67    8.98
   7 -10   2    9.95    8.67
   7 -10   2   11.40   11.86
  -8  10  -2   18.54   12.45
  -8  10  -2   34.59   11.74
  -8  10  -2    2.55   11.15
  -8  10  -2   17.76   12.74
   8 -10   2   21.22   16.56
   8 -10   2   -3.00   10.94
  -9  10  -2   91.50   24.20
  -9  10  -2  124.20   21.87
  -9  10  -2   86.40   20.89
   9 -10   2   64.93   24.67
   9 -10   2   75.55   25.81
  15   9  -2  129.08   27.42
  15   9  -2  171.21   33.51
  15   9  -2  168.10   30.41
  15   9  -2  238.05   31.47
 -15  -9   2  192.37   31.33
 -15  -9   2  156.47   35.06
 -15  -9   2  165.73   26.57
  14   9  -2  405.10   45.06
  14   9  -2  619.49   59.02
  14   9  -2  629.14   56.33
  14   9  -2  420.03   48.44
  14   9  -2  470.14   54.28
 -14  -9   2  499.92   50.30
 -14  -9   2  498.19   53.46
 -14  -9   2  433.84   48.81
 -14  -9   2  607.74   61.50
  13   9  -2   85.80   18.21
  13   9  -2   55.96   10.94
  13   9  -2   76.73   17.86
  13   9  -2   87.53   23.07
 -13  -9   2   35.24   13.30
 -13  -9   2   94.11   23.36
 -13  -9   2   88.87   16.41
 -13  -9   2   39.99   15.40
  12   9  -2    3.73    4.99
  12   9  -2   47.75   13.10
  12   9  -2   15.18    9.36
  12   9  -2   19.11   12.59
 -12  -9   2   12.16    8.16
 -12  -9   2   -7.54    9.09
 -12  -9   2    4.82    6.41
 -12  -9   2   10.53   11.53
  11   9  -2   45.25   13.72
  11   9  -2   58.23   18.66
  11   9  -2   70.21   10.41
  11   9  -2   39.01   13.27
 -11  -9   2   49.63   12.47
 -11  -9   2   73.02   19.31
 -11  -9   2   59.92   16.52
 -11  -9   2   53.82   12.71
  10   9  -2  209.34   27.31
  10   9  -2  197.29   30.77
  10   9  -2  238.91   29.85
  10   9  -2  183.82   19.03
 -10  -9   2  154.92   23.72
 -10  -9   2  182.31   21.65
 -10  -9   2  183.34   31.44
 -10  -9   2  166.75   27.61
   9   9  -2  412.82   40.43
   9   9  -2  323.70   30.62
   9   9  -2  356.07   39.51
   9   9  -2  334.81   40.59
  -9  -9   2  317.90   34.78
  -9  -9   2  296.26   37.42
  -9  -9   2  341.44   41.08
  -9  -9   2  309.55   32.63
   8   9  -2   84.36   19.25
   8   9  -2  113.18   12.30
   8   9  -2  107.48   22.64
  -8  -9   2  129.84   18.32
  -8  -9   2  103.32   20.51
  -8  -9   2  113.96   22.69
  -8  -9   2   99.38   14.88
   7   9  -2 1482.61  144.98
   7   9  -2 1586.09  138.25
   7   9  -2 1528.54  146.94
  -7  -9   2 1672.87  145.76
  -7  -9   2 1747.59  148.01
  -7  -9   2 1716.04  142.69
  -7  -9   2 1771.49  140.28
   6   9  -2  432.82   47.13
   6   9  -2  376.49   40.06
   6   9  -2  416.94   48.34
  -6  -9   2  512.44   41.99
  -6  -9   2  506.92   45.06
  -6  -9   2  492.89   47.89
  -6  -9   2  499.88   49.03
   5   9  -2   17.89   10.47
   5   9  -2   16.19   11.77
  -5  -9   2   -1.51    4.41
  -5  -9   2   -1.02    8.01
  -5  -9   2    4.94    5.31
  -5  -9   2   -1.36    6.12
  -5  -9   2    1.99    4.43
  -5  -9   2    5.65    7.12
   4   9  -2   73.58   18.57
   4   9  -2  160.20   21.10
  -4  -9   2   93.53   13.04
  -4  -9   2  141.78   21.73
  -4  -9   2  112.09   20.40
  -4  -9   2  101.15   18.13
  -4  -9   2  130.49   17.21
   3   9  -2  622.07   72.84
  -3  -9   2  819.84   71.94
  -3  -9   2  870.29   73.03
  -3  -9   2  782.96   66.04
  -3  -9   2  772.65   72.34
  -3  -9   2  774.72   71.58
   2   9  -2   21.96   11.49
   2   9  -2   10.64    8.81
  -2  -9   2   13.57    5.03
  -2  -9   2   12.29    8.77
  -2  -9   2   14.50    8.06
   1   9  -2  331.09   37.17
   1   9  -2  246.03   34.68
  -1  -9   2  279.21   34.40
  -1  -9   2  321.93   30.63
  -1  -9   2  332.90   33.12
   0   9  -2    4.67    8.89
   0   9  -2    2.79    9.27
   0  -9   2    9.12    9.49
   0  -9   2    4.94    6.16
   0  -9   2   14.20    6.40
  -1   9  -2  132.10   25.91
  -1   9  -2  152.00   24.83
  -1   9  -2  174.01   20.29
  -1   9  -2  143.75   14.86
   1  -9   2  116.93   19.67
   1  -9   2  123.63   23.75
   1  -9   2  147.25   19.13
  -2   9  -2  346.56   37.60
  -2   9  -2  365.61   35.13
  -2   9  -2  355.37   43.79
  -2   9  -2  475.64   43.20
  -2   9  -2  425.79   40.70
   2  -9   2  367.24   39.67
   2  -9   2  363.91   37.18
   2  -9   2  316.72   41.44
   2  -9   2  409.30   43.79
  -3   9  -2   61.97   10.76
  -3   9  -2   34.65    9.26
  -3   9  -2   49.00   11.17
  -3   9  -2   70.23   18.41
  -3   9  -2   53.55   15.34
  -3   9  -2   36.42   12.64
   3  -9   2   66.94   11.75
   3  -9   2   67.29   15.42
   3  -9   2   76.02   18.75
   3  -9   2   50.34   15.50
  -4   9  -2  107.09   15.64
  -4   9  -2   59.99   15.36
  -4   9  -2  104.65   14.80
  -4   9  -2  114.45   19.10
  -4   9  -2   71.87   19.97
  -4   9  -2   63.12    8.51
  -4   9  -2   82.57   13.48
   4  -9   2   92.33   20.12
   4  -9   2   81.82   13.39
   4  -9   2   70.85   19.02
   4  -9   2   72.15   16.61
  -5   9  -2    6.75    4.24
  -5   9  -2    3.71    8.33
  -5   9  -2   -2.02    5.54
  -5   9  -2   14.93   13.33
  -5   9  -2    1.31    4.77
  -5   9  -2   16.35    6.35
  -5   9  -2    3.18    6.82
   5  -9   2    6.44    6.78
   5  -9   2    3.89   11.07
   5  -9   2   -1.35    4.68
   5  -9   2    3.00    9.48
  -6   9  -2   17.33    9.45
  -6   9  -2   35.06   13.25
  -6   9  -2   25.95   11.71
   6  -9   2   15.05    5.93
   6  -9   2   35.75   14.61
   6  -9   2   24.45   13.71
   6  -9   2   29.48   15.28
  -7   9  -2   20.03   10.25
  -7   9  -2   -5.75    8.20
  -7   9  -2   -0.53    8.56
  -7   9  -2   -5.02    8.34
   7  -9   2  -11.81    7.83
   7  -9   2   14.51   12.68
   7  -9   2  -16.20    9.11
  -8   9  -2    2.70   10.27
  -8   9  -2  -19.32    7.68
  -8   9  -2    7.57    8.42
  -8   9  -2   -3.15    7.98
   8  -9   2  -10.84    8.85
   8  -9   2    3.29   11.80
   8  -9   2    1.69    9.32
  -9   9  -2   23.66   12.68
  -9   9  -2   27.28   11.37
  -9   9  -2   15.53    9.58
   9  -9   2   -0.59   13.58
   9  -9   2   -2.93   13.19
 -10   9  -2    4.90    9.08
 -10   9  -2  -12.69    9.56
 -10   9  -2    8.10   10.47
  10  -9   2   20.40   13.52
  10  -9   2   18.82   18.29
  15   8  -2  -16.68    7.35
  15   8  -2    2.65   11.83
  15   8  -2    6.42   12.89
  15   8  -2   10.16   11.78
  15   8  -2   21.63   14.00
  15   8  -2   17.09   13.66
 -15  -8   2    4.58    9.61
 -15  -8   2    2.79    9.08
 -15  -8   2   -1.18    8.23
 -15  -8   2   -8.79   11.16
 -15  -8   2   -5.81   14.00
  14   8  -2   -3.14    8.88
  14   8  -2    4.12   11.54
  14   8  -2   18.81   12.07
  14   8  -2   15.33   11.36
  14   8  -2    4.53    8.32
 -14  -8   2  -23.50    9.71
 -14  -8   2   18.05   10.67
 -14  -8   2   30.79   12.70
 -14  -8   2   -0.36    9.38
 -14  -8   2    3.10   13.83
  13   8  -2  113.08   23.72
  13   8  -2  146.07   22.64
  13   8  -2  126.53   23.19
  13   8  -2  140.45   24.46
  13   8  -2  131.90   17.29
 -13  -8   2  108.45   26.85
 -13  -8   2  128.30   24.52
 -13  -8   2  101.96   19.17
 -13  -8   2  133.88   25.49
 -13  -8   2  101.87   19.88
  12   8  -2   -3.49    3.60
  12   8  -2   -8.07    5.83
  12   8  -2   13.11   10.43
  12   8  -2    9.73    4.91
  12   8  -2    9.89   11.68
 -12  -8   2   12.47    8.07
 -12  -8   2    4.30    8.32
 -12  -8   2  -17.56    7.03
 -12  -8   2   -2.07    5.89
 -12  -8   2   -1.13    6.60
  11   8  -2    2.87    7.04
  11   8  -2    5.98    5.29
  11   8  -2    4.75    2.71
  11   8  -2   16.19   10.39
  11   8  -2   11.10    8.43
 -11  -8   2    6.02   12.10
 -11  -8   2   -6.38    7.38
 -11  -8   2    4.86    7.57
 -11  -8   2   -4.94    4.61
  10   8  -2   17.48    5.70
  10   8  -2   11.66   10.84
  10   8  -2   -5.32    7.98
  10   8  -2    3.95    8.24
 -10  -8   2   22.38   11.92
 -10  -8   2    6.10    6.14
 -10  -8   2   -0.01    8.73
 -10  -8   2   18.69    7.61
   9   8  -2  145.72   25.43
   9   8  -2  161.75   18.33
   9   8  -2  215.53   27.77
  -9  -8   2  202.67   22.15
  -9  -8   2  175.56   26.64
  -9  -8   2  202.16   30.23
  -9  -8   2  183.85   20.81
   8   8  -2   62.62   17.10
   8   8  -2   56.99   14.59
   8   8  -2   77.16    9.40
  -8  -8   2   69.42   11.65
  -8  -8   2   68.76   16.43
  -8  -8   2   59.52   12.82
  -8  -8   2   51.69   13.94
   7   8  -2  156.03   21.83
   7   8  -2  138.55   16.05
   7   8  -2  166.92   27.02
   7   8  -2  173.94   16.17
  -7  -8   2  164.75   26.13
  -7  -8   2  157.89   19.23
  -7  -8   2  127.27   16.60
  -7  -8   2  142.93   23.10
   6   8  -2 2128.24  161.19
   6   8  -2 1715.79  167.51
  -6  -8   2 1906.82  165.25
  -6  -8   2 2130.80  163.40
  -6  -8   2 1781.19  169.03
  -6  -8   2 1798.85  167.69
   5   8  -2  457.89   46.12
   5   8  -2  519.90   54.07
   5   8  -2  471.56   51.95
  -5  -8   2  532.73   52.28
  -5  -8   2  543.92   49.89
  -5  -8   2  606.26   54.31
  -5  -8   2  613.84   47.37
  -5  -8   2  500.47   45.82
   4   8  -2  486.33   48.34
   4   8  -2  513.55   48.23
  -4  -8   2  468.50   45.05
  -4  -8   2  501.11   44.96
  -4  -8   2  449.55   47.20
  -4  -8   2  423.95   41.14
  -4  -8   2  417.31   45.93
  -4  -8   2  433.35   44.82
   3   8  -2    7.12   11.72
   3   8  -2    5.80   11.28
  -3  -8   2   12.54    9.46
  -3  -8   2   12.79    9.21
  -3  -8   2    9.13   10.39
  -3  -8   2    5.76    3.04
  -3  -8   2   18.38   10.43
   2   8  -2  816.89   89.11
  -2  -8   2  912.13   87.59
  -2  -8   2 1117.34   83.93
  -2  -8   2  935.79   87.51
  -2  -8   2 1031.40   88.27
   1   8  -2    0.33   11.53
   1   8  -2   -5.58   10.36
  -1  -8   2    3.53    5.85
  -1  -8   2   -3.43    9.08
  -1  -8   2    4.47    7.33
   0   8  -2   69.05   15.98
   0   8  -2   66.11    7.67
   0   8  -2   39.19   13.89
   0  -8   2   56.71   12.90
   0  -8   2   88.04   17.75
   0  -8   2   60.05   11.97
  -1   8  -2  217.92   25.36
  -1   8  -2  168.81   17.53
  -1   8  -2  211.17   26.25
   1  -8   2  188.63   21.26
   1  -8   2  157.13   26.06
   1  -8   2  144.20   20.97
   1  -8   2  178.92   24.35
  -2   8  -2  596.88   56.41
  -2   8  -2  588.61   61.73
  -2   8  -2  618.54   54.06
   2  -8   2  632.18   56.13
   2  -8   2  621.90   61.45
   2  -8   2  566.43   59.93
  -3   8  -2 1759.52  149.17
  -3   8  -2 1884.19  149.35
  -3   8  -2 1748.19  144.92
  -3   8  -2 1465.77  142.58
  -3   8  -2 1776.65  145.88
  -3   8  -2 1592.18  151.75
   3  -8   2 1482.97  144.72
   3  -8   2 1921.71  153.44
   3  -8   2 1972.46  150.80
   3  -8   2 1512.98  150.05
  -4   8  -2   22.30    7.02
  -4   8  -2   50.49   15.54
  -4   8  -2   18.04    8.41
  -4   8  -2   26.86    4.68
  -4   8  -2   34.10    8.37
  -4   8  -2   33.14   10.69
   4  -8   2   40.95   13.73
   4  -8   2   37.37   13.12
   4  -8   2   35.48    8.18
   4  -8   2   20.62   12.48
  -5   8  -2  106.17   12.07
  -5   8  -2  108.82   18.53
  -5   8  -2  128.28   17.49
  -5   8  -2   77.81   12.45
  -5   8  -2   89.22   21.59
  -5   8  -2  111.60   19.88
  -5   8  -2   75.41   11.67
   5  -8   2   81.79   20.93
   5  -8   2  109.63   13.28
   5  -8   2   69.20   18.90
   5  -8   2   98.49   20.54
  -6   8  -2    4.90    6.90
  -6   8  -2   12.43    8.25
  -6   8  -2    1.09    8.41
   6  -8   2   -0.18    7.78
   6  -8   2   16.00   12.21
   6  -8   2    0.96    4.41
   6  -8   2   -3.17   11.06
  -7   8  -2   69.02   15.94
  -7   8  -2   29.38   12.65
  -7   8  -2   65.40   14.61
  -7   8  -2   82.41   18.23
   7  -8   2   72.90   20.88
   7  -8   2   48.12   18.86
   7  -8   2   66.20    9.53
   7  -8   2   98.62   20.65
  -8   8  -2   48.30   14.59
  -8   8  -2   61.53   14.43
  -8   8  -2   71.44   18.67
  -8   8  -2   29.54   12.43
   8  -8   2   65.44   17.49
   8  -8   2   52.27   19.97
   8  -8   2   39.34   17.82
  -9   8  -2   98.42   23.89
  -9   8  -2  128.20   23.52
  -9   8  -2  116.51   21.90
   9  -8   2   81.59   20.78
   9  -8   2  140.37   28.45
   9  -8   2  140.10   30.52
 -10   8  -2  137.79   24.84
 -10   8  -2   98.17   20.16
 -10   8  -2  144.96   27.51
  10  -8   2  148.08   30.88
  10  -8   2   71.13   21.05
  10  -8   2  135.11   29.68
  15   7  -2   19.48    9.56
  15   7  -2   30.13   13.89
  15   7  -2   23.62   15.17
  15   7  -2    3.72   11.28
  15   7  -2    8.46   12.93
  15   7  -2   29.34   15.03
  15   7  -2   23.86   13.32
  15   7  -2   35.89   11.68
 -15  -7   2   30.78   13.55
 -15  -7   2   40.60   13.69
 -15  -7   2   50.54   17.87
 -15  -7   2   14.62   11.39
  14   7  -2   37.85   13.91
  14   7  -2   43.92   15.31
  14   7  -2   43.40   16.38
  14   7  -2   25.34   12.45
  14   7  -2   18.93   12.18
  14   7  -2   29.28   13.54
  14   7  -2   29.46   10.53
  14   7  -2   41.14   11.63
 -14  -7   2   45.66   14.77
 -14  -7   2   48.43   13.26
 -14  -7   2   47.09   17.65
 -14  -7   2   40.73   13.21
 -14  -7   2   49.47   18.08
  13   7  -2  106.42   21.46
  13   7  -2  127.64   21.29
  13   7  -2   76.42   13.62
  13   7  -2   69.08   18.74
  13   7  -2   84.44   15.34
  13   7  -2   50.18   13.93
 -13  -7   2  126.82   20.14
 -13  -7   2  133.25   24.57
 -13  -7   2   48.84   17.80
 -13  -7   2  112.37   18.12
 -13  -7   2   67.74   16.80
  12   7  -2   34.83    9.70
  12   7  -2   54.00   15.48
  12   7  -2   25.08    8.88
  12   7  -2   44.37   14.07
  12   7  -2    9.67    9.74
  12   7  -2   24.87    7.39
 -12  -7   2   26.79   10.10
 -12  -7   2   57.70   16.29
 -12  -7   2   31.07   10.41
 -12  -7   2   13.55    9.94
 -12  -7   2   26.46   11.37
  11   7  -2   74.58   18.49
  11   7  -2   74.45   16.53
  11   7  -2   61.39   10.38
  11   7  -2   58.30   14.51
  11   7  -2   71.14   12.54
 -11  -7   2   65.75   16.14
 -11  -7   2   38.88   13.92
 -11  -7   2  103.41   22.19
 -11  -7   2   55.63   13.37
 -11  -7   2   79.52   14.68
  10   7  -2   14.05    8.42
  10   7  -2   -5.62    6.75
  10   7  -2    2.61    8.67
  10   7  -2   -0.24    3.75
  10   7  -2    9.46    5.00
  10   7  -2    1.12    3.11
 -10  -7   2    1.79    9.26
 -10  -7   2    2.37    7.23
 -10  -7   2    5.75    9.03
 -10  -7   2   10.46    6.74
 -10  -7   2    6.51    6.50
   9   7  -2   -1.36    2.32
   9   7  -2    2.18    6.71
   9   7  -2    1.09    2.10
   9   7  -2   -0.19    3.57
   9   7  -2   -2.25    6.30
  -9  -7   2    1.30    3.74
  -9  -7   2    3.24    4.81
  -9  -7   2   -8.85    7.41
  -9  -7   2    0.19    4.77
  -9  -7   2    7.63    8.38
   8   7  -2  102.40   20.25
   8   7  -2  173.61   26.70
   8   7  -2  148.00   15.65
  -8  -7   2  132.55   24.33
  -8  -7   2  170.73   20.92
  -8  -7   2  135.03   18.01
  -8  -7   2  163.78   17.52
   7   7  -2  138.80   18.16
   7   7  -2   78.52   11.22
   7   7  -2  109.24   20.11
  -7  -7   2  113.12   16.31
  -7  -7   2  127.67   19.51
  -7  -7   2   79.45   19.94
  -7  -7   2  102.63   12.85
   6   7  -2    8.52    3.39
   6   7  -2    8.95    3.87
   6   7  -2    7.63    8.59
   6   7  -2   16.96   11.35
  -6  -7   2    0.58    7.16
  -6  -7   2   -7.58   10.70
  -6  -7   2    1.40    4.92
  -6  -7   2    9.69    7.53
   5   7  -2   55.00    6.30
   5   7  -2   27.79   12.67
   5   7  -2   35.67    7.70
   5   7  -2   48.01   13.97
  -5  -7   2   59.79   14.14
  -5  -7   2   46.55   15.54
  -5  -7   2   42.60    7.10
  -5  -7   2   46.76   12.02
  -5  -7   2   49.96    8.94
   4   7  -2   -0.75    4.89
   4   7  -2    6.79   10.86
   4   7  -2    9.27   13.00
   4   7  -2    2.01    1.14
  -4  -7   2   -0.63    3.01
  -4  -7   2   -3.31    8.02
  -4  -7   2    1.06    4.46
  -4  -7   2   -2.54    7.31
  -4  -7   2    4.15   10.79
  -4  -7   2   -3.49   11.28
   3   7  -2    1.85   11.52
   3   7  -2   10.59    6.00
   3   7  -2   -3.96    7.47
  -3  -7   2   -0.54    8.77
  -3  -7   2    7.17    4.51
  -3  -7   2   -4.31    9.87
  -3  -7   2  -10.82    9.56
  -3  -7   2    5.68    7.98
  -3  -7   2   -1.40    3.92
  -3  -7   2    3.29    2.20
   2   7  -2  142.09   23.03
   2   7  -2   93.59   19.69
  -2  -7   2  132.75   20.52
  -2  -7   2  147.13   20.72
  -2  -7   2  109.67   12.95
  -2  -7   2  114.01   19.65
   1   7  -2 1204.07  104.86
   1   7  -2 1108.12   95.44
  -1  -7   2 1154.99   98.80
  -1  -7   2 1162.77  101.27
  -1  -7   2 1095.39  101.43
  -1  -7   2 1206.25  102.75
   0   7  -2  231.42   27.10
   0   7  -2  186.40   28.89
   0   7  -2  196.78   18.15
   0  -7   2  170.20   22.08
   0  -7   2  188.05   28.04
   0  -7   2  189.80   23.79
   0  -7   2  183.19   25.70
  -1   7  -2 1090.46   89.51
  -1   7  -2  974.49   83.07
  -1   7  -2 1043.82   91.55
   1  -7   2  877.04   89.54
   1  -7   2  874.71   85.72
   1  -7   2  988.27   89.96
  -2   7  -2   72.64   18.46
  -2   7  -2   25.98   11.83
  -2   7  -2   42.20    7.78
  -2   7  -2   61.67   10.19
   2  -7   2   67.63   17.78
   2  -7   2   56.82   11.38
   2  -7   2   62.86   15.04
   2  -7   2  103.00   19.11
  -3   7  -2  233.66   26.84
  -3   7  -2  221.94   23.45
  -3   7  -2  209.47   20.67
  -3   7  -2  214.17   25.83
  -3   7  -2  223.26   23.07
  -3   7  -2  191.39   28.76
   3  -7   2  219.67   28.22
   3  -7   2  234.97   23.66
   3  -7   2  214.16   27.28
   3  -7   2  188.20   31.47
  -4   7  -2   50.06   12.45
  -4   7  -2   55.93   15.59
  -4   7  -2   51.99   10.31
  -4   7  -2   36.15    5.16
  -4   7  -2   41.42   12.09
  -4   7  -2   32.87    7.78
   4  -7   2   39.29   13.65
   4  -7   2   57.43   15.13
   4  -7   2   57.83   15.96
   4  -7   2   54.50   10.16
  -5   7  -2   20.77    5.12
  -5   7  -2   28.32    9.59
  -5   7  -2   28.54    8.50
  -5   7  -2   19.16    5.76
  -5   7  -2    4.97    6.68
  -5   7  -2   23.75    5.73
  -5   7  -2   40.64   14.53
  -5   7  -2   29.30    9.87
   5  -7   2   28.57    7.38
   5  -7   2   22.29   12.36
   5  -7   2   17.91   10.00
   5  -7   2   23.99   10.90
  -6   7  -2  125.82   21.50
  -6   7  -2   95.63   17.38
  -6   7  -2   94.66   17.45
   6  -7   2   89.52   19.40
   6  -7   2  104.05   13.31
   6  -7   2  137.15   26.30
   6  -7   2   94.26   22.47
  -7   7  -2   -3.52    5.31
  -7   7  -2    5.64    7.83
  -7   7  -2    8.89    7.90
  -7   7  -2    5.26    7.59
   7  -7   2   -7.89    8.15
   7  -7   2  -13.36    7.80
   7  -7   2    6.95    9.01
  -8   7  -2    9.89    9.69
  -8   7  -2    6.24    8.73
  -8   7  -2   23.31    9.89
  -8   7  -2   11.07   10.93
   8  -7   2    9.49    4.55
   8  -7   2   40.49   15.47
   8  -7   2   19.77   13.43
  -9   7  -2   24.86   11.91
  -9   7  -2   23.04   12.93
  -9   7  -2   31.62   12.68
   9  -7   2   21.34   12.56
   9  -7   2   24.60   15.39
   9  -7   2   42.38   14.77
 -10   7  -2  121.25   23.52
 -10   7  -2  109.08   24.00
 -10   7  -2  123.14   22.34
  10  -7   2  152.90   25.81
  10  -7   2  109.39   28.10
  10  -7   2  133.10   29.51
 -11   7  -2  569.08   63.43
 -11   7  -2  642.38   64.14
 -11   7  -2  588.02   61.72
  11  -7   2  654.63   70.22
  11  -7   2  612.47   62.81
  11  -7   2  567.22   68.42
  15   6  -2   17.49   11.53
  15   6  -2    1.98   11.99
  15   6  -2   -0.31   10.47
  15   6  -2   -6.22    9.93
  15   6  -2   20.27   12.30
  15   6  -2    8.97   10.27
  15   6  -2   -8.87   11.38
  15   6  -2    8.64   10.32
 -15  -6   2    0.53   10.95
 -15  -6   2   14.45   10.53
 -15  -6   2    7.81   11.72
 -15  -6   2   39.31   16.19
 -15  -6   2   13.17   11.34
  14   6  -2   25.85   10.94
  14   6  -2   33.37   13.71
  14   6  -2   19.36   10.17
  14   6  -2   31.02   13.58
  14   6  -2    2.72   10.44
  14   6  -2   17.03   10.50
  14   6  -2   13.65   10.84
  14   6  -2   23.68   11.63
 -14  -6   2   48.27   14.07
 -14  -6   2   28.12   11.62
 -14  -6   2   40.33   14.26
 -14  -6   2   42.50   15.20
 -14  -6   2   19.97   13.32
 -14  -6   2   38.59   11.90
  13   6  -2   98.65   21.40
  13   6  -2  105.42   17.76
  13   6  -2   92.02   16.86
  13   6  -2  101.76   20.59
  13   6  -2   97.09   18.88
  13   6  -2   79.78   16.46
  13   6  -2   95.49   20.61
 -13  -6   2  121.11   20.45
 -13  -6   2   98.78   19.83
 -13  -6   2  109.23   19.41
 -13  -6   2  104.66   22.15
 -13  -6   2   94.99   22.27
 -13  -6   2  117.49   18.56
 -13  -6   2  104.12   20.18
  12   6  -2   88.01   14.89
  12   6  -2   70.05   17.35
  12   6  -2   28.26   11.19
  12   6  -2   68.87   18.23
  12   6  -2   65.21   12.96
  12   6  -2   56.48   14.24
 -12  -6   2   54.03   16.20
 -12  -6   2   72.69   15.12
 -12  -6   2   49.20   13.58
 -12  -6   2   59.21   15.41
 -12  -6   2   56.53   15.08
 -12  -6   2   48.80   12.89
 -12  -6   2   80.06   15.28
  11   6  -2   48.66   13.85
  11   6  -2   44.68   13.94
  11   6  -2   39.24   10.39
  11   6  -2   62.86   14.78
  11   6  -2   45.28   10.25
 -11  -6   2   36.53   11.60
 -11  -6   2   53.82   14.38
 -11  -6   2   29.76   12.28
 -11  -6   2   57.94   12.52
 -11  -6   2   34.42   11.64
 -11  -6   2   56.63   14.55
 -11  -6   2   44.58   10.95
  10   6  -2  399.73   40.01
  10   6  -2  314.42   34.19
  10   6  -2  399.56   39.56
  10   6  -2  310.27   33.36
 -10  -6   2  410.37   36.66
 -10  -6   2  387.39   42.31
 -10  -6   2  348.74   36.81
 -10  -6   2  344.38   35.46
 -10  -6   2  332.09   35.60
 -10  -6   2  358.67   38.66
 -10  -6   2  342.77   38.67
   9   6  -2   55.46   10.18
   9   6  -2   59.31    9.33
   9   6  -2   51.98   13.24
  -9  -6   2   55.56   15.50
  -9  -6   2   69.91   11.79
  -9  -6   2   60.37   14.23
  -9  -6   2   67.97   12.06
  -9  -6   2   61.03   11.68
  -9  -6   2   62.73   14.59
   8   6  -2    2.15    2.81
   8   6  -2    2.74    3.49
   8   6  -2   10.07    7.03
  -8  -6   2    1.24    8.52
  -8  -6   2   -5.80    4.49
  -8  -6   2   -2.27    7.69
  -8  -6   2    3.82    4.88
  -8  -6   2   11.74    9.42
   7   6  -2  173.52   24.60
   7   6  -2  132.99   20.34
   7   6  -2  152.47   14.22
   7   6  -2  101.21   10.97
   7   6  -2  113.78   10.90
  -7  -6   2  130.64   14.83
  -7  -6   2  106.52   22.25
  -7  -6   2  135.81   16.55
  -7  -6   2  105.17   19.62
  -7  -6   2  126.19   19.90
   6   6  -2  122.16   21.11
   6   6  -2  147.92   23.78
   6   6  -2  144.71   15.48
  -6  -6   2  143.01   23.24
  -6  -6   2  165.31   26.64
  -6  -6   2  143.09   18.28
  -6  -6   2  149.36   16.34
   5   6  -2   -6.81    7.72
   5   6  -2   -0.33    3.66
   5   6  -2    4.09    9.37
   5   6  -2   11.17    4.93
  -5  -6   2    0.39    4.66
  -5  -6   2   -0.75    6.73
  -5  -6   2   -1.22    7.41
  -5  -6   2    6.97    8.85
   4   6  -2   67.84   16.51
   4   6  -2   56.84   13.97
   4   6  -2   44.61    6.22
   4   6  -2   51.65    8.28
  -4  -6   2   33.20    7.20
  -4  -6   2   32.69    6.42
  -4  -6   2   32.30   12.56
  -4  -6   2   33.71   13.49
  -4  -6   2   44.90    9.58
  -4  -6   2   32.29    8.79
   3   6  -2    9.91    5.38
   3   6  -2    6.51   10.05
   3   6  -2    1.21    1.72
   3   6  -2   -8.46    9.94
  -3  -6   2    5.25    4.14
  -3  -6   2    7.30   10.04
  -3  -6   2    2.76    3.58
  -3  -6   2   -6.75    6.53
  -3  -6   2   -5.10    6.75
  -3  -6   2   12.26    7.42
   2   6  -2 1110.86   90.54
   2   6  -2  940.44   89.99
   2   6  -2 1046.27   86.49
  -2  -6   2  969.64   84.20
  -2  -6   2  959.77   87.63
  -2  -6   2  947.67   85.38
  -2  -6   2 1013.06   88.92
  -2  -6   2 1051.56   89.06
   1   6  -2  100.52   18.03
   1   6  -2   90.01    9.15
   1   6  -2   74.89   16.35
  -1  -6   2  103.55   19.56
  -1  -6   2  107.70   12.80
  -1  -6   2  103.65   17.04
  -1  -6   2  114.28   16.50
  -1  -6   2   90.06   15.54
   0   6  -2   86.59   16.21
   0   6  -2   88.43   10.05
   0   6  -2   85.29   18.59
   0  -6   2   83.74   15.42
   0  -6   2   79.96   18.10
   0  -6   2   93.68   18.01
   0  -6   2   85.38   13.52
  -1   6  -2   26.66    7.03
  -1   6  -2   25.03   11.08
  -1   6  -2   22.26    6.04
  -1   6  -2   20.53   10.79
   1  -6   2   14.08    8.76
   1  -6   2    6.64   12.15
   1  -6   2   28.65   12.75
   1  -6   2   14.95    8.68
  -2   6  -2  714.67   63.89
  -2   6  -2  651.09   64.41
  -2   6  -2  728.24   70.96
   2  -6   2  799.51   70.53
   2  -6   2  785.61   66.52
   2  -6   2  658.43   67.48
   2  -6   2  915.70   72.18
  -3   6  -2  266.45   33.08
  -3   6  -2  237.05   23.10
  -3   6  -2  323.81   30.62
  -3   6  -2  202.90   28.31
  -3   6  -2  274.84   26.41
   3  -6   2  192.36   32.33
   3  -6   2  283.28   26.99
   3  -6   2  262.17   31.95
   3  -6   2  252.78   30.73
  -4   6  -2  211.55   20.16
  -4   6  -2  233.60   23.30
  -4   6  -2  264.05   25.86
  -4   6  -2  291.21   32.29
  -4   6  -2  210.08   27.11
  -4   6  -2  247.52   26.67
   4  -6   2  204.68   29.11
   4  -6   2  242.01   31.42
   4  -6   2  301.98   30.78
  -5   6  -2  258.13   23.36
  -5   6  -2  272.64   27.50
  -5   6  -2  260.69   27.57
  -5   6  -2  200.25   23.11
  -5   6  -2  228.60   28.82
  -5   6  -2  256.88   31.59
  -5   6  -2  277.31   23.47
   5  -6   2  217.64   30.25
   5  -6   2  273.50   30.69
   5  -6   2  251.72   31.44
  -6   6  -2 1341.56  118.98
  -6   6  -2 1363.21  120.78
  -6   6  -2 1286.24  118.21
   6  -6   2 1286.42  122.73
   6  -6   2 1425.49  125.09
   6  -6   2 1432.76  122.54
  -7   6  -2  109.46   20.22
  -7   6  -2  181.41   25.88
  -7   6  -2  172.80   24.01
  -7   6  -2  149.54   19.59
   7  -6   2  183.55   24.23
   7  -6   2  142.08   26.63
   7  -6   2  130.28   26.62
  -8   6  -2   -8.85    5.70
  -8   6  -2    4.45    7.32
  -8   6  -2    1.68    9.12
  -8   6  -2    4.17    6.65
   8  -6   2    6.19    9.47
   8  -6   2   -5.49    5.93
   8  -6   2    4.30    8.03
  -9   6  -2   16.64    9.91
  -9   6  -2   22.88   10.66
  -9   6  -2   17.77   11.01
   9  -6   2   21.23   16.00
   9  -6   2   21.85   10.79
   9  -6   2   15.76   12.21
 -10   6  -2   -2.33    8.40
 -10   6  -2    7.68    9.99
 -10   6  -2   23.13    9.85
  10  -6   2   -1.05    9.21
  10  -6   2   -2.88   10.03
  10  -6   2   -2.40   12.51
 -11   6  -2   11.67   12.30
 -11   6  -2   25.37   12.02
  11  -6   2   -3.44   13.92
  11  -6   2   49.66   14.30
  11  -6   2   20.63   13.97
 -12   6  -2   52.01   16.90
 -12   6  -2   61.89   17.84
 -12   6  -2   12.01   11.56
  12  -6   2   21.87   14.96
  12  -6   2   23.52   12.92
  12  -6   2   23.73   18.96
  15   5  -2   -3.92   10.15
  15   5  -2   16.84   13.36
  15   5  -2   16.31   11.15
  15   5  -2    9.95   10.47
  15   5  -2   13.05   11.36
  15   5  -2   12.41   13.86
  15   5  -2    9.74   11.18
 -15  -5   2  -11.13    7.89
 -15  -5   2   16.77   12.33
 -15  -5   2   25.15   10.90
 -15  -5   2  -13.17    8.84
  14   5  -2   -4.39   11.19
  14   5  -2   -1.68    9.43
  14   5  -2    8.02    9.02
  14   5  -2   -5.60    8.94
  14   5  -2    5.90    9.90
  14   5  -2   15.44    9.22
  14   5  -2   -7.08    7.50
  14   5  -2   17.88   11.49
 -14  -5   2   -2.64    9.24
 -14  -5   2  -12.85   10.18
 -14  -5   2    8.39    8.79
 -14  -5   2    2.27    9.61
 -14  -5   2   16.93   12.34
 -14  -5   2   -8.27    7.80
  13   5  -2   26.65   10.26
  13   5  -2   12.07    7.83
  13   5  -2   16.46   11.29
  13   5  -2   27.24   10.81
  13   5  -2   26.69   10.22
  13   5  -2    6.33    7.83
 -13  -5   2   19.74   10.80
 -13  -5   2   34.35   15.21
 -13  -5   2   12.54   10.42
 -13  -5   2   16.87   10.60
 -13  -5   2   20.58    9.46
 -13  -5   2   29.14   11.66
 -13  -5   2   20.37   10.97
  12   5  -2   -3.45    5.47
  12   5  -2   -3.14    6.52
  12   5  -2    7.47    7.96
  12   5  -2    5.43    6.86
  12   5  -2    1.61    5.89
  12   5  -2   -7.45    7.10
 -12  -5   2   -2.67    5.78
 -12  -5   2   -5.02    6.21
 -12  -5   2   -5.62    6.07
 -12  -5   2   -6.38    5.58
 -12  -5   2    3.31    9.32
 -12  -5   2   -2.35    7.37
 -12  -5   2    3.92    7.47
  11   5  -2  175.74   23.43
  11   5  -2  145.39   18.92
  11   5  -2   87.52   17.88
  11   5  -2  158.40   23.64
  11   5  -2  141.97   18.88
 -11  -5   2  121.63   24.28
 -11  -5   2  139.58   22.34
 -11  -5   2  158.00   21.93
 -11  -5   2  160.24   25.00
 -11  -5   2  157.55   23.66
 -11  -5   2  147.14   21.98
 -11  -5   2  154.02   19.27
  10   5  -2   -2.21    6.48
  10   5  -2    2.90    5.85
  10   5  -2   -2.68    4.46
  10   5  -2    5.10    5.58
 -10  -5   2   -4.70    4.28
 -10  -5   2    0.48    8.50
 -10  -5   2   -2.54    6.17
 -10  -5   2   -2.70    4.63
 -10  -5   2   -4.27    4.39
 -10  -5   2    2.87    7.78
 -10  -5   2   -6.48    4.74
   9   5  -2   76.04   12.76
   9   5  -2  105.37   18.18
   9   5  -2   91.58   14.04
  -9  -5   2   90.79   17.07
  -9  -5   2   98.53   15.96
  -9  -5   2   76.28   14.05
  -9  -5   2   87.56   14.22
  -9  -5   2   94.04   19.67
  -9  -5   2   82.96   13.83
  -9  -5   2   82.99   16.62
   8   5  -2    5.16    3.82
   8   5  -2   -2.25    5.26
   8   5  -2   -0.69    3.16
  -8  -5   2    4.97    8.33
  -8  -5   2   -0.28    4.84
  -8  -5   2    5.45    8.59
  -8  -5   2    0.83    4.74
  -8  -5   2   -1.80    5.42
  -8  -5   2   -7.62    3.94
  -8  -5   2   -4.25    5.28
   7   5  -2  371.25   35.11
   7   5  -2  427.66   40.52
  -7  -5   2  403.34   37.33
  -7  -5   2  387.25   37.68
  -7  -5   2  381.56   39.86
  -7  -5   2  358.49   36.83
  -7  -5   2  400.47   43.76
  -7  -5   2  452.27   41.02
   6   5  -2   22.79   10.10
   6   5  -2   28.01    4.67
   6   5  -2   42.05    7.38
   6   5  -2   17.69    5.75
  -6  -5   2   22.64    7.45
  -6  -5   2    9.42   11.53
  -6  -5   2   17.01    7.66
  -6  -5   2   18.70   14.26
  -6  -5   2   14.62   12.00
   5   5  -2   10.91    9.44
   5   5  -2    2.27    4.40
   5   5  -2   11.97    5.26
   5   5  -2   24.88    5.50
  -5  -5   2    5.43    5.21
  -5  -5   2   10.22    8.27
  -5  -5   2   14.14   10.37
  -5  -5   2   15.75    7.02
  -5  -5   2    9.84   12.35
   4   5  -2  280.68   22.73
   4   5  -2  215.11   21.68
   4   5  -2  213.12   22.92
   4   5  -2  261.63   28.83
  -4  -5   2  210.99   21.86
  -4  -5   2  233.52   23.45
  -4  -5   2  224.38   22.08
  -4  -5   2  264.56   27.52
  -4  -5   2  255.85   27.43
   3   5  -2  152.07   14.97
   3   5  -2  159.39   17.62
   3   5  -2  163.25   16.86
   3   5  -2  166.91   23.91
   3   5  -2  142.04   20.63
  -3  -5   2  148.88   18.25
  -3  -5   2  174.88   20.65
  -3  -5   2  159.06   15.78
  -3  -5   2  206.81   18.46
  -3  -5   2  153.99   19.53
   2   5  -2 5294.49  419.07
   2   5  -2 5195.26  415.69
   2   5  -2 4729.33  413.10
  -2  -5   2 5035.38  415.05
  -2  -5   2 4494.27  413.35
  -2  -5   2 5108.94  417.95
  -2  -5   2 5238.17  416.59
   1   5  -2  140.43   20.38
   1   5  -2  109.33   15.27
   1   5  -2  170.99   19.23
   1   5  -2  144.12   12.52
  -1  -5   2  144.71   17.48
  -1  -5   2  137.46   21.01
  -1  -5   2  118.59   14.64
  -1  -5   2  135.52   17.46
  -1  -5   2  128.25   14.21
  -1  -5   2  155.85   18.67
   0   5  -2   85.20   12.94
   0   5  -2  103.37   16.36
   0   5  -2   92.35   17.34
   0   5  -2  106.18   10.21
   0  -5   2   72.46   12.18
   0  -5   2  117.35   17.58
   0  -5   2   72.26   13.59
   0  -5   2   90.32   16.07
   0  -5   2   83.70   12.84
  -1   5  -2 1348.89  105.22
  -1   5  -2 1321.15   99.49
  -1   5  -2 1100.70   99.60
   1  -5   2 1271.40   99.14
   1  -5   2 1107.69  103.96
   1  -5   2  949.16  100.57
   1  -5   2 1099.33  101.21
  -2   5  -2  204.79   26.68
  -2   5  -2  229.09   21.75
  -2   5  -2  242.89   26.03
  -2   5  -2  255.36   23.46
   2  -5   2  210.72   28.09
   2  -5   2  196.26   27.75
   2  -5   2  250.68   26.43
  -3   5  -2  111.47   11.48
  -3   5  -2   83.81   20.01
  -3   5  -2  129.99   18.73
  -3   5  -2  114.35   17.60
  -3   5  -2  115.03   16.05
   3  -5   2  108.25   20.03
   3  -5   2  127.97   22.27
  -4   5  -2   24.61   12.00
  -4   5  -2   34.03   10.21
  -4   5  -2   23.18    6.34
  -4   5  -2   26.85    9.51
  -4   5  -2   30.93   12.48
  -4   5  -2   38.27    8.08
   4  -5   2   56.67   14.28
   4  -5   2   26.55   14.63
   4  -5   2   46.76   14.36
  -5   5  -2  159.94   19.78
  -5   5  -2  183.65   24.31
  -5   5  -2  158.97   15.73
  -5   5  -2  195.11   22.98
  -5   5  -2  144.84   16.03
  -5   5  -2  177.74   20.35
  -5   5  -2  153.77   15.54
   5  -5   2  142.68   24.87
   5  -5   2  150.58   26.76
   5  -5   2  194.59   24.04
  -6   5  -2    1.21    4.72
  -6   5  -2   -7.10    5.34
  -6   5  -2    6.80    5.66
  -6   5  -2    6.26    6.95
   6  -5   2   -0.79    5.61
   6  -5   2    2.94    9.86
   6  -5   2    5.11    7.19
  -7   5  -2  403.74   38.95
  -7   5  -2  310.69   38.73
  -7   5  -2  427.28   42.69
  -7   5  -2  439.87   41.48
   7  -5   2  372.70   41.92
   7  -5   2  450.94   46.69
  -8   5  -2  470.22   46.83
  -8   5  -2  443.68   47.83
  -8   5  -2  508.03   46.52
   8  -5   2  457.90   51.25
   8  -5   2  380.31   49.42
   8  -5   2  462.33   47.54
  -9   5  -2  -10.38    4.99
  -9   5  -2    8.50    7.39
  -9   5  -2   19.92   10.78
   9  -5   2   -3.62    6.94
   9  -5   2   -9.33    5.93
   9  -5   2   23.94   12.15
 -10   5  -2   16.24   10.93
 -10   5  -2   10.41    7.48
 -10   5  -2   19.98   10.04
  10  -5   2   10.83   10.63
  10  -5   2    6.93   13.63
  10  -5   2   -4.21   10.42
 -11   5  -2   58.56   13.94
 -11   5  -2   16.12    9.56
 -11   5  -2   30.09   12.85
  11  -5   2   56.88   20.52
  11  -5   2   44.86   15.06
  11  -5   2   45.10   18.35
 -12   5  -2   24.93   14.22
 -12   5  -2   73.05   18.52
 -12   5  -2   54.05   17.50
  12  -5   2   61.46   16.22
  12  -5   2   63.11   20.58
  12  -5   2   33.99   18.17
 -13   5  -2   24.17   11.65
 -13   5  -2   -8.75    9.81
 -13   5  -2   10.19    9.70
  13  -5   2  -31.56   12.91
  13  -5   2   -1.89   11.34
  13  -5   2   -5.40   12.28
  15   4  -2   -7.96    9.18
  15   4  -2  -26.14   10.54
  15   4  -2   16.38   12.06
  15   4  -2    2.07   10.62
  15   4  -2  -12.53    9.17
  15   4  -2    4.75   11.59
 -15  -4   2    6.13   10.64
 -15  -4   2  -13.74    8.52
 -15  -4   2   13.44   10.01
 -15  -4   2    7.44   12.26
  14   4  -2  111.76   20.85
  14   4  -2   83.62   18.01
  14   4  -2   91.71   20.94
  14   4  -2   78.96   15.55
  14   4  -2   56.71   14.14
  14   4  -2   59.40   17.25
  14   4  -2   78.88   17.93
 -14  -4   2   95.50   19.90
 -14  -4   2   87.39   20.96
 -14  -4   2  110.42   22.38
 -14  -4   2   75.75   16.96
 -14  -4   2   94.87   19.02
  13   4  -2   12.47    8.48
  13   4  -2   -1.74    8.10
  13   4  -2  -12.68    6.36
  13   4  -2   -8.09    6.34
  13   4  -2   -0.66    7.51
  13   4  -2    1.47    8.31
 -13  -4   2  -13.01    9.93
 -13  -4   2   -8.90    6.58
 -13  -4   2   17.63   11.11
 -13  -4   2   -2.40    7.44
 -13  -4   2  -11.58    7.67
 -13  -4   2    0.28    6.99
  12   4  -2  108.96   19.91
  12   4  -2   88.30   17.17
  12   4  -2  119.63   18.57
  12   4  -2  100.37   18.69
  12   4  -2  102.89   18.90
 -12  -4   2   93.56   20.44
 -12  -4   2  118.24   20.11
 -12  -4   2  105.14   18.72
 -12  -4   2  119.63   19.49
 -12  -4   2  126.83   21.17
 -12  -4   2  128.08   18.87
 -12  -4   2   69.55   18.69
  11   4  -2    3.35    6.50
  11   4  -2   -6.16    5.39
  11   4  -2   -5.38    5.56
  11   4  -2   -6.80    4.96
  11   4  -2   10.29    8.08
 -11  -4   2   -0.58    5.46
 -11  -4   2    3.77    7.39
 -11  -4   2    9.37    6.80
 -11  -4   2    2.09    5.96
 -11  -4   2    9.10    6.94
 -11  -4   2   -9.06    5.32
 -11  -4   2   10.19    6.33
  10   4  -2   85.54   15.54
  10   4  -2  106.63   17.26
  10   4  -2   95.78   16.98
  10   4  -2   99.19   16.96
 -10  -4   2  135.19   22.58
 -10  -4   2   90.64   16.74
 -10  -4   2   88.13   16.67
[truncated: 1,976,056 more chars]
