# Supplementary material for: Predictive, Data‐Driven Design of Red‐Light Photoredox Catalysts for C─Heteroatom Bond Formation
Source: Angew Chem Int Ed Engl. 2026 Jan 19;65(9):e26086. doi: 10.1002/anie.202526086 (PMC12929924; doi:10.1002/anie.202526086)
Supplement: Supplementary file 2 — Supporting Information [file ANIE-65-e26086-s001.zip › 2370570.cif]

data_sgk19_0m
# start Validation Reply Form
_vrf_PLAT097_sgk19_0m            
;
PROBLEM: Large Reported Max.  (Positive) Residual Density       0.88 eA-3
RESPONSE: The reason for the presence of this peak may be 
due to insufficiently good quality of the crystal. 
It cannot be modeled as methoxy group disorder - too close to the oxygen
;
# Added during the CSD deposition process: Monday 21 April 2025 01:42 PM
# end Validation Reply Form

_audit_creation_date             2025-04-21
_audit_creation_method           
;
Olex2 1.5
(compiled 2025.04.05 svn.rf049d14d for OlexSys, GUI svn.r7217)
;
_shelx_SHELXL_version_number     2019/2
_audit_contact_author_address    ?
_audit_contact_author_email      ?
_audit_contact_author_phone      ?
_publ_contact_author_id_orcid    ?
_publ_section_references         
;
Dolomanov, O.V., Bourhis, L.J., Gildea, R.J, Howard, J.A.K. & Puschmann, H.
 (2009), J. Appl. Cryst. 42, 339-341.

Sheldrick, G.M. (2015). Acta Cryst. C71, 3-8.
;
_chemical_name_common            ?
_chemical_name_systematic        ?
_chemical_formula_moiety         'C67 H64 N6 O9'
_chemical_formula_sum            'C67 H64 N6 O9'
_chemical_formula_weight         1097.24
_chemical_melting_point          ?
loop_
_atom_type_symbol
_atom_type_description
_atom_type_scat_dispersion_real
_atom_type_scat_dispersion_imag
_atom_type_scat_source
C C 0.0137 0.0067 'International Tables Vol C Tables 4.2.6.8 and 6.1.1.4'
H H 0.0000 0.0000 'International Tables Vol C Tables 4.2.6.8 and 6.1.1.4'
N N 0.0241 0.0134 'International Tables Vol C Tables 4.2.6.8 and 6.1.1.4'
O O 0.0389 0.0241 'International Tables Vol C Tables 4.2.6.8 and 6.1.1.4'

_shelx_space_group_comment       
;
The symmetry employed for this shelxl refinement is uniquely defined
by the following loop, which should always be used as a source of
symmetry information in preference to the above space-group names.
They are only intended as comments.
;
_space_group_crystal_system      triclinic
_space_group_IT_number           2
_space_group_name_H-M_alt        'P -1'
_space_group_name_Hall           '-P 1'
loop_
_space_group_symop_operation_xyz
'x, y, z'
'-x, -y, -z'

_cell_length_a                   12.9384(10)
_cell_length_b                   13.5693(10)
_cell_length_c                   17.7293(14)
_cell_angle_alpha                72.955(4)
_cell_angle_beta                 73.052(3)
_cell_angle_gamma                72.394(3)
_cell_volume                     2765.4(4)
_cell_formula_units_Z            2
_cell_measurement_reflns_used    9408
_cell_measurement_temperature    100.00
_cell_measurement_theta_max      62.80
_cell_measurement_theta_min      2.33
_shelx_estimated_absorpt_T_max   0.943
_shelx_estimated_absorpt_T_min   0.889
_exptl_absorpt_coefficient_mu    0.453
_exptl_absorpt_correction_T_max  0.7523
_exptl_absorpt_correction_T_min  0.6645
_exptl_absorpt_correction_type   multi-scan
_exptl_absorpt_process_details   
;
SADABS-2016/2 (Bruker,2016/2) was used for absorption correction.
wR2(int) was 0.1376 before and 0.0813 after correction.
The Ratio of minimum to maximum transmission is 0.8833.
The \l/2 correction factor is Not present.
;
_exptl_absorpt_special_details   ?
_exptl_crystal_colour            'clear yellow'
_exptl_crystal_colour_lustre     clear
_exptl_crystal_colour_primary    yellow
_exptl_crystal_density_diffrn    1.318
_exptl_crystal_density_meas      ?
_exptl_crystal_density_method    ?
_exptl_crystal_description       block
_exptl_crystal_F_000             1160
_exptl_crystal_size_max          0.266
_exptl_crystal_size_mid          0.233
_exptl_crystal_size_min          0.131
_exptl_transmission_factor_max   ?
_exptl_transmission_factor_min   ?
_diffrn_reflns_av_R_equivalents  0.1389
_diffrn_reflns_av_unetI/netI     0.0841
_diffrn_reflns_Laue_measured_fraction_full 0.998
_diffrn_reflns_Laue_measured_fraction_max 0.996
_diffrn_reflns_limit_h_max       15
_diffrn_reflns_limit_h_min       -16
_diffrn_reflns_limit_k_max       16
_diffrn_reflns_limit_k_min       -16
_diffrn_reflns_limit_l_max       22
_diffrn_reflns_limit_l_min       -22
_diffrn_reflns_number            126211
_diffrn_reflns_point_group_measured_fraction_full 0.998
_diffrn_reflns_point_group_measured_fraction_max 0.996
_diffrn_reflns_theta_full        53.594
_diffrn_reflns_theta_max         56.999
_diffrn_reflns_theta_min         2.326
_diffrn_ambient_temperature      100.00
_diffrn_detector_area_resol_mean ?
_diffrn_measured_fraction_theta_full 0.998
_diffrn_measured_fraction_theta_max 0.996
_diffrn_measurement_device_type  'Bruker D8 MetalJet'
_diffrn_measurement_method       '\f and \w scans'
_diffrn_radiation_type           GaK\a
_diffrn_radiation_wavelength     1.34138
_diffrn_source                   ?
_reflns_Friedel_coverage         0.000
_reflns_Friedel_fraction_full    .
_reflns_Friedel_fraction_max     .
_reflns_number_gt                8441
_reflns_number_total             11275
_reflns_special_details          
;
 Reflections were merged by SHELXL according to the crystal
 class for the calculation of statistics and refinement.
 
 _reflns_Friedel_fraction is defined as the number of unique
 Friedel pairs measured divided by the number that would be
 possible theoretically, ignoring centric projections and
 systematic absences.
;
_reflns_threshold_expression     'I > 2\s(I)'
_computing_cell_refinement       'SAINT V8.40A (Bruker, 2019)'
_computing_data_collection       ?
_computing_data_reduction        'SAINT V8.40A (Bruker, 2019)'
_computing_molecular_graphics    'Olex2 1.5 (Dolomanov et al., 2009)'
_computing_publication_material  'Olex2 1.5 (Dolomanov et al., 2009)'
_computing_structure_refinement  'SHELXL 2019/2 (Sheldrick, 2015)'
_computing_structure_solution    'SHELXT 2018/2 (Sheldrick, 2018)'
_refine_diff_density_max         0.877
_refine_diff_density_min         -0.386
_refine_diff_density_rms         0.072
_refine_ls_extinction_coef       .
_refine_ls_extinction_method     none
_refine_ls_goodness_of_fit_ref   1.112
_refine_ls_hydrogen_treatment    constr
_refine_ls_matrix_type           full
_refine_ls_number_parameters     823
_refine_ls_number_reflns         11275
_refine_ls_number_restraints     58
_refine_ls_R_factor_all          0.0901
_refine_ls_R_factor_gt           0.0568
_refine_ls_restrained_S_all      1.110
_refine_ls_shift/su_max          0.000
_refine_ls_shift/su_mean         0.000
_refine_ls_structure_factor_coef Fsqd
_refine_ls_weighting_details     
'w=1/[\s^2^(Fo^2^)+(0.0620P)^2^+2.0440P] where P=(Fo^2^+2Fc^2^)/3'
_refine_ls_weighting_scheme      calc
_refine_ls_wR_factor_gt          0.1489
_refine_ls_wR_factor_ref         0.1557
_refine_special_details          ?
_olex2_refinement_description    
;
1. Fixed Uiso
 At 1.2 times of:
  All C(H) groups, All C(H,H) groups
 At 1.5 times of:
  All C(H,H,H) groups
2. Restrained distances
 C16B-C17B \\sim C16A-C17A
 with sigma of 0.02
 C16B-C21B \\sim C16A-C21A
 with sigma of 0.02
 C19B-O22B \\sim C19A-O22A
 with sigma of 0.02
 C16B-C18B \\sim C16A-C18A
 with sigma of 0.02
 C16A-C20A \\sim C16B-C20B
 with sigma of 0.02
 C21B-C20B \\sim C21A-C20A
 with sigma of 0.02
 C20A-C19A \\sim C20B-C19B
 with sigma of 0.02
 C18B-C19B \\sim C18A-C19A
 with sigma of 0.02
 C17B-C18B \\sim C17A-C18A
 with sigma of 0.02
 O22B-C23B \\sim O22A-C23A
 with sigma of 0.02
3. Uiso/Uaniso restraints and constraints
C16A \\sim C16B: within 2A with sigma of 0.04 and sigma for terminal atoms of
0.08 within 2A
C21A \\sim C21B: within 2A with sigma of 0.04 and sigma for terminal atoms of
0.08 within 2A
C20A \\sim C20B: within 2A with sigma of 0.04 and sigma for terminal atoms of
0.08 within 2A
C19A \\sim C19B: within 2A with sigma of 0.04 and sigma for terminal atoms of
0.08 within 2A
C18A \\sim C18B: within 2A with sigma of 0.04 and sigma for terminal atoms of
0.08 within 2A
C17A \\sim C17B: within 2A with sigma of 0.04 and sigma for terminal atoms of
0.08 within 2A
O22A \\sim O22B: within 2A with sigma of 0.04 and sigma for terminal atoms of
0.08 within 2A
C23B \\sim C23A: within 2A with sigma of 0.04 and sigma for terminal atoms of
0.08 within 2A
4. Others
 Sof(O22A)=Sof(C16A)=Sof(C17A)=Sof(H17A)=Sof(C18A)=Sof(H18A)=Sof(C19A)=
 Sof(C20A)=Sof(H20A)=Sof(C21A)=Sof(H21A)=Sof(C23A)=Sof(H23D)=Sof(H23E)=
 Sof(H23F)=1-FVAR(1)
 Sof(C16B)=Sof(C20B)=Sof(H20B)=Sof(C17B)=Sof(H17B)=Sof(C19B)=Sof(C21B)=
 Sof(H21B)=Sof(C18B)=Sof(H18B)=Sof(O22B)=Sof(C23B)=Sof(H23A)=Sof(H23B)=
 Sof(H23C)=FVAR(1)
5.a Secondary CH2 refined with riding coordinates:
 C7(H7A,H7B)
5.b Aromatic/amide H refined with riding coordinates:
 C52(H52), C63(H63), C62(H62), C51(H51), C46(H46), C54(H54), C59(H59),
 C42(H42), C60(H60), C68(H68), C55(H55), C29(H29), C69(H69), C80(H80), C34(H34),
  C37(H37), C79(H79), C76(H76), C43(H43), C35(H35), C38(H38), C77(H77),
 C45(H45), C28(H28), C25(H25), C71(H71), C72(H72), C26(H26), C20B(H20B),
 C17B(H17B), C21B(H21B), C18B(H18B), C17A(H17A), C18A(H18A), C20A(H20A),
 C21A(H21A)
5.c Idealised Me refined as rotating group:
 C9(H9A,H9B,H9C), C65(H65A,H65B,H65C), C12(H12A,H12B,H12C), C40(H40A,H40B,
 H40C), C57(H57A,H57B,H57C), C48(H48A,H48B,H48C), C82(H82A,H82B,H82C), C74(H74A,
 H74B,H74C), C31(H31A,H31B,H31C), C23B(H23A,H23B,H23C), C23A(H23D,H23E,H23F)
;
_atom_sites_solution_hydrogens   geom
_atom_sites_solution_primary     ?
_atom_sites_solution_secondary   ?
loop_
_atom_site_label
_atom_site_type_symbol
_atom_site_fract_x
_atom_site_fract_y
_atom_site_fract_z
_atom_site_U_iso_or_equiv
_atom_site_adp_type
_atom_site_occupancy
_atom_site_site_symmetry_order
_atom_site_calc_flag
_atom_site_refinement_flags_posn
_atom_site_refinement_flags_adp
_atom_site_refinement_flags_occupancy
_atom_site_disorder_assembly
_atom_site_disorder_group
O56 O 0.14359(11) 0.62547(13) 0.13486(10) 0.0302(4) Uani 1 1 d . . . . .
O11 O 0.85279(12) 0.48071(13) 0.06658(10) 0.0309(4) Uani 1 1 d . . . . .
O64 O 0.74526(12) 1.01479(13) 0.02419(10) 0.0298(4) Uani 1 1 d . . . . .
O39 O 1.12572(12) 0.00309(13) 0.16254(11) 0.0336(4) Uani 1 1 d . . . . .
O73 O 0.96297(12) 0.77104(14) 0.36480(11) 0.0342(4) Uani 1 1 d . . . . .
O47 O 0.32296(13) 0.18449(15) 0.19585(11) 0.0352(4) Uani 1 1 d . . . . .
O81 O 0.17629(12) 0.87644(15) 0.39130(11) 0.0371(4) Uani 1 1 d . . . . .
N49 N 0.56039(13) 0.66133(14) 0.14354(11) 0.0212(4) Uani 1 1 d . . . . .
N15 N 0.78477(14) 0.30456(14) 0.34480(11) 0.0229(4) Uani 1 1 d . . . . .
N32 N 0.70508(13) 0.27757(14) 0.21864(11) 0.0209(4) Uani 1 1 d . . . . .
O30 O 1.17211(13) 0.38621(16) 0.36794(11) 0.0410(5) Uani 1 1 d . . . . .
N66 N 0.62192(13) 0.68494(15) 0.27852(11) 0.0231(4) Uani 1 1 d . . . . .
N8 N 0.69225(14) 0.53129(15) 0.02370(11) 0.0248(4) Uani 1 1 d . . . . .
N14 N 0.71185(18) 0.50506(17) 0.45103(13) 0.0362(5) Uani 1 1 d . . . . .
C3 C 0.69287(15) 0.37999(17) 0.22990(13) 0.0205(4) Uani 1 1 d . . . . .
C50 C 0.45252(15) 0.65922(17) 0.13952(13) 0.0205(4) Uani 1 1 d . . . . .
C2 C 0.72413(15) 0.39178(17) 0.29549(13) 0.0205(4) Uani 1 1 d . . . . .
C58 C 0.60740(16) 0.75047(17) 0.10667(13) 0.0214(4) Uani 1 1 d . . . . .
C33 C 0.81145(16) 0.20529(17) 0.20661(13) 0.0206(4) Uani 1 1 d . . . . .
C52 C 0.28886(16) 0.58762(18) 0.20004(14) 0.0233(5) Uani 1 1 d . . . . .
H52 H 0.249087 0.543675 0.243716 0.028 Uiso 1 1 calc R U . . .
C53 C 0.24475(16) 0.64161(18) 0.13281(14) 0.0239(5) Uani 1 1 d . . . . .
C41 C 0.60938(16) 0.25130(17) 0.21317(13) 0.0203(4) Uani 1 1 d . . . . .
C6 C 0.64494(15) 0.58374(17) 0.26152(13) 0.0215(4) Uani 1 1 d . . . . .
C63 C 0.54323(16) 0.85360(18) 0.08830(13) 0.0228(5) Uani 1 1 d . . . . .
H63 H 0.464929 0.865709 0.096335 0.027 Uiso 1 1 calc R U . . .
C4 C 0.64828(15) 0.47134(17) 0.17564(13) 0.0200(4) Uani 1 1 d . . . . .
C75 C 0.50784(16) 0.73664(18) 0.30500(13) 0.0221(5) Uani 1 1 d . . . . .
C62 C 0.59320(17) 0.93865(18) 0.05833(14) 0.0240(5) Uani 1 1 d . . . . .
H62 H 0.548721 1.008343 0.044576 0.029 Uiso 1 1 calc R U . . .
C51 C 0.39069(16) 0.59721(18) 0.20413(14) 0.0226(5) Uani 1 1 d . . . . .
H51 H 0.418960 0.561309 0.251308 0.027 Uiso 1 1 calc R U . . .
C1 C 0.69650(16) 0.49291(18) 0.31182(13) 0.0221(5) Uani 1 1 d . . . . .
C46 C 0.50304(16) 0.29759(17) 0.25305(13) 0.0225(5) Uani 1 1 d . . . . .
H46 H 0.494840 0.345026 0.285714 0.027 Uiso 1 1 calc R U . . .
C61 C 0.70673(17) 0.92389(18) 0.04808(14) 0.0248(5) Uani 1 1 d . . . . .
C13 C 0.70946(17) 0.50063(18) 0.38817(15) 0.0264(5) Uani 1 1 d . . . . .
C5 C 0.61877(15) 0.57174(17) 0.19354(13) 0.0201(4) Uani 1 1 d . . . . .
C54 C 0.30308(16) 0.70591(18) 0.06888(14) 0.0234(5) Uani 1 1 d . . . . .
H54 H 0.272646 0.744639 0.023053 0.028 Uiso 1 1 calc R U . . .
C24 C 0.88773(17) 0.31459(18) 0.35234(14) 0.0247(5) Uani 1 1 d . . . . .
C59 C 0.72275(16) 0.73579(18) 0.09115(14) 0.0235(5) Uani 1 1 d . . . . .
H59 H 0.768374 0.665768 0.099537 0.028 Uiso 1 1 calc R U . . .
C7 C 0.64031(16) 0.45946(18) 0.09519(13) 0.0224(5) Uani 1 1 d . . . . .
H7A H 0.676126 0.385295 0.090361 0.027 Uiso 1 1 calc R U . . .
H7B H 0.560831 0.472621 0.094991 0.027 Uiso 1 1 calc R U . . .
C42 C 0.61826(16) 0.18140(18) 0.16681(13) 0.0240(5) Uani 1 1 d . . . . .
H42 H 0.689696 0.149491 0.138973 0.029 Uiso 1 1 calc R U . . .
C60 C 0.77209(16) 0.82152(18) 0.06370(14) 0.0254(5) Uani 1 1 d . . . . .
H60 H 0.850323 0.809967 0.055689 0.030 Uiso 1 1 calc R U . . .
C67 C 0.70932(16) 0.71496(17) 0.29343(14) 0.0228(5) Uani 1 1 d . . . . .
C68 C 0.82015(17) 0.66965(18) 0.26209(14) 0.0245(5) Uani 1 1 d . . . . .
H68 H 0.836895 0.625690 0.225046 0.029 Uiso 1 1 calc R U . . .
C55 C 0.40696(16) 0.71297(17) 0.07276(13) 0.0219(4) Uani 1 1 d . . . . .
H55 H 0.447340 0.755696 0.028490 0.026 Uiso 1 1 calc R U . . .
C44 C 0.42025(17) 0.20390(18) 0.19944(14) 0.0254(5) Uani 1 1 d . . . . .
C29 C 0.95069(17) 0.37401(19) 0.28647(14) 0.0270(5) Uani 1 1 d . . . . .
H29 H 0.928705 0.399538 0.236200 0.032 Uiso 1 1 calc R U . . .
C10 C 0.80093(17) 0.53024(18) 0.01352(14) 0.0264(5) Uani 1 1 d . . . . .
C69 C 0.90618(17) 0.68742(19) 0.28386(14) 0.0264(5) Uani 1 1 d . . . . .
H69 H 0.981062 0.654257 0.263046 0.032 Uiso 1 1 calc R U . . .
C80 C 0.46893(18) 0.84461(19) 0.27861(14) 0.0267(5) Uani 1 1 d . . . . .
H80 H 0.518237 0.885206 0.241163 0.032 Uiso 1 1 calc R U . . .
C34 C 0.82431(17) 0.09770(18) 0.24085(14) 0.0248(5) Uani 1 1 d . . . . .
H34 H 0.761465 0.071890 0.274032 0.030 Uiso 1 1 calc R U . . .
C37 C 1.00735(17) 0.17279(19) 0.14582(15) 0.0282(5) Uani 1 1 d . . . . .
H37 H 1.070392 0.198804 0.113359 0.034 Uiso 1 1 calc R U . . .
C78 C 0.28648(17) 0.8352(2) 0.36021(14) 0.0292(5) Uani 1 1 d . . . . .
C79 C 0.35877(18) 0.8949(2) 0.30596(14) 0.0293(5) Uani 1 1 d . . . . .
H79 H 0.333171 0.969292 0.287727 0.035 Uiso 1 1 calc R U . . .
C76 C 0.43470(17) 0.67798(19) 0.36033(14) 0.0264(5) Uani 1 1 d . . . . .
H76 H 0.460756 0.603846 0.379548 0.032 Uiso 1 1 calc R U . . .
C43 C 0.52489(18) 0.15715(18) 0.16029(14) 0.0261(5) Uani 1 1 d . . . . .
H43 H 0.532954 0.108289 0.128835 0.031 Uiso 1 1 calc R U . . .
C35 C 0.92755(18) 0.02666(19) 0.22760(14) 0.0266(5) Uani 1 1 d . . . . .
H35 H 0.935068 -0.047044 0.250863 0.032 Uiso 1 1 calc R U . . .
C38 C 0.90420(17) 0.24277(19) 0.15875(14) 0.0249(5) Uani 1 1 d . . . . .
H38 H 0.896674 0.316358 0.134983 0.030 Uiso 1 1 calc R U . . .
C77 C 0.32519(18) 0.7265(2) 0.38733(14) 0.0288(5) Uani 1 1 d . . . . .
H77 H 0.275951 0.685637 0.424553 0.035 Uiso 1 1 calc R U . . .
C36 C 1.01948(17) 0.06514(19) 0.17981(14) 0.0263(5) Uani 1 1 d . . . . .
C45 C 0.40936(17) 0.27490(18) 0.24537(14) 0.0256(5) Uani 1 1 d . . . . .
H45 H 0.337517 0.308176 0.271701 0.031 Uiso 1 1 calc R U . . .
C28 C 1.04485(18) 0.3959(2) 0.29408(15) 0.0308(5) Uani 1 1 d . . . . .
H28 H 1.085352 0.438287 0.249650 0.037 Uiso 1 1 calc R U . . .
C70 C 0.88292(17) 0.75351(19) 0.33593(15) 0.0277(5) Uani 1 1 d . . . . .
C9 C 0.63322(19) 0.5803(2) -0.04144(15) 0.0316(5) Uani 1 1 d . . . . .
H9A H 0.657365 0.534914 -0.080338 0.047 Uiso 1 1 calc R U . . .
H9B H 0.649499 0.649803 -0.068814 0.047 Uiso 1 1 calc R U . . .
H9C H 0.553037 0.589386 -0.019055 0.047 Uiso 1 1 calc R U . . .
C65 C 0.85809(18) 1.0015(2) 0.02712(17) 0.0338(6) Uani 1 1 d . . . . .
H65A H 0.908025 0.960839 -0.012392 0.051 Uiso 1 1 calc R U . . .
H65B H 0.869025 0.963401 0.081512 0.051 Uiso 1 1 calc R U . . .
H65C H 0.874515 1.071316 0.014255 0.051 Uiso 1 1 calc R U . . .
C25 C 0.92595(18) 0.27220(19) 0.42296(15) 0.0293(5) Uani 1 1 d . . . . .
H25 H 0.885953 0.229311 0.467376 0.035 Uiso 1 1 calc R U . . .
C71 C 0.77394(18) 0.8068(2) 0.36139(15) 0.0316(5) Uani 1 1 d . . . . .
H71 H 0.758177 0.857247 0.393156 0.038 Uiso 1 1 calc R U . . .
C72 C 0.68787(18) 0.7872(2) 0.34102(15) 0.0298(5) Uani 1 1 d . . . . .
H72 H 0.613393 0.823359 0.359710 0.036 Uiso 1 1 calc R U . . .
C27 C 1.07993(18) 0.3560(2) 0.36620(15) 0.0328(6) Uani 1 1 d . . . . .
C26 C 1.02293(19) 0.2915(2) 0.43007(15) 0.0330(6) Uani 1 1 d . . . . .
H26 H 1.049306 0.260461 0.478484 0.040 Uiso 1 1 calc R U . . .
C16B C 0.7159(6) 0.2355(6) 0.4015(7) 0.0168(16) Uani 0.586(5) 1 d D U P A 1
C20B C 0.7002(5) 0.0609(5) 0.4818(4) 0.0229(14) Uani 0.586(5) 1 d D U P A 1
H20B H 0.732916 -0.012360 0.498845 0.027 Uiso 0.586(5) 1 calc R U P A 1
C17B C 0.6027(4) 0.2760(5) 0.4320(3) 0.0190(10) Uani 0.586(5) 1 d D U P A 1
H17B H 0.570468 0.349562 0.415608 0.023 Uiso 0.586(5) 1 calc R U P A 1
C19B C 0.5875(4) 0.1026(5) 0.5115(3) 0.0201(11) Uani 0.586(5) 1 d D U P A 1
C21B C 0.7635(4) 0.1289(4) 0.4266(3) 0.0211(10) Uani 0.586(5) 1 d D U P A 1
H21B H 0.840355 0.101754 0.406050 0.025 Uiso 0.586(5) 1 calc R U P A 1
C18B C 0.5380(3) 0.2101(4) 0.4854(2) 0.0211(9) Uani 0.586(5) 1 d D U P A 1
H18B H 0.460740 0.237184 0.504485 0.025 Uiso 0.586(5) 1 calc R U P A 1
C12 C 0.85661(19) 0.5931(2) -0.06482(16) 0.0352(6) Uani 1 1 d . . . . .
H12A H 0.933617 0.586629 -0.063526 0.053 Uiso 1 1 calc R U . . .
H12B H 0.816410 0.667853 -0.071940 0.053 Uiso 1 1 calc R U . . .
H12C H 0.856038 0.565559 -0.109978 0.053 Uiso 1 1 calc R U . . .
C40 C 1.14100(19) -0.1084(2) 0.19404(17) 0.0370(6) Uani 1 1 d . . . . .
H40A H 1.218915 -0.143843 0.175670 0.055 Uiso 1 1 calc R U . . .
H40B H 1.093053 -0.134945 0.174812 0.055 Uiso 1 1 calc R U . . .
H40C H 1.121545 -0.123283 0.253306 0.055 Uiso 1 1 calc R U . . .
C57 C 0.09014(18) 0.6858(2) 0.07043(16) 0.0334(6) Uani 1 1 d . . . . .
H57A H 0.139342 0.672542 0.018895 0.050 Uiso 1 1 calc R U . . .
H57B H 0.073428 0.761471 0.069685 0.050 Uiso 1 1 calc R U . . .
H57C H 0.020839 0.664993 0.078308 0.050 Uiso 1 1 calc R U . . .
O22B O 0.5150(2) 0.0444(3) 0.56606(19) 0.0283(9) Uani 0.586(5) 1 d D U P A 1
C48 C 0.3294(2) 0.1281(2) 0.13855(18) 0.0409(6) Uani 1 1 d . . . . .
H48A H 0.358724 0.166649 0.084108 0.061 Uiso 1 1 calc R U . . .
H48B H 0.255005 0.120935 0.141666 0.061 Uiso 1 1 calc R U . . .
H48C H 0.378837 0.057432 0.150115 0.061 Uiso 1 1 calc R U . . .
C82 C 0.1356(2) 0.9883(2) 0.37058(18) 0.0453(7) Uani 1 1 d . . . . .
H82A H 0.142404 1.011905 0.311918 0.068 Uiso 1 1 calc R U . . .
H82B H 0.179001 1.022765 0.387344 0.068 Uiso 1 1 calc R U . . .
H82C H 0.057232 1.007405 0.398194 0.068 Uiso 1 1 calc R U . . .
C74 C 1.0651(2) 0.6908(2) 0.36140(19) 0.0447(7) Uani 1 1 d . . . . .
H74A H 1.106687 0.696025 0.305059 0.067 Uiso 1 1 calc R U . . .
H74B H 1.048740 0.620629 0.383377 0.067 Uiso 1 1 calc R U . . .
H74C H 1.109739 0.701005 0.393438 0.067 Uiso 1 1 calc R U . . .
C31 C 1.2071(2) 0.3526(3) 0.44260(19) 0.0538(8) Uani 1 1 d . . . . .
H31A H 1.271332 0.380522 0.436533 0.081 Uiso 1 1 calc R U . . .
H31B H 1.227933 0.274881 0.457513 0.081 Uiso 1 1 calc R U . . .
H31C H 1.146096 0.379240 0.485024 0.081 Uiso 1 1 calc R U . . .
O22A O 0.6298(4) -0.0445(4) 0.5501(3) 0.0424(15) Uani 0.414(5) 1 d D U P A 2
C16A C 0.7484(10) 0.2139(8) 0.3963(11) 0.029(3) Uani 0.414(5) 1 d D U P A 2
C17A C 0.6368(8) 0.2299(7) 0.4347(5) 0.0265(17) Uani 0.414(5) 1 d D U P A 2
H17A H 0.590040 0.299300 0.425423 0.032 Uiso 0.414(5) 1 calc R U P A 2
C18A C 0.5914(8) 0.1465(7) 0.4868(5) 0.030(2) Uani 0.414(5) 1 d D U P A 2
H18A H 0.514768 0.158209 0.512756 0.036 Uiso 0.414(5) 1 calc R U P A 2
C19A C 0.6609(9) 0.0472(8) 0.4992(6) 0.030(2) Uani 0.414(5) 1 d D U P A 2
C20A C 0.7753(6) 0.0274(5) 0.4604(4) 0.0307(16) Uani 0.414(5) 1 d D U P A 2
H20A H 0.822382 -0.041871 0.469617 0.037 Uiso 0.414(5) 1 calc R U P A 2
C21A C 0.8158(7) 0.1124(6) 0.4086(5) 0.0265(16) Uani 0.414(5) 1 d D U P A 2
H21A H 0.891749 0.100758 0.380830 0.032 Uiso 0.414(5) 1 calc R U P A 2
C23B C 0.5640(6) -0.0633(7) 0.5995(6) 0.0362(19) Uani 0.586(5) 1 d D U P A 1
H23A H 0.596518 -0.102359 0.556220 0.054 Uiso 0.586(5) 1 calc R U P A 1
H23B H 0.506796 -0.096084 0.639779 0.054 Uiso 0.586(5) 1 calc R U P A 1
H23C H 0.622291 -0.065465 0.625314 0.054 Uiso 0.586(5) 1 calc R U P A 1
C23A C 0.5228(9) -0.0305(12) 0.6033(8) 0.045(3) Uani 0.414(5) 1 d D U P A 2
H23D H 0.465987 0.007207 0.571737 0.067 Uiso 0.414(5) 1 calc R U P A 2
H23E H 0.519916 0.010832 0.641159 0.067 Uiso 0.414(5) 1 calc R U P A 2
H23F H 0.508923 -0.100067 0.633619 0.067 Uiso 0.414(5) 1 calc R U P A 2

loop_
_atom_site_aniso_label
_atom_site_aniso_U_11
_atom_site_aniso_U_22
_atom_site_aniso_U_33
_atom_site_aniso_U_23
_atom_site_aniso_U_13
_atom_site_aniso_U_12
O56 0.0192(7) 0.0373(10) 0.0368(10) -0.0053(8) -0.0095(6) -0.0104(6)
O11 0.0220(7) 0.0325(10) 0.0362(10) -0.0020(8) -0.0066(7) -0.0091(6)
O64 0.0256(7) 0.0250(9) 0.0412(10) -0.0036(7) -0.0096(7) -0.0110(6)
O39 0.0229(7) 0.0321(10) 0.0444(11) -0.0149(8) -0.0058(7) 0.0000(6)
O73 0.0235(7) 0.0448(11) 0.0449(11) -0.0206(9) -0.0098(7) -0.0111(7)
O47 0.0292(8) 0.0469(11) 0.0395(10) -0.0111(8) -0.0094(7) -0.0202(7)
O81 0.0222(7) 0.0506(12) 0.0363(10) -0.0160(9) -0.0086(7) 0.0025(7)
N49 0.0175(8) 0.0207(10) 0.0264(10) -0.0023(8) -0.0092(7) -0.0048(7)
N15 0.0241(8) 0.0225(10) 0.0235(10) 0.0008(8) -0.0092(7) -0.0097(7)
N32 0.0171(8) 0.0212(10) 0.0269(10) -0.0055(8) -0.0073(7) -0.0059(7)
O30 0.0263(8) 0.0671(13) 0.0378(10) -0.0139(9) -0.0113(7) -0.0169(8)
N66 0.0188(8) 0.0252(10) 0.0293(10) -0.0095(8) -0.0066(7) -0.0065(7)
N8 0.0254(9) 0.0276(11) 0.0224(10) -0.0025(8) -0.0068(7) -0.0092(7)
N14 0.0485(12) 0.0360(13) 0.0304(13) -0.0063(10) -0.0162(9) -0.0131(10)
C3 0.0147(8) 0.0243(12) 0.0242(12) -0.0058(9) -0.0033(8) -0.0077(8)
C50 0.0167(9) 0.0196(11) 0.0277(12) -0.0074(9) -0.0069(8) -0.0040(8)
C2 0.0171(9) 0.0235(12) 0.0216(11) -0.0026(9) -0.0050(8) -0.0077(8)
C58 0.0225(9) 0.0219(12) 0.0221(11) -0.0037(9) -0.0072(8) -0.0075(8)
C33 0.0206(9) 0.0213(12) 0.0226(11) -0.0061(9) -0.0074(8) -0.0052(8)
C52 0.0220(9) 0.0234(12) 0.0246(12) -0.0058(9) -0.0019(8) -0.0081(8)
C53 0.0161(9) 0.0264(12) 0.0329(13) -0.0119(10) -0.0062(8) -0.0047(8)
C41 0.0208(9) 0.0205(11) 0.0204(11) -0.0003(9) -0.0069(8) -0.0080(8)
C6 0.0162(9) 0.0236(12) 0.0262(12) -0.0071(9) -0.0050(8) -0.0051(8)
C63 0.0184(9) 0.0255(12) 0.0272(12) -0.0062(9) -0.0089(8) -0.0053(8)
C4 0.0160(8) 0.0238(12) 0.0219(11) -0.0030(9) -0.0049(8) -0.0087(8)
C75 0.0199(9) 0.0274(12) 0.0228(11) -0.0088(9) -0.0080(8) -0.0046(8)
C62 0.0263(10) 0.0188(11) 0.0271(12) -0.0016(9) -0.0117(9) -0.0035(8)
C51 0.0198(9) 0.0241(12) 0.0245(12) -0.0064(9) -0.0069(8) -0.0032(8)
C1 0.0187(9) 0.0266(12) 0.0238(12) -0.0058(9) -0.0064(8) -0.0075(8)
C46 0.0225(9) 0.0227(12) 0.0237(12) -0.0050(9) -0.0054(8) -0.0072(8)
C61 0.0271(10) 0.0252(12) 0.0252(12) -0.0042(10) -0.0056(9) -0.0123(9)
C13 0.0259(10) 0.0243(13) 0.0313(14) -0.0055(10) -0.0084(9) -0.0079(9)
C5 0.0155(8) 0.0226(11) 0.0230(11) -0.0026(9) -0.0063(8) -0.0063(8)
C54 0.0213(9) 0.0235(12) 0.0265(12) -0.0060(9) -0.0094(8) -0.0027(8)
C24 0.0226(10) 0.0242(12) 0.0273(12) -0.0062(10) -0.0086(9) -0.0025(8)
C59 0.0198(9) 0.0212(12) 0.0277(12) -0.0045(9) -0.0066(8) -0.0021(8)
C7 0.0214(9) 0.0229(12) 0.0261(12) -0.0046(9) -0.0062(8) -0.0098(8)
C42 0.0203(9) 0.0267(12) 0.0258(12) -0.0065(10) -0.0047(8) -0.0065(8)
C60 0.0187(9) 0.0282(13) 0.0307(13) -0.0067(10) -0.0069(8) -0.0062(8)
C67 0.0223(10) 0.0224(12) 0.0260(12) -0.0049(9) -0.0073(8) -0.0072(8)
C68 0.0245(10) 0.0256(12) 0.0257(12) -0.0090(10) -0.0036(9) -0.0079(9)
C55 0.0200(9) 0.0237(12) 0.0232(11) -0.0051(9) -0.0054(8) -0.0066(8)
C44 0.0240(10) 0.0284(13) 0.0275(12) -0.0003(10) -0.0094(9) -0.0138(9)
C29 0.0235(10) 0.0332(14) 0.0246(12) -0.0053(10) -0.0080(9) -0.0061(9)
C10 0.0252(10) 0.0232(12) 0.0297(13) -0.0057(10) -0.0016(9) -0.0086(9)
C69 0.0218(10) 0.0297(13) 0.0276(13) -0.0056(10) -0.0044(8) -0.0082(9)
C80 0.0273(10) 0.0290(13) 0.0237(12) -0.0049(10) -0.0072(9) -0.0060(9)
C34 0.0216(9) 0.0267(13) 0.0267(12) -0.0017(10) -0.0071(8) -0.0092(9)
C37 0.0224(10) 0.0303(14) 0.0331(13) -0.0095(11) -0.0018(9) -0.0097(9)
C78 0.0216(10) 0.0438(15) 0.0255(12) -0.0144(11) -0.0081(9) -0.0035(9)
C79 0.0304(11) 0.0296(13) 0.0268(13) -0.0063(10) -0.0124(9) 0.0003(9)
C76 0.0270(10) 0.0279(13) 0.0277(13) -0.0086(10) -0.0073(9) -0.0081(9)
C43 0.0300(11) 0.0261(13) 0.0271(12) -0.0078(10) -0.0077(9) -0.0105(9)
C35 0.0287(10) 0.0238(12) 0.0293(13) -0.0032(10) -0.0117(9) -0.0065(9)
C38 0.0240(10) 0.0262(12) 0.0271(12) -0.0060(10) -0.0061(9) -0.0094(9)
C77 0.0250(10) 0.0385(15) 0.0276(13) -0.0098(11) -0.0047(9) -0.0130(10)
C36 0.0202(9) 0.0307(13) 0.0306(13) -0.0120(10) -0.0084(9) -0.0022(9)
C45 0.0200(9) 0.0269(13) 0.0286(12) -0.0030(10) -0.0056(8) -0.0063(8)
C28 0.0243(10) 0.0418(15) 0.0269(13) -0.0070(11) -0.0047(9) -0.0103(10)
C70 0.0254(10) 0.0308(13) 0.0327(13) -0.0073(10) -0.0087(9) -0.0126(9)
C9 0.0343(12) 0.0322(14) 0.0269(13) -0.0033(11) -0.0107(10) -0.0056(10)
C65 0.0244(10) 0.0326(14) 0.0486(16) -0.0084(12) -0.0095(10) -0.0122(10)
C25 0.0291(11) 0.0310(14) 0.0267(13) -0.0031(10) -0.0111(9) -0.0040(9)
C71 0.0301(11) 0.0341(14) 0.0377(14) -0.0199(12) -0.0087(10) -0.0054(10)
C72 0.0214(10) 0.0342(14) 0.0373(14) -0.0149(11) -0.0081(9) -0.0035(9)
C27 0.0207(10) 0.0462(16) 0.0350(14) -0.0141(12) -0.0082(9) -0.0061(10)
C26 0.0303(11) 0.0392(15) 0.0308(14) -0.0072(11) -0.0148(10) -0.0028(10)
C16B 0.019(4) 0.016(3) 0.015(3) 0.002(2) -0.006(3) -0.007(3)
C20B 0.024(4) 0.021(3) 0.025(3) -0.005(2) -0.010(3) -0.002(3)
C17B 0.017(2) 0.017(3) 0.020(2) 0.001(2) -0.0063(17) -0.0027(18)
C19B 0.026(3) 0.016(3) 0.016(3) 0.001(2) -0.008(2) -0.005(3)
C21B 0.018(2) 0.019(3) 0.023(2) -0.002(2) -0.007(2) 0.000(2)
C18B 0.0209(18) 0.018(2) 0.022(2) -0.0037(17) -0.0054(14) -0.0014(16)
C12 0.0319(12) 0.0341(15) 0.0339(14) -0.0028(11) 0.0010(10) -0.0125(10)
C40 0.0295(11) 0.0331(15) 0.0480(16) -0.0161(12) -0.0113(11) 0.0023(10)
C57 0.0236(10) 0.0378(15) 0.0432(15) -0.0073(12) -0.0164(10) -0.0067(10)
O22B 0.0331(15) 0.0234(19) 0.0253(17) -0.0005(15) -0.0034(12) -0.0101(12)
C48 0.0386(13) 0.0436(17) 0.0481(17) -0.0079(13) -0.0162(12) -0.0166(12)
C82 0.0328(12) 0.0556(19) 0.0447(17) -0.0201(14) -0.0173(11) 0.0104(12)
C74 0.0271(12) 0.061(2) 0.0560(18) -0.0253(15) -0.0127(11) -0.0095(12)
C31 0.0451(15) 0.079(2) 0.0496(19) -0.0115(17) -0.0259(14) -0.0207(15)
O22A 0.050(3) 0.032(3) 0.047(3) 0.004(2) -0.014(2) -0.022(2)
C16A 0.026(6) 0.042(8) 0.028(5) -0.010(6) -0.009(5) -0.016(5)
C17A 0.032(5) 0.018(4) 0.032(4) -0.004(4) -0.016(4) -0.004(3)
C18A 0.043(4) 0.020(5) 0.027(5) 0.007(3) -0.014(4) -0.014(4)
C19A 0.034(6) 0.030(5) 0.034(5) -0.005(4) -0.014(4) -0.014(5)
C20A 0.034(4) 0.024(3) 0.039(4) -0.010(3) -0.017(3) -0.003(3)
C21A 0.027(4) 0.026(4) 0.029(4) -0.005(3) -0.010(3) -0.009(3)
C23B 0.040(4) 0.035(4) 0.035(4) 0.004(3) -0.013(4) -0.017(3)
C23A 0.059(8) 0.058(10) 0.031(5) 0.000(7) -0.014(6) -0.041(6)

_geom_special_details            
;
 All esds (except the esd in the dihedral angle between two l.s. planes)
 are estimated using the full covariance matrix.  The cell esds are taken
 into account individually in the estimation of esds in distances, angles
 and torsion angles; correlations between esds in cell parameters are only
 used when they are defined by crystal symmetry.  An approximate (isotropic)
 treatment of cell esds is used for estimating esds involving l.s. planes.
;
loop_
_geom_bond_atom_site_label_1
_geom_bond_atom_site_label_2
_geom_bond_distance
_geom_bond_site_symmetry_2
_geom_bond_publ_flag
O56 C53 1.380(2) . ?
O56 C57 1.422(3) . ?
O11 C10 1.229(3) . ?
O64 C61 1.376(3) . ?
O64 C65 1.430(3) . ?
O39 C36 1.378(3) . ?
O39 C40 1.425(3) . ?
O73 C70 1.386(3) . ?
O73 C74 1.434(3) . ?
O47 C44 1.384(2) . ?
O47 C48 1.412(3) . ?
O81 C78 1.375(3) . ?
O81 C82 1.421(3) . ?
N49 C50 1.427(2) . ?
N49 C58 1.418(3) . ?
N49 C5 1.427(3) . ?
N15 C2 1.419(3) . ?
N15 C24 1.427(3) . ?
N15 C16B 1.454(6) . ?
N15 C16A 1.418(11) . ?
N32 C3 1.417(3) . ?
N32 C33 1.427(3) . ?
N32 C41 1.424(2) . ?
O30 C27 1.384(3) . ?
O30 C31 1.427(3) . ?
N66 C6 1.417(3) . ?
N66 C75 1.433(3) . ?
N66 C67 1.425(3) . ?
N8 C7 1.478(3) . ?
N8 C10 1.361(3) . ?
N8 C9 1.455(3) . ?
N14 C13 1.143(3) . ?
C3 C2 1.401(3) . ?
C3 C4 1.409(3) . ?
C50 C51 1.403(3) . ?
C50 C55 1.386(3) . ?
C2 C1 1.404(3) . ?
C58 C63 1.393(3) . ?
C58 C59 1.398(3) . ?
C33 C34 1.386(3) . ?
C33 C38 1.393(3) . ?
C52 H52 0.9500 . ?
C52 C53 1.384(3) . ?
C52 C51 1.387(3) . ?
C53 C54 1.391(3) . ?
C41 C46 1.399(3) . ?
C41 C42 1.387(3) . ?
C6 C1 1.402(3) . ?
C6 C5 1.407(3) . ?
C63 H63 0.9500 . ?
C63 C62 1.387(3) . ?
C4 C5 1.404(3) . ?
C4 C7 1.517(3) . ?
C75 C80 1.381(3) . ?
C75 C76 1.396(3) . ?
C62 H62 0.9500 . ?
C62 C61 1.385(3) . ?
C51 H51 0.9500 . ?
C1 C13 1.448(3) . ?
C46 H46 0.9500 . ?
C46 C45 1.389(3) . ?
C61 C60 1.386(3) . ?
C54 H54 0.9500 . ?
C54 C55 1.399(3) . ?
C24 C29 1.403(3) . ?
C24 C25 1.382(3) . ?
C59 H59 0.9500 . ?
C59 C60 1.391(3) . ?
C7 H7A 0.9900 . ?
C7 H7B 0.9900 . ?
C42 H42 0.9500 . ?
C42 C43 1.387(3) . ?
C60 H60 0.9500 . ?
C67 C68 1.395(3) . ?
C67 C72 1.390(3) . ?
C68 H68 0.9500 . ?
C68 C69 1.383(3) . ?
C55 H55 0.9500 . ?
C44 C43 1.381(3) . ?
C44 C45 1.386(3) . ?
C29 H29 0.9500 . ?
C29 C28 1.388(3) . ?
C10 C12 1.506(3) . ?
C69 H69 0.9500 . ?
C69 C70 1.381(3) . ?
C80 H80 0.9500 . ?
C80 C79 1.391(3) . ?
C34 H34 0.9500 . ?
C34 C35 1.393(3) . ?
C37 H37 0.9500 . ?
C37 C38 1.385(3) . ?
C37 C36 1.386(3) . ?
C78 C79 1.390(3) . ?
C78 C77 1.392(4) . ?
C79 H79 0.9500 . ?
C76 H76 0.9500 . ?
C76 C77 1.377(3) . ?
C43 H43 0.9500 . ?
C35 H35 0.9500 . ?
C35 C36 1.391(3) . ?
C38 H38 0.9500 . ?
C77 H77 0.9500 . ?
C45 H45 0.9500 . ?
C28 H28 0.9500 . ?
C28 C27 1.385(3) . ?
C70 C71 1.385(3) . ?
C9 H9A 0.9800 . ?
C9 H9B 0.9800 . ?
C9 H9C 0.9800 . ?
C65 H65A 0.9800 . ?
C65 H65B 0.9800 . ?
C65 H65C 0.9800 . ?
C25 H25 0.9500 . ?
C25 C26 1.403(3) . ?
C71 H71 0.9500 . ?
C71 C72 1.383(3) . ?
C72 H72 0.9500 . ?
C27 C26 1.384(4) . ?
C26 H26 0.9500 . ?
C16B C17B 1.402(7) . ?
C16B C21B 1.383(8) . ?
C20B H20B 0.9500 . ?
C20B C19B 1.397(7) . ?
C20B C21B 1.394(7) . ?
C17B H17B 0.9500 . ?
C17B C18B 1.376(6) . ?
C19B C18B 1.401(6) . ?
C19B O22B 1.383(6) . ?
C21B H21B 0.9500 . ?
C18B H18B 0.9500 . ?
C12 H12A 0.9800 . ?
C12 H12B 0.9800 . ?
C12 H12C 0.9800 . ?
C40 H40A 0.9800 . ?
C40 H40B 0.9800 . ?
C40 H40C 0.9800 . ?
C57 H57A 0.9800 . ?
C57 H57B 0.9800 . ?
C57 H57C 0.9800 . ?
O22B C23B 1.428(8) . ?
C48 H48A 0.9800 . ?
C48 H48B 0.9800 . ?
C48 H48C 0.9800 . ?
C82 H82A 0.9800 . ?
C82 H82B 0.9800 . ?
C82 H82C 0.9800 . ?
C74 H74A 0.9800 . ?
C74 H74B 0.9800 . ?
C74 H74C 0.9800 . ?
C31 H31A 0.9800 . ?
C31 H31B 0.9800 . ?
C31 H31C 0.9800 . ?
O22A C19A 1.399(9) . ?
O22A C23A 1.424(10) . ?
C16A C17A 1.385(10) . ?
C16A C21A 1.384(11) . ?
C17A H17A 0.9500 . ?
C17A C18A 1.397(10) . ?
C18A H18A 0.9500 . ?
C18A C19A 1.372(13) . ?
C19A C20A 1.417(9) . ?
C20A H20A 0.9500 . ?
C20A C21A 1.383(9) . ?
C21A H21A 0.9500 . ?
C23B H23A 0.9800 . ?
C23B H23B 0.9800 . ?
C23B H23C 0.9800 . ?
C23A H23D 0.9800 . ?
C23A H23E 0.9800 . ?
C23A H23F 0.9800 . ?

loop_
_geom_angle_atom_site_label_1
_geom_angle_atom_site_label_2
_geom_angle_atom_site_label_3
_geom_angle
_geom_angle_site_symmetry_1
_geom_angle_site_symmetry_3
_geom_angle_publ_flag
C53 O56 C57 117.84(17) . . ?
C61 O64 C65 116.24(18) . . ?
C36 O39 C40 117.29(18) . . ?
C70 O73 C74 115.15(19) . . ?
C44 O47 C48 117.79(19) . . ?
C78 O81 C82 117.7(2) . . ?
C50 N49 C5 117.30(16) . . ?
C58 N49 C50 123.59(17) . . ?
C58 N49 C5 118.87(16) . . ?
C2 N15 C24 116.88(17) . . ?
C2 N15 C16B 112.8(4) . . ?
C24 N15 C16B 126.5(5) . . ?
C16A N15 C2 127.3(6) . . ?
C16A N15 C24 115.3(7) . . ?
C3 N32 C33 121.35(15) . . ?
C3 N32 C41 118.12(16) . . ?
C41 N32 C33 120.35(17) . . ?
C27 O30 C31 117.3(2) . . ?
C6 N66 C75 117.84(16) . . ?
C6 N66 C67 118.20(17) . . ?
C67 N66 C75 120.94(18) . . ?
C10 N8 C7 118.85(18) . . ?
C10 N8 C9 122.11(19) . . ?
C9 N8 C7 117.38(17) . . ?
C2 C3 N32 120.45(19) . . ?
C2 C3 C4 119.1(2) . . ?
C4 C3 N32 120.43(19) . . ?
C51 C50 N49 119.30(19) . . ?
C55 C50 N49 122.80(18) . . ?
C55 C50 C51 117.85(18) . . ?
C3 C2 N15 121.69(19) . . ?
C3 C2 C1 119.10(19) . . ?
C1 C2 N15 119.20(19) . . ?
C63 C58 N49 122.83(17) . . ?
C63 C58 C59 118.02(19) . . ?
C59 C58 N49 119.08(19) . . ?
C34 C33 N32 121.20(18) . . ?
C34 C33 C38 119.05(19) . . ?
C38 C33 N32 119.74(19) . . ?
C53 C52 H52 119.8 . . ?
C53 C52 C51 120.5(2) . . ?
C51 C52 H52 119.8 . . ?
O56 C53 C52 115.56(19) . . ?
O56 C53 C54 124.7(2) . . ?
C52 C53 C54 119.72(18) . . ?
C46 C41 N32 120.67(19) . . ?
C42 C41 N32 121.25(18) . . ?
C42 C41 C46 118.05(18) . . ?
C1 C6 N66 120.32(19) . . ?
C1 C6 C5 118.3(2) . . ?
C5 C6 N66 121.32(19) . . ?
C58 C63 H63 119.9 . . ?
C62 C63 C58 120.27(18) . . ?
C62 C63 H63 119.9 . . ?
C3 C4 C7 118.41(19) . . ?
C5 C4 C3 120.6(2) . . ?
C5 C4 C7 120.85(19) . . ?
C80 C75 N66 121.29(19) . . ?
C80 C75 C76 118.9(2) . . ?
C76 C75 N66 119.8(2) . . ?
C63 C62 H62 119.4 . . ?
C61 C62 C63 121.3(2) . . ?
C61 C62 H62 119.4 . . ?
C50 C51 H51 119.6 . . ?
C52 C51 C50 120.9(2) . . ?
C52 C51 H51 119.6 . . ?
C2 C1 C13 118.2(2) . . ?
C6 C1 C2 122.0(2) . . ?
C6 C1 C13 119.3(2) . . ?
C41 C46 H46 119.7 . . ?
C45 C46 C41 120.7(2) . . ?
C45 C46 H46 119.7 . . ?
O64 C61 C62 115.9(2) . . ?
O64 C61 C60 125.04(18) . . ?
C62 C61 C60 119.08(19) . . ?
N14 C13 C1 174.8(2) . . ?
C6 C5 N49 120.02(19) . . ?
C4 C5 N49 119.91(19) . . ?
C4 C5 C6 120.06(19) . . ?
C53 C54 H54 120.3 . . ?
C53 C54 C55 119.3(2) . . ?
C55 C54 H54 120.3 . . ?
C29 C24 N15 118.68(19) . . ?
C25 C24 N15 122.8(2) . . ?
C25 C24 C29 118.4(2) . . ?
C58 C59 H59 119.3 . . ?
C60 C59 C58 121.4(2) . . ?
C60 C59 H59 119.3 . . ?
N8 C7 C4 114.50(17) . . ?
N8 C7 H7A 108.6 . . ?
N8 C7 H7B 108.6 . . ?
C4 C7 H7A 108.6 . . ?
C4 C7 H7B 108.6 . . ?
H7A C7 H7B 107.6 . . ?
C41 C42 H42 119.3 . . ?
C41 C42 C43 121.3(2) . . ?
C43 C42 H42 119.3 . . ?
C61 C60 C59 119.77(18) . . ?
C61 C60 H60 120.1 . . ?
C59 C60 H60 120.1 . . ?
C68 C67 N66 120.3(2) . . ?
C72 C67 N66 121.75(18) . . ?
C72 C67 C68 117.88(19) . . ?
C67 C68 H68 119.3 . . ?
C69 C68 C67 121.3(2) . . ?
C69 C68 H68 119.3 . . ?
C50 C55 C54 121.7(2) . . ?
C50 C55 H55 119.2 . . ?
C54 C55 H55 119.2 . . ?
O47 C44 C45 116.66(19) . . ?
C43 C44 O47 123.8(2) . . ?
C43 C44 C45 119.50(19) . . ?
C24 C29 H29 119.7 . . ?
C28 C29 C24 120.6(2) . . ?
C28 C29 H29 119.7 . . ?
O11 C10 N8 121.6(2) . . ?
O11 C10 C12 120.32(19) . . ?
N8 C10 C12 118.1(2) . . ?
C68 C69 H69 120.1 . . ?
C70 C69 C68 119.8(2) . . ?
C70 C69 H69 120.1 . . ?
C75 C80 H80 119.4 . . ?
C75 C80 C79 121.1(2) . . ?
C79 C80 H80 119.4 . . ?
C33 C34 H34 119.3 . . ?
C33 C34 C35 121.30(19) . . ?
C35 C34 H34 119.3 . . ?
C38 C37 H37 119.7 . . ?
C38 C37 C36 120.6(2) . . ?
C36 C37 H37 119.7 . . ?
O81 C78 C79 124.4(2) . . ?
O81 C78 C77 115.8(2) . . ?
C79 C78 C77 119.8(2) . . ?
C80 C79 H79 120.3 . . ?
C78 C79 C80 119.4(2) . . ?
C78 C79 H79 120.3 . . ?
C75 C76 H76 119.7 . . ?
C77 C76 C75 120.7(2) . . ?
C77 C76 H76 119.7 . . ?
C42 C43 H43 119.9 . . ?
C44 C43 C42 120.1(2) . . ?
C44 C43 H43 119.9 . . ?
C34 C35 H35 120.5 . . ?
C36 C35 C34 119.1(2) . . ?
C36 C35 H35 120.5 . . ?
C33 C38 H38 120.0 . . ?
C37 C38 C33 120.0(2) . . ?
C37 C38 H38 120.0 . . ?
C78 C77 H77 119.9 . . ?
C76 C77 C78 120.1(2) . . ?
C76 C77 H77 119.9 . . ?
O39 C36 C37 115.55(19) . . ?
O39 C36 C35 124.5(2) . . ?
C37 C36 C35 119.9(2) . . ?
C46 C45 H45 119.9 . . ?
C44 C45 C46 120.3(2) . . ?
C44 C45 H45 119.9 . . ?
C29 C28 H28 119.9 . . ?
C27 C28 C29 120.2(2) . . ?
C27 C28 H28 119.9 . . ?
C69 C70 O73 123.9(2) . . ?
C69 C70 C71 119.3(2) . . ?
C71 C70 O73 116.8(2) . . ?
N8 C9 H9A 109.5 . . ?
N8 C9 H9B 109.5 . . ?
N8 C9 H9C 109.5 . . ?
H9A C9 H9B 109.5 . . ?
H9A C9 H9C 109.5 . . ?
H9B C9 H9C 109.5 . . ?
O64 C65 H65A 109.5 . . ?
O64 C65 H65B 109.5 . . ?
O64 C65 H65C 109.5 . . ?
H65A C65 H65B 109.5 . . ?
H65A C65 H65C 109.5 . . ?
H65B C65 H65C 109.5 . . ?
C24 C25 H25 119.5 . . ?
C24 C25 C26 121.0(2) . . ?
C26 C25 H25 119.5 . . ?
C70 C71 H71 119.7 . . ?
C72 C71 C70 120.6(2) . . ?
C72 C71 H71 119.7 . . ?
C67 C72 H72 119.7 . . ?
C71 C72 C67 120.6(2) . . ?
C71 C72 H72 119.7 . . ?
O30 C27 C28 115.3(2) . . ?
C26 C27 O30 124.9(2) . . ?
C26 C27 C28 119.9(2) . . ?
C25 C26 H26 120.2 . . ?
C27 C26 C25 119.7(2) . . ?
C27 C26 H26 120.2 . . ?
C17B C16B N15 120.8(5) . . ?
C21B C16B N15 119.4(5) . . ?
C21B C16B C17B 119.8(5) . . ?
C19B C20B H20B 120.7 . . ?
C21B C20B H20B 120.7 . . ?
C21B C20B C19B 118.6(5) . . ?
C16B C17B H17B 119.8 . . ?
C18B C17B C16B 120.4(5) . . ?
C18B C17B H17B 119.8 . . ?
C20B C19B C18B 121.0(5) . . ?
O22B C19B C20B 124.7(5) . . ?
O22B C19B C18B 114.2(4) . . ?
C16B C21B C20B 120.8(5) . . ?
C16B C21B H21B 119.6 . . ?
C20B C21B H21B 119.6 . . ?
C17B C18B C19B 119.2(4) . . ?
C17B C18B H18B 120.4 . . ?
C19B C18B H18B 120.4 . . ?
C10 C12 H12A 109.5 . . ?
C10 C12 H12B 109.5 . . ?
C10 C12 H12C 109.5 . . ?
H12A C12 H12B 109.5 . . ?
H12A C12 H12C 109.5 . . ?
H12B C12 H12C 109.5 . . ?
O39 C40 H40A 109.5 . . ?
O39 C40 H40B 109.5 . . ?
O39 C40 H40C 109.5 . . ?
H40A C40 H40B 109.5 . . ?
H40A C40 H40C 109.5 . . ?
H40B C40 H40C 109.5 . . ?
O56 C57 H57A 109.5 . . ?
O56 C57 H57B 109.5 . . ?
O56 C57 H57C 109.5 . . ?
H57A C57 H57B 109.5 . . ?
H57A C57 H57C 109.5 . . ?
H57B C57 H57C 109.5 . . ?
C19B O22B C23B 115.9(5) . . ?
O47 C48 H48A 109.5 . . ?
O47 C48 H48B 109.5 . . ?
O47 C48 H48C 109.5 . . ?
H48A C48 H48B 109.5 . . ?
H48A C48 H48C 109.5 . . ?
H48B C48 H48C 109.5 . . ?
O81 C82 H82A 109.5 . . ?
O81 C82 H82B 109.5 . . ?
O81 C82 H82C 109.5 . . ?
H82A C82 H82B 109.5 . . ?
H82A C82 H82C 109.5 . . ?
H82B C82 H82C 109.5 . . ?
O73 C74 H74A 109.5 . . ?
O73 C74 H74B 109.5 . . ?
O73 C74 H74C 109.5 . . ?
H74A C74 H74B 109.5 . . ?
H74A C74 H74C 109.5 . . ?
H74B C74 H74C 109.5 . . ?
O30 C31 H31A 109.5 . . ?
O30 C31 H31B 109.5 . . ?
O30 C31 H31C 109.5 . . ?
H31A C31 H31B 109.5 . . ?
H31A C31 H31C 109.5 . . ?
H31B C31 H31C 109.5 . . ?
C19A O22A C23A 116.9(8) . . ?
C17A C16A N15 116.5(8) . . ?
C21A C16A N15 124.5(8) . . ?
C21A C16A C17A 119.1(9) . . ?
C16A C17A H17A 119.2 . . ?
C16A C17A C18A 121.6(8) . . ?
C18A C17A H17A 119.2 . . ?
C17A C18A H18A 121.0 . . ?
C19A C18A C17A 118.0(8) . . ?
C19A C18A H18A 121.0 . . ?
O22A C19A C20A 112.4(8) . . ?
C18A C19A O22A 125.4(9) . . ?
C18A C19A C20A 122.1(7) . . ?
C19A C20A H20A 121.2 . . ?
C21A C20A C19A 117.6(6) . . ?
C21A C20A H20A 121.2 . . ?
C16A C21A H21A 119.2 . . ?
C20A C21A C16A 121.6(8) . . ?
C20A C21A H21A 119.2 . . ?
O22B C23B H23A 109.5 . . ?
O22B C23B H23B 109.5 . . ?
O22B C23B H23C 109.5 . . ?
H23A C23B H23B 109.5 . . ?
H23A C23B H23C 109.5 . . ?
H23B C23B H23C 109.5 . . ?
O22A C23A H23D 109.5 . . ?
O22A C23A H23E 109.5 . . ?
O22A C23A H23F 109.5 . . ?
H23D C23A H23E 109.5 . . ?
H23D C23A H23F 109.5 . . ?
H23E C23A H23F 109.5 . . ?

loop_
_geom_torsion_atom_site_label_1
_geom_torsion_atom_site_label_2
_geom_torsion_atom_site_label_3
_geom_torsion_atom_site_label_4
_geom_torsion
_geom_torsion_site_symmetry_1
_geom_torsion_site_symmetry_2
_geom_torsion_site_symmetry_3
_geom_torsion_site_symmetry_4
_geom_torsion_publ_flag
O56 C53 C54 C55 -177.8(2) . . . . ?
O64 C61 C60 C59 177.0(2) . . . . ?
O73 C70 C71 C72 -174.6(2) . . . . ?
O47 C44 C43 C42 179.7(2) . . . . ?
O47 C44 C45 C46 179.1(2) . . . . ?
O81 C78 C79 C80 179.8(2) . . . . ?
O81 C78 C77 C76 -179.3(2) . . . . ?
N49 C50 C51 C52 -175.7(2) . . . . ?
N49 C50 C55 C54 177.2(2) . . . . ?
N49 C58 C63 C62 174.7(2) . . . . ?
N49 C58 C59 C60 -172.6(2) . . . . ?
N15 C2 C1 C6 174.60(17) . . . . ?
N15 C2 C1 C13 -13.2(3) . . . . ?
N15 C24 C29 C28 172.7(2) . . . . ?
N15 C24 C25 C26 -174.5(2) . . . . ?
N15 C16B C17B C18B 179.8(7) . . . . ?
N15 C16B C21B C20B 179.1(7) . . . . ?
N15 C16A C17A C18A 179.9(10) . . . . ?
N15 C16A C21A C20A 179.4(12) . . . . ?
N32 C3 C2 N15 10.3(3) . . . . ?
N32 C3 C2 C1 -170.91(17) . . . . ?
N32 C3 C4 C5 169.34(17) . . . . ?
N32 C3 C4 C7 -14.7(3) . . . . ?
N32 C33 C34 C35 178.4(2) . . . . ?
N32 C33 C38 C37 -179.0(2) . . . . ?
N32 C41 C46 C45 177.7(2) . . . . ?
N32 C41 C42 C43 -178.9(2) . . . . ?
O30 C27 C26 C25 175.7(2) . . . . ?
N66 C6 C1 C2 -177.77(17) . . . . ?
N66 C6 C1 C13 10.1(3) . . . . ?
N66 C6 C5 N49 -4.8(3) . . . . ?
N66 C6 C5 C4 176.35(17) . . . . ?
N66 C75 C80 C79 -178.4(2) . . . . ?
N66 C75 C76 C77 179.1(2) . . . . ?
N66 C67 C68 C69 -171.9(2) . . . . ?
N66 C67 C72 C71 173.3(2) . . . . ?
C3 N32 C33 C34 141.4(2) . . . . ?
C3 N32 C33 C38 -39.4(3) . . . . ?
C3 N32 C41 C46 -29.3(3) . . . . ?
C3 N32 C41 C42 149.1(2) . . . . ?
C3 C2 C1 C6 -4.2(3) . . . . ?
C3 C2 C1 C13 168.00(18) . . . . ?
C3 C4 C5 N49 -171.73(17) . . . . ?
C3 C4 C5 C6 7.1(3) . . . . ?
C3 C4 C7 N8 -126.87(19) . . . . ?
C50 N49 C58 C63 23.3(3) . . . . ?
C50 N49 C58 C59 -159.7(2) . . . . ?
C50 N49 C5 C6 -116.3(2) . . . . ?
C50 N49 C5 C4 62.6(2) . . . . ?
C2 N15 C24 C29 -32.3(3) . . . . ?
C2 N15 C24 C25 144.8(2) . . . . ?
C2 N15 C16B C17B -30.0(12) . . . . ?
C2 N15 C16B C21B 151.2(8) . . . . ?
C2 N15 C16A C17A -35(2) . . . . ?
C2 N15 C16A C21A 143.7(12) . . . . ?
C2 C3 C4 C5 -10.2(3) . . . . ?
C2 C3 C4 C7 165.77(17) . . . . ?
C58 N49 C50 C51 -149.1(2) . . . . ?
C58 N49 C50 C55 33.5(3) . . . . ?
C58 N49 C5 C6 58.2(3) . . . . ?
C58 N49 C5 C4 -122.9(2) . . . . ?
C58 C63 C62 C61 -1.8(3) . . . . ?
C58 C59 C60 C61 -2.6(3) . . . . ?
C33 N32 C3 C2 -60.6(3) . . . . ?
C33 N32 C3 C4 119.9(2) . . . . ?
C33 N32 C41 C46 155.6(2) . . . . ?
C33 N32 C41 C42 -26.0(3) . . . . ?
C33 C34 C35 C36 0.8(3) . . . . ?
C52 C53 C54 C55 1.5(3) . . . . ?
C53 C52 C51 C50 -1.8(3) . . . . ?
C53 C54 C55 C50 -1.4(3) . . . . ?
C41 N32 C3 C2 124.3(2) . . . . ?
C41 N32 C3 C4 -55.2(3) . . . . ?
C41 N32 C33 C34 -43.6(3) . . . . ?
C41 N32 C33 C38 135.6(2) . . . . ?
C41 C46 C45 C44 1.5(3) . . . . ?
C41 C42 C43 C44 0.9(3) . . . . ?
C6 N66 C75 C80 -140.6(2) . . . . ?
C6 N66 C75 C76 41.3(3) . . . . ?
C6 N66 C67 C68 24.9(3) . . . . ?
C6 N66 C67 C72 -153.2(2) . . . . ?
C63 C58 C59 C60 4.6(3) . . . . ?
C63 C62 C61 O64 -174.9(2) . . . . ?
C63 C62 C61 C60 3.8(3) . . . . ?
C4 C3 C2 N15 -170.19(17) . . . . ?
C4 C3 C2 C1 8.6(3) . . . . ?
C75 N66 C6 C1 -110.8(2) . . . . ?
C75 N66 C6 C5 70.3(3) . . . . ?
C75 N66 C67 C68 -175.2(2) . . . . ?
C75 N66 C67 C72 6.7(3) . . . . ?
C75 C80 C79 C78 -0.6(3) . . . . ?
C75 C76 C77 C78 -0.7(3) . . . . ?
C62 C61 C60 C59 -1.6(3) . . . . ?
C51 C50 C55 C54 -0.3(3) . . . . ?
C51 C52 C53 O56 179.39(19) . . . . ?
C51 C52 C53 C54 0.0(3) . . . . ?
C1 C6 C5 N49 176.32(17) . . . . ?
C1 C6 C5 C4 -2.5(3) . . . . ?
C46 C41 C42 C43 -0.4(3) . . . . ?
C5 N49 C50 C51 25.2(3) . . . . ?
C5 N49 C50 C55 -152.3(2) . . . . ?
C5 N49 C58 C63 -150.8(2) . . . . ?
C5 N49 C58 C59 26.2(3) . . . . ?
C5 C6 C1 C2 1.1(3) . . . . ?
C5 C6 C1 C13 -171.00(18) . . . . ?
C5 C4 C7 N8 49.0(2) . . . . ?
C24 N15 C2 C3 123.7(2) . . . . ?
C24 N15 C2 C1 -55.1(3) . . . . ?
C24 N15 C16B C17B 127.3(8) . . . . ?
C24 N15 C16B C21B -51.5(13) . . . . ?
C24 N15 C16A C17A 136.2(12) . . . . ?
C24 N15 C16A C21A -45(2) . . . . ?
C24 C29 C28 C27 2.2(4) . . . . ?
C24 C25 C26 C27 1.5(4) . . . . ?
C59 C58 C63 C62 -2.3(3) . . . . ?
C7 N8 C10 O11 -8.6(3) . . . . ?
C7 N8 C10 C12 172.1(2) . . . . ?
C7 C4 C5 N49 12.4(3) . . . . ?
C7 C4 C5 C6 -168.70(17) . . . . ?
C42 C41 C46 C45 -0.8(3) . . . . ?
C67 N66 C6 C1 49.8(3) . . . . ?
C67 N66 C6 C5 -129.1(2) . . . . ?
C67 N66 C75 C80 59.5(3) . . . . ?
C67 N66 C75 C76 -118.7(2) . . . . ?
C67 C68 C69 C70 -1.8(4) . . . . ?
C68 C67 C72 C71 -4.8(4) . . . . ?
C68 C69 C70 O73 176.0(2) . . . . ?
C68 C69 C70 C71 -4.3(4) . . . . ?
C55 C50 C51 C52 1.9(3) . . . . ?
C29 C24 C25 C26 2.6(4) . . . . ?
C29 C28 C27 O30 -177.6(2) . . . . ?
C29 C28 C27 C26 2.0(4) . . . . ?
C10 N8 C7 C4 55.5(3) . . . . ?
C69 C70 C71 C72 5.8(4) . . . . ?
C80 C75 C76 C77 0.9(3) . . . . ?
C34 C33 C38 C37 0.1(3) . . . . ?
C34 C35 C36 O39 179.8(2) . . . . ?
C34 C35 C36 C37 -0.4(3) . . . . ?
C79 C78 C77 C76 -0.2(3) . . . . ?
C76 C75 C80 C79 -0.3(3) . . . . ?
C43 C44 C45 C46 -1.0(3) . . . . ?
C38 C33 C34 C35 -0.7(3) . . . . ?
C38 C37 C36 O39 179.7(2) . . . . ?
C38 C37 C36 C35 -0.2(4) . . . . ?
C77 C78 C79 C80 0.8(3) . . . . ?
C36 C37 C38 C33 0.3(4) . . . . ?
C45 C44 C43 C42 -0.2(3) . . . . ?
C28 C27 C26 C25 -3.9(4) . . . . ?
C70 C71 C72 C67 -1.1(4) . . . . ?
C9 N8 C7 C4 -138.9(2) . . . . ?
C9 N8 C10 O11 -173.5(2) . . . . ?
C9 N8 C10 C12 7.2(3) . . . . ?
C65 O64 C61 C62 169.4(2) . . . . ?
C65 O64 C61 C60 -9.2(3) . . . . ?
C25 C24 C29 C28 -4.5(3) . . . . ?
C72 C67 C68 C69 6.3(3) . . . . ?
C16B N15 C2 C3 -76.6(6) . . . . ?
C16B N15 C2 C1 104.6(6) . . . . ?
C16B N15 C24 C29 171.2(5) . . . . ?
C16B N15 C24 C25 -11.7(6) . . . . ?
C16B C17B C18B C19B 2.4(10) . . . . ?
C20B C19B C18B C17B -2.3(7) . . . . ?
C20B C19B O22B C23B 6.7(8) . . . . ?
C17B C16B C21B C20B 0.3(15) . . . . ?
C19B C20B C21B C16B -0.2(11) . . . . ?
C21B C16B C17B C18B -1.4(15) . . . . ?
C21B C20B C19B C18B 1.2(8) . . . . ?
C21B C20B C19B O22B 179.8(5) . . . . ?
C18B C19B O22B C23B -174.7(6) . . . . ?
C40 O39 C36 C37 -177.9(2) . . . . ?
C40 O39 C36 C35 2.0(3) . . . . ?
C57 O56 C53 C52 174.9(2) . . . . ?
C57 O56 C53 C54 -5.8(3) . . . . ?
O22B C19B C18B C17B 179.0(4) . . . . ?
C48 O47 C44 C43 -11.0(3) . . . . ?
C48 O47 C44 C45 168.9(2) . . . . ?
C82 O81 C78 C79 -4.2(3) . . . . ?
C82 O81 C78 C77 174.8(2) . . . . ?
C74 O73 C70 C69 -21.0(3) . . . . ?
C74 O73 C70 C71 159.4(2) . . . . ?
C31 O30 C27 C28 176.2(2) . . . . ?
C31 O30 C27 C26 -3.4(4) . . . . ?
O22A C19A C20A C21A -179.8(6) . . . . ?
C16A N15 C2 C3 -65.4(10) . . . . ?
C16A N15 C2 C1 115.8(10) . . . . ?
C16A N15 C24 C29 155.7(8) . . . . ?
C16A N15 C24 C25 -27.2(8) . . . . ?
C16A C17A C18A C19A 0.1(16) . . . . ?
C17A C16A C21A C20A -2(2) . . . . ?
C17A C18A C19A O22A 179.0(8) . . . . ?
C17A C18A C19A C20A -0.8(14) . . . . ?
C18A C19A C20A C21A 0.0(13) . . . . ?
C19A C20A C21A C16A 1.6(14) . . . . ?
C21A C16A C17A C18A 1(2) . . . . ?
C23A O22A C19A C18A -11.2(14) . . . . ?
C23A O22A C19A C20A 168.6(8) . . . . ?

_shelx_res_file                  
;
TITL sgk19_0m_a.res in P-1
    sgk19_0m.res
    created by SHELXL-2019/2 at 15:27:41 on 21-Apr-2025
REM Old TITL SGK19_0m in P-1
REM SHELXT solution in P-1: R1 0.182, Rweak 0.086, Alpha 0.103
REM <I/s> 0.000 for 0 systematic absences, Orientation as input
REM Formula found by SHELXT: C20A N7 O30
CELL 1.34138 12.9384 13.5693 17.7293 72.955 73.052 72.394
ZERR 2 0.001 0.001 0.0014 0.004 0.003 0.003
LATT 1
SFAC C H N O
DISP C 0.0137 0.0067 57.1
DISP H 0 0 0.6
DISP N 0.0241 0.0134 109.9
DISP O 0.0389 0.0241 193.4
UNIT 134 128 12 18
SADI C16B C17B C16A C17A
SADI C16B C21B C16A C21A
SADI C19B O22B C19A O22A
SADI C16B C18B C16A C18A
SADI C16A C20A C16B C20B
SADI C21B C20B C21A C20A
SADI C20A C19A C20B C19B
SADI C18B C19B C18A C19A
SADI C17B C18B C17A C18A
SADI O22B C23B O22A C23A
SIMU C16A C16B
SIMU C21A C21B
SIMU C20A C20B
SIMU C19A C19B
SIMU C18A C18B
SIMU C17A C17B
SIMU O22A O22B
SIMU C23B C23A

L.S. 6 0 0
PLAN  5
SIZE 0.131 0.233 0.266
TEMP -173.15
CONF
BOND
list 4
MORE -1
BOND $H
fmap 2 53
acta
OMIT -3 114
OMIT -6 -1 17
OMIT -5 -11 10
OMIT -5 3 18
OMIT -5 12 12
OMIT -4 -10 12
OMIT -4 -6 14
OMIT -3 -13 7
OMIT -3 -13 8
OMIT -3 14 5
OMIT -1 -10 3
OMIT -1 2 16
OMIT -1 13 1
OMIT 0 3 18
OMIT 0 10 16
OMIT 1 -3 4
OMIT 1 0 17
OMIT 1 4 20
OMIT 1 4 21
OMIT 1 5 21
OMIT 1 6 19
OMIT 2 -10 11
OMIT 2 -6 15
OMIT 2 5 21
OMIT 2 12 18
OMIT 2 16 2
OMIT 3 -12 9
OMIT 3 -4 18
OMIT 3 7 21
OMIT 4 2 21
OMIT 4 13 18
OMIT 5 -12 7
OMIT 5 11 21
OMIT 6 14 16
REM <olex2.extras>
REM <HklSrc "%.\\sgk19_0m.hkl">
REM </olex2.extras>

WGHT    0.062000    2.044000
FVAR       0.42882   0.58633
O56   4    0.143585    0.625466    0.134865    11.00000    0.01920    0.03734 =
         0.03675   -0.00526   -0.00951   -0.01044
O11   4    0.852792    0.480706    0.066576    11.00000    0.02203    0.03252 =
         0.03619   -0.00200   -0.00655   -0.00906
O64   4    0.745257    1.014795    0.024193    11.00000    0.02562    0.02500 =
         0.04117   -0.00359   -0.00957   -0.01097
O39   4    1.125717    0.003089    0.162542    11.00000    0.02293    0.03213 =
         0.04444   -0.01493   -0.00582   -0.00002
O73   4    0.962970    0.771042    0.364802    11.00000    0.02348    0.04482 =
         0.04488   -0.02058   -0.00976   -0.01114
O47   4    0.322961    0.184488    0.195846    11.00000    0.02917    0.04688 =
         0.03953   -0.01108   -0.00939   -0.02016
O81   4    0.176290    0.876439    0.391303    11.00000    0.02218    0.05058 =
         0.03628   -0.01604   -0.00859    0.00252
N49   3    0.560388    0.661326    0.143535    11.00000    0.01749    0.02075 =
         0.02644   -0.00230   -0.00923   -0.00483
N15   3    0.784775    0.304558    0.344799    11.00000    0.02410    0.02247 =
         0.02351    0.00082   -0.00921   -0.00973
N32   3    0.705076    0.277570    0.218635    11.00000    0.01712    0.02118 =
         0.02693   -0.00549   -0.00725   -0.00586
O30   4    1.172111    0.386213    0.367940    11.00000    0.02634    0.06711 =
         0.03784   -0.01393   -0.01133   -0.01687
N66   3    0.621922    0.684943    0.278521    11.00000    0.01885    0.02518 =
         0.02928   -0.00947   -0.00664   -0.00646
N8    3    0.692246    0.531285    0.023697    11.00000    0.02544    0.02757 =
         0.02240   -0.00248   -0.00677   -0.00923
N14   3    0.711847    0.505059    0.451026    11.00000    0.04850    0.03603 =
         0.03038   -0.00634   -0.01621   -0.01312
C3    1    0.692868    0.379987    0.229899    11.00000    0.01472    0.02433 =
         0.02421   -0.00577   -0.00327   -0.00772
C50   1    0.452515    0.659219    0.139523    11.00000    0.01667    0.01961 =
         0.02765   -0.00738   -0.00688   -0.00402
C2    1    0.724133    0.391785    0.295486    11.00000    0.01710    0.02345 =
         0.02162   -0.00261   -0.00499   -0.00767
C58   1    0.607404    0.750469    0.106670    11.00000    0.02251    0.02187 =
         0.02208   -0.00366   -0.00723   -0.00749
C33   1    0.811449    0.205286    0.206609    11.00000    0.02061    0.02126 =
         0.02265   -0.00611   -0.00744   -0.00516
C52   1    0.288856    0.587621    0.200045    11.00000    0.02199    0.02339 =
         0.02463   -0.00584   -0.00194   -0.00805
AFIX  43
H52   2    0.249087    0.543675    0.243716    11.00000   -1.20000
AFIX   0
C53   1    0.244755    0.641609    0.132810    11.00000    0.01613    0.02639 =
         0.03288   -0.01190   -0.00618   -0.00475
C41   1    0.609382    0.251299    0.213168    11.00000    0.02076    0.02048 =
         0.02043   -0.00032   -0.00694   -0.00798
C6    1    0.644935    0.583736    0.261520    11.00000    0.01620    0.02361 =
         0.02621   -0.00706   -0.00498   -0.00513
C63   1    0.543229    0.853596    0.088301    11.00000    0.01844    0.02549 =
         0.02717   -0.00616   -0.00891   -0.00531
AFIX  43
H63   2    0.464929    0.865709    0.096335    11.00000   -1.20000
AFIX   0
C4    1    0.648284    0.471336    0.175641    11.00000    0.01600    0.02376 =
         0.02194   -0.00299   -0.00487   -0.00866
C75   1    0.507838    0.736644    0.304996    11.00000    0.01985    0.02742 =
         0.02277   -0.00885   -0.00803   -0.00464
C62   1    0.593205    0.938646    0.058332    11.00000    0.02625    0.01877 =
         0.02709   -0.00157   -0.01165   -0.00353
AFIX  43
H62   2    0.548721    1.008343    0.044576    11.00000   -1.20000
AFIX   0
C51   1    0.390689    0.597212    0.204128    11.00000    0.01977    0.02413 =
         0.02448   -0.00643   -0.00686   -0.00321
AFIX  43
H51   2    0.418960    0.561309    0.251308    11.00000   -1.20000
AFIX   0
C1    1    0.696504    0.492913    0.311819    11.00000    0.01870    0.02661 =
         0.02379   -0.00577   -0.00642   -0.00749
C46   1    0.503045    0.297586    0.253046    11.00000    0.02251    0.02267 =
         0.02368   -0.00504   -0.00545   -0.00722
AFIX  43
H46   2    0.494840    0.345026    0.285714    11.00000   -1.20000
AFIX   0
C61   1    0.706730    0.923890    0.048081    11.00000    0.02709    0.02522 =
         0.02516   -0.00420   -0.00562   -0.01229
C13   1    0.709457    0.500629    0.388166    11.00000    0.02586    0.02433 =
         0.03127   -0.00551   -0.00837   -0.00789
C5    1    0.618774    0.571740    0.193543    11.00000    0.01551    0.02262 =
         0.02301   -0.00257   -0.00630   -0.00633
C54   1    0.303078    0.705907    0.068884    11.00000    0.02129    0.02347 =
         0.02645   -0.00597   -0.00939   -0.00266
AFIX  43
H54   2    0.272646    0.744639    0.023053    11.00000   -1.20000
AFIX   0
C24   1    0.887727    0.314590    0.352341    11.00000    0.02263    0.02420 =
         0.02732   -0.00619   -0.00857   -0.00250
C59   1    0.722750    0.735795    0.091151    11.00000    0.01976    0.02124 =
         0.02768   -0.00447   -0.00660   -0.00210
AFIX  43
H59   2    0.768374    0.665768    0.099537    11.00000   -1.20000
AFIX   0
C7    1    0.640314    0.459461    0.095187    11.00000    0.02141    0.02289 =
         0.02608   -0.00458   -0.00618   -0.00976
AFIX  23
H7A   2    0.676126    0.385295    0.090361    11.00000   -1.20000
H7B   2    0.560831    0.472621    0.094991    11.00000   -1.20000
AFIX   0
C42   1    0.618261    0.181396    0.166811    11.00000    0.02034    0.02665 =
         0.02582   -0.00652   -0.00469   -0.00647
AFIX  43
H42   2    0.689696    0.149491    0.138973    11.00000   -1.20000
AFIX   0
C60   1    0.772092    0.821516    0.063705    11.00000    0.01873    0.02820 =
         0.03067   -0.00671   -0.00686   -0.00621
AFIX  43
H60   2    0.850323    0.809967    0.055689    11.00000   -1.20000
AFIX   0
C67   1    0.709321    0.714961    0.293427    11.00000    0.02231    0.02239 =
         0.02595   -0.00493   -0.00732   -0.00723
C68   1    0.820152    0.669645    0.262088    11.00000    0.02447    0.02559 =
         0.02573   -0.00899   -0.00359   -0.00791
AFIX  43
H68   2    0.836895    0.625690    0.225046    11.00000   -1.20000
AFIX   0
C55   1    0.406962    0.712966    0.072758    11.00000    0.01997    0.02368 =
         0.02321   -0.00507   -0.00539   -0.00659
AFIX  43
H55   2    0.447340    0.755696    0.028490    11.00000   -1.20000
AFIX   0
C44   1    0.420246    0.203897    0.199440    11.00000    0.02396    0.02843 =
         0.02748   -0.00030   -0.00943   -0.01381
C29   1    0.950694    0.374013    0.286471    11.00000    0.02354    0.03325 =
         0.02459   -0.00527   -0.00802   -0.00607
AFIX  43
H29   2    0.928705    0.399538    0.236200    11.00000   -1.20000
AFIX   0
C10   1    0.800931    0.530239    0.013516    11.00000    0.02524    0.02322 =
         0.02966   -0.00571   -0.00158   -0.00859
C69   1    0.906182    0.687422    0.283860    11.00000    0.02183    0.02971 =
         0.02765   -0.00556   -0.00436   -0.00817
AFIX  43
H69   2    0.981062    0.654257    0.263046    11.00000   -1.20000
AFIX   0
C80   1    0.468932    0.844607    0.278612    11.00000    0.02734    0.02898 =
         0.02366   -0.00492   -0.00723   -0.00602
AFIX  43
H80   2    0.518237    0.885206    0.241163    11.00000   -1.20000
AFIX   0
C34   1    0.824310    0.097703    0.240854    11.00000    0.02162    0.02674 =
         0.02673   -0.00173   -0.00713   -0.00920
AFIX  43
H34   2    0.761465    0.071890    0.274032    11.00000   -1.20000
AFIX   0
C37   1    1.007352    0.172793    0.145823    11.00000    0.02238    0.03029 =
         0.03307   -0.00946   -0.00182   -0.00973
AFIX  43
H37   2    1.070392    0.198804    0.113359    11.00000   -1.20000
AFIX   0
C78   1    0.286481    0.835212    0.360213    11.00000    0.02157    0.04381 =
         0.02549   -0.01438   -0.00809   -0.00347
C79   1    0.358771    0.894879    0.305957    11.00000    0.03037    0.02956 =
         0.02681   -0.00627   -0.01240    0.00027
AFIX  43
H79   2    0.333171    0.969292    0.287727    11.00000   -1.20000
AFIX   0
C76   1    0.434702    0.677978    0.360330    11.00000    0.02696    0.02788 =
         0.02774   -0.00856   -0.00726   -0.00811
AFIX  43
H76   2    0.460756    0.603846    0.379548    11.00000   -1.20000
AFIX   0
C43   1    0.524894    0.157149    0.160292    11.00000    0.02999    0.02609 =
         0.02711   -0.00778   -0.00773   -0.01046
AFIX  43
H43   2    0.532954    0.108289    0.128835    11.00000   -1.20000
AFIX   0
C35   1    0.927551    0.026658    0.227595    11.00000    0.02870    0.02376 =
         0.02932   -0.00320   -0.01170   -0.00647
AFIX  43
H35   2    0.935068   -0.047044    0.250863    11.00000   -1.20000
AFIX   0
C38   1    0.904196    0.242773    0.158752    11.00000    0.02403    0.02615 =
         0.02708   -0.00600   -0.00613   -0.00936
AFIX  43
H38   2    0.896674    0.316358    0.134983    11.00000   -1.20000
AFIX   0
C77   1    0.325191    0.726476    0.387334    11.00000    0.02496    0.03852 =
         0.02763   -0.00984   -0.00473   -0.01297
AFIX  43
H77   2    0.275951    0.685637    0.424553    11.00000   -1.20000
AFIX   0
C36   1    1.019480    0.065141    0.179811    11.00000    0.02017    0.03066 =
         0.03058   -0.01203   -0.00836   -0.00218
C45   1    0.409358    0.274901    0.245370    11.00000    0.01996    0.02687 =
         0.02856   -0.00305   -0.00561   -0.00626
AFIX  43
H45   2    0.337517    0.308176    0.271701    11.00000   -1.20000
AFIX   0
C28   1    1.044849    0.395860    0.294078    11.00000    0.02430    0.04182 =
         0.02691   -0.00702   -0.00465   -0.01027
AFIX  43
H28   2    1.085352    0.438287    0.249650    11.00000   -1.20000
AFIX   0
C70   1    0.882922    0.753510    0.335934    11.00000    0.02544    0.03083 =
         0.03266   -0.00731   -0.00869   -0.01258
C9    1    0.633222    0.580349   -0.041441    11.00000    0.03433    0.03218 =
         0.02692   -0.00335   -0.01070   -0.00557
AFIX 137
H9A   2    0.657365    0.534914   -0.080338    11.00000   -1.50000
H9B   2    0.649499    0.649803   -0.068814    11.00000   -1.50000
H9C   2    0.553037    0.589386   -0.019055    11.00000   -1.50000
AFIX   0
C65   1    0.858088    1.001544    0.027123    11.00000    0.02441    0.03263 =
         0.04865   -0.00841   -0.00953   -0.01215
AFIX 137
H65A  2    0.908025    0.960839   -0.012392    11.00000   -1.50000
H65B  2    0.869025    0.963401    0.081512    11.00000   -1.50000
H65C  2    0.874515    1.071316    0.014255    11.00000   -1.50000
AFIX   0
C25   1    0.925946    0.272196    0.422956    11.00000    0.02906    0.03096 =
         0.02666   -0.00306   -0.01107   -0.00404
AFIX  43
H25   2    0.885953    0.229311    0.467376    11.00000   -1.20000
AFIX   0
C71   1    0.773940    0.806769    0.361394    11.00000    0.03007    0.03412 =
         0.03770   -0.01988   -0.00869   -0.00542
AFIX  43
H71   2    0.758177    0.857247    0.393156    11.00000   -1.20000
AFIX   0
C72   1    0.687867    0.787162    0.341018    11.00000    0.02141    0.03416 =
         0.03726   -0.01492   -0.00813   -0.00350
AFIX  43
H72   2    0.613393    0.823359    0.359710    11.00000   -1.20000
AFIX   0
C27   1    1.079930    0.356024    0.366198    11.00000    0.02072    0.04619 =
         0.03503   -0.01410   -0.00822   -0.00605
C26   1    1.022928    0.291511    0.430072    11.00000    0.03030    0.03920 =
         0.03076   -0.00715   -0.01481   -0.00282
AFIX  43
H26   2    1.049306    0.260461    0.478484    11.00000   -1.20000
AFIX   0
PART 1
C16B  1    0.715927    0.235476    0.401507    21.00000    0.01919    0.01551 =
         0.01484    0.00242   -0.00587   -0.00657
C20B  1    0.700163    0.060882    0.481788    21.00000    0.02397    0.02089 =
         0.02457   -0.00518   -0.00974   -0.00229
AFIX  43
H20B  2    0.732916   -0.012360    0.498845    21.00000   -1.20000
AFIX   0
C17B  1    0.602719    0.276050    0.431985    21.00000    0.01740    0.01690 =
         0.01992    0.00063   -0.00635   -0.00273
AFIX  43
H17B  2    0.570468    0.349562    0.415608    21.00000   -1.20000
AFIX   0
C19B  1    0.587487    0.102607    0.511475    21.00000    0.02637    0.01643 =
         0.01630    0.00070   -0.00755   -0.00510
C21B  1    0.763542    0.128905    0.426632    21.00000    0.01813    0.01882 =
         0.02325   -0.00227   -0.00663   -0.00047
AFIX  43
H21B  2    0.840355    0.101754    0.406050    21.00000   -1.20000
AFIX   0
C18B  1    0.538030    0.210135    0.485441    21.00000    0.02087    0.01827 =
         0.02163   -0.00370   -0.00536   -0.00140
AFIX  43
H18B  2    0.460740    0.237184    0.504485    21.00000   -1.20000
AFIX   0
PART 0
C12   1    0.856612    0.593057   -0.064825    11.00000    0.03192    0.03409 =
         0.03393   -0.00279    0.00097   -0.01245
AFIX 137
H12A  2    0.933617    0.586629   -0.063526    11.00000   -1.50000
H12B  2    0.816410    0.667853   -0.071940    11.00000   -1.50000
H12C  2    0.856038    0.565559   -0.109978    11.00000   -1.50000
AFIX   0
C40   1    1.141000   -0.108448    0.194040    11.00000    0.02952    0.03308 =
         0.04802   -0.01609   -0.01131    0.00227
AFIX 137
H40A  2    1.218915   -0.143843    0.175670    11.00000   -1.50000
H40B  2    1.093053   -0.134945    0.174812    11.00000   -1.50000
H40C  2    1.121545   -0.123283    0.253306    11.00000   -1.50000
AFIX   0
C57   1    0.090143    0.685810    0.070427    11.00000    0.02359    0.03783 =
         0.04324   -0.00727   -0.01636   -0.00670
AFIX 137
H57A  2    0.139342    0.672542    0.018895    11.00000   -1.50000
H57B  2    0.073428    0.761471    0.069685    11.00000   -1.50000
H57C  2    0.020839    0.664993    0.078308    11.00000   -1.50000
AFIX   0
PART 1
O22B  4    0.514997    0.044361    0.566060    21.00000    0.03306    0.02341 =
         0.02535   -0.00050   -0.00338   -0.01009
PART 0
C48   1    0.329372    0.128061    0.138553    11.00000    0.03857    0.04360 =
         0.04811   -0.00794   -0.01619   -0.01655
AFIX 137
H48A  2    0.358724    0.166649    0.084108    11.00000   -1.50000
H48B  2    0.255005    0.120935    0.141666    11.00000   -1.50000
H48C  2    0.378837    0.057432    0.150115    11.00000   -1.50000
AFIX   0
C82   1    0.135574    0.988306    0.370582    11.00000    0.03275    0.05563 =
         0.04468   -0.02009   -0.01732    0.01043
AFIX 137
H82A  2    0.142404    1.011905    0.311918    11.00000   -1.50000
H82B  2    0.179001    1.022765    0.387344    11.00000   -1.50000
H82C  2    0.057232    1.007405    0.398194    11.00000   -1.50000
AFIX   0
C74   1    1.065122    0.690824    0.361400    11.00000    0.02710    0.06085 =
         0.05601   -0.02533   -0.01269   -0.00955
AFIX 137
H74A  2    1.106687    0.696025    0.305059    11.00000   -1.50000
H74B  2    1.048740    0.620629    0.383377    11.00000   -1.50000
H74C  2    1.109739    0.701005    0.393438    11.00000   -1.50000
AFIX   0
C31   1    1.207107    0.352581    0.442596    11.00000    0.04511    0.07928 =
         0.04958   -0.01150   -0.02590   -0.02072
AFIX 137
H31A  2    1.271332    0.380522    0.436533    11.00000   -1.50000
H31B  2    1.227933    0.274881    0.457513    11.00000   -1.50000
H31C  2    1.146096    0.379240    0.485024    11.00000   -1.50000
AFIX   0
PART 2
O22A  4    0.629839   -0.044468    0.550113   -21.00000    0.05042    0.03197 =
         0.04680    0.00351   -0.01394   -0.02154
C16A  1    0.748396    0.213906    0.396311   -21.00000    0.02635    0.04165 =
         0.02791   -0.00987   -0.00930   -0.01625
C17A  1    0.636827    0.229912    0.434714   -21.00000    0.03248    0.01760 =
         0.03216   -0.00354   -0.01558   -0.00395
AFIX  43
H17A  2    0.590040    0.299300    0.425423   -21.00000   -1.20000
AFIX   0
C18A  1    0.591430    0.146513    0.486769   -21.00000    0.04287    0.02001 =
         0.02733    0.00716   -0.01431   -0.01417
AFIX  43
H18A  2    0.514768    0.158209    0.512756   -21.00000   -1.20000
AFIX   0
C19A  1    0.660942    0.047210    0.499214   -21.00000    0.03422    0.02975 =
         0.03422   -0.00478   -0.01358   -0.01447
C20A  1    0.775266    0.027361    0.460397   -21.00000    0.03448    0.02367 =
         0.03944   -0.00959   -0.01746   -0.00345
AFIX  43
H20A  2    0.822382   -0.041871    0.469617   -21.00000   -1.20000
AFIX   0
C21A  1    0.815811    0.112364    0.408613   -21.00000    0.02723    0.02645 =
         0.02916   -0.00512   -0.00974   -0.00888
AFIX  43
H21A  2    0.891749    0.100758    0.380830   -21.00000   -1.20000
AFIX   0
PART 1
C23B  1    0.563993   -0.063334    0.599463    21.00000    0.03961    0.03517 =
         0.03471    0.00429   -0.01311   -0.01725
AFIX 137
H23A  2    0.596518   -0.102359    0.556220    21.00000   -1.50000
H23B  2    0.506796   -0.096084    0.639779    21.00000   -1.50000
H23C  2    0.622291   -0.065465    0.625314    21.00000   -1.50000
AFIX   0
PART 2
C23A  1    0.522829   -0.030539    0.603301   -21.00000    0.05939    0.05754 =
         0.03126   -0.00002   -0.01356   -0.04088
AFIX 137
H23D  2    0.465987    0.007207    0.571737   -21.00000   -1.50000
H23E  2    0.519916    0.010832    0.641159   -21.00000   -1.50000
H23F  2    0.508923   -0.100067    0.633619   -21.00000   -1.50000
AFIX   0
HKLF 4


REM  sgk19_0m_a.res in P-1
REM wR2 = 0.1557, GooF = S = 1.112, Restrained GooF = 1.110 for all data
REM R1 = 0.0568 for 8441 Fo > 4sig(Fo) and 0.0901 for all 11275 data
REM 823 parameters refined using 58 restraints

END

WGHT      0.0620      2.0440

REM Highest difference peak  0.877,  deepest hole -0.386,  1-sigma level  0.072
Q1    1   0.2372  0.1987  0.2396  11.00000  0.05    0.88
Q2    1   1.3346  0.4607  0.3927  11.00000  0.05    0.33
Q3    1   1.0718  0.1589  0.5602  11.00000  0.05    0.31
Q4    1   1.1853  0.5078  0.4810  11.00000  0.05    0.25
Q5    1   0.6634  0.9485  0.0237  11.00000  0.05    0.24
;
_shelx_res_checksum              68920
_shelx_hkl_file                  
;
  -1   0   0  867.77   61.57
  -1   0   0  839.39   62.01
  -1   0   0  911.27   60.30
  -1   0   0  796.96   60.35
   1   0   0  965.50   62.80
   1   0   0  797.94   60.41
   1   0   0  760.35   60.31
  -2   0   0 1238.36   90.91
  -2   0   0 1332.54   91.10
  -2   0   0 1361.21   93.37
   2   0   0 1217.26   97.70
   2   0   0 1203.55   91.31
  -3   0   0  146.93   10.30
  -3   0   0  127.47   10.85
  -3   0   0  145.07   10.50
  -3   0   0  163.34   12.33
  -3   0   0  149.31   11.01
  -3   0   0  115.29   15.90
  -3   0   0  141.71   10.29
  -3   0   0  137.61   10.59
  -3   0   0  141.15   10.23
  -3   0   0  142.30   10.23
  -3   0   0  142.56   11.09
  -3   0   0  163.51   11.63
  -3   0   0  201.24   20.55
  -3   0   0  151.71   10.32
   3   0   0  146.81   10.22
   3   0   0  147.28   10.46
   3   0   0  127.33   10.35
   3   0   0  134.73   10.42
   3   0   0  133.28   10.34
  -4   0   0  573.80   43.10
  -4   0   0  663.50   43.76
  -4   0   0  557.93   43.63
  -4   0   0  710.71   52.16
   4   0   0  550.02   42.76
   4   0   0  605.31   42.78
  -5   0   0  302.29   25.47
  -5   0   0  334.27   25.68
  -5   0   0  339.51   37.73
  -5   0   0  304.09   32.01
  -5   0   0  332.46   26.60
  -5   0   0  326.55   26.10
  -5   0   0  361.19   26.16
  -5   0   0  377.19   25.90
  -5   0   0  377.30   27.13
  -5   0   0  355.97   26.37
  -5   0   0  357.81   25.42
  -5   0   0  374.77   25.52
   5   0   0  383.64   25.47
   5   0   0  351.44   25.43
   5   0   0  345.73   25.55
   5   0   0  386.28   25.70
   5   0   0  405.80   25.90
   5   0   0  336.68   25.49
   5   0   0  351.74   25.77
   5   0   0  373.73   25.43
  -6   0   0   14.36    1.54
  -6   0   0   16.98    2.94
  -6   0   0    9.70    5.45
  -6   0   0   10.93    3.69
  -6   0   0   13.86   19.34
  -6   0   0   18.11    2.78
  -6   0   0   16.01    2.60
  -6   0   0   14.99    1.60
  -6   0   0   17.88    3.89
  -6   0   0   14.85    4.13
  -6   0   0   20.18    3.61
  -6   0   0   33.44   11.30
  -6   0   0   13.99    1.81
  -6   0   0   15.89    1.45
  -6   0   0   20.91    4.78
  -6   0   0   14.83    1.39
   6   0   0   11.74    1.83
   6   0   0   14.98    2.27
   6   0   0   14.25    1.28
   6   0   0   12.10    2.25
   6   0   0   14.20    1.39
  -7   0   0  273.02   18.40
  -7   0   0  250.54   17.44
  -7   0   0  207.29   17.25
  -7   0   0  244.44   17.30
  -7   0   0  197.83   17.69
  -7   0   0  232.03   17.73
  -7   0   0  239.32   18.60
  -7   0   0  253.22   17.35
  -7   0   0  263.96   18.36
  -7   0   0  227.40   30.26
   7   0   0  248.90   17.96
   7   0   0  270.05   17.52
   7   0   0  215.00   17.28
   7   0   0  236.79   17.65
   7   0   0  254.20   17.68
  -8   0   0   15.51    1.74
  -8   0   0   13.14    1.51
  -8   0   0   15.95    4.19
  -8   0   0   16.03    2.53
  -8   0   0   14.42    3.49
  -8   0   0   12.54    1.45
  -8   0   0   11.47    4.15
  -8   0   0   14.66    2.80
  -8   0   0   13.37    4.78
  -8   0   0   13.60    1.73
   8   0   0   17.43    2.37
   8   0   0   14.29    1.89
   8   0   0   13.34    2.62
   8   0   0   15.33    1.82
   8   0   0   13.51    1.25
   8   0   0   16.05    2.40
  -9   0   0  183.47   15.24
  -9   0   0  176.60   15.22
  -9   0   0  197.47   13.76
  -9   0   0  179.38   13.59
  -9   0   0  191.04   13.68
  -9   0   0  173.72   15.33
  -9   0   0  191.63   14.39
  -9   0   0  205.06   16.04
  -9   0   0  195.19   13.92
  -9   0   0  199.85   14.43
   9   0   0  181.85   14.16
   9   0   0  175.03   14.66
   9   0   0  192.56   14.14
   9   0   0  186.55   13.93
   9   0   0  192.28   13.55
   9   0   0  191.95   13.94
 -10   0   0   88.76    8.70
 -10   0   0   81.51    6.43
 -10   0   0   78.44    7.61
 -10   0   0   81.52   10.64
 -10   0   0   88.42    6.60
 -10   0   0   80.06    6.90
  10   0   0   82.42    6.69
  10   0   0   84.19    7.16
  10   0   0   85.48    7.02
  10   0   0   92.93    6.21
  10   0   0   86.33    6.85
  10   0   0   80.91    7.95
 -11   0   0    0.57    1.96
 -11   0   0    5.03    3.50
 -11   0   0    4.34    2.74
 -11   0   0    4.75    1.60
 -11   0   0    3.87    1.11
 -11   0   0    3.66    2.78
 -11   0   0    6.22    6.98
  11   0   0    3.02    1.81
  11   0   0    3.93    0.66
  11   0   0    4.02    2.75
  11   0   0    3.33    1.22
  11   0   0    3.38    1.50
  11   0   0    3.81    1.75
  11   0   0    5.88    2.14
 -12   0   0   48.59    7.15
 -12   0   0   63.23    4.96
 -12   0   0   61.65    5.76
 -12   0   0   55.82    6.49
 -12   0   0   63.69    6.56
 -12   0   0   61.32    5.14
 -12   0   0   86.82   11.15
  12   0   0   59.79    4.48
  12   0   0   59.42    5.26
 -13   0   0   62.17    9.48
 -13   0   0   59.08    4.79
 -13   0   0   58.07    4.65
 -13   0   0   52.76    5.36
 -13   0   0   44.01    6.60
  13   0   0   59.21    4.79
  13   0   0   52.53    4.09
 -14   0   0    6.29    1.69
 -14   0   0    6.43    1.53
 -14   0   0    6.48    6.03
 -14   0   0    9.82    3.50
 -14   0   0    8.28    2.27
  14   0   0    7.21    1.51
 -15   0   0    2.55    5.59
 -15   0   0   22.39    2.36
 -15   0   0   15.68    1.89
 -15   0   0   17.73    3.12
  15   0   0   12.11    1.67
 -16   0   0   -0.55    1.37
  15  -1   0   31.69    3.22
 -15   1   0   42.48    4.06
 -15   1   0   41.08    4.01
 -15   1   0   34.59    3.45
  14  -1   0    7.07    1.06
  14  -1   0    8.11    1.69
 -14   1   0   10.02    5.98
 -14   1   0    8.95    1.56
 -14   1   0   12.57    1.89
 -14   1   0    6.55    2.26
  13  -1   0    0.47    0.54
  13  -1   0   -1.91    1.59
 -13   1   0    0.83    2.01
 -13   1   0    2.10    7.68
 -13   1   0    1.19    1.56
 -13   1   0    1.22    1.27
 -13   1   0    5.44    3.31
  12  -1   0  103.98    8.17
  12  -1   0   96.98    9.58
  12  -1   0  101.39    7.42
  12  -1   0   99.33    7.85
 -12   1   0  103.42   12.39
 -12   1   0  102.88    7.73
 -12   1   0  105.42    7.88
 -12   1   0  104.94    9.04
 -12   1   0   91.01   10.18
 -12   1   0  103.35    8.35
  11  -1   0   12.38    3.56
  11  -1   0   17.75    3.32
  11  -1   0   21.60    3.03
  11  -1   0   21.80    2.78
  11  -1   0   17.41    1.62
  11  -1   0   15.11    2.44
 -11   1   0   13.29    8.75
 -11   1   0   20.26    3.48
 -11   1   0   19.33    2.56
 -11   1   0   15.63    4.78
 -11   1   0   20.32    2.71
  10  -1   0   68.39    7.41
  10  -1   0   71.18    6.05
  10  -1   0   66.60    6.32
  10  -1   0   71.66    5.24
  10  -1   0   64.19    6.57
  10  -1   0   64.19    6.97
 -10   1   0   65.65    6.53
 -10   1   0   73.97    8.20
 -10   1   0   70.51    9.79
 -10   1   0   69.95    5.99
 -10   1   0   73.08    5.48
 -10   1   0   78.98    5.66
 -10   1   0   74.86    6.81
   9  -1   0  119.24   11.90
   9  -1   0  139.69    9.62
   9  -1   0  132.89   10.45
   9  -1   0  135.69   10.20
   9  -1   0  125.96   10.37
   9  -1   0  131.43   10.02
  -9   1   0  129.73   11.68
  -9   1   0  130.52   10.00
  -9   1   0  130.62   10.51
  -9   1   0  123.52   10.37
  -9   1   0  137.16    9.73
  -9   1   0  135.76    9.82
  -9   1   0  148.11   12.67
  -9   1   0  136.73   11.83
   8  -1   0  137.53   10.37
   8  -1   0  135.85    9.89
   8  -1   0  133.54   10.01
   8  -1   0  133.77    9.55
   8  -1   0  130.75   10.19
   8  -1   0  129.90   10.77
  -8   1   0  132.03   11.13
  -8   1   0  139.77    9.87
  -8   1   0  119.32    9.51
  -8   1   0  135.47   11.85
  -8   1   0  135.62    9.63
  -8   1   0  125.89   10.26
  -8   1   0  137.03   11.27
  -8   1   0  128.75    9.67
  -8   1   0  146.55   11.59
  -8   1   0  115.60   20.07
  -8   1   0  125.11   10.18
   7  -1   0   46.01    4.67
   7  -1   0   40.46    4.38
   7  -1   0   48.61    3.95
  -7   1   0   36.94    3.46
  -7   1   0   20.18   14.27
  -7   1   0   42.04    6.29
  -7   1   0   42.57    3.24
  -7   1   0   30.31   20.86
  -7   1   0   46.61    5.14
  -7   1   0   41.41    3.14
  -7   1   0   38.56    5.45
  -7   1   0   27.15    5.17
  -7   1   0   36.55    4.01
  -7   1   0   44.42    5.66
  -7   1   0   29.64    5.58
   6  -1   0  297.56   20.95
   6  -1   0  259.72   20.47
   6  -1   0  273.18   20.54
   6  -1   0  302.09   20.65
   6  -1   0  285.19   20.86
   6  -1   0  290.58   21.15
  -6   1   0  295.65   20.84
  -6   1   0  295.68   21.45
  -6   1   0  255.55   20.42
  -6   1   0  305.18   21.48
  -6   1   0  317.12   22.19
  -6   1   0  273.48   22.31
  -6   1   0  274.14   21.59
  -6   1   0  289.31   31.30
  -6   1   0  289.64   20.60
  -6   1   0  282.30   20.58
  -6   1   0  293.27   21.32
  -6   1   0  279.07   20.78
  -6   1   0  339.09   38.33
  -6   1   0  281.56   20.47
   5  -1   0   21.04    2.37
   5  -1   0   15.35    2.58
   5  -1   0   20.96    2.62
   5  -1   0   16.75    1.84
   5  -1   0   18.53    2.59
   5  -1   0   22.65    1.82
   5  -1   0   29.98    2.96
  -5   1   0   22.40    3.49
  -5   1   0   24.47    1.85
  -5   1   0   23.60    1.97
  -5   1   0   19.84    5.44
  -5   1   0   20.25    3.09
  -5   1   0   28.53    2.24
  -5   1   0   24.61   19.71
  -5   1   0   30.91    4.78
  -5   1   0   27.11    3.63
  -5   1   0   30.38    5.01
  -5   1   0   43.21   14.52
  -5   1   0   21.55    1.79
   4  -1   0  144.05   10.16
   4  -1   0  144.20   10.12
   4  -1   0  168.10   10.74
   4  -1   0  152.74   10.52
   4  -1   0  143.45   10.24
   4  -1   0  122.53   10.37
  -4   1   0  151.72   10.22
  -4   1   0  124.77   10.35
  -4   1   0  124.25   10.23
  -4   1   0  134.72   10.41
  -4   1   0  175.98   34.53
  -4   1   0  148.54   10.11
  -4   1   0  127.17   20.22
  -4   1   0  155.52   11.87
  -4   1   0  141.03   10.74
  -4   1   0  156.59   12.44
  -4   1   0  122.14   11.22
  -4   1   0  148.30   10.15
  -4   1   0  126.86   10.08
   3  -1   0  855.38   62.88
  -3   1   0  937.79   63.35
  -3   1   0  884.55   64.05
  -3   1   0  899.52   62.92
  -3   1   0  767.87   63.88
  -3   1   0 1020.31   71.48
   2  -1   0  158.86   13.18
   2  -1   0  176.04   13.18
   2  -1   0  188.09   13.13
   2  -1   0  174.84   13.08
   2  -1   0  197.69   27.03
  -2   1   0  165.73   13.11
  -2   1   0  168.50   13.74
  -2   1   0  242.56   25.21
  -2   1   0  184.59   13.12
  -2   1   0  215.79   23.20
  -2   1   0  192.12   13.03
  -2   1   0  186.99   13.14
  -2   1   0  207.12   14.69
  -2   1   0  189.96   13.02
  -2   1   0  197.82   13.43
  -2   1   0  177.09   13.38
   1  -1   0  244.58   18.09
   1  -1   0  263.31   26.28
   1  -1   0  254.72   18.07
  -1   1   0  282.72   18.19
  -1   1   0  224.49   19.07
  -1   1   0  255.01   25.09
   0  -1   0  222.37   16.41
   0  -1   0  230.05   16.43
   0  -1   0  208.42   24.15
   0  -1   0  215.24   16.39
   0  -1   0  225.33   16.36
   0   1   0  236.77   16.47
   0   1   0  244.60   16.38
   0   1   0  240.83   17.34
   0   1   0  219.08   22.27
  -1  -1   0  350.37   25.96
  -1  -1   0  324.25   25.88
  -1  -1   0  399.58   26.31
  -1  -1   0  397.08   26.04
   1   1   0  381.86   29.83
   1   1   0  337.07   26.25
  -2  -1   0  526.35   44.28
  -2  -1   0  605.45   43.71
  -2  -1   0  705.22   46.08
  -2  -1   0  673.05   43.59
  -2  -1   0  578.00   51.10
   2   1   0  528.08   43.38
   2   1   0  651.75   43.42
  -3  -1   0  642.86   49.49
  -3  -1   0  660.26   46.87
  -3  -1   0  690.62   47.30
  -3  -1   0  656.15   46.99
  -3  -1   0  585.48   47.70
  -3  -1   0  764.57   58.85
   3   1   0  661.70   46.57
   3   1   0  513.28   73.76
  -4  -1   0  147.89   10.38
  -4  -1   0  171.05   21.21
  -4  -1   0  135.22   15.12
  -4  -1   0  150.13   12.10
  -4  -1   0  127.02   11.06
  -4  -1   0  125.76   10.57
  -4  -1   0  158.55   10.30
  -4  -1   0  145.17   11.20
  -4  -1   0  150.02   10.31
  -4  -1   0  149.38   10.38
  -4  -1   0  158.08   10.68
  -4  -1   0  138.75   11.01
  -4  -1   0  129.00   11.59
  -4  -1   0  144.66   10.59
   4   1   0  137.95   10.55
   4   1   0  156.44   10.60
   4   1   0  123.41   10.49
   4   1   0  139.81   10.38
   4   1   0  152.14   10.47
  -5  -1   0   43.18    5.84
  -5  -1   0   40.90    4.21
  -5  -1   0   41.81    5.10
  -5  -1   0   36.55    5.13
  -5  -1   0   37.16    3.15
  -5  -1   0   40.41    3.93
  -5  -1   0   62.05   15.61
  -5  -1   0   47.42    9.56
  -5  -1   0   40.34    3.00
  -5  -1   0   39.41    3.01
  -5  -1   0   39.38    5.02
  -5  -1   0   39.93    3.06
  -5  -1   0   38.39    3.72
  -5  -1   0   39.87    3.82
  -5  -1   0   39.69    3.21
   5   1   0   41.33    2.90
   5   1   0   39.93    3.33
   5   1   0   41.94    3.46
   5   1   0   41.87    3.15
   5   1   0   37.08    2.97
   5   1   0   42.86    3.57
   5   1   0   38.27    3.13
   5   1   0   38.19    3.68
   5   1   0   36.55    3.54
  -6  -1   0  329.46   25.22
  -6  -1   0  314.24   25.51
  -6  -1   0  389.33   25.55
  -6  -1   0  370.28   24.99
  -6  -1   0  331.91   26.67
  -6  -1   0  312.86   25.67
  -6  -1   0  345.17   25.81
  -6  -1   0  377.40   25.81
  -6  -1   0  284.23   29.56
  -6  -1   0  386.00   35.34
  -6  -1   0  355.19   25.25
  -6  -1   0  361.28   24.87
   6   1   0  374.41   25.08
   6   1   0  376.81   25.31
   6   1   0  292.35   25.03
   6   1   0  354.70   24.87
  -7  -1   0   28.49    3.26
  -7  -1   0   24.44    2.18
  -7  -1   0   27.51    2.31
  -7  -1   0   38.16    4.43
  -7  -1   0   39.61    5.01
  -7  -1   0   32.72    4.85
  -7  -1   0   25.81    3.60
  -7  -1   0   28.69    3.29
  -7  -1   0   25.89    6.11
  -7  -1   0   23.84    2.41
  -7  -1   0   26.35    2.57
  -7  -1   0   25.10    2.18
   7   1   0   26.46    2.67
   7   1   0   23.49    2.13
   7   1   0   29.68    3.17
   7   1   0   26.34    2.37
   7   1   0   26.39    2.46
   7   1   0   25.65    1.98
   7   1   0   23.69    2.93
   7   1   0   23.24    3.31
  -8  -1   0   45.72    6.11
  -8  -1   0   50.58    6.47
  -8  -1   0   47.87    3.67
  -8  -1   0   42.32    3.75
  -8  -1   0   49.88    4.74
  -8  -1   0   49.13    4.59
  -8  -1   0   45.08    3.54
  -8  -1   0   46.41    6.97
  -8  -1   0   43.73    3.50
  -8  -1   0   49.52    3.93
  -8  -1   0   46.09    5.08
   8   1   0   45.65    4.65
   8   1   0   43.08    3.33
   8   1   0   45.20    3.78
   8   1   0   47.05    3.74
   8   1   0   40.01    3.96
   8   1   0   43.69    4.07
  -9  -1   0   20.55    3.15
  -9  -1   0   18.16    2.29
  -9  -1   0   32.16    4.78
  -9  -1   0   19.88    3.00
  -9  -1   0   22.43    3.93
  -9  -1   0   25.19    5.87
  -9  -1   0   18.60    4.70
  -9  -1   0   19.60    1.98
  -9  -1   0   20.06    2.30
  -9  -1   0   20.30    2.06
   9   1   0   17.43    2.99
   9   1   0   21.58    2.07
   9   1   0   22.15    1.64
   9   1   0   17.50    2.65
   9   1   0   20.88    2.72
   9   1   0   20.11    2.19
   9   1   0   21.33    2.27
 -10  -1   0  182.32   13.15
 -10  -1   0  195.54   13.25
 -10  -1   0  190.51   13.36
 -10  -1   0  190.53   14.19
 -10  -1   0  177.33   13.56
 -10  -1   0  184.47   15.03
 -10  -1   0  194.07   14.22
 -10  -1   0  172.08   14.75
 -10  -1   0  186.19   16.34
  10   1   0  174.53   13.49
  10   1   0  172.10   14.07
  10   1   0  183.30   13.04
  10   1   0  187.82   13.32
  10   1   0  164.66   13.61
  10   1   0  173.85   13.40
  10   1   0  175.46   13.46
 -11  -1   0   14.91    2.39
 -11  -1   0   11.13    1.24
 -11  -1   0   12.01    3.14
 -11  -1   0   14.47    3.52
 -11  -1   0   21.01    7.71
 -11  -1   0   13.67    1.97
 -11  -1   0   12.86    3.93
 -11  -1   0   13.24    1.67
  11   1   0    8.65    1.37
  11   1   0   11.40    1.11
  11   1   0    9.17    1.57
  11   1   0   11.31    2.95
 -12  -1   0    4.65    1.39
 -12  -1   0    6.00    1.62
 -12  -1   0    9.64    2.15
 -12  -1   0    6.03    2.83
 -12  -1   0   -0.61    2.05
 -12  -1   0    8.11    3.01
 -12  -1   0   10.84    7.67
  12   1   0    6.38    1.53
  12   1   0    3.60    1.04
  12   1   0    5.39    0.68
 -13  -1   0   13.48    2.51
 -13  -1   0    9.95    3.57
 -13  -1   0   11.01    1.74
 -13  -1   0   12.64    6.74
 -13  -1   0   15.30    2.09
 -13  -1   0   18.48    3.83
  13   1   0    7.47    1.51
  13   1   0   15.24    1.83
  13   1   0   13.68    2.04
  13   1   0   10.54    1.13
 -14  -1   0   39.79    3.46
 -14  -1   0   37.18    3.57
 -14  -1   0   42.50    7.83
 -14  -1   0   34.34    4.39
 -14  -1   0   48.00    6.19
  14   1   0   34.93    3.96
  14   1   0   34.30    2.75
  14   1   0   34.50    3.23
 -15  -1   0   24.10    2.76
 -15  -1   0   21.43    3.14
 -15  -1   0   18.92    2.10
  15   1   0   15.48    1.90
 -16  -1   0    1.14    1.31
 -16  -1   0    1.77    2.04
 -16  -1   0   -2.70    2.38
 -15   2   0    2.73    1.39
 -15   2   0    8.36    2.40
 -15   2   0    3.63    5.67
  14  -2   0   58.73    5.29
 -14   2   0   63.95    5.14
 -14   2   0   61.50    5.83
 -14   2   0   67.05    5.26
  13  -2   0   12.55    2.31
  13  -2   0   11.33    1.29
 -13   2   0   10.34    1.74
 -13   2   0   17.27    2.21
 -13   2   0    9.89    6.79
 -13   2   0    7.22    4.02
 -13   2   0    8.18    2.37
  12  -2   0   79.79    6.21
  12  -2   0   78.22    6.61
  12  -2   0   74.70    5.96
 -12   2   0   80.77   11.10
 -12   2   0   78.02    6.11
 -12   2   0   67.89    7.34
 -12   2   0   66.54    8.99
 -12   2   0   77.70    5.98
 -12   2   0   75.70    6.53
  11  -2   0    0.42    0.63
  11  -2   0    0.58    2.07
  11  -2   0    1.04    2.00
  11  -2   0   -1.74    2.88
  11  -2   0   -0.17    1.30
  11  -2   0   -0.38    2.54
 -11   2   0    1.67    1.06
 -11   2   0   -5.46    3.57
 -11   2   0    0.42    1.49
 -11   2   0    3.08    6.43
 -11   2   0   -1.78    2.33
 -11   2   0    0.11    1.76
  10  -2   0    4.45    2.63
  10  -2   0    3.30    2.01
  10  -2   0    3.12    1.22
  10  -2   0    2.68    3.08
  10  -2   0    3.66    0.75
 -10   2   0    4.42    3.94
 -10   2   0    1.18    1.46
 -10   2   0    3.41    6.47
 -10   2   0    4.60    2.38
 -10   2   0    4.73    1.70
 -10   2   0    3.66    1.01
 -10   2   0    3.56    1.67
   9  -2   0   14.62    3.50
   9  -2   0   19.29    1.72
   9  -2   0   15.68    2.70
   9  -2   0   25.55    3.45
   9  -2   0   14.13    2.66
   9  -2   0   18.52    2.34
  -9   2   0   16.31    2.73
  -9   2   0   16.86    2.88
  -9   2   0   19.74    4.50
  -9   2   0   17.67    2.02
  -9   2   0   19.10    2.23
  -9   2   0   27.02    5.37
  -9   2   0   22.34    5.99
  -9   2   0   19.57    2.24
   8  -2   0   73.56    7.43
   8  -2   0   75.45    5.95
   8  -2   0   70.48    8.61
   8  -2   0   80.38    6.57
   8  -2   0   73.24    6.62
  -8   2   0   76.47    8.48
  -8   2   0   68.12    9.69
  -8   2   0   80.34    6.20
  -8   2   0   77.66    5.92
  -8   2   0   84.52    6.68
  -8   2   0   79.88    5.86
  -8   2   0   87.99    8.67
  -8   2   0  103.44    9.29
  -8   2   0   72.89    6.50
  -8   2   0   72.97    7.95
  -8   2   0  126.60   23.81
   7  -2   0    0.30    2.06
   7  -2   0    2.54    0.69
   7  -2   0    2.99    1.56
   7  -2   0    6.63    2.40
  -7   2   0    3.28    3.96
  -7   2   0    5.54    1.63
  -7   2   0   13.40   15.74
  -7   2   0    4.47    1.77
  -7   2   0    2.34    0.46
  -7   2   0    4.45    1.22
  -7   2   0    3.02    0.96
  -7   2   0    4.80    1.13
  -7   2   0    2.99    0.79
  -7   2   0    1.93    3.96
  -7   2   0    6.81    3.93
  -7   2   0    1.21    2.76
  -7   2   0    5.81    4.56
  -7   2   0   12.11   26.59
   6  -2   0   29.01    3.22
   6  -2   0   27.23    3.36
   6  -2   0   30.72    2.25
   6  -2   0   28.15    3.98
   6  -2   0   30.63    2.96
   6  -2   0   28.88    3.64
   6  -2   0   24.98    2.28
  -6   2   0   50.72    8.01
  -6   2   0   25.90    2.21
  -6   2   0   27.27    2.62
  -6   2   0   13.87   26.80
  -6   2   0   11.87   17.74
  -6   2   0   30.99    2.34
  -6   2   0   25.92    2.94
  -6   2   0   21.64    2.02
  -6   2   0   25.86    5.90
  -6   2   0   29.27    4.27
  -6   2   0   32.70    4.30
  -6   2   0   24.50    3.02
  -6   2   0   25.02    2.68
   5  -2   0  204.54   14.24
   5  -2   0  177.06   14.74
   5  -2   0  200.31   14.48
   5  -2   0  191.48   14.60
   5  -2   0  198.67   14.30
   5  -2   0  181.47   14.08
   5  -2   0  187.64   14.47
   5  -2   0  177.01   14.05
  -5   2   0  217.35   16.65
  -5   2   0  189.46   13.98
  -5   2   0  187.08   15.02
  -5   2   0  340.29   40.27
  -5   2   0  211.96   14.26
  -5   2   0  206.27   14.31
  -5   2   0  214.52   16.93
  -5   2   0  225.03   30.29
  -5   2   0  193.82   14.81
  -5   2   0  193.32   15.00
  -5   2   0  209.63   14.19
  -5   2   0  185.47   14.08
   4  -2   0  140.07   10.31
   4  -2   0  134.51   10.04
   4  -2   0  139.45   10.18
   4  -2   0  141.22    9.99
   4  -2   0  133.98    9.96
   4  -2   0  143.29   10.58
   4  -2   0  127.35    9.95
   4  -2   0  143.08   10.65
  -4   2   0  144.70   10.05
  -4   2   0  137.01   10.14
  -4   2   0  164.14   12.88
  -4   2   0  145.72   10.31
  -4   2   0  131.66    9.88
  -4   2   0  137.98   10.81
  -4   2   0  136.94    9.97
  -4   2   0  129.40   10.10
  -4   2   0  128.81   30.16
  -4   2   0  142.00   10.15
  -4   2   0  171.26   25.94
  -4   2   0  148.67   10.61
  -4   2   0  118.04   12.34
  -4   2   0  133.83   10.27
   3  -2   0  112.96   12.96
   3  -2   0  113.28    8.44
   3  -2   0  119.63    8.18
   3  -2   0  120.87    8.41
   3  -2   0   99.19    8.45
   3  -2   0  124.52    8.51
   3  -2   0  119.54    8.32
   3  -2   0  126.33    8.49
   3  -2   0  104.97    8.16
   3  -2   0  121.99   42.59
  -3   2   0   98.73    8.16
  -3   2   0  108.47    8.24
  -3   2   0  127.80    8.84
  -3   2   0   99.59    8.87
  -3   2   0  101.02    8.17
  -3   2   0  125.22    8.62
  -3   2   0  109.51   10.67
  -3   2   0  105.88    8.32
  -3   2   0  106.97    8.32
  -3   2   0  132.34   11.85
  -3   2   0  115.64    8.19
  -3   2   0  115.31   25.89
  -3   2   0  119.61    8.37
  -3   2   0  108.75    8.14
  -3   2   0  111.45    8.31
  -3   2   0  121.10    8.11
  -3   2   0  114.75    8.86
  -3   2   0  123.30   25.57
  -2   2   0 2119.54  134.54
  -2   2   0 1723.34  133.81
  -2   2   0 1684.92  142.24
   1  -2   0   15.70    1.41
   1  -2   0   15.48    4.45
   1  -2   0   17.67    2.10
   1  -2   0   26.80   16.54
   1  -2   0   17.31    1.48
   1  -2   0   18.67    1.83
   1  -2   0   14.98    2.44
   1  -2   0   23.40    2.09
   1  -2   0   16.04    1.99
   1  -2   0   21.35    2.62
   1  -2   0   17.69    1.41
   1  -2   0   21.75    1.61
   1  -2   0   13.90    1.52
  -1   2   0   22.52    2.76
  -1   2   0   25.28   17.46
  -1   2   0   14.03    1.52
  -1   2   0   16.52    1.44
  -1   2   0   20.60    2.48
  -1   2   0   15.92    1.82
  -1   2   0   18.84    1.49
  -1   2   0   17.84    1.77
  -1   2   0   39.42   18.11
  -1   2   0   20.00    4.64
  -1   2   0   13.17    2.16
  -1   2   0   21.34    6.07
  -1   2   0   19.56    2.21
  -1   2   0   19.59    2.43
  -1   2   0   17.47    1.61
   0   2   0 1393.88  102.31
   0   2   0 1241.91   94.14
  -1  -2   0  308.76   22.59
  -1  -2   0  321.64   22.48
   1   2   0  218.44   32.72
   1   2   0  313.45   25.12
   1   2   0  335.23   22.58
   1   2   0  302.86   37.84
  -2  -2   0   54.09    4.22
  -2  -2   0   43.47    3.94
  -2  -2   0   54.00    4.34
  -2  -2   0   48.18    4.24
  -2  -2   0   51.79    5.63
  -2  -2   0   54.19    3.90
  -2  -2   0   57.12    6.05
  -2  -2   0   51.18    4.14
  -2  -2   0   55.00    4.03
  -2  -2   0   46.64    4.39
  -2  -2   0   57.35    3.91
  -2  -2   0   34.79    7.46
  -2  -2   0   55.17    5.18
  -2  -2   0   73.58   13.20
  -2  -2   0   56.37    3.81
  -2  -2   0   46.95    3.95
  -2  -2   0   55.60    3.90
  -2  -2   0   53.72    4.34
  -2  -2   0   58.24   23.55
  -2  -2   0   53.82    3.87
   2   2   0   50.81    4.46
   2   2   0  -37.97   23.02
   2   2   0   61.06    3.91
   2   2   0   55.25    3.94
   2   2   0   55.47    3.90
   2   2   0   51.35    4.26
   2   2   0   61.38    3.88
   2   2   0   48.14    3.85
   2   2   0   51.12    4.05
   2   2   0   55.58    3.81
   2   2   0   33.24    7.28
   2   2   0   51.98    3.84
  -3  -2   0    4.94    3.64
  -3  -2   0    0.42    0.77
  -3  -2   0    2.25    3.03
  -3  -2   0   -2.97    2.20
  -3  -2   0    0.32    0.47
  -3  -2   0    1.45    0.49
  -3  -2   0    1.83    0.61
  -3  -2   0    1.58    1.18
  -3  -2   0    1.46    0.63
  -3  -2   0    1.10    0.89
  -3  -2   0    0.87    0.69
  -3  -2   0    0.35    5.15
  -3  -2   0    7.24   21.35
  -3  -2   0    1.18    2.51
  -3  -2   0    0.23    1.41
  -3  -2   0    2.24    1.15
   3   2   0    1.76    0.96
   3   2   0    0.44    0.70
   3   2   0    0.02    0.49
   3   2   0    1.30    0.39
   3   2   0    1.11    0.44
   3   2   0    0.32    0.76
   3   2   0    0.55    0.46
   3   2   0    1.38    0.45
   3   2   0    1.21    0.22
   3   2   0    0.88    1.41
  -4  -2   0 1927.23  142.75
  -4  -2   0 2078.95  151.99
  -5  -2   0  744.29   60.75
  -5  -2   0  695.45   51.98
  -5  -2   0  724.88   51.25
  -5  -2   0  696.39   51.70
   5   2   0  704.64   51.01
   5   2   0  719.58   50.77
  -6  -2   0 1614.07  102.87
  -6  -2   0 1656.28  108.99
  -6  -2   0 1323.42  102.87
  -6  -2   0 1462.51  102.45
   6   2   0 1334.93  101.92
   6   2   0 1269.65  101.82
  -7  -2   0  243.15   17.24
  -7  -2   0  232.75   18.47
  -7  -2   0  246.91   17.76
  -7  -2   0  230.45   17.86
  -7  -2   0  216.09   19.28
  -7  -2   0  244.68   18.54
  -7  -2   0  239.97   17.24
  -7  -2   0  238.40   17.36
  -7  -2   0  240.55   17.38
  -7  -2   0  245.04   18.13
  -7  -2   0  254.05   17.75
   7   2   0  215.44   17.67
   7   2   0  246.07   17.41
   7   2   0  248.00   17.54
   7   2   0  244.72   17.61
   7   2   0  223.10   17.23
   7   2   0  236.32   17.51
   7   2   0  246.71   17.13
   7   2   0  241.69   17.61
   7   2   0  260.40   17.39
   7   2   0  236.72   17.25
  -8  -2   0   55.09    4.97
  -8  -2   0   47.36    6.52
  -8  -2   0   45.06    6.05
  -8  -2   0   53.23    3.96
  -8  -2   0   51.70    5.82
  -8  -2   0   54.15    6.76
  -8  -2   0   54.45    4.35
  -8  -2   0   53.70    4.08
  -8  -2   0   47.24    4.15
  -8  -2   0   53.27    3.95
  -8  -2   0   59.08    7.86
  -8  -2   0   56.19    7.34
   8   2   0   47.79    4.74
   8   2   0   49.86    4.24
   8   2   0   51.41    4.33
   8   2   0   44.55    4.84
   8   2   0   53.10    3.75
   8   2   0   52.97    4.00
   8   2   0   46.86    3.91
   8   2   0   53.33    4.11
   8   2   0   50.99    4.06
  -9  -2   0    7.14    2.66
  -9  -2   0    7.05    4.06
  -9  -2   0    3.52    1.29
  -9  -2   0    1.17    2.22
  -9  -2   0    3.21    1.58
  -9  -2   0    4.35    0.96
  -9  -2   0    2.47    0.85
  -9  -2   0    6.65    2.30
  -9  -2   0    4.85    5.75
  -9  -2   0    3.24    1.23
  -9  -2   0    2.04    3.23
   9   2   0    2.84    1.71
   9   2   0   -0.24    1.83
   9   2   0    3.45    0.44
   9   2   0    2.14    0.71
   9   2   0    2.13    1.21
   9   2   0    3.18    1.46
   9   2   0    2.68    0.88
   9   2   0    2.67    1.14
 -10  -2   0 1019.43   80.90
 -10  -2   0 1126.51   80.98
 -10  -2   0 1193.73   79.88
 -10  -2   0 1182.24   80.59
  10   2   0 1184.38   80.15
  10   2   0 1208.63   80.01
  10   2   0 1059.64   79.93
  10   2   0 1107.25   80.14
  10   2   0 1026.06   80.06
  10   2   0 1081.40   80.38
 -11  -2   0    7.19    4.08
 -11  -2   0    3.28    1.24
 -11  -2   0    3.38    1.50
 -11  -2   0    3.03    2.77
 -11  -2   0    0.27    1.50
 -11  -2   0   16.66    7.50
 -11  -2   0    3.02    1.03
 -11  -2   0    4.54    1.90
 -11  -2   0   -2.42    2.04
  11   2   0    4.54    0.56
  11   2   0    3.02    0.90
  11   2   0    1.31    1.21
  11   2   0    2.16    1.05
 -12  -2   0    4.91    3.12
 -12  -2   0   12.02    1.37
 -12  -2   0   14.21    2.34
 -12  -2   0   13.84    8.47
 -12  -2   0    6.95    3.09
 -12  -2   0   13.29    1.92
 -12  -2   0   11.35    1.68
  12   2   0   11.07    1.78
  12   2   0   10.07    1.57
  12   2   0    9.66    1.02
  12   2   0    7.73    1.34
  12   2   0    6.27    1.98
 -13  -2   0   13.86    5.50
 -13  -2   0    1.82    1.28
 -13  -2   0    3.79    6.82
 -13  -2   0    5.25    2.04
 -13  -2   0    1.96    2.54
 -13  -2   0    3.66    4.46
  13   2   0    3.02    0.54
  13   2   0    1.09    1.28
 -14  -2   0   39.55    4.58
 -14  -2   0   39.60    3.72
 -14  -2   0   50.26    6.34
 -14  -2   0   38.71    3.79
 -14  -2   0   45.65    6.35
 -14  -2   0   63.94   10.15
  14   2   0   40.40    3.37
  14   2   0   34.06    4.21
 -15  -2   0   -1.88    2.33
 -15  -2   0    1.28    1.51
 -15  -2   0    0.15    1.32
 -15  -2   0    2.04    4.32
  15   2   0    1.99    0.78
 -16  -2   0    3.65    1.49
 -16  -2   0    0.27    2.91
 -16  -2   0    0.85    1.31
 -15   3   0    3.35    3.27
 -15   3   0   -0.85    1.47
  14  -3   0   21.66    2.83
 -14   3   0   24.74    4.31
 -14   3   0   25.44    2.84
 -14   3   0   29.64    2.86
  13  -3   0   11.18    2.41
  13  -3   0    9.10    1.08
 -13   3   0   16.06    2.07
 -13   3   0    8.81    1.55
 -13   3   0    3.73    3.70
 -13   3   0    8.21    2.23
 -13   3   0    3.53    6.51
  12  -3   0   13.04    1.48
  12  -3   0   13.13    4.36
  12  -3   0   16.47    2.86
 -12   3   0   17.25    5.62
 -12   3   0   12.46    6.90
 -12   3   0   12.47    1.76
 -12   3   0   13.79    2.40
 -12   3   0   18.62    2.11
  11  -3   0   -1.05    2.24
  11  -3   0    1.72    0.71
  11  -3   0    1.21    2.55
  11  -3   0    0.25    3.22
  11  -3   0    4.61    3.06
 -11   3   0   -0.12    4.14
 -11   3   0    6.42    6.46
 -11   3   0    3.39    1.15
 -11   3   0    0.53    1.72
 -11   3   0    0.98    1.52
 -11   3   0    1.70    2.51
  10  -3   0    9.14    2.52
  10  -3   0    7.74    1.52
  10  -3   0   10.00    3.66
  10  -3   0    6.12    1.53
 -10   3   0   11.53    1.67
 -10   3   0    9.74    4.65
 -10   3   0   11.85    2.09
 -10   3   0    8.37    1.42
 -10   3   0   15.36    6.60
 -10   3   0   11.85    2.75
   9  -3   0   81.68    7.05
   9  -3   0   79.08    6.90
   9  -3   0   76.81    7.56
   9  -3   0   82.50    5.81
   9  -3   0   78.67    8.12
  -9   3   0   78.46    6.35
  -9   3   0   82.73    8.98
  -9   3   0   83.10    9.72
  -9   3   0   61.47    6.76
  -9   3   0   68.84    8.54
  -9   3   0   54.24   23.20
  -9   3   0   80.52    5.93
  -9   3   0   67.80    9.00
  -9   3   0   81.64    6.02
   8  -3   0   13.13    1.64
   8  -3   0   12.42    2.51
   8  -3   0   14.92    2.65
   8  -3   0   15.52    3.49
   8  -3   0   13.84    3.34
  -8   3   0    8.00    3.73
  -8   3   0   18.04    4.98
  -8   3   0   16.00    1.76
  -8   3   0   19.32    2.61
  -8   3   0   16.69    5.25
  -8   3   0   14.28    5.21
  -8   3   0   14.70    1.97
  -8   3   0   17.86    2.36
  -8   3   0   22.49   20.31
  -8   3   0   16.53    1.88
  -8   3   0   19.99    3.22
   7  -3   0   -0.41    1.50
   7  -3   0    1.62    2.54
   7  -3   0    0.68    0.68
   7  -3   0    2.14    2.19
  -7   3   0   -2.07    4.28
  -7   3   0    0.62    1.57
  -7   3   0    1.12    1.43
  -7   3   0    1.81    6.28
  -7   3   0    0.72    4.04
  -7   3   0   -0.46    1.09
  -7   3   0    0.60    1.30
  -7   3   0    2.87   19.04
  -7   3   0  -22.09   40.24
  -7   3   0    1.37    4.01
  -7   3   0    1.84    0.70
  -7   3   0    0.91    3.00
   6  -3   0  178.41   13.79
   6  -3   0  176.72   14.29
   6  -3   0  201.34   14.30
   6  -3   0  205.43   13.50
   6  -3   0  189.11   14.44
   6  -3   0  202.39   14.06
  -6   3   0  192.38   14.54
  -6   3   0  179.37   13.59
  -6   3   0  172.38   13.69
  -6   3   0  168.04   16.60
  -6   3   0  186.31   32.53
  -6   3   0  194.48   14.94
  -6   3   0  193.25   14.56
  -6   3   0  157.47   17.40
  -6   3   0  188.89   13.47
  -6   3   0  183.58   13.42
  -6   3   0  109.33   40.96
  -6   3   0  187.03   13.82
   5  -3   0   88.98    8.06
   5  -3   0   94.52    7.05
   5  -3   0  102.90    7.46
   5  -3   0   99.44    7.07
   5  -3   0   93.61    7.99
   5  -3   0   99.25    7.60
   5  -3   0   95.54    7.66
  -5   3   0  100.43    7.32
  -5   3   0  103.03    7.32
  -5   3   0   95.75    8.42
  -5   3   0   97.65    7.02
  -5   3   0   92.09    8.47
  -5   3   0   93.51    7.44
  -5   3   0   91.83    8.03
  -5   3   0   76.52   24.80
  -5   3   0   97.18    7.14
  -5   3   0   85.07    7.22
  -5   3   0   84.66   10.77
   4  -3   0   68.35   14.74
   4  -3   0   82.86    5.70
   4  -3   0   67.53    5.04
   4  -3   0  -20.21   95.26
   4  -3   0   68.07    5.24
   4  -3   0   69.33    5.22
   4  -3   0   62.31    5.68
   4  -3   0   75.73    6.24
   4  -3   0   64.77    5.05
   4  -3   0   68.35    5.58
  -4   3   0   76.54    6.50
  -4   3   0   72.89    5.80
  -4   3   0   56.82    5.31
  -4   3   0   62.14    5.36
  -4   3   0   75.41    5.08
  -4   3   0   76.40    6.77
  -4   3   0   69.27    9.53
  -4   3   0   75.20    6.10
  -4   3   0   55.10    8.91
  -4   3   0   51.53   22.07
  -4   3   0   73.39    5.19
  -4   3   0   91.91   35.21
  -4   3   0   56.84    5.40
   3  -3   0   70.49    5.03
   3  -3   0   -3.93   51.69
   3  -3   0   80.92    5.50
   3  -3   0   64.31    5.41
   3  -3   0   58.48    4.93
   3  -3   0   80.14   12.23
   3  -3   0   66.77    5.83
   3  -3   0   68.90    5.39
   3  -3   0   65.53    5.44
   3  -3   0   66.18    4.93
   3  -3   0   62.93    5.15
  -3   3   0   54.43    9.03
  -3   3   0   72.34    6.07
  -3   3   0   68.87    5.94
  -3   3   0   71.55    5.06
  -3   3   0   66.23    5.68
  -3   3   0   76.23    5.80
  -3   3   0   59.14    5.09
  -3   3   0   67.47   22.25
  -3   3   0   69.67    9.74
  -3   3   0  144.32   45.38
  -3   3   0   68.78    5.30
  -3   3   0   70.67    4.97
  -3   3   0   63.12    5.23
   2  -3   0  256.13   17.78
   2  -3   0  257.18   17.73
   2  -3   0  326.85   42.67
   2  -3   0  269.09   17.99
   2  -3   0  238.67   18.00
   2  -3   0  232.05   18.02
  -2   3   0  265.89   17.76
  -2   3   0  256.79   18.08
  -2   3   0  268.28   17.86
  -2   3   0  237.83   17.80
  -2   3   0  242.03   18.07
  -2   3   0  369.17   40.21
  -2   3   0  244.58   17.89
  -2   3   0  225.33   17.95
  -2   3   0  109.35   35.55
  -2   3   0  219.29   20.44
   1  -3   0  565.46   55.29
   1  -3   0  476.42   35.83
   1  -3   0  492.33   37.81
  -1   3   0  470.01   63.25
  -1   3   0  448.18   52.53
  -1   3   0  509.82   38.74
  -1   3   0  528.68   38.70
   0  -3   0  976.71   95.63
   0  -3   0  688.68   58.98
   0   3   0  916.39   85.01
   0   3   0  912.07   73.90
   0   3   0  770.22   58.26
   1   3   0 1053.17   77.73
  -2  -3   0 1164.44   88.78
  -2  -3   0 1103.04   81.42
  -3  -3   0  711.38   56.59
  -3  -3   0  958.67   79.61
   3   3   0  860.50   95.39
   3   3   0  738.95   57.70
  -4  -3   0  271.38   19.28
  -4  -3   0  254.74   18.55
  -4  -3   0  333.69   28.34
  -4  -3   0  254.84   17.81
  -4  -3   0  236.87   17.88
  -4  -3   0  251.20   18.53
  -4  -3   0  244.44   18.11
  -4  -3   0  234.89   17.88
  -4  -3   0  271.22   17.89
  -4  -3   0  247.42   44.00
  -4  -3   0  247.38   18.13
  -4  -3   0  266.49   17.91
  -4  -3   0  252.53   18.08
  -4  -3   0  226.86   17.94
   4   3   0  212.01   18.20
   4   3   0  254.56   17.90
   4   3   0  228.01   18.03
   4   3   0  257.69   17.90
   4   3   0  254.98   17.77
  -5  -3   0    0.36   25.45
  -5  -3   0   31.36    3.68
  -5  -3   0   26.38    4.24
  -5  -3   0   24.43    2.37
  -5  -3   0   20.77    2.28
  -5  -3   0   21.73    1.93
  -5  -3   0   20.28    2.08
  -5  -3   0   31.64    5.38
  -5  -3   0   31.64    3.24
  -5  -3   0   22.07    1.97
  -5  -3   0   24.15    5.98
  -5  -3   0   22.57    2.34
  -5  -3   0   25.07    3.06
  -5  -3   0   20.95    2.81
  -5  -3   0   30.10    4.69
  -5  -3   0   21.54    2.00
  -5  -3   0   33.99   11.93
   5   3   0   22.28    1.66
   5   3   0   20.10    2.03
   5   3   0   24.12    1.94
   5   3   0   20.27    2.71
   5   3   0   18.94    3.06
   5   3   0   20.49    1.82
   5   3   0   19.91    1.91
   5   3   0   22.68    1.86
   5   3   0   24.39    2.36
   5   3   0   21.16    2.20
   5   3   0   25.91    2.98
  -6  -3   0 1041.35   77.22
  -6  -3   0 1013.55   71.72
  -6  -3   0  922.70   71.00
  -6  -3   0 1032.04   70.70
  -6  -3   0 1032.03   71.05
  -6  -3   0 1082.08   84.31
   6   3   0  933.92   70.08
   6   3   0  970.22   70.09
   6   3   0  904.88   70.02
  -7  -3   0    3.56    1.89
  -7  -3   0    3.78    4.43
  -7  -3   0    4.05    1.32
  -7  -3   0    4.06    2.62
  -7  -3   0    3.58    1.07
  -7  -3   0    5.39    0.89
  -7  -3   0    8.57    4.28
  -7  -3   0    4.28    0.85
  -7  -3   0    4.94    3.39
  -7  -3   0    3.75    1.60
  -7  -3   0    5.96    1.05
  -7  -3   0    7.53    1.90
   7   3   0    4.65    1.37
   7   3   0    4.46    0.87
   7   3   0    4.54    0.80
   7   3   0    2.85    2.02
   7   3   0    5.15    0.54
   7   3   0    5.00    1.15
   7   3   0    4.67    1.25
   7   3   0    4.54    0.78
   7   3   0    6.19    0.84
   7   3   0    4.61    0.86
  -8  -3   0  186.77   15.07
  -8  -3   0  198.50   14.18
  -8  -3   0  173.15   16.08
  -8  -3   0  190.49   15.32
  -8  -3   0  181.63   13.60
  -8  -3   0  191.66   13.46
  -8  -3   0  171.34   14.05
  -8  -3   0  198.68   13.53
  -8  -3   0  201.15   13.48
  -8  -3   0  178.69   13.67
  -8  -3   0  197.53   14.15
   8   3   0  195.45   13.49
   8   3   0  192.97   13.31
   8   3   0  193.56   13.58
   8   3   0  177.85   14.17
   8   3   0  187.28   13.43
   8   3   0  178.98   13.50
   8   3   0  178.71   13.56
   8   3   0  181.25   13.95
   8   3   0  172.08   13.87
   8   3   0  172.08   13.67
  -9  -3   0   31.83    4.22
  -9  -3   0   24.86    2.76
  -9  -3   0   36.52    5.21
  -9  -3   0   30.13    3.16
  -9  -3   0   28.57    2.50
  -9  -3   0   27.22    4.40
  -9  -3   0   23.01    3.36
  -9  -3   0   27.52    2.54
  -9  -3   0   28.09    2.75
  -9  -3   0   37.71    6.64
   9   3   0   26.59    2.46
   9   3   0   24.63    3.13
   9   3   0   27.26    2.55
   9   3   0   28.03    2.59
   9   3   0   28.31    3.80
   9   3   0   26.49    2.07
   9   3   0   28.02    2.42
   9   3   0   25.48    2.86
 -10  -3   0    4.75    6.76
 -10  -3   0    7.59    1.28
 -10  -3   0   16.74    4.96
 -10  -3   0    8.03    1.25
 -10  -3   0    9.45    3.12
 -10  -3   0    8.48    1.59
 -10  -3   0    5.30    1.60
 -10  -3   0    6.54    1.82
 -10  -3   0    7.29    2.90
  10   3   0    5.33    1.09
  10   3   0    7.32    1.57
  10   3   0    3.18    1.24
  10   3   0    5.53    1.18
  10   3   0    5.66    0.74
  10   3   0    4.79    0.95
 -11  -3   0   15.42    3.24
 -11  -3   0   14.59    1.93
 -11  -3   0   13.18    2.27
 -11  -3   0   13.75    1.63
 -11  -3   0   20.20    7.77
 -11  -3   0   18.43    5.44
 -11  -3   0   14.07    1.62
  11   3   0    9.27    1.66
  11   3   0   12.27    1.75
  11   3   0    9.27    1.53
  11   3   0   13.37    1.14
  11   3   0   10.27    1.49
 -12  -3   0    2.66    7.06
 -12  -3   0    3.74    1.35
 -12  -3   0   -1.54    2.88
 -12  -3   0    4.38    1.94
 -12  -3   0    2.25    1.52
 -12  -3   0    2.27    3.22
 -12  -3   0    0.89    1.05
  12   3   0    1.13    0.87
  12   3   0    0.06    1.19
  12   3   0    3.73    1.06
  12   3   0    1.45    0.50
 -13  -3   0    3.03    3.51
 -13  -3   0    2.82    7.08
 -13  -3   0    3.98    3.19
 -13  -3   0    4.89    1.32
 -13  -3   0    4.77    2.08
 -13  -3   0    3.24    1.61
 -13  -3   0    3.85    1.23
  13   3   0    1.77    2.08
  13   3   0    1.69    1.60
  13   3   0    3.57    0.69
  13   3   0    4.16    1.32
 -14  -3   0    1.65    6.74
 -14  -3   0    0.71    1.27
 -14  -3   0   -1.29    3.19
 -14  -3   0    3.13    3.65
 -14  -3   0   -1.54    1.98
 -14  -3   0    2.36    1.32
  14   3   0    1.89    0.90
  14   3   0   -1.57    1.41
 -15  -3   0    3.76    1.53
 -15  -3   0    1.88    2.33
 -15  -3   0    6.99    6.12
 -15  -3   0    5.27    3.79
 -15  -3   0    3.89    1.35
  15   3   0    2.73    0.90
 -16  -3   0   -0.61    1.91
 -16  -3   0   -0.62    1.46
 -16  -3   0    0.17    1.75
 -16  -3   0   18.57    5.46
  14  -4   0    1.83    1.88
 -14   4   0    1.95    5.76
 -14   4   0    5.82    1.68
 -14   4   0    4.47    2.43
  13  -4   0   -0.36    2.04
  13  -4   0    1.50    0.60
 -13   4   0    4.23    1.61
 -13   4   0    3.15    2.05
 -13   4   0    2.85    6.23
 -13   4   0   -0.41    4.46
 -13   4   0    0.19    1.21
  12  -4   0   20.96    7.04
  12  -4   0   20.89    1.93
  12  -4   0   27.11    3.42
 -12   4   0   22.29    2.45
 -12   4   0   16.19    2.68
 -12   4   0   17.25    8.37
 -12   4   0   15.54    5.53
 -12   4   0   23.75    2.80
  11  -4   0    5.40    0.93
  11  -4   0    0.90    2.47
  11  -4   0    6.88    2.75
  11  -4   0    5.60    3.77
  11  -4   0   10.54    3.51
 -11   4   0    3.00    4.43
 -11   4   0    5.55    1.57
 -11   4   0    3.51    1.31
 -11   4   0    3.61    6.16
 -11   4   0    5.90    1.89
  10  -4   0    7.65    2.65
  10  -4   0    5.62    2.49
  10  -4   0    6.30    3.22
  10  -4   0    6.48    1.03
  10  -4   0    4.21    3.61
 -10   4   0    4.39    1.18
 -10   4   0    3.88    2.26
 -10   4   0    8.02    6.54
 -10   4   0    5.58    4.64
 -10   4   0    6.15    1.51
 -10   4   0    2.26    1.72
   9  -4   0    0.91    0.76
   9  -4   0    4.26    3.37
   9  -4   0    2.47    2.56
   9  -4   0   -0.18    3.24
   9  -4   0    3.03    2.22
  -9   4   0    0.85    0.90
  -9   4   0    1.39    1.57
  -9   4   0    4.64    5.50
  -9   4   0    0.71    1.09
  -9   4   0   12.85   23.99
  -9   4   0    0.58    3.99
  -9   4   0   -6.66    6.26
  -9   4   0   -0.61    1.99
  -9   4   0    1.60    5.44
  -9   4   0   13.52   42.13
   8  -4   0  233.40   18.63
   8  -4   0  228.82   18.26
   8  -4   0  231.70   17.88
   8  -4   0  234.22   17.73
   8  -4   0  236.82   17.06
  -8   4   0  232.03   17.06
  -8   4   0  221.91   19.15
  -8   4   0  204.31   39.34
  -8   4   0  246.72   17.35
  -8   4   0  256.79   21.09
  -8   4   0  236.93   18.59
  -8   4   0  220.64   17.51
  -8   4   0  242.67   19.15
  -8   4   0  237.49   17.03
  -8   4   0  248.13   17.29
   7  -4   0    9.32    2.21
   7  -4   0    7.95    3.11
   7  -4   0   11.70    1.41
   7  -4   0   11.44    2.41
   7  -4   0   10.11    3.05
  -7   4   0   10.79    1.66
  -7   4   0   24.45   25.65
  -7   4   0    8.34    1.22
  -7   4   0    7.63    1.78
  -7   4   0   15.89    5.82
  -7   4   0    5.19    4.21
  -7   4   0   12.84    4.22
  -7   4   0    3.92    5.65
  -7   4   0    7.51    1.96
  -7   4   0    9.37    1.13
   6  -4   0   73.19    6.30
   6  -4   0   69.41    6.94
   6  -4   0   72.20    6.46
   6  -4   0   79.68    6.19
   6  -4   0   72.20    7.09
   6  -4   0   68.65    5.51
  -6   4   0   81.62    5.97
  -6   4   0   59.18   10.21
  -6   4   0   74.85    7.17
  -6   4   0  -97.32   74.89
  -6   4   0   73.35    5.44
  -6   4   0   74.92    5.99
  -6   4   0   71.39    5.71
  -6   4   0   73.06    5.48
  -6   4   0   70.02    7.50
  -6   4   0   49.58   27.37
   5  -4   0  407.26   28.19
   5  -4   0  396.63   27.77
   5  -4   0  378.24   27.90
   5  -4   0  354.51   27.37
   5  -4   0  355.74   27.49
   5  -4   0  373.15   28.22
   5  -4   0  403.25   27.93
  -5   4   0  366.38   27.61
  -5   4   0  381.87   27.68
  -5   4   0  386.74   27.40
  -5   4   0  364.46   27.88
  -5   4   0  398.60   28.69
  -5   4   0  345.53   28.01
  -5   4   0  394.92   71.27
  -5   4   0  395.13   27.67
  -5   4   0  439.35   32.44
  -5   4   0  418.74   52.58
  -5   4   0  386.83   27.53
  -5   4   0  399.75   28.15
  -5   4   0  384.07   31.51
   4  -4   0  128.47   10.29
   4  -4   0  157.87   10.89
   4  -4   0  126.20   10.86
   4  -4   0  147.37   11.27
   4  -4   0  145.64   10.77
   4  -4   0  138.90   10.57
  -4   4   0  128.44   36.58
  -4   4   0  152.84   15.42
  -4   4   0  148.02   10.34
  -4   4   0  170.10   11.43
  -4   4   0  141.94   11.10
  -4   4   0  139.89   10.41
  -4   4   0  161.94   11.75
  -4   4   0  151.41   10.39
  -4   4   0  121.67   10.58
  -4   4   0  125.36   10.30
  -4   4   0  153.79   11.14
   3  -4   0  731.26   87.49
   3  -4   0  456.92   30.81
   3  -4   0  445.64   30.84
   3  -4   0  401.97   30.47
   3  -4   0  431.34   30.87
  -3   4   0  410.94   30.93
  -3   4   0  444.20   31.13
  -3   4   0  421.89   34.49
  -3   4   0  418.66   67.96
  -3   4   0  401.85   30.97
  -3   4   0  431.21   55.06
  -3   4   0  452.46   34.75
  -3   4   0  418.48   30.70
  -3   4   0  408.57   30.55
   2  -4   0  282.81   20.57
   2  -4   0  255.54   20.66
   2  -4   0  300.03   20.82
   2  -4   0  253.98   20.59
   2  -4   0  303.86   20.99
   2  -4   0  276.86   21.09
  -2   4   0  279.34   21.31
  -2   4   0  262.76   20.91
  -2   4   0  305.71   20.61
  -2   4   0  325.85   26.53
  -2   4   0  231.10   52.72
  -2   4   0  308.38   21.30
  -2   4   0  408.02   49.58
  -2   4   0  301.65   20.81
  -2   4   0  285.69   20.78
  -2   4   0  304.40   20.63
   1  -4   0  339.17   27.27
   1  -4   0  380.14   26.99
   1  -4   0  412.68   27.23
  -1   4   0  299.74   48.57
  -1   4   0  401.29   27.17
  -1   4   0  355.96   27.11
  -1   4   0  411.68   31.28
  -1   4   0  364.94   27.00
   0  -4   0  348.13   23.03
   0  -4   0  341.45   25.52
   0  -4   0  323.50   22.98
   0  -4   0  325.64   22.91
   0   4   0  254.65   26.40
   0   4   0  309.00   22.83
   0   4   0  321.90   23.15
   0   4   0  288.17   41.95
   0   4   0  304.48   22.76
  -1  -4   0  422.77   28.41
  -1  -4   0  370.49   25.73
  -1  -4   0  531.67   46.72
  -1  -4   0  312.54   25.89
  -1  -4   0  372.85   26.02
  -1  -4   0  325.42   25.93
  -1  -4   0  387.77   25.92
   1   4   0  318.99   47.72
   1   4   0  377.93   26.04
   1   4   0  297.20   29.41
  -2  -4   0   38.26    5.73
  -2  -4   0   33.53    2.47
  -2  -4   0   28.26    3.04
  -2  -4   0   30.95    2.42
  -2  -4   0   30.66    3.07
  -2  -4   0   32.95    2.62
  -2  -4   0   33.27    3.18
  -2  -4   0   29.82    2.68
  -2  -4   0   29.69    2.46
  -2  -4   0   32.63    3.26
  -2  -4   0   36.62    2.96
  -2  -4   0   34.13    2.49
  -2  -4   0   29.12    2.41
  -2  -4   0   27.00    2.38
  -2  -4   0   69.50   19.01
  -2  -4   0   27.96    2.44
  -2  -4   0   24.36    2.85
   2   4   0   33.93    2.38
   2   4   0   32.20    2.42
   2   4   0   19.91    8.80
   2   4   0   30.47   39.36
   2   4   0   33.29    2.55
   2   4   0   33.60    3.75
   2   4   0   32.93    2.82
   2   4   0   26.64    2.60
   2   4   0   34.72    2.43
   2   4   0   34.80    2.49
  -3  -4   0  422.70   31.97
  -3  -4   0  503.00   33.48
  -3  -4   0  333.96   66.09
  -3  -4   0  550.91   45.78
  -3  -4   0  401.05   31.46
  -3  -4   0  459.83   31.58
  -3  -4   0  455.25   31.46
   3   4   0  415.58   31.56
   3   4   0  441.79   31.42
   3   4   0  415.73   31.37
   3   4   0  307.46   67.19
  -4  -4   0   28.68    2.30
  -4  -4   0   42.60   40.63
  -4  -4   0   26.58    2.42
  -4  -4   0   24.50    2.78
  -4  -4   0   26.27    3.30
  -4  -4   0   28.13    2.29
  -4  -4   0   35.95    5.50
  -4  -4   0   27.55    2.28
  -4  -4   0   32.34    5.13
  -4  -4   0   19.01    7.87
  -4  -4   0   34.67    5.73
  -4  -4   0   11.36   13.07
  -4  -4   0   24.73    2.31
   4   4   0   21.04    3.05
   4   4   0   31.40    2.30
   4   4   0   31.12    2.22
   4   4   0   28.74    3.51
   4   4   0   24.32    2.52
   4   4   0   30.29    2.39
   4   4   0   27.23    2.37
   4   4   0   29.69    2.11
   4   4   0   28.65    2.18
  -5  -4   0  565.39   40.69
  -5  -4   0  606.21   74.89
  -5  -4   0  573.09   41.31
  -5  -4   0  615.08   52.75
  -5  -4   0  549.60   41.47
  -5  -4   0  550.24   41.33
  -5  -4   0  639.22   42.51
   5   4   0  554.35   40.69
   5   4   0  541.08   40.65
  -6  -4   0  109.85    7.80
  -6  -4   0   87.18   10.01
  -6  -4   0  165.13   24.32
  -6  -4   0  102.83    7.94
  -6  -4   0  105.26    8.44
  -6  -4   0  106.58    7.84
  -6  -4   0  111.84    8.49
  -6  -4   0  109.07    9.58
  -6  -4   0   94.34    9.17
  -6  -4   0  112.11    8.01
  -6  -4   0  110.22   10.04
  -6  -4   0   92.14    7.92
  -6  -4   0  110.81    8.15
  -6  -4   0  111.09    7.83
   6   4   0  109.37    7.90
   6   4   0  110.44    8.89
   6   4   0  110.09    7.85
   6   4   0  109.17    7.79
   6   4   0  104.52    7.96
   6   4   0  102.59    8.63
   6   4   0  111.96    7.67
   6   4   0  107.78    7.73
  -7  -4   0   93.32    7.24
  -7  -4   0   92.84    7.04
  -7  -4   0   96.43    6.99
  -7  -4   0   90.25    9.80
  -7  -4   0   92.00    6.99
  -7  -4   0  109.69    8.88
  -7  -4   0   87.92    9.32
  -7  -4   0   96.92    7.76
  -7  -4   0   96.10    8.70
  -7  -4   0   94.40    7.79
  -7  -4   0   92.43    7.15
  -7  -4   0   95.18   28.03
  -7  -4   0   98.99    9.47
  -7  -4   0   84.06   19.78
   7   4   0   96.46    7.05
   7   4   0  100.97    7.11
   7   4   0   86.93    7.81
   7   4   0   90.16    7.04
   7   4   0   95.83    7.16
   7   4   0   94.64    6.91
   7   4   0   98.86    6.83
   7   4   0   90.87    7.01
   7   4   0   98.60    8.14
  -8  -4   0    1.64    1.12
  -8  -4   0    1.26    2.23
  -8  -4   0    0.34    1.02
  -8  -4   0   -1.63    4.25
  -8  -4   0    1.03    1.93
  -8  -4   0    0.75    5.17
  -8  -4   0   -0.18    0.86
  -8  -4   0    4.17    3.66
  -8  -4   0    0.87    1.21
  -8  -4   0    0.36    0.85
  -8  -4   0    0.78    0.81
   8   4   0    1.03    0.67
   8   4   0    0.40    1.46
   8   4   0    0.67    0.75
   8   4   0    1.58    1.21
   8   4   0    0.54    0.60
   8   4   0    0.47    0.33
   8   4   0   -0.78    2.22
   8   4   0    0.68    0.52
  -9  -4   0   45.10    3.69
  -9  -4   0   46.46    3.83
  -9  -4   0   63.27    6.82
  -9  -4   0   54.07    5.22
  -9  -4   0   61.14    7.49
  -9  -4   0   46.04    5.08
  -9  -4   0   42.53    4.19
  -9  -4   0   46.66    3.70
  -9  -4   0   42.62    3.93
   9   4   0   44.95    3.51
   9   4   0   44.98    3.83
   9   4   0   43.02    4.78
   9   4   0   41.54    3.67
   9   4   0   39.72    5.26
   9   4   0   42.58    3.79
   9   4   0   43.72    3.57
 -10  -4   0  770.03   54.61
 -10  -4   0  637.11   55.14
 -10  -4   0  742.93   54.66
 -10  -4   0  739.35   53.88
 -10  -4   0  750.69   54.07
 -10  -4   0  765.16   54.10
 -10  -4   0  832.67   55.57
  10   4   0  786.21   53.73
  10   4   0  773.30   53.94
  10   4   0  734.57   53.91
  10   4   0  783.42   53.82
  10   4   0  738.40   54.05
  10   4   0  779.67   54.07
  10   4   0  713.17   54.65
 -11  -4   0  271.34   17.65
 -11  -4   0  248.23   17.69
 -11  -4   0  235.91   20.48
 -11  -4   0  246.22   17.92
 -11  -4   0  232.45   17.59
 -11  -4   0  283.54   18.87
  11   4   0  232.36   17.61
  11   4   0  229.66   17.77
  11   4   0  247.68   17.37
  11   4   0  227.86   17.48
  11   4   0  218.51   17.75
 -12  -4   0  143.13   10.06
 -12  -4   0  129.04   14.57
 -12  -4   0  129.48   11.49
 -12  -4   0  136.76   10.37
 -12  -4   0  138.34    9.94
 -12  -4   0  121.00   11.31
 -12  -4   0  125.90    9.87
  12   4   0  129.73   10.13
  12   4   0  135.33    9.60
  12   4   0  139.22    9.75
  12   4   0  129.83    9.93
 -13  -4   0    5.86    3.42
 -13  -4   0    8.97    1.46
 -13  -4   0    4.77    1.54
 -13  -4   0    8.31    1.73
 -13  -4   0    5.49    2.31
 -13  -4   0    7.64    7.24
 -13  -4   0    7.12    3.56
  13   4   0    6.23    1.38
  13   4   0    7.32    0.87
  13   4   0    5.23    1.60
 -14  -4   0   20.51    2.51
 -14  -4   0   21.20    2.19
 -14  -4   0   24.63    4.59
 -14  -4   0   18.15    2.81
 -14  -4   0   21.70    4.23
  14   4   0   18.17    1.93
 -15  -4   0    3.73    1.30
 -15  -4   0    4.25    1.38
 -15  -4   0    4.66    3.91
 -15  -4   0    7.92    3.80
 -15  -4   0    2.95    2.27
 -16  -4   0    6.91    2.32
 -16  -4   0   15.51    4.08
 -16  -4   0    5.61    2.06
  14  -5   0   19.53    3.48
 -14   5   0   19.85    2.43
 -14   5   0   26.25    4.08
  13  -5   0    0.64    2.26
 -13   5   0    1.73    1.36
 -13   5   0   -2.66   10.07
 -13   5   0    4.67    2.17
 -13   5   0    2.40    5.91
  12  -5   0   14.30    1.58
  12  -5   0   15.49    5.46
  12  -5   0   19.49    3.08
 -12   5   0   12.18    2.37
 -12   5   0   22.74    6.68
 -12   5   0    4.01    6.51
 -12   5   0   15.61    1.82
  11  -5   0   10.85    3.00
  11  -5   0    9.12    1.20
  11  -5   0    5.28    3.10
  11  -5   0   11.02    3.80
  11  -5   0    4.46    4.14
 -11   5   0   13.05    5.57
 -11   5   0    5.75    6.49
 -11   5   0    7.80    2.07
 -11   5   0    8.30    1.48
 -11   5   0   12.09    1.71
  10  -5   0   92.76   10.16
  10  -5   0   89.53    8.80
  10  -5   0   91.17    7.19
  10  -5   0   98.32    9.28
  10  -5   0   97.08    8.53
 -10   5   0   99.76   11.51
 -10   5   0  106.09    7.33
 -10   5   0   83.99   10.92
 -10   5   0  109.86    7.87
 -10   5   0   90.82    7.37
   9  -5   0   23.93    4.80
   9  -5   0   26.34    3.72
   9  -5   0   22.45    3.63
   9  -5   0   22.30    2.14
   9  -5   0   22.13    4.49
  -9   5   0   23.80    2.37
  -9   5   0   13.87   27.99
  -9   5   0   28.92    7.86
  -9   5   0   19.75    6.08
  -9   5   0   18.46    2.58
  -9   5   0   19.46    5.79
  -9   5   0   18.56    2.48
   8  -5   0  339.13   25.41
   8  -5   0  333.25   24.09
   8  -5   0  334.26   24.81
   8  -5   0  321.24   24.92
   8  -5   0  337.27   25.74
  -8   5   0  346.80   25.39
  -8   5   0  330.33   26.49
  -8   5   0  319.41   24.05
  -8   5   0  349.64   24.32
  -8   5   0  341.93   28.52
  -8   5   0  345.07   24.42
  -8   5   0  216.72   45.00
  -8   5   0  322.20   25.82
  -8   5   0  341.15   24.05
   7  -5   0    0.98    0.88
   7  -5   0    2.49    2.28
   7  -5   0    1.90    3.41
   7  -5   0    3.14    2.09
   7  -5   0    4.13    3.07
  -7   5   0    1.86    0.82
  -7   5   0    1.64    1.75
  -7   5   0    1.87    6.21
  -7   5   0    0.52    1.64
  -7   5   0    3.61    4.54
  -7   5   0    0.85    3.26
  -7   5   0    1.79    1.34
  -7   5   0    2.16    0.89
  -7   5   0  -22.65   27.11
  -7   5   0    3.69    4.12
   6  -5   0   14.59    2.14
   6  -5   0   15.96    2.64
   6  -5   0   22.05    3.70
   6  -5   0   13.83    3.58
   6  -5   0   23.80    3.70
  -6   5   0   24.33    3.05
  -6   5   0   24.93    4.46
  -6   5   0   21.25    3.92
  -6   5   0   38.83    9.46
  -6   5   0   23.37    2.77
  -6   5   0   18.39    2.07
  -6   5   0   23.20    4.88
  -6   5   0   58.98   32.01
  -6   5   0   20.66    2.48
   5  -5   0   85.82    6.51
   5  -5   0   89.49    7.93
   5  -5   0   77.50    9.90
   5  -5   0   94.69    7.17
   5  -5   0   89.75    7.35
   5  -5   0   90.52    7.23
  -5   5   0   84.93    7.61
  -5   5   0   92.69    6.72
  -5   5   0   84.54    8.34
  -5   5   0  137.56   36.16
  -5   5   0   89.27    6.86
  -5   5   0   82.50    6.40
  -5   5   0   94.48    6.85
  -5   5   0   80.43    8.31
  -5   5   0   87.80   13.01
  -5   5   0   78.98    7.67
  -5   5   0   80.26    6.49
   4  -5   0   20.58    3.54
   4  -5   0   17.19    1.94
   4  -5   0   18.48    1.59
   4  -5   0   20.71    2.49
   4  -5   0   20.82    2.52
   4  -5   0   10.51    2.66
   4  -5   0   21.53    3.12
   4  -5   0   18.70    2.81
  -4   5   0   15.00   28.71
  -4   5   0   17.61    2.97
  -4   5   0   18.24    1.98
  -4   5   0   18.98    1.76
  -4   5   0   32.07    8.27
  -4   5   0   15.32    1.68
  -4   5   0   21.84    2.65
  -4   5   0   20.52    3.94
  -4   5   0   15.30    2.64
  -4   5   0   24.82    4.59
  -4   5   0   20.09    2.23
   3  -5   0   49.86   12.11
   3  -5   0   13.72    2.62
   3  -5   0   21.96    2.66
   3  -5   0   13.23    2.12
   3  -5   0   13.05    1.83
   3  -5   0   95.83   75.26
   3  -5   0   18.12    2.28
   3  -5   0   14.26    1.79
   3  -5   0   21.87    2.90
  -3   5   0   18.08    4.11
  -3   5   0   16.73    2.78
  -3   5   0   15.74    1.61
  -3   5   0   15.32    1.84
  -3   5   0   14.20    2.55
  -3   5   0   27.63   33.68
  -3   5   0   12.59    7.93
  -3   5   0   19.16    1.64
  -3   5   0    9.39    2.92
  -3   5   0   14.87    2.12
  -3   5   0   19.50    2.48
   2  -5   0   -0.03    5.27
   2  -5   0    9.03    1.94
   2  -5   0    5.34    1.87
   2  -5   0    4.43    1.32
   2  -5   0    4.02    1.08
   2  -5   0    2.57    1.98
   2  -5   0    3.09    1.39
   2  -5   0   10.37   48.93
   2  -5   0    3.68    0.75
   2  -5   0    5.56    1.69
   2  -5   0    4.53    0.80
  -2   5   0    5.16    2.50
  -2   5   0    5.24    2.00
  -2   5   0    5.49    1.63
  -2   5   0    4.88    0.75
  -2   5   0    2.96    2.20
  -2   5   0    4.91    2.47
  -2   5   0    6.45    1.61
  -2   5   0    6.65    0.93
  -2   5   0    4.73    5.54
  -2   5   0    7.21    1.02
  -2   5   0    6.03    1.30
  -2   5   0   15.73   26.77
   1  -5   0  298.94   19.68
   1  -5   0  296.30   19.86
   1  -5   0  284.53   19.41
   1  -5   0  232.25   19.71
   1  -5   0  255.47   19.23
   1  -5   0  221.28   23.25
   1  -5   0  249.46   53.66
  -1   5   0  251.25   19.67
  -1   5   0  268.91   19.39
  -1   5   0  262.42   19.56
  -1   5   0  278.07   19.33
  -1   5   0  289.42   20.12
  -1   5   0  265.24   24.82
  -1   5   0  263.04   19.67
  -1   5   0  295.98   20.29
  -1   5   0  205.27   46.00
  -1   5   0  266.72   19.36
  -1   5   0  270.34   19.65
   0  -5   0   83.70    6.75
   0  -5   0   98.87    6.73
   0  -5   0   90.38    6.66
   0  -5   0   89.06    6.60
   0  -5   0   59.65   26.79
   0  -5   0  102.13    7.26
   0  -5   0   83.81    7.08
   0  -5   0   83.93    7.16
   0   5   0   93.39    6.65
   0   5   0  100.42    7.88
   0   5   0   82.66    6.92
   0   5   0   94.50    7.30
   0   5   0  105.58    7.57
   0   5   0   98.54    6.70
   0   5   0   73.57   34.20
   0   5   0   76.82    6.67
   0   5   0   89.70    6.67
   0   5   0   83.58    6.76
   0   5   0  100.51    6.80
   0   5   0   81.75   13.80
  -1  -5   0  147.06   10.28
  -1  -5   0  128.31    9.89
  -1  -5   0  128.09   10.15
  -1  -5   0  135.19   13.54
  -1  -5   0  159.63   10.00
  -1  -5   0  141.80    9.97
  -1  -5   0  133.63    9.92
  -1  -5   0  223.55   35.24
  -1  -5   0  144.78   10.39
  -1  -5   0  159.08   10.40
  -1  -5   0  154.81   10.10
  -1  -5   0  126.10   10.01
  -1  -5   0  133.75   10.35
   1   5   0  101.65   15.78
   1   5   0  141.49    9.91
   1   5   0  148.04   10.03
   1   5   0  124.02   10.85
   1   5   0  127.48   10.35
   1   5   0  124.78    9.93
   1   5   0  132.41   10.24
   1   5   0  165.46   49.26
   1   5   0  131.08   10.68
   1   5   0  135.04    9.95
  -2  -5   0    7.02    1.02
  -2  -5   0    7.57    2.75
  -2  -5   0    8.54    1.07
  -2  -5   0    7.19    0.79
  -2  -5   0    6.84   20.42
  -2  -5   0   13.07    2.00
  -2  -5   0    7.30    1.55
  -2  -5   0    9.38    1.30
  -2  -5   0    7.65    1.64
  -2  -5   0    8.27    0.96
  -2  -5   0    8.35    1.20
  -2  -5   0    6.44    1.27
  -2  -5   0    6.37    0.95
  -2  -5   0    8.81    1.46
  -2  -5   0    6.80    0.89
  -2  -5   0    5.24    4.90
  -2  -5   0    7.71    1.52
  -2  -5   0    6.82    1.20
   2   5   0    6.81    1.09
   2   5   0  -37.14   47.22
   2   5   0    8.31    0.99
   2   5   0    9.99    8.69
   2   5   0    8.16    1.93
   2   5   0    5.93    1.75
   2   5   0    8.59    1.18
   2   5   0    8.61    1.01
   2   5   0    8.15    0.88
  -3  -5   0  152.35   10.52
  -3  -5   0  139.51   20.35
  -3  -5   0  135.04   10.08
  -3  -5   0  130.54   10.05
  -3  -5   0  141.73   10.15
  -3  -5   0  140.32   13.40
  -3  -5   0  197.54   34.85
  -3  -5   0  137.73   10.45
  -3  -5   0   -4.13   81.17
  -3  -5   0  135.05   10.10
  -3  -5   0  139.72   10.48
  -3  -5   0  118.43   10.02
   3   5   0  132.59   11.04
   3   5   0  149.64   10.10
   3   5   0  143.75   10.31
   3   5   0  151.75   10.60
   3   5   0  169.92   64.25
   3   5   0  149.64   10.06
   3   5   0  104.88   19.32
   3   5   0  149.48   10.16
   3   5   0  125.20   10.24
   3   5   0  151.86   10.09
   3   5   0  139.47   10.17
  -4  -5   0   32.67    2.73
  -4  -5   0   25.11    2.98
  -4  -5   0   34.15    3.44
  -4  -5   0   43.70   19.85
  -4  -5   0   33.12   56.71
  -4  -5   0   33.18    3.26
  -4  -5   0   28.96    2.49
  -4  -5   0   32.65    2.57
  -4  -5   0   31.53    3.51
  -4  -5   0    9.31    8.75
  -4  -5   0   28.29    2.44
  -4  -5   0   39.27    4.91
  -4  -5   0   28.51    2.47
  -4  -5   0   30.57    2.52
  -4  -5   0   36.04    6.21
   4   5   0   31.63    2.61
   4   5   0   29.28    2.43
   4   5   0   33.04    2.36
   4   5   0   32.77    2.43
   4   5   0   28.63    2.70
   4   5   0   32.95    2.51
   4   5   0   28.47    4.10
   4   5   0   29.10    2.84
  -5  -5   0    6.36    1.02
  -5  -5   0    0.13    7.70
  -5  -5   0    7.25    0.98
  -5  -5   0    9.63    1.00
  -5  -5   0    8.76    1.31
  -5  -5   0    7.82    1.19
  -5  -5   0    8.61    4.41
  -5  -5   0    6.84    1.22
  -5  -5   0    6.74    2.10
  -5  -5   0    4.37    1.52
  -5  -5   0    6.71    3.36
  -5  -5   0   -6.36   16.83
  -5  -5   0    7.53    3.91
  -5  -5   0    5.24    1.86
  -5  -5   0   -2.08   55.47
  -5  -5   0    5.53    1.67
   5   5   0    7.88    1.14
   5   5   0    5.28    1.82
   5   5   0    8.23    4.55
   5   5   0    5.79    1.22
   5   5   0    6.34    0.79
   5   5   0    7.57    1.31
   5   5   0    4.21    1.82
   5   5   0    6.35    1.05
   5   5   0    7.81    0.97
   5   5   0    6.88    0.81
  -6  -5   0   25.59    4.85
  -6  -5   0   17.40    2.07
  -6  -5   0   17.55    1.94
  -6  -5   0   21.01    1.87
  -6  -5   0   30.01    6.36
  -6  -5   0   20.76    5.41
  -6  -5   0    9.95    3.55
  -6  -5   0  100.37   53.14
  -6  -5   0   14.42    2.66
  -6  -5   0   19.15    2.58
  -6  -5   0   19.06    1.91
  -6  -5   0   16.36    2.38
  -6  -5   0    4.23   19.08
  -6  -5   0   20.42    2.33
  -6  -5   0    4.89    7.55
   6   5   0   20.26    1.66
   6   5   0   13.46    2.57
   6   5   0   20.07    1.54
   6   5   0   22.49    1.83
   6   5   0   16.85    2.20
   6   5   0   21.67    2.01
   6   5   0   26.43    3.47
   6   5   0   19.41    1.71
  -7  -5   0   24.60   19.26
  -7  -5   0   13.11    3.71
  -7  -5   0    8.17    3.93
  -7  -5   0    6.81    1.08
  -7  -5   0   16.49    4.61
  -7  -5   0    9.06    4.37
  -7  -5   0    6.56    1.10
  -7  -5   0    6.46    1.04
  -7  -5   0    9.12    6.22
  -7  -5   0   11.76    4.08
  -7  -5   0   13.27   40.77
  -7  -5   0    9.24    1.37
  -7  -5   0    8.43    1.43
  -7  -5   0    9.96    2.25
  -7  -5   0    8.24    1.46
   7   5   0    7.50    1.35
   7   5   0    5.51    1.02
   7   5   0    6.55    0.85
   7   5   0    7.36    0.78
   7   5   0    5.97    1.98
   7   5   0    5.98    0.84
   7   5   0    7.35    1.18
   7   5   0    6.93    2.66
  -8  -5   0    0.84    1.17
  -8  -5   0    2.57    2.05
  -8  -5   0   -1.49    0.91
  -8  -5   0    5.03    3.79
  -8  -5   0    0.58    3.62
  -8  -5   0    0.26    0.87
  -8  -5   0    0.51    2.28
  -8  -5   0    3.00    4.75
  -8  -5   0    2.07    1.35
  -8  -5   0   -0.53    0.77
   8   5   0    1.97    2.61
   8   5   0    1.18    0.62
   8   5   0    1.38    1.15
   8   5   0    0.79    0.80
   8   5   0   -0.28    0.49
   8   5   0    0.42    0.38
   8   5   0    0.33    0.61
  -9  -5   0   29.01    2.61
  -9  -5   0   24.63    2.85
  -9  -5   0   27.50    3.69
  -9  -5   0   24.47    3.69
  -9  -5   0   25.23    2.48
  -9  -5   0   26.41    2.78
  -9  -5   0   19.87    5.20
  -9  -5   0   17.31    2.66
  -9  -5   0   34.44    6.80
   9   5   0   26.28    4.22
   9   5   0   23.66    2.84
   9   5   0   28.75    2.22
   9   5   0   25.72    2.44
   9   5   0   27.16    2.31
   9   5   0   25.78    2.02
 -10  -5   0  308.65   24.22
 -10  -5   0  306.69   22.32
 -10  -5   0  310.50   22.26
 -10  -5   0  331.09   23.34
 -10  -5   0  316.30   22.27
 -10  -5   0  309.78   22.51
 -10  -5   0  301.47   23.14
 -10  -5   0  307.02   22.47
 -10  -5   0  289.52   24.66
  10   5   0  313.72   22.28
  10   5   0  305.82   23.47
  10   5   0  329.35   22.08
  10   5   0  303.34   22.41
  10   5   0  293.00   22.39
  10   5   0  300.13   22.32
  10   5   0  305.05   22.15
 -11  -5   0  243.44   16.56
 -11  -5   0  244.81   16.40
 -11  -5   0  203.01   15.16
 -11  -5   0  205.61   18.28
 -11  -5   0  210.94   17.24
 -11  -5   0  197.20   15.30
 -11  -5   0  226.51   15.11
 -11  -5   0  201.45   15.08
 -11  -5   0  200.79   15.39
  11   5   0  187.80   15.20
  11   5   0  195.75   14.98
  11   5   0  203.73   17.27
  11   5   0  194.96   15.07
  11   5   0  187.69   15.24
  11   5   0  213.72   14.86
 -12  -5   0    4.10    3.41
 -12  -5   0    9.39    2.20
 -12  -5   0    8.13    1.43
 -12  -5   0    8.67    1.65
 -12  -5   0    3.33    3.06
 -12  -5   0    8.22    1.55
 -12  -5   0    9.42    2.05
  12   5   0    8.97    0.94
  12   5   0    6.73    1.10
  12   5   0    5.11    1.13
  12   5   0    7.34    1.47
 -13  -5   0    7.78    4.69
 -13  -5   0    4.45    1.37
 -13  -5   0    3.48    2.71
 -13  -5   0    8.76    2.27
  13   5   0    5.69    0.73
  13   5   0    5.43    1.48
  13   5   0    6.20    1.50
 -14  -5   0    1.77    1.24
 -14  -5   0   -0.32    3.49
 -14  -5   0    0.95    1.41
 -14  -5   0    0.50    2.01
 -14  -5   0    2.65    1.27
 -14  -5   0   -0.58    2.95
  14   5   0    2.34    0.83
 -15  -5   0   56.56    7.52
 -15  -5   0   47.50    4.32
 -15  -5   0   47.97    4.24
 -15  -5   0   53.55    6.66
 -16  -5   0   34.88    3.54
 -16  -5   0   38.02    5.58
 -16  -5   0   25.41    3.04
 -16  -5   0   37.97    6.68
  13  -6   0   38.52    4.34
 -13   6   0   38.50    4.47
 -13   6   0   40.36    3.55
  12  -6   0    1.89    0.80
  12  -6   0   -0.35    2.31
  12  -6   0   11.19    9.20
 -12   6   0    3.16    1.24
 -12   6   0   -2.51   12.07
 -12   6   0    2.42    7.55
 -12   6   0    2.26    1.81
  11  -6   0   16.61    4.21
  11  -6   0   12.41    1.69
  11  -6   0   20.77    9.63
  11  -6   0   10.34    3.07
 -11   6   0    9.72    1.59
 -11   6   0    8.56    5.69
 -11   6   0    1.54    6.34
 -11   6   0    7.77    2.07
  10  -6   0    1.50    0.90
  10  -6   0   -5.70    4.59
  10  -6   0    0.47    4.49
  10  -6   0    2.39    3.03
  10  -6   0   -2.55    2.64
 -10   6   0    0.18    4.69
 -10   6   0    0.45    1.18
 -10   6   0    1.49    6.02
 -10   6   0   -0.53    1.44
 -10   6   0    1.11    1.85
   9  -6   0   81.23    8.99
   9  -6   0   85.61    8.05
   9  -6   0   85.33    9.52
   9  -6   0   89.22    6.46
   9  -6   0   88.80    8.01
  -9   6   0   84.80    6.52
  -9   6   0   82.75   10.40
  -9   6   0   86.08    6.49
  -9   6   0   81.53    7.00
  -9   6   0   86.64   10.22
  -9   6   0   69.62   12.27
  -9   6   0    5.73   32.44
   8  -6   0   10.80    1.45
   8  -6   0   10.43    4.13
   8  -6   0   11.67    3.89
   8  -6   0    9.54    2.86
   8  -6   0    9.22    3.05
  -8   6   0    8.26    7.80
  -8   6   0    8.12    1.91
  -8   6   0   -7.17   32.23
  -8   6   0   11.41    1.40
  -8   6   0   11.29    5.53
  -8   6   0    8.26    1.38
  -8   6   0   10.51    4.83
   7  -6   0   12.17    1.74
   7  -6   0   14.36    3.12
   7  -6   0   17.18    4.02
   7  -6   0   14.22    3.00
   7  -6   0   21.68    4.59
  -7   6   0   26.08    5.34
  -7   6   0   21.10    2.00
  -7   6   0   13.06    4.82
  -7   6   0   15.77    4.21
  -7   6   0  -13.34   34.09
  -7   6   0   30.48    9.61
  -7   6   0   15.83    1.89
  -7   6   0   20.60    2.27
   6  -6   0   10.15    3.49
   6  -6   0    9.86    2.97
   6  -6   0   17.59    3.06
   6  -6   0   19.70    1.97
   6  -6   0   18.97    2.96
   6  -6   0   15.72    3.72
  -6   6   0   18.32    4.26
  -6   6   0   11.88    1.87
  -6   6   0   21.38    9.73
  -6   6   0   16.37    4.32
  -6   6   0    8.06   33.90
  -6   6   0   19.17    2.37
  -6   6   0   19.62    4.18
   5  -6   0  160.92   13.65
   5  -6   0  164.08   12.63
   5  -6   0  155.56   11.27
   5  -6   0  163.53   11.98
   5  -6   0  145.66   12.02
  -5   6   0  151.77   11.11
  -5   6   0  129.75   11.35
  -5   6   0  149.32   11.55
  -5   6   0  204.52   44.39
  -5   6   0  154.00   12.25
  -5   6   0  160.95   13.13
  -5   6   0  159.77   18.34
  -5   6   0  163.61   11.75
   4  -6   0    6.07    1.17
   4  -6   0   10.09    2.06
   4  -6   0    7.66    1.19
   4  -6   0    8.51    3.49
   4  -6   0    9.50    2.26
   4  -6   0    7.49    1.52
   4  -6   0    9.53    2.62
  -4   6   0    6.15    2.26
  -4   6   0    2.04   28.52
  -4   6   0    9.43    1.18
  -4   6   0    7.46    0.98
  -4   6   0    9.12    1.95
  -4   6   0   10.65    2.74
  -4   6   0   10.35    3.33
  -4   6   0    9.56    1.90
  -4   6   0    9.49    3.06
  -4   6   0    8.28    6.63
  -4   6   0    8.05    1.21
   3  -6   0   46.40    4.89
   3  -6   0   58.36    4.00
   3  -6   0   52.48    4.72
   3  -6   0   55.07    4.62
   3  -6   0   62.25   15.89
   3  -6   0   57.68   96.20
   3  -6   0   46.96    3.99
   3  -6   0   33.06    5.17
   3  -6   0   52.08    4.53
  -3   6   0   51.63    5.71
  -3   6   0   47.89    3.91
  -3   6   0   48.28    3.84
  -3   6   0   48.75    4.45
  -3   6   0   50.38    3.83
  -3   6   0   49.99    5.22
  -3   6   0   71.28   13.40
  -3   6   0   54.68   37.55
  -3   6   0   50.25    4.60
  -3   6   0   45.80    5.56
  -3   6   0   47.06    3.72
  -3   6   0   50.09    5.16
   2  -6   0    1.11    1.74
   2  -6   0    0.96    0.89
   2  -6   0    1.17    1.28
   2  -6   0    0.28    8.33
   2  -6   0    2.11    1.84
   2  -6   0    1.83    1.92
   2  -6   0    0.15    1.61
   2  -6   0   -0.04    1.31
   2  -6   0  -37.73   61.74
   2  -6   0    0.41    0.62
  -2   6   0    1.01    2.04
  -2   6   0    0.87    0.66
  -2   6   0    1.24    0.77
  -2   6   0    7.04    7.83
  -2   6   0    0.80    0.82
  -2   6   0    1.10    2.26
  -2   6   0  -22.19   34.82
  -2   6   0    2.28    2.34
  -2   6   0    1.85    2.24
  -2   6   0    0.99    1.49
  -2   6   0    0.42    1.55
  -2   6   0    0.69    1.18
  -2   6   0    0.99    0.60
   1  -6   0  337.29   22.27
   1  -6   0  288.69   27.00
   1  -6   0  291.53   22.35
   1  -6   0  337.65   22.53
   1  -6   0  306.48   22.33
   1  -6   0  269.17   21.74
   1  -6   0  348.85   54.99
   1  -6   0  339.29   22.21
   1  -6   0  314.99   22.23
  -1   6   0  315.62   55.76
  -1   6   0  248.43   27.42
  -1   6   0  291.38   22.28
  -1   6   0  331.20   22.84
  -1   6   0  286.02   22.09
  -1   6   0  297.13   22.31
  -1   6   0  315.11   21.88
  -1   6   0  309.79   22.99
  -1   6   0  302.24   21.94
  -1   6   0  306.45   21.87
  -1   6   0  286.61   21.89
   0  -6   0  190.15   14.49
   0  -6   0  184.18   13.98
   0  -6   0  234.98   19.70
   0  -6   0  305.29   50.52
   0  -6   0  178.49   13.78
   0  -6   0  189.31   14.40
   0  -6   0  185.93   13.93
   0  -6   0  176.49   14.30
   0  -6   0  180.98   14.12
   0  -6   0  183.22   13.94
   0  -6   0  189.16   13.96
   0  -6   0  190.67   14.42
   0   6   0  208.73   13.88
   0   6   0  222.00   14.01
   0   6   0  283.81   61.19
   0   6   0  187.89   13.89
   0   6   0  192.41   15.10
   0   6   0  209.44   13.99
   0   6   0  194.25   14.48
   0   6   0  193.76   21.55
   0   6   0  185.34   14.70
   0   6   0  185.15   13.99
   0   6   0  204.08   14.18
  -1  -6   0   78.29    5.64
  -1  -6   0   62.31    6.12
  -1  -6   0   81.13    6.29
  -1  -6   0   81.61    6.35
  -1  -6   0   63.39    6.05
  -1  -6   0   67.17    5.44
  -1  -6   0   72.35    5.54
  -1  -6   0   75.81    5.84
  -1  -6   0   63.50    5.53
  -1  -6   0  162.30   35.22
  -1  -6   0   65.12    5.71
   1   6   0   88.98   15.33
   1   6   0    9.36   44.64
   1   6   0   67.44    6.54
   1   6   0   79.83    5.52
   1   6   0   70.49    6.99
   1   6   0   78.05    5.51
   1   6   0   87.80    5.55
   1   6   0   75.82    5.88
   1   6   0   85.43    5.49
   1   6   0   84.30    6.26
   1   6   0   67.92    6.34
   1   6   0   68.44    5.64
  -2  -6   0  125.40    9.12
  -2  -6   0  122.26    9.33
  -2  -6   0  115.41    8.98
  -2  -6   0  117.53    9.57
  -2  -6   0  113.50    9.34
  -2  -6   0  132.93    9.08
  -2  -6   0  117.10    9.20
  -2  -6   0  133.12    9.05
  -2  -6   0  108.08   30.39
  -2  -6   0  134.43    9.61
  -2  -6   0  126.64    9.26
  -2  -6   0  112.06    9.49
  -2  -6   0  118.97    8.95
  -2  -6   0  128.09    9.00
   2   6   0  133.19    9.11
   2   6   0  120.98    9.28
   2   6   0  118.48    8.98
   2   6   0  115.02    9.54
   2   6   0  123.83   10.26
   2   6   0  135.30    9.08
   2   6   0   60.84   50.72
   2   6   0  125.84    8.98
   2   6   0  118.85    9.00
   2   6   0  129.61    9.94
  -3  -6   0  731.67  153.51
  -3  -6   0 1019.44   82.99
   3   6   0 1038.97   80.14
   3   6   0 1426.36  142.50
  -4  -6   0  618.06   43.80
  -4  -6   0  620.69   43.52
  -4  -6   0  498.03  132.97
  -4  -6   0  575.19   44.31
  -4  -6   0  590.23   43.54
   4   6   0  626.72   44.16
   4   6   0  621.86   43.84
  -5  -6   0   13.76   11.13
  -5  -6   0    3.83    0.90
  -5  -6   0    3.42    0.79
  -5  -6   0    5.61   20.31
  -5  -6   0    2.90    0.78
  -5  -6   0    4.41    1.59
  -5  -6   0    2.33    3.81
  -5  -6   0    2.50    0.67
  -5  -6   0    3.62    1.20
  -5  -6   0   88.76   84.76
  -5  -6   0    4.17    4.67
  -5  -6   0    4.84    1.83
  -5  -6   0    3.80    1.92
  -5  -6   0    2.52    1.54
   5   6   0    2.54    1.29
   5   6   0    3.06    0.58
   5   6   0    3.14    0.70
   5   6   0    4.53    2.60
   5   6   0    3.22    0.57
   5   6   0    2.45    0.66
   5   6   0    1.25    1.79
   5   6   0    3.28    1.75
   5   6   0    2.86    0.78
  -6  -6   0  100.58    7.61
  -6  -6   0   75.44    8.86
  -6  -6   0   62.22   14.35
  -6  -6   0   97.14    7.18
  -6  -6   0  104.40    7.97
  -6  -6   0  127.58   31.20
  -6  -6   0  102.95    9.31
  -6  -6   0   94.95    7.16
  -6  -6   0   97.04   10.96
  -6  -6   0   91.55    7.29
  -6  -6   0  120.17   78.24
  -6  -6   0  107.86    8.07
  -6  -6   0   97.33    7.38
  -6  -6   0   98.62    7.22
   6   6   0   95.24    7.24
   6   6   0   89.25    7.75
   6   6   0  102.69    7.30
   6   6   0  101.22    7.25
   6   6   0   99.16    8.74
   6   6   0  101.14    7.12
   6   6   0  103.04    7.08
   6   6   0   98.04    7.43
   6   6   0   93.30    8.56
  -7  -6   0   11.28    3.97
  -7  -6   0   15.07    1.60
  -7  -6   0   11.79    8.81
  -7  -6   0   15.31    1.94
  -7  -6   0   13.53    4.16
  -7  -6   0  -15.31   62.68
  -7  -6   0   13.33    1.82
  -7  -6   0   13.85    1.76
  -7  -6   0   14.77   22.08
  -7  -6   0   11.92    1.63
  -7  -6   0   14.22    1.50
  -7  -6   0   16.60    5.14
  -7  -6   0   15.85    2.81
  -7  -6   0   13.41    2.58
   7   6   0   11.94    1.42
   7   6   0   12.48    1.72
   7   6   0    9.61    2.59
   7   6   0   15.27    1.86
   7   6   0   13.38    1.56
   7   6   0   14.13    1.24
   7   6   0   11.28    3.25
   7   6   0   14.75    1.49
  -8  -6   0   16.68    1.88
  -8  -6   0   16.22    1.54
  -8  -6   0  -11.51   21.48
  -8  -6   0    9.80    2.91
  -8  -6   0   11.73    4.59
  -8  -6   0   13.58    1.58
  -8  -6   0   10.86    4.34
  -8  -6   0   15.96    2.08
  -8  -6   0    7.77    2.60
  -8  -6   0   12.41    1.55
   8   6   0   11.61    1.40
   8   6   0   14.98    1.90
   8   6   0   13.08    1.67
   8   6   0   13.02    1.59
   8   6   0   17.67    3.69
   8   6   0   13.21    1.47
  -9  -6   0  524.64   39.24
  -9  -6   0  558.17   39.46
  -9  -6   0  616.99   39.30
  -9  -6   0  555.85   39.99
  -9  -6   0  544.72   40.00
  -9  -6   0  558.77   39.24
  -9  -6   0  535.05   39.42
   9   6   0  552.97   39.26
   9   6   0  542.07   39.38
   9   6   0  555.25   39.12
   9   6   0  509.96   39.15
   9   6   0  546.95   40.43
   9   6   0  523.10   39.36
   9   6   0  546.27   39.37
 -10  -6   0  196.51   14.06
 -10  -6   0  188.26   13.81
 -10  -6   0  205.27   13.79
 -10  -6   0  154.67   16.04
 -10  -6   0  170.35   14.93
 -10  -6   0  192.36   13.81
 -10  -6   0  191.60   14.07
  10   6   0  179.43   13.87
  10   6   0  196.39   13.58
  10   6   0  192.55   13.94
  10   6   0  187.72   13.94
  10   6   0  190.95   13.65
  10   6   0  187.42   13.76
  10   6   0  190.98   15.41
 -11  -6   0   32.40    6.41
 -11  -6   0   35.90    5.27
 -11  -6   0   34.05    4.86
 -11  -6   0   37.12    3.28
 -11  -6   0   38.70    3.65
 -11  -6   0   33.71    3.81
 -11  -6   0   38.17    3.33
 -11  -6   0   37.76    3.29
  11   6   0   32.69    5.28
  11   6   0   33.96    3.06
  11   6   0   27.70    3.19
  11   6   0   32.40    2.86
  11   6   0   35.44    3.37
 -12  -6   0    0.60    3.06
 -12  -6   0    2.60    1.20
 -12  -6   0    1.85    1.35
 -12  -6   0    1.94    1.76
 -12  -6   0    1.72    1.29
 -12  -6   0    3.70    1.84
 -12  -6   0    1.98    3.36
  12   6   0    2.77    0.64
  12   6   0    1.74    0.87
  12   6   0    1.14    0.88
  12   6   0    0.88    1.21
 -13  -6   0   24.52    2.92
 -13  -6   0   26.45    4.51
 -13  -6   0   24.67    2.49
 -13  -6   0   23.40    2.73
 -13  -6   0   26.78    4.27
 -13  -6   0   26.25    2.69
  13   6   0   18.75    2.81
  13   6   0   21.87    2.14
  13   6   0   20.52    1.89
 -14  -6   0    2.65    1.37
 -14  -6   0    3.24    2.98
 -14  -6   0    3.29    3.28
 -14  -6   0    2.67    1.39
 -14  -6   0    2.53    1.29
  14   6   0    1.58    0.91
 -15  -6   0    8.17    2.20
 -15  -6   0   11.85    1.82
 -15  -6   0   11.68    3.53
 -15  -6   0    9.59    4.21
  15   6   0    6.47    1.16
 -16  -6   0  110.39    8.31
 -16  -6   0  113.52    8.41
 -16  -6   0  108.13    9.87
  13  -7   0   11.25    3.48
 -13   7   0    9.17    2.18
 -13   7   0    7.53    2.68
  12  -7   0    0.63    2.51
 -12   7   0    2.21    1.35
 -12   7   0    5.09    2.25
  11  -7   0    4.56    3.86
  11  -7   0   -0.56    4.68
  11  -7   0    0.82    6.54
  11  -7   0    0.60    0.87
 -11   7   0    2.69    5.82
 -11   7   0    1.82    7.05
 -11   7   0   -0.15    1.26
 -11   7   0    0.11    2.39
  10  -7   0   13.46    1.49
  10  -7   0   12.97    4.70
  10  -7   0   11.71    3.23
  10  -7   0   10.30    4.46
  10  -7   0    8.85    3.33
 -10   7   0    7.66    2.08
 -10   7   0    3.31   10.76
 -10   7   0   10.35    1.54
 -10   7   0    8.83    5.95
   9  -7   0   98.43   10.35
   9  -7   0  111.08    7.74
   9  -7   0  107.20   10.80
   9  -7   0  115.46    9.31
   9  -7   0  100.20    9.32
  -9   7   0  102.99    8.25
  -9   7   0   15.78   35.44
  -9   7   0  103.26    7.73
  -9   7   0   88.35   13.93
  -9   7   0  107.38   11.91
  -9   7   0   76.09   10.93
   8  -7   0  206.52   17.23
   8  -7   0  212.02   16.00
   8  -7   0  199.32   16.06
   8  -7   0  206.85   14.90
   8  -7   0  207.79   17.02
  -8   7   0  193.33   15.21
  -8   7   0  227.36   21.61
  -8   7   0  211.42   18.71
  -8   7   0  120.12   45.44
  -8   7   0  196.89   14.85
   7  -7   0    7.27    4.31
   7  -7   0   13.01    3.12
   7  -7   0    8.46    3.75
   7  -7   0   18.22    3.49
   7  -7   0   12.18    1.58
  -7   7   0    9.73    9.04
  -7   7   0   12.96    5.30
  -7   7   0   10.53    5.04
  -7   7   0    9.43    1.39
  -7   7   0   -0.98   38.32
  -7   7   0    9.70    2.59
  -7   7   0   12.64    2.04
   6  -7   0    9.80    2.58
   6  -7   0   10.47    2.96
   6  -7   0    9.66    3.85
   6  -7   0   18.96    3.76
   6  -7   0    7.81    3.61
   6  -7   0    6.24    1.34
  -6   7   0   46.82   40.93
  -6   7   0   12.71   10.64
  -6   7   0   10.85    1.81
  -6   7   0    8.78    3.91
  -6   7   0    5.90    4.36
   5  -7   0   58.00    6.08
   5  -7   0   56.00    6.94
   5  -7   0   60.66    6.97
   5  -7   0   57.52    5.72
   5  -7   0   54.29    4.57
   5  -7   0   59.60    6.04
  -5   7   0   53.41    6.24
  -5   7   0   62.39    7.69
  -5   7   0   55.73    4.34
  -5   7   0   49.96    6.38
  -5   7   0   62.00    5.51
  -5   7   0  111.02   45.47
  -5   7   0   83.64   14.82
   4  -7   0   74.64    6.26
   4  -7   0   69.51    6.18
   4  -7   0   66.61    5.83
   4  -7   0   68.67    7.13
   4  -7   0   61.25    4.90
  -4   7   0   -6.80   35.18
  -4   7   0   70.79    5.67
  -4   7   0   54.24    4.90
  -4   7   0   64.00    6.22
  -4   7   0   42.51   11.60
  -4   7   0   65.62    6.34
  -4   7   0   55.59    4.64
  -4   7   0   65.79    5.52
  -4   7   0   59.70    4.73
  -4   7   0   62.72    7.39
   3  -7   0   47.50    5.33
   3  -7   0   43.97    4.95
   3  -7   0   52.16    6.14
   3  -7   0   41.98    4.43
   3  -7   0   45.83    3.66
   3  -7   0   48.85    4.46
  -3   7   0   43.52    4.30
  -3   7   0   48.84    5.96
  -3   7   0   42.95    3.51
  -3   7   0   50.28    5.29
  -3   7   0   40.89    5.05
  -3   7   0   31.84    5.81
  -3   7   0   47.33    4.51
  -3   7   0   77.56   43.20
  -3   7   0   39.66    3.72
  -3   7   0   58.07   12.88
   2  -7   0    1.69    8.11
   2  -7   0    5.93    2.20
   2  -7   0   20.63   83.33
   2  -7   0    2.98    0.97
   2  -7   0    4.63    1.59
   2  -7   0    2.71    1.48
   2  -7   0    2.91    0.82
   2  -7   0    5.35    1.99
  -2   7   0    6.71    1.98
  -2   7   0  -35.17   36.69
  -2   7   0    5.56    2.13
  -2   7   0   -0.10    6.66
  -2   7   0    6.08    0.96
  -2   7   0    6.28    1.69
  -2   7   0    5.65    1.90
  -2   7   0    7.59    1.11
  -2   7   0    2.21    2.34
  -2   7   0    2.11    2.37
  -2   7   0    3.88    0.78
  -2   7   0    5.22    2.82
  -2   7   0    5.65    1.13
   1  -7   0   20.57    1.93
   1  -7   0   18.36    2.80
   1  -7   0   18.24    2.76
   1  -7   0   15.58    2.00
   1  -7   0    7.80    6.77
   1  -7   0  -35.07   54.89
   1  -7   0   23.86    2.65
   1  -7   0   16.52    2.33
   1  -7   0   17.97    2.04
   1  -7   0    9.76    2.53
  -1   7   0   47.88   40.58
  -1   7   0    3.11    6.69
  -1   7   0   21.86    3.80
  -1   7   0   28.27    3.41
  -1   7   0   14.56    1.73
  -1   7   0   17.20    1.76
  -1   7   0   14.13    2.06
  -1   7   0   14.53    2.99
   0  -7   0   80.27    6.31
   0  -7   0   83.46    6.57
   0  -7   0   84.64    7.19
   0  -7   0   84.69    7.22
   0  -7   0  101.35    7.40
   0  -7   0   84.94    7.20
   0  -7   0   80.81    6.79
   0  -7   0   87.13    7.26
   0  -7   0   80.69    6.50
   0  -7   0  155.59   53.48
   0  -7   0  118.62   14.43
   0  -7   0   78.96    6.49
   0   7   0   88.72    6.46
   0   7   0   95.15    6.62
   0   7   0   84.66    8.24
   0   7   0   96.58    6.53
   0   7   0   83.01    7.40
   0   7   0   91.19    7.21
   0   7   0  104.02   17.22
   0   7   0   78.37   54.62
   0   7   0   87.78    6.66
   0   7   0   88.55    6.87
   0   7   0   90.20    6.44
   0   7   0   78.66    7.63
  -1  -7   0  286.75   23.30
  -1  -7   0  314.98   23.14
  -1  -7   0  279.73   22.89
  -1  -7   0  336.84   22.81
  -1  -7   0  332.33   23.19
  -1  -7   0  315.60   22.73
  -1  -7   0  343.84   28.26
  -1  -7   0  310.43   22.84
  -1  -7   0  312.85   23.22
  -1  -7   0  456.90   61.11
  -1  -7   0  307.19   22.86
  -1  -7   0  342.54   22.98
  -1  -7   0  361.12   23.33
   1   7   0  300.42   23.43
   1   7   0  287.21   23.21
   1   7   0  318.28   22.88
   1   7   0  311.36   23.03
   1   7   0  336.27   22.90
   1   7   0  326.39   22.77
   1   7   0  149.27   57.03
   1   7   0  311.47   22.79
   1   7   0  322.88   23.52
   1   7   0  326.04   22.80
   1   7   0  310.55   24.05
  -2  -7   0  218.57   40.54
  -2  -7   0   86.52   12.70
  -2  -7   0   92.35    7.46
  -2  -7   0   78.41    6.76
  -2  -7   0   91.26    6.84
  -2  -7   0   88.31    6.73
  -2  -7   0   79.30    6.72
  -2  -7   0   87.24    7.14
  -2  -7   0   96.63    7.23
  -2  -7   0   86.66    6.89
  -2  -7   0   86.67    7.22
  -2  -7   0   92.24    6.94
  -2  -7   0   93.75    7.64
   2   7   0   85.29    8.46
   2   7   0   68.91   65.96
   2   7   0   96.51    7.99
   2   7   0   86.48    6.91
   2   7   0   97.58    6.79
   2   7   0   98.63    6.76
   2   7   0  102.20    7.17
   2   7   0  108.68    6.82
   2   7   0  102.98    6.83
   2   7   0   77.85   17.19
  -3  -7   0   33.00    2.58
  -3  -7   0   31.15    7.40
  -3  -7   0   31.59    2.35
  -3  -7   0   31.10    2.80
  -3  -7   0   33.61    3.49
  -3  -7   0   28.67   28.40
  -3  -7   0   22.88    3.08
  -3  -7   0   26.68    3.66
  -3  -7   0   33.13    2.55
  -3  -7   0   34.58    2.43
  -3  -7   0   26.02    3.44
   3   7   0   30.49    2.48
   3   7   0   29.28    4.77
   3   7   0   30.82    3.14
   3   7   0  -67.96   81.81
   3   7   0   32.44    4.66
   3   7   0   32.53    2.45
   3   7   0   27.71    2.62
   3   7   0   33.32    2.74
   3   7   0   32.11    2.61
   3   7   0   21.01    3.52
   3   7   0   25.43    2.50
   3   7   0   13.45   15.94
  -4  -7   0   37.58    4.05
  -4  -7   0   40.98    3.10
  -4  -7   0   38.97    4.06
  -4  -7   0   38.03    3.33
  -4  -7   0   36.14    7.50
  -4  -7   0   28.90    3.77
  -4  -7   0   37.21    5.96
  -4  -7   0   39.74    3.12
  -4  -7   0   19.86   24.78
  -4  -7   0   42.12    2.93
   4   7   0   42.17    3.25
   4   7   0   39.31    3.02
   4   7   0   35.50    3.02
   4   7   0   36.96    3.12
   4   7   0   33.25    4.05
   4   7   0   40.63    3.13
   4   7   0   39.29    3.56
   4   7   0   29.22    4.85
   4   7   0   48.99    5.32
   4   7   0   35.09    2.94
  -5  -7   0    0.76    0.66
  -5  -7   0    1.67    1.69
  -5  -7   0   -0.33    1.68
  -5  -7   0    0.41    1.08
  -5  -7   0    3.19    4.94
  -5  -7   0   -1.82   24.30
  -5  -7   0   -0.84    1.73
  -5  -7   0    1.42    0.85
  -5  -7   0    2.11    1.77
  -5  -7   0    1.51    0.64
  -5  -7   0    0.42    0.61
  -5  -7   0    0.13    3.51
   5   7   0    1.10    0.65
   5   7   0   -1.04    1.41
   5   7   0    2.09    0.83
   5   7   0    1.22    0.52
   5   7   0    0.05    2.66
   5   7   0    0.54    1.23
   5   7   0    2.03    0.69
   5   7   0   -0.10    1.70
   5   7   0    1.02    0.51
  -6  -7   0  -50.41  104.06
  -6  -7   0   31.97    2.80
  -6  -7   0   31.15    3.02
  -6  -7   0   16.86   14.54
  -6  -7   0   24.58    6.67
  -6  -7   0   35.60    2.67
  -6  -7   0   25.23    3.88
  -6  -7   0   28.36    4.64
  -6  -7   0   32.08    2.77
  -6  -7   0   34.00    2.63
  -6  -7   0   30.96   25.81
  -6  -7   0   31.29    3.56
  -6  -7   0   28.23    5.12
   6   7   0   32.00    2.72
   6   7   0   33.35    3.21
   6   7   0   30.70    2.59
   6   7   0   32.28    2.82
   6   7   0   31.97    2.49
   6   7   0   21.44    3.59
   6   7   0   38.08    4.78
   6   7   0   26.76    4.83
   6   7   0   33.54    2.60
  -7  -7   0   54.87    7.29
  -7  -7   0   59.97    4.46
  -7  -7   0   56.62    9.83
  -7  -7   0   53.82    5.53
  -7  -7   0   52.31    5.73
  -7  -7   0   55.74    4.78
  -7  -7   0   32.70   13.04
  -7  -7   0   57.58    4.46
  -7  -7   0   56.59    4.52
  -7  -7   0   29.59   30.70
  -7  -7   0   58.81   93.53
   7   7   0   57.75    4.53
   7   7   0   57.87    4.59
   7   7   0   56.21    4.38
   7   7   0   59.77    4.84
   7   7   0   62.95    4.42
   7   7   0   57.06    4.41
   7   7   0   57.06    6.98
   7   7   0   65.20    6.87
  -8  -7   0   80.98    8.16
  -8  -7   0   96.85    6.95
  -8  -7   0  103.47   11.50
  -8  -7   0   98.08    7.29
  -8  -7   0   98.12    6.97
  -8  -7   0   67.54   31.02
  -8  -7   0   81.48    6.99
   8   7   0   92.99    6.92
   8   7   0   91.32    7.24
   8   7   0   91.85    6.87
   8   7   0   96.72    6.81
   8   7   0   95.70    9.12
   8   7   0   90.27    7.03
   8   7   0   93.71    7.10
  -9  -7   0   96.29    7.14
  -9  -7   0   98.42    7.09
  -9  -7   0   96.15    7.43
  -9  -7   0  102.74    7.08
   9   7   0   87.18    7.15
   9   7   0   94.56    7.21
   9   7   0  105.12    9.61
   9   7   0   85.81    6.93
   9   7   0   80.14    7.26
   9   7   0   91.70    6.86
   9   7   0   97.89    7.10
 -10  -7   0    7.00    1.97
 -10  -7   0   11.85    3.35
 -10  -7   0    8.76    5.27
 -10  -7   0    5.48    1.42
 -10  -7   0    5.70    1.55
 -10  -7   0    6.94    3.21
 -10  -7   0    2.82    1.15
  10   7   0    5.61    1.31
  10   7   0    4.06    1.55
  10   7   0    3.83    1.22
  10   7   0    4.29    0.92
  10   7   0    5.25    0.82
  10   7   0    2.90    1.11
  10   7   0    7.60    3.96
 -11  -7   0   11.30    1.75
 -11  -7   0   14.25    3.45
 -11  -7   0   10.40    2.18
 -11  -7   0   15.83    6.01
 -11  -7   0   14.34    4.03
 -11  -7   0   11.17    1.73
 -11  -7   0    6.89    1.44
  11   7   0    8.43    1.31
  11   7   0   11.05    1.28
  11   7   0   11.93    1.86
  11   7   0   11.21    1.34
  11   7   0   10.83    4.29
  11   7   0    7.80    1.84
 -12  -7   0    4.51    1.27
 -12  -7   0    2.79    1.72
 -12  -7   0    1.50    2.77
 -12  -7   0    3.06    1.34
 -12  -7   0    2.18    1.39
 -12  -7   0    3.50    3.39
 -12  -7   0   -0.55    4.10
  12   7   0    3.30    1.00
  12   7   0    6.27    1.38
  12   7   0    2.62    1.34
  12   7   0    2.71    0.73
 -13  -7   0    9.69    3.19
 -13  -7   0    7.20    2.04
 -13  -7   0    4.99    1.42
 -13  -7   0    7.50    1.67
 -13  -7   0    5.49    1.62
 -13  -7   0    8.83    3.52
  13   7   0    4.90    0.82
  13   7   0    5.88    1.10
 -14  -7   0   22.39    3.99
 -14  -7   0   23.50    2.52
 -14  -7   0   22.28    2.89
 -14  -7   0   16.61    4.13
 -14  -7   0   26.00    3.10
  14   7   0   19.20    2.11
 -15  -7   0   63.16    8.40
 -15  -7   0   56.12    4.49
 -15  -7   0   56.90    6.51
 -15  -7   0   48.16    4.20
  15   7   0   44.60    3.96
 -16  -7   0   32.64    6.28
 -16  -7   0   24.42    2.80
 -16  -7   0   21.22    5.84
 -16  -7   0   15.58    1.95
  12  -8   0   45.38    4.66
 -12   8   0   39.70    4.39
 -12   8   0   38.31    4.12
  11  -8   0   71.25    6.85
  11  -8   0   76.87    8.48
 -11   8   0   72.12    6.21
 -11   8   0   73.97    5.65
 -11   8   0   53.94   12.03
  10  -8   0   23.61    5.97
  10  -8   0   27.22    2.79
  10  -8   0   34.83    4.36
  10  -8   0   51.53    9.74
 -10   8   0   34.89    3.96
 -10   8   0   37.51    3.13
 -10   8   0   29.74   11.44
   9  -8   0   24.80    4.11
   9  -8   0   31.73    5.22
   9  -8   0   25.08    5.40
   9  -8   0   35.83    5.86
   9  -8   0   26.30    2.74
  -9   8   0  -21.32   40.72
  -9   8   0   29.53    2.90
  -9   8   0   37.19    3.86
  -9   8   0   27.09    7.22
  -9   8   0   35.64   10.40
   8  -8   0    3.00    4.30
   8  -8   0    0.86    2.85
   8  -8   0    0.45    2.52
   8  -8   0   -1.45    3.47
   8  -8   0    0.20    0.89
  -8   8   0    1.51   41.68
  -8   8   0    0.33    5.31
  -8   8   0   -0.23    1.04
  -8   8   0   -0.95    1.70
  -8   8   0    0.98    2.32
  -8   8   0   16.34    9.86
  -8   8   0    2.48    4.70
   7  -8   0   63.59    6.76
   7  -8   0   62.95    8.41
   7  -8   0   67.91    8.69
   7  -8   0   56.64    6.46
   7  -8   0   53.80    4.82
  -7   8   0   52.88    8.52
  -7   8   0   89.87   16.71
  -7   8   0   63.10    5.48
  -7   8   0   62.28    6.12
  -7   8   0   58.83    8.91
  -7   8   0   63.59    4.81
  -7   8   0   57.39   47.45
   6  -8   0   38.85    5.61
   6  -8   0   55.94    7.40
   6  -8   0   45.51    3.91
   6  -8   0   46.77    5.62
   6  -8   0   47.96    5.32
   6  -8   0   52.32    7.19
  -6   8   0   44.58    4.47
  -6   8   0   38.60    5.12
  -6   8   0   49.40    7.94
  -6   8   0   41.11   12.44
  -6   8   0   57.50    6.56
  -6   8   0  -10.89   45.82
   5  -8   0  425.45   30.43
   5  -8   0  399.08   28.94
   5  -8   0  371.82   29.84
   5  -8   0  399.64   30.39
   5  -8   0  408.88   29.70
   5  -8   0  399.65   29.67
  -5   8   0  421.11  117.79
  -5   8   0  418.61   29.52
  -5   8   0  390.22   48.21
  -5   8   0  426.74   31.26
  -5   8   0  371.81   29.81
   4  -8   0   96.51    7.72
   4  -8   0   87.90    8.85
   4  -8   0  110.15    7.72
   4  -8   0  108.32    8.64
   4  -8   0  106.75    8.91
   4  -8   0   98.68    9.81
   4  -8   0  103.89    9.51
  -4   8   0   62.57   13.78
  -4   8   0  104.73    9.14
  -4   8   0  117.47   10.53
  -4   8   0   41.31   46.85
   3  -8   0    9.17    1.50
   3  -8   0    4.85    3.69
   3  -8   0    6.16    2.81
   3  -8   0    5.38    2.66
   3  -8   0    5.00    1.22
   3  -8   0    6.77    2.63
  -3   8   0    5.89    3.35
  -3   8   0    6.51    2.06
  -3   8   0    5.29    0.98
  -3   8   0    5.39    3.54
  -3   8   0   13.69   10.92
  -3   8   0    2.45   47.13
  -3   8   0    4.26    2.99
  -3   8   0    7.22    1.15
   2  -8   0   29.58    5.25
   2  -8   0   18.69    3.22
   2  -8   0   13.04  106.41
   2  -8   0   23.31    3.20
   2  -8   0   11.22   11.77
   2  -8   0   22.76    2.21
   2  -8   0   18.99    2.37
   2  -8   0   24.63    3.80
   2  -8   0   24.38    3.27
  -2   8   0   22.42    3.11
  -2   8   0   32.52    4.98
  -2   8   0   18.60    2.05
  -2   8   0   21.91    3.53
  -2   8   0  -34.39   46.66
  -2   8   0   19.39    2.26
  -2   8   0   17.10    2.91
  -2   8   0   30.48   12.88
   1  -8   0   45.69    5.01
   1  -8   0   43.53    4.92
   1  -8   0   41.34    5.65
   1  -8   0   48.70   11.24
   1  -8   0   49.90    3.85
   1  -8   0   46.03    5.12
   1  -8   0  116.11   79.17
   1  -8   0   46.54    3.96
   1  -8   0   48.58    4.46
  -1   8   0   50.07    5.88
  -1   8   0   46.39    5.04
  -1   8   0   49.22    4.76
  -1   8   0   48.54    3.97
  -1   8   0   25.34    8.97
  -1   8   0   47.16    3.80
  -1   8   0   49.56    3.78
  -1   8   0   46.70    3.87
  -1   8   0   45.42    4.42
  -1   8   0   46.25    6.49
  -1   8   0   21.04   48.31
   0  -8   0   53.31    5.31
   0  -8   0   46.46    3.85
   0  -8   0   36.15    8.90
   0  -8   0   52.18    4.26
   0  -8   0   49.35    5.26
   0  -8   0   54.96    5.20
   0  -8   0   50.12    4.11
   0  -8   0   57.39    4.79
   0  -8   0   41.89    4.56
   0  -8   0   56.98    5.22
   0  -8   0   97.81   53.57
   0   8   0   56.23    5.77
   0   8   0   54.32    5.14
   0   8   0   53.42    4.37
   0   8   0   50.09    4.24
   0   8   0   60.02    5.63
   0   8   0   56.37    4.07
   0   8   0   55.03    4.27
   0   8   0   53.80    4.17
   0   8   0   44.17   48.41
   0   8   0   27.15   10.44
  -1  -8   0  327.93   71.00
  -1  -8   0  269.48   19.09
  -1  -8   0  260.49   25.70
  -1  -8   0  274.96   19.51
  -1  -8   0  269.91   19.29
  -1  -8   0  250.90   19.17
  -1  -8   0  258.09   19.18
  -1  -8   0  258.08   19.73
  -1  -8   0  262.05   19.58
  -1  -8   0  266.56   18.96
  -1  -8   0  295.19   19.83
   1   8   0  313.92   30.37
   1   8   0  235.08   77.49
   1   8   0  248.91   19.10
   1   8   0  268.78   19.95
   1   8   0  279.20   19.24
   1   8   0  243.10   19.62
   1   8   0  272.91   20.02
   1   8   0  263.03   19.07
   1   8   0  261.37   19.10
   1   8   0  249.38   19.19
  -2  -8   0  261.89   18.85
  -2  -8   0  265.63   19.04
  -2  -8   0  276.52   19.52
  -2  -8   0  257.34   18.73
  -2  -8   0  278.69   19.01
  -2  -8   0  253.59   18.68
  -2  -8   0  230.30   18.96
  -2  -8   0  239.52   18.69
  -2  -8   0  267.14   18.90
  -2  -8   0  253.35   19.03
  -2  -8   0  364.19   58.85
   2   8   0  281.17   19.80
   2   8   0  275.48   18.81
   2   8   0  208.19   30.25
   2   8   0  263.67   18.79
   2   8   0  171.56   83.18
   2   8   0  260.76   19.37
   2   8   0  212.37   21.53
   2   8   0  268.15   19.11
   2   8   0  273.70   18.75
   2   8   0  262.90   18.91
   2   8   0  267.65   18.78
  -3  -8   0  308.03   21.79
  -3  -8   0  278.52   21.93
  -3  -8   0  499.93   66.98
  -3  -8   0  317.14   27.38
  -3  -8   0  296.17   21.58
  -3  -8   0  261.08   21.55
  -3  -8   0  290.26   21.57
   3   8   0  327.84   22.28
   3   8   0  321.79   25.49
   3   8   0  312.50   21.62
   3   8   0  316.31   21.70
   3   8   0  314.90   21.65
   3   8   0  261.89   22.56
   3   8   0  311.41   21.65
  -4  -8   0   76.83    5.48
  -4  -8   0  103.95   13.02
  -4  -8   0   71.02    5.95
  -4  -8   0   84.25   40.15
  -4  -8   0   66.22    5.53
  -4  -8   0   62.43    6.18
  -4  -8   0   65.19    6.73
  -4  -8   0   69.56    7.86
  -4  -8   0   70.33    6.39
  -4  -8   0   70.19    5.70
   4   8   0   73.74    5.47
   4   8   0   78.81    5.42
   4   8   0   80.48    7.48
   4   8   0   73.34    5.53
   4   8   0   79.16    5.94
   4   8   0   72.47    5.44
   4   8   0   72.42    5.55
   4   8   0   67.12    7.71
   4   8   0   70.38    5.60
   4   8   0   74.34    6.38
  -5  -8   0    4.17    6.40
  -5  -8   0    7.16    1.10
  -5  -8   0    6.84    2.00
  -5  -8   0    4.23    2.06
  -5  -8   0    8.71    3.81
  -5  -8   0    5.42    2.12
  -5  -8   0    6.52    0.83
  -5  -8   0    5.69    0.97
  -5  -8   0    7.05   33.52
  -5  -8   0    7.29    2.10
  -5  -8   0    5.83    1.45
   5   8   0    5.74    0.97
   5   8   0    6.80    1.15
   5   8   0    7.13    0.90
   5   8   0    5.81    0.98
   5   8   0    5.77    2.11
   5   8   0    8.09    3.46
   5   8   0    5.91    1.00
   5   8   0    5.71    0.84
   5   8   0    7.58    1.63
  -6  -8   0   10.14    1.30
  -6  -8   0   13.80   32.59
  -6  -8   0   10.54    1.72
  -6  -8   0    9.58    2.52
  -6  -8   0    7.93    1.25
  -6  -8   0    7.97    4.29
  -6  -8   0    6.00    2.25
  -6  -8   0    7.46    2.14
  -6  -8   0    2.97    5.89
  -6  -8   0    8.31    1.22
   6   8   0    8.83    1.20
   6   8   0    6.48    1.70
   6   8   0   10.68    1.35
   6   8   0    9.89    1.43
   6   8   0    7.56    1.14
   6   8   0    9.89    1.17
   6   8   0    9.04    3.49
   6   8   0   11.47    1.37
  -7  -8   0  236.78   17.80
  -7  -8   0  255.19   17.28
  -7  -8   0  201.69   16.99
  -7  -8   0  238.66   17.68
  -7  -8   0  241.60   17.44
  -7  -8   0  241.12   16.94
  -7  -8   0  298.30   52.36
  -7  -8   0  252.86   19.31
  -7  -8   0  239.18   16.98
   7   8   0  198.59   16.94
   7   8   0  226.53   17.09
   7   8   0  258.13   16.94
   7   8   0  232.17   17.12
   7   8   0  219.12   20.01
   7   8   0  242.78   17.34
   7   8   0  240.38   17.00
  -8  -8   0    9.87   32.41
  -8  -8   0    2.24    4.45
  -8  -8   0    8.14    2.99
  -8  -8   0    8.29    2.72
  -8  -8   0   -1.34   12.19
  -8  -8   0 -105.97  110.94
  -8  -8   0   -1.80    5.57
   8   8   0   15.05    4.30
  -9  -8   0  767.84   54.68
  -9  -8   0  804.66   54.97
  -9  -8   0  738.00   55.34
  -9  -8   0  766.44   54.66
  -9  -8   0  752.22   55.48
  -9  -8   0  744.87   72.44
  -9  -8   0  886.28   57.47
  -9  -8   0  781.56   56.44
   9   8   0  702.44   54.78
   9   8   0  738.69   54.91
   9   8   0  688.09   54.81
   9   8   0  783.24   56.25
   9   8   0  772.91   54.65
   9   8   0  812.58   54.62
   9   8   0  737.68   54.69
 -10  -8   0   37.94    5.99
 -10  -8   0   49.67    4.37
 -10  -8   0   48.74    3.86
 -10  -8   0   40.06    3.96
 -10  -8   0   52.84    3.83
 -10  -8   0   33.35    5.63
  10   8   0   44.99    4.05
  10   8   0   50.82    7.53
  10   8   0   43.02    3.98
  10   8   0   49.16    3.85
  10   8   0   42.01    3.72
  10   8   0   44.03    3.68
  10   8   0   46.37    4.75
 -11  -8   0   15.58    3.83
 -11  -8   0   12.98    1.76
 -11  -8   0   12.29    3.41
 -11  -8   0   16.95    6.23
 -11  -8   0   11.79    1.63
 -11  -8   0   13.67    2.37
 -11  -8   0   13.47    1.88
  11   8   0   14.05    2.17
  11   8   0   10.17    1.74
  11   8   0    7.92    1.87
  11   8   0    6.91    4.50
  11   8   0   14.74    1.74
  11   8   0   10.56    1.76
  11   8   0   13.60    1.49
 -12  -8   0  109.36    9.31
 -12  -8   0  101.00    9.00
 -12  -8   0   91.00    7.31
 -12  -8   0   95.98    7.72
 -12  -8   0   99.70    7.39
 -12  -8   0   97.85    7.30
  12   8   0   95.58    7.18
  12   8   0   74.58    9.65
  12   8   0   95.63    7.65
  12   8   0   91.29    7.46
 -13  -8   0    0.20    1.35
 -13  -8   0    0.83    2.99
 -13  -8   0    0.75    1.84
 -13  -8   0    1.74    1.96
 -13  -8   0   -1.76    3.39
 -13  -8   0   -0.68    1.43
  13   8   0    0.45    0.95
  13   8   0    1.39    0.79
 -14  -8   0   16.89    1.92
 -14  -8   0   20.10    2.29
 -14  -8   0   16.21    4.12
 -14  -8   0   19.20    2.18
 -14  -8   0   18.10    3.82
  14   8   0   16.72    1.99
 -15  -8   0   31.82    3.29
 -15  -8   0   28.73    3.05
 -15  -8   0   29.81    4.91
 -15  -8   0   35.76    4.67
 -15  -8   0   21.56    2.51
  15   8   0   26.31    3.02
  11  -9   0   91.70    9.25
 -11   9   0   84.38    7.14
 -11   9   0   87.88    6.66
  10  -9   0   91.76   13.94
  10  -9   0  105.22    9.28
  10  -9   0   98.74   10.79
 -10   9   0  115.33    8.57
 -10   9   0   94.99   16.09
 -10   9   0  110.74    8.07
   9  -9   0   -0.60    4.06
   9  -9   0   -1.86    4.18
   9  -9   0   -0.05    0.95
   9  -9   0   -1.70    2.79
  -9   9   0   15.65    9.85
  -9   9   0    2.41   46.94
  -9   9   0    3.58    6.59
  -9   9   0    0.40    1.12
  -9   9   0   -1.79    1.71
   8  -9   0    4.89    4.79
   8  -9   0    2.56    1.09
   8  -9   0    2.26    3.86
   8  -9   0    3.25    3.57
   8  -9   0    1.08    2.91
  -8   9   0    7.22    5.52
  -8   9   0  -11.34   48.18
  -8   9   0    5.18    2.65
  -8   9   0    1.21    1.86
  -8   9   0    5.04    9.85
  -8   9   0    3.12    1.22
  -8   9   0    0.12    5.27
   7  -9   0   12.52    4.30
   7  -9   0   12.89    3.57
   7  -9   0   13.70    1.74
   7  -9   0   21.43    5.01
   7  -9   0   14.03    3.27
  -7   9   0   15.03    3.11
  -7   9   0   -0.04   49.26
  -7   9   0   13.77    1.75
  -7   9   0   14.66    2.39
  -7   9   0    7.88    5.50
  -7   9   0   11.53   10.25
  -7   9   0   12.10    5.60
   6  -9   0   25.93    5.15
   6  -9   0   27.03    4.95
   6  -9   0   29.13    4.17
   6  -9   0   26.99    2.72
   6  -9   0   26.04    4.24
   6  -9   0   26.51    5.89
  -6   9   0   25.59    3.82
  -6   9   0   22.16    5.56
  -6   9   0   50.02   15.53
  -6   9   0  -12.01   60.08
  -6   9   0   28.91    3.15
  -6   9   0   25.31    6.44
   5  -9   0   81.10    9.08
   5  -9   0   93.83    7.96
   5  -9   0   81.65    8.28
   5  -9   0   84.98    9.41
   5  -9   0   74.54    6.33
   5  -9   0   84.20    6.31
   5  -9   0   85.17    9.34
  -5   9   0   81.36    7.38
  -5   9   0   71.26    8.41
  -5   9   0   29.99   49.89
  -5   9   0   75.94    9.57
  -5   9   0   59.82   14.56
  -5   9   0   86.04    6.79
   4  -9   0  221.05   17.35
   4  -9   0  216.08   16.61
   4  -9   0  202.35   16.42
   4  -9   0  219.16   17.62
   4  -9   0  217.60   15.70
   4  -9   0  209.35   16.82
   4  -9   0  197.90   15.63
  -4   9   0  209.25   26.57
  -4   9   0  191.73   16.65
  -4   9   0  220.50   18.17
  -4   9   0  246.75   16.54
  -4   9   0   91.50   52.44
  -4   9   0  223.79   16.31
   3  -9   0  284.87   21.70
   3  -9   0  279.65   21.21
   3  -9   0  303.63   21.14
   3  -9   0  273.41   20.46
   3  -9   0  264.89   21.89
   3  -9   0  303.58   20.44
  -3   9   0  359.97   32.13
  -3   9   0  274.11   71.95
  -3   9   0  257.93   20.90
  -3   9   0  267.39   22.63
  -3   9   0  300.28   22.56
  -3   9   0  249.34   21.03
   2  -9   0   18.03    3.32
   2  -9   0   20.78    4.56
   2  -9   0   21.35    2.52
   2  -9   0  -13.02   16.27
   2  -9   0  148.66  145.16
   2  -9   0   18.95    2.86
   2  -9   0   23.41    2.34
   2  -9   0   20.78    3.64
   2  -9   0   19.33    3.53
  -2   9   0   25.85    5.10
  -2   9   0   24.33    3.25
  -2   9   0   16.81   11.58
  -2   9   0   25.18    4.09
  -2   9   0   22.27    2.22
  -2   9   0   23.08    2.50
  -2   9   0   20.98    3.20
  -2   9   0   15.31   50.22
   1  -9   0    1.94    0.99
   1  -9   0   67.01   98.67
   1  -9   0    0.80    2.27
   1  -9   0    2.97    1.69
   1  -9   0    0.95    2.16
   1  -9   0    5.73    7.70
   1  -9   0    2.30    1.29
   1  -9   0    1.80    3.05
   1  -9   0    3.25    2.41
  -1   9   0    1.68    1.08
  -1   9   0    5.37    9.06
  -1   9   0    2.26    0.93
  -1   9   0    5.32    2.53
  -1   9   0    1.98    2.81
  -1   9   0    1.13    1.75
  -1   9   0  -58.78   50.00
  -1   9   0    2.34    0.91
  -1   9   0    1.07    1.10
  -1   9   0    2.30    3.16
  -1   9   0    1.15    1.86
   0  -9   0  221.69   82.45
   0  -9   0  104.61    8.94
   0  -9   0  120.77   18.78
   0  -9   0  112.91    8.40
   0  -9   0  108.45    7.95
   0  -9   0  110.19    8.83
   0  -9   0  105.84    8.10
   0  -9   0  118.17   10.00
   0  -9   0  113.72    9.04
   0   9   0   82.23   82.75
   0   9   0  105.90    8.11
   0   9   0  101.94    8.52
   0   9   0  109.32    7.97
   0   9   0   84.42    9.13
   0   9   0  103.36    8.02
   0   9   0   88.48   21.35
   0   9   0  107.29    9.59
   0   9   0  105.38    8.80
   0   9   0  107.52    7.96
  -1  -9   0  298.30   22.30
  -1  -9   0  317.07   21.94
  -1  -9   0  335.84   21.91
  -1  -9   0  316.43   22.25
  -1  -9   0  267.55   21.63
  -1  -9   0  350.53   30.14
  -1  -9   0  275.05   21.91
  -1  -9   0  285.80   69.00
  -1  -9   0  286.92   22.18
  -1  -9   0  302.24   23.04
   1   9   0  301.48   22.49
   1   9   0  318.25  110.96
   1   9   0  320.07   22.84
   1   9   0  287.54   34.18
   1   9   0  305.36   22.21
   1   9   0  293.93   21.97
   1   9   0  303.50   21.82
   1   9   0  302.93   21.94
   1   9   0  299.66   21.97
   1   9   0  298.89   21.79
  -2  -9   0    5.09    1.22
  -2  -9   0   33.89   43.98
  -2  -9   0    9.07    1.62
  -2  -9   0   13.49    7.10
  -2  -9   0    5.50    1.63
  -2  -9   0    6.17    0.96
  -2  -9   0    7.56    3.44
  -2  -9   0    6.79    1.72
  -2  -9   0    8.89    2.46
   2   9   0    8.82    1.25
   2   9   0    9.23    2.04
   2   9   0    5.74    0.98
   2   9   0   -2.48   14.54
   2   9   0    6.11    1.31
   2   9   0   -0.50   85.65
   2   9   0    6.97    1.06
   2   9   0    5.34    3.14
   2   9   0    6.05    1.11
   2   9   0    8.04    1.39
  -3  -9   0  216.07   16.16
  -3  -9   0  232.36   17.17
  -3  -9   0  307.43   63.40
  -3  -9   0  200.95   15.90
  -3  -9   0  233.38   16.82
   3   9   0  213.60   15.97
   3   9   0  219.06   16.72
   3   9   0  217.23   16.01
   3   9   0  215.82   16.14
   3   9   0  232.85   16.43
   3   9   0  218.34   15.99
   3   9   0  232.50   17.39
   3   9   0  227.45   16.05
   3   9   0  217.77   16.19
  -4  -9   0   68.31   13.24
  -4  -9   0   61.35    7.95
  -4  -9   0   73.01    7.19
  -4  -9   0   77.65    5.80
  -4  -9   0   83.01    6.14
  -4  -9   0   75.57   46.48
  -4  -9   0   68.30    6.48
  -4  -9   0   79.49    6.91
   4   9   0   75.57    5.85
   4   9   0   81.58    6.44
   4   9   0   79.68    5.83
   4   9   0   80.56    6.91
   4   9   0   72.84    6.00
   4   9   0   83.63    8.10
   4   9   0   79.48    5.80
   4   9   0   76.49    5.91
  -5  -9   0   47.37    4.24
  -5  -9   0   28.62    9.45
  -5  -9   0   47.29    4.96
  -5  -9   0   51.13    3.87
  -5  -9   0   66.42   45.77
  -5  -9   0   45.59    4.57
  -5  -9   0   46.62    5.14
   5   9   0   48.61    3.99
   5   9   0   46.81    5.08
   5   9   0   54.37    6.93
   5   9   0   50.01    4.52
   5   9   0   46.85    3.81
   5   9   0   47.03    3.96
   5   9   0   49.40    3.88
   5   9   0   46.44    4.05
   5   9   0   48.83    3.79
  -6  -9   0    3.59    2.22
  -6  -9   0    2.14    1.06
  -6  -9   0    4.46    2.44
  -6  -9   0   26.72   38.28
  -6  -9   0    0.66    2.06
  -6  -9   0    3.45    4.74
  -6  -9   0    3.30    6.67
  -6  -9   0    2.94    1.55
   6   9   0    2.01    0.87
   6   9   0    1.93    0.93
   6   9   0    3.10    1.63
   6   9   0    1.50    0.94
   6   9   0    2.33    0.81
   6   9   0    2.01    0.75
   6   9   0    1.87    3.52
   6   9   0    1.56    2.16
  -7  -9   0  133.04   17.83
  -7  -9   0  130.97    9.56
  -7  -9   0  125.78    9.09
  -7  -9   0  111.17    9.21
  -7  -9   0  127.04   10.07
  -7  -9   0  120.01   51.61
  -7  -9   0  111.23   10.24
  -7  -9   0  133.35   12.54
  -7  -9   0  125.39    9.88
   7   9   0  120.85    9.37
   7   9   0  131.25   11.63
   7   9   0  123.02    9.21
   7   9   0  132.73    9.21
   7   9   0  126.49    9.35
   7   9   0  129.47    9.13
   7   9   0  123.47    9.65
   7   9   0  116.16    9.35
  -8  -9   0   20.16    3.51
  -8  -9   0   17.33    2.58
  -8  -9   0   17.79    5.60
  -8  -9   0   24.00   40.79
  -8  -9   0   12.56    2.26
  -8  -9   0   16.33    7.83
  -8  -9   0   15.79    3.19
  -8  -9   0   13.39    1.53
  -8  -9   0   11.45    1.73
   8   9   0   12.25    1.60
   8   9   0   12.80    2.44
   8   9   0   11.23    1.72
   8   9   0   13.84    1.90
   8   9   0   13.25    1.60
   8   9   0   12.57    4.65
  -9  -9   0  552.89   41.79
  -9  -9   0  609.85   41.02
  -9  -9   0  581.27   40.95
  -9  -9   0  590.80   43.04
  -9  -9   0  552.88   40.89
  -9  -9   0  561.46   44.49
  -9  -9   0  480.49   66.45
  -9  -9   0  593.56   41.26
  -9  -9   0  554.61   41.68
   9   9   0  586.87   40.96
   9   9   0  609.51   41.33
   9   9   0  594.63   42.85
   9   9   0  525.46   40.96
   9   9   0  571.62   40.89
   9   9   0  532.93   41.08
 -10  -9   0  113.21    8.70
 -10  -9   0  122.78   12.89
 -10  -9   0  120.92    8.83
 -10  -9   0  112.49   10.11
 -10  -9   0  126.53    9.17
 -10  -9   0  118.95   10.47
 -10  -9   0  122.79    8.74
  10   9   0  121.49    8.62
  10   9   0  114.35    9.00
  10   9   0  112.77    8.93
  10   9   0  112.61    9.17
  10   9   0  118.40    8.71
  10   9   0  106.38    8.72
 -11  -9   0    1.81    1.26
 -11  -9   0   -1.03    5.89
 -11  -9   0    3.54    1.90
 -11  -9   0   -0.79    1.04
 -11  -9   0    1.08    1.41
 -11  -9   0   -1.41    2.87
 -11  -9   0    0.19    3.36
  11   9   0   -1.83    1.15
  11   9   0    0.14    1.03
  11   9   0   -1.37    1.39
  11   9   0    0.12    0.77
  11   9   0   -7.67    3.95
  11   9   0    0.64    1.68
 -12  -9   0    2.39    2.94
 -12  -9   0    3.37    3.37
 -12  -9   0    0.70    1.91
 -12  -9   0    1.76    1.42
 -12  -9   0   -2.46    6.84
 -12  -9   0    2.44    1.36
 -12  -9   0    1.67    1.19
  12   9   0   -4.29    4.34
  12   9   0    1.22    1.43
  12   9   0    0.35    1.04
  12   9   0    1.86    0.85
 -13  -9   0   30.56    2.96
 -13  -9   0   28.54    4.90
 -13  -9   0   29.91    3.35
 -13  -9   0   30.21    3.06
 -13  -9   0   29.45    4.34
 -13  -9   0   33.02    3.74
  13   9   0   28.04    2.55
  13   9   0   30.64    2.80
 -14  -9   0    3.60    3.54
 -14  -9   0    5.09    1.58
 -14  -9   0    0.73    1.44
 -14  -9   0    4.18    3.26
  14   9   0    1.40    1.06
 -15  -9   0    8.73    1.98
 -15  -9   0    6.52    4.33
 -15  -9   0    5.34    1.65
 -15  -9   0    9.17    3.48
  10 -10   0   11.51    5.35
  10 -10   0    3.82    3.22
 -10  10   0   -2.21    1.25
 -10  10   0   -0.59    1.81
   9 -10   0    4.24    3.08
   9 -10   0    0.29    1.72
   9 -10   0    1.37    7.17
   9 -10   0    2.24    4.71
  -9  10   0   -1.63    1.87
  -9  10   0   -0.65    1.22
  -9  10   0   -2.30    8.80
  -9  10   0    1.68   12.11
   8 -10   0    0.37    2.84
   8 -10   0   -0.21    4.09
   8 -10   0   -0.74    4.93
   8 -10   0   -0.88    0.99
  -8  10   0    0.38    2.43
  -8  10   0    1.43    1.15
  -8  10   0    4.51    6.64
  -8  10   0   -0.77   55.42
  -8  10   0   -3.30   10.87
  -8  10   0   -2.68    1.67
   7 -10   0   39.29    4.76
   7 -10   0   35.04    5.78
   7 -10   0   27.29    3.14
   7 -10   0   39.69    6.35
   7 -10   0   27.79    6.13
  -7  10   0   42.17   13.24
  -7  10   0   42.47    4.19
  -7  10   0   38.14    4.90
  -7  10   0   40.06    3.26
  -7  10   0   38.22    7.72
  -7  10   0  -11.50   54.75
   6 -10   0   31.18    4.38
   6 -10   0   30.24    5.22
   6 -10   0   28.74    2.69
   6 -10   0   21.94    5.81
   6 -10   0   32.48    4.83
  -6  10   0   20.95    3.85
  -6  10   0    7.21   11.31
  -6  10   0   28.10    2.73
  -6  10   0   28.83    3.23
  -6  10   0   26.83    6.29
  -6  10   0   -8.45   55.41
  -6  10   0   18.41    5.91
   5 -10   0  117.55   11.73
   5 -10   0  129.16   11.50
   5 -10   0  130.72   10.76
   5 -10   0  120.56   10.53
   5 -10   0  120.10    9.35
   5 -10   0  122.74   12.19
  -5  10   0  171.92   23.32
  -5  10   0  124.80   12.62
  -5  10   0  131.96    9.78
  -5  10   0   68.71   70.77
  -5  10   0  117.34   10.37
   4 -10   0    6.35    3.23
   4 -10   0    9.02    3.12
   4 -10   0    3.93    2.43
   4 -10   0    6.94    1.55
   4 -10   0    4.69    1.30
   4 -10   0    5.55    3.45
   4 -10   0    9.81    4.70
  -4  10   0    3.34    1.65
  -4  10   0   15.20   13.56
  -4  10   0    7.80    2.74
  -4  10   0    6.74    3.75
  -4  10   0   12.88   66.47
  -4  10   0    4.04    4.49
   3 -10   0   65.90    7.45
   3 -10   0   64.72    8.40
   3 -10   0   71.47    5.18
   3 -10   0   72.71    6.37
   3 -10   0   64.69    5.24
   3 -10   0   67.86    6.85
  -3  10   0   47.53   15.81
  -3  10   0   98.00   76.34
  -3  10   0   70.34    8.53
  -3  10   0   65.65    7.08
  -3  10   0   50.13    6.22
  -3  10   0   47.43    6.20
   2 -10   0  398.89   28.91
   2 -10   0  411.07   28.98
   2 -10   0  395.53   30.01
   2 -10   0  441.17   30.01
   2 -10   0  402.05   29.48
   2 -10   0  395.69   29.60
  -2  10   0  395.47   29.47
  -2  10   0  390.64   30.77
  -2  10   0  345.41   39.57
  -2  10   0  286.06   87.79
  -2  10   0  419.79   29.72
  -2  10   0  385.88   29.63
   1 -10   0   57.33    7.62
   1 -10   0   65.53    6.49
   1 -10   0   46.36    4.65
   1 -10   0  114.95  137.36
   1 -10   0   49.26    6.08
   1 -10   0   52.32    6.30
   1 -10   0   52.03    5.65
   1 -10   0   63.53    4.87
   1 -10   0   66.48   20.61
  -1  10   0   67.18    5.74
  -1  10   0   57.01   10.61
  -1  10   0   50.23    6.38
  -1  10   0   54.67    4.58
  -1  10   0   51.07    6.33
  -1  10   0   68.81    6.02
  -1  10   0   97.34   78.41
  -1  10   0   63.77    4.82
  -1  10   0   51.37   18.44
   0 -10   0  122.52    9.36
   0 -10   0  128.67   10.52
   0 -10   0  134.21    9.30
   0 -10   0  125.63   10.37
   0 -10   0  183.76  102.68
   0 -10   0  124.56    9.50
   0 -10   0  123.83   11.30
   0 -10   0  128.04    9.80
   0  10   0  106.42   10.16
   0  10   0  123.02    9.34
   0  10   0  123.53    9.50
   0  10   0  138.68   11.04
   0  10   0  122.48    9.99
   0  10   0  126.12    9.33
   0  10   0  118.37    9.41
   0  10   0  132.11   11.24
   0  10   0   25.54   72.87
  -1 -10   0   43.44   84.38
  -1 -10   0   76.03    7.03
  -1 -10   0   58.11   12.77
  -1 -10   0   91.89    8.95
  -1 -10   0   75.74    6.35
  -1 -10   0   88.32    7.91
  -1 -10   0   91.53    6.83
  -1 -10   0   86.19    7.40
   1  10   0   91.81    6.65
   1  10   0   81.83    6.59
   1  10   0   99.25   23.10
   1  10   0   95.20    8.60
   1  10   0  100.18    7.77
   1  10   0    7.19   93.20
   1  10   0   89.31    6.72
   1  10   0   89.94    7.51
  -2 -10   0   46.76    5.27
  -2 -10   0   21.90    8.57
  -2 -10   0   47.47    6.05
  -2 -10   0   33.58    3.73
  -2 -10   0   36.31    3.25
  -2 -10   0   78.98   56.40
   2  10   0   47.65    4.12
   2  10   0   36.51    3.81
   2  10   0   43.82    6.28
   2  10   0   41.44    3.82
   2  10   0   41.77    3.61
   2  10   0   45.10    4.42
   2  10   0   40.56    3.53
   2  10   0   49.40    5.13
  -3 -10   0   76.79    6.55
  -3 -10   0   57.57    4.91
  -3 -10   0   89.61   16.35
  -3 -10   0   72.36    5.37
  -3 -10   0  114.78   58.53
  -3 -10   0   49.81    6.90
  -3 -10   0   58.87    5.61
   3  10   0   68.00    5.13
   3  10   0   66.74    7.66
   3  10   0   64.54    5.11
   3  10   0   61.43    5.02
   3  10   0   62.68    5.43
   3  10   0   65.25    5.01
   3  10   0   59.61    5.28
   3  10   0   68.82    6.38
   3  10   0   63.64    5.86
  -4 -10   0   80.43    8.19
  -4 -10   0   55.32   13.90
  -4 -10   0   48.07   52.41
  -4 -10   0   96.41    7.03
  -4 -10   0   97.33    8.61
  -4 -10   0   81.78    7.71
  -4 -10   0  108.43    7.45
   4  10   0   96.49    7.10
   4  10   0  108.37    9.64
   4  10   0   86.77    7.12
   4  10   0   95.38    7.82
   4  10   0   88.25    7.41
   4  10   0  102.53    7.38
   4  10   0   94.68    7.19
   4  10   0   98.00    7.08
  -5 -10   0   99.49    8.80
  -5 -10   0   57.23   47.31
  -5 -10   0   63.74   13.62
  -5 -10   0  122.72    8.08
  -5 -10   0   82.63    8.45
  -5 -10   0   98.19    7.66
   5  10   0   92.10    8.71
   5  10   0  122.80   10.45
   5  10   0  107.34    7.68
   5  10   0  110.92    7.94
   5  10   0  104.91    8.39
   5  10   0  108.40    7.82
   5  10   0   97.81    7.72
  -6 -10   0    1.24    2.33
  -6 -10   0    2.08    5.15
  -6 -10   0    3.33    1.72
  -6 -10   0    6.78   44.15
  -6 -10   0    1.30    1.15
  -6 -10   0    4.28    1.96
  -6 -10   0    4.10    2.64
  -6 -10   0    6.01    7.88
   6  10   0    1.22    1.16
   6  10   0    3.09    2.01
   6  10   0    2.12    1.17
   6  10   0    3.18    1.01
   6  10   0    2.28    1.06
   6  10   0    3.81    4.10
   6  10   0    3.71    1.15
   6  10   0    2.26    0.82
  -7 -10   0   33.46    4.69
  -7 -10   0   34.90   51.29
  -7 -10   0   37.94    5.25
  -7 -10   0   40.52    3.64
  -7 -10   0   31.41   10.63
  -7 -10   0   33.72    7.07
  -7 -10   0   37.47    4.68
   7  10   0   44.45    3.44
   7  10   0   40.70    3.44
   7  10   0   42.68    4.42
   7  10   0   42.64    4.33
   7  10   0   57.84    8.00
   7  10   0   40.57    3.69
   7  10   0   42.06    3.79
   7  10   0   42.01    3.78
  -8 -10   0   19.48    8.85
  -8 -10   0   15.07    2.59
  -8 -10   0   26.80    4.03
  -8 -10   0   22.59    6.07
  -8 -10   0   25.15    3.58
  -8 -10   0   22.56    3.62
  -8 -10   0    9.55   49.42
  -8 -10   0   15.74    2.12
   8  10   0   20.92    2.25
   8  10   0   19.45    2.12
   8  10   0   16.90    5.41
   8  10   0   18.84    2.87
   8  10   0   15.17    2.07
   8  10   0   20.47    2.58
   8  10   0   13.64    2.06
  -9 -10   0  119.05   39.14
  -9 -10   0  183.07   13.38
  -9 -10   0  155.87   12.32
  -9 -10   0  139.81   11.83
  -9 -10   0  171.43   13.02
  -9 -10   0   -2.91  115.86
  -9 -10   0  159.33   12.03
  -9 -10   0  213.74   18.06
   9  10   0  152.22   18.23
   9  10   0  170.37   12.01
   9  10   0  162.57   12.49
   9  10   0  143.49   11.95
   9  10   0  167.42   12.25
   9  10   0  172.14   11.93
 -10 -10   0   29.28    3.03
 -10 -10   0   24.19    6.53
 -10 -10   0   26.46    3.33
 -10 -10   0   25.52    2.68
 -10 -10   0   26.94    4.48
 -10 -10   0   34.76    4.49
  10  10   0   26.75    2.57
  10  10   0   22.07    3.04
  10  10   0   32.15    6.26
  10  10   0   32.43    3.36
  10  10   0   27.05    3.64
  10  10   0   29.32    2.80
 -11 -10   0   32.82    3.60
 -11 -10   0   28.64    6.89
 -11 -10   0   40.96    5.92
 -11 -10   0   40.76    4.18
 -11 -10   0   26.63    7.24
 -11 -10   0   37.03    4.75
  11  10   0   27.52    4.02
  11  10   0   24.89    6.09
  11  10   0   32.31    2.88
  11  10   0   31.31    4.08
 -12 -10   0   17.56    3.56
 -12 -10   0   14.27    1.77
 -12 -10   0   14.60    7.48
 -12 -10   0   12.75    4.04
 -12 -10   0   16.29    2.05
 -12 -10   0   11.89    2.67
  12  10   0   11.43    1.52
  12  10   0   14.17    1.75
  12  10   0    1.45    5.03
 -13 -10   0    6.47    3.14
 -13 -10   0    8.28    3.89
 -13 -10   0   10.08    2.88
 -13 -10   0    7.49    2.85
 -13 -10   0    7.00    1.45
  13  10   0    6.80    1.41
  13  10   0    9.98    2.43
  13  10   0    1.97    1.52
 -14 -10   0   13.08    4.77
 -14 -10   0   15.11    3.62
 -14 -10   0   22.62    6.73
  14  10   0   13.63    1.73
 -15 -10   0    4.42    4.50
 -15 -10   0    4.22    3.76
 -15 -10   0    4.61    2.30
   9 -11   0    9.95    4.99
   9 -11   0    4.52    3.50
  -9  11   0    3.00    1.87
  -9  11   0    3.04    1.22
   8 -11   0   -2.68    5.64
   8 -11   0    5.63    5.21
   8 -11   0   -2.92    2.94
  -8  11   0    5.67    7.59
  -8  11   0    2.62   16.00
  -8  11   0    0.25    1.74
  -8  11   0    8.79    3.35
  -8  11   0   79.27   73.57
  -8  11   0    1.89    1.23
   7 -11   0   11.03    1.62
   7 -11   0   14.24    5.05
   7 -11   0   20.98    4.30
   7 -11   0   13.27    5.30
  -7  11   0   10.59    1.54
  -7  11   0   16.69    3.49
  -7  11   0   14.76   13.10
  -7  11   0    2.55    6.92
  -7  11   0    9.12    2.15
  -7  11   0   37.42   62.86
   6 -11   0    6.81    1.36
   6 -11   0    7.08    2.87
   6 -11   0    6.61    4.18
   6 -11   0    8.75    5.31
   6 -11   0    6.84    3.14
  -6  11   0    3.09    5.35
  -6  11   0   25.96   15.40
  -6  11   0    6.93    2.15
  -6  11   0    9.08    3.26
  -6  11   0  -17.69   73.48
  -6  11   0    6.50    1.78
   5 -11   0   41.95    7.82
   5 -11   0   34.12    6.36
   5 -11   0   30.32    4.41
   5 -11   0   28.46    3.13
   5 -11   0   35.23    5.10
   5 -11   0   27.09    6.95
  -5  11   0    6.78   15.69
  -5  11   0   33.99    6.68
  -5  11   0  -63.89   67.85
  -5  11   0   28.35    4.55
  -5  11   0   35.76    4.10
   4 -11   0    9.41    1.57
   4 -11   0    9.82    3.94
   4 -11   0    8.91    3.88
   4 -11   0   14.71    3.41
   4 -11   0   13.52    6.06
   4 -11   0   10.77    3.89
  -4  11   0    9.91   14.19
  -4  11   0   12.75    3.06
  -4  11   0   10.42    5.06
  -4  11   0   21.88   80.21
   3 -11   0   13.17    5.05
   3 -11   0   15.25    3.07
   3 -11   0   15.06    1.90
   3 -11   0   12.56    3.44
   3 -11   0   12.31    3.91
   3 -11   0   16.74    3.99
   3 -11   0   17.93    2.21
  -3  11   0   16.44    3.36
  -3  11   0   17.00    3.50
  -3  11   0   59.92   74.58
  -3  11   0   19.49   14.60
   2 -11   0   31.47    4.40
   2 -11   0   33.01    3.43
   2 -11   0   35.44    3.22
   2 -11   0   35.29    5.82
   2 -11   0   36.47    4.83
   2 -11   0   34.65    5.16
   2 -11   0   38.00    6.67
  -2  11   0   32.34    4.89
  -2  11   0   37.25    4.58
  -2  11   0   35.27    6.31
  -2  11   0   40.89   19.09
  -2  11   0   41.42  106.23
  -2  11   0   36.53    5.15
   1 -11   0   72.38    6.40
   1 -11   0  177.10   36.93
   1 -11   0   88.34    8.08
   1 -11   0   98.08    6.73
   1 -11   0   82.79    9.47
   1 -11   0   77.14    7.66
   1 -11   0  488.48  226.63
   1 -11   0   78.02    6.63
   1 -11   0   80.52    7.19
  -1  11   0   88.48    9.24
  -1  11   0  141.48  103.02
  -1  11   0   87.73    8.19
   0 -11   0   18.05   18.93
   0 -11   0    3.89    1.74
   0 -11   0    1.61    1.27
   0 -11   0    2.36    4.93
   0 -11   0    4.00    1.65
   0 -11   0   -0.37    3.67
   0 -11   0    5.06    3.22
   0 -11   0  193.00  119.56
   0  11   0    3.76    2.29
   0  11   0    3.34    1.40
   0  11   0    3.66    3.40
   0  11   0    5.49    3.52
   0  11   0    6.31    2.31
   0  11   0    1.27    1.12
   0  11   0  -92.68  119.60
   0  11   0    0.11   17.98
  -1 -11   0  217.05   17.21
  -1 -11   0  223.47   15.62
  -1 -11   0  217.10   16.64
  -1 -11   0  217.28  115.58
   1  11   0  202.85   15.54
   1  11   0  214.64   16.14
   1  11   0  205.09   17.11
   1  11   0  212.29   15.68
   1  11   0  199.45   15.46
   1  11   0  210.78   15.49
  -2 -11   0   18.61    4.02
  -2 -11   0   21.49    2.10
  -2 -11   0   15.66    9.13
  -2 -11   0   20.38    2.54
  -2 -11   0    5.65   86.81
  -2 -11   0   27.61    5.29
   2  11   0   19.85    2.41
   2  11   0   21.26    3.79
   2  11   0   15.22    2.24
   2  11   0   18.59    3.05
   2  11   0   15.45    2.14
   2  11   0   17.94    2.39
   2  11   0   19.00    2.34
   2  11   0   18.95    4.64
  -3 -11   0   16.73   13.35
  -3 -11   0   30.05    4.92
  -3 -11   0  167.96  107.65
  -3 -11   0   36.69    3.49
  -3 -11   0   30.07    2.82
   3  11   0   37.30    5.76
   3  11   0   34.31    3.49
   3  11   0   20.57    3.56
   3  11   0   26.59    3.45
   3  11   0   31.87    3.15
   3  11   0   33.84    3.03
  -4 -11   0    9.98    3.57
  -4 -11   0    3.74    8.59
  -4 -11   0   18.37    2.30
  -4 -11   0   14.61    2.82
  -4 -11   0   20.49    3.77
  -4 -11   0   14.99   69.29
  -4 -11   0   29.55    3.07
   4  11   0   19.20    2.52
   4  11   0   17.96    2.23
   4  11   0   26.45    2.62
   4  11   0   22.14    2.37
   4  11   0   23.40    2.85
   4  11   0   15.68    3.53
   4  11   0   16.78    3.12
   4  11   0   26.27    5.25
   4  11   0   23.90    2.36
  -5 -11   0    4.29    1.28
  -5 -11   0    7.51    2.57
  -5 -11   0    6.57    8.45
  -5 -11   0    6.23    2.12
  -5 -11   0   74.71   60.68
   5  11   0    6.81    1.15
   5  11   0    5.73    2.68
   5  11   0   10.65    4.52
   5  11   0    7.60    1.46
   5  11   0    8.55    1.82
   5  11   0    7.55    1.33
   5  11   0    9.38    2.88
   5  11   0    9.15    1.64
   5  11   0    4.79    1.45
  -6 -11   0   34.06    3.74
  -6 -11   0   26.79    6.87
  -6 -11   0   34.34    3.75
  -6 -11   0    6.74   56.89
  -6 -11   0   37.36    4.96
  -6 -11   0   36.91    4.82
  -6 -11   0   34.44   11.53
   6  11   0   36.31    3.15
   6  11   0   35.01    4.42
   6  11   0   34.22    3.99
   6  11   0   31.82    3.51
   6  11   0   34.28    3.32
   6  11   0   36.81    3.22
   6  11   0   32.66    3.42
   6  11   0   34.23    6.24
  -7 -11   0    2.13    1.94
  -7 -11   0   -0.87    2.60
  -7 -11   0    2.72    2.48
  -7 -11   0   -2.25    9.01
  -7 -11   0   23.84   61.97
  -7 -11   0    1.49    5.58
  -7 -11   0    1.46    1.31
   7  11   0    2.41    1.18
   7  11   0    0.44    0.87
   7  11   0    0.71    1.06
   7  11   0    2.19    1.21
   7  11   0    3.30    2.27
   7  11   0    1.92    4.60
   7  11   0    1.18    1.24
  -8 -11   0   28.65    4.19
  -8 -11   0   31.32    3.70
  -8 -11   0   33.81    4.65
  -8 -11   0   40.30   57.50
  -8 -11   0   39.85    7.04
  -8 -11   0   18.52   10.31
  -8 -11   0   34.94    4.52
  -8 -11   0   29.72    3.16
   8  11   0   26.51    2.85
   8  11   0   26.52    3.28
   8  11   0   32.23    4.19
   8  11   0   31.72    6.60
   8  11   0   31.61    3.10
   8  11   0   34.87    3.33
   8  11   0   31.85    2.92
  -9 -11   0   13.08    1.83
  -9 -11   0   11.15    2.97
  -9 -11   0   17.66    4.12
  -9 -11   0   14.89    2.46
  -9 -11   0   31.76   73.54
  -9 -11   0    9.64    6.12
  -9 -11   0   18.18   14.25
   9  11   0   14.04    1.69
   9  11   0    8.82    1.83
   9  11   0   13.94    5.60
   9  11   0   13.19    1.89
   9  11   0    9.95    1.81
   9  11   0   12.79    2.64
 -10 -11   0    4.80    2.70
 -10 -11   0    4.67    6.09
 -10 -11   0   -0.37    4.06
 -10 -11   0    5.80    3.87
 -10 -11   0    5.05    2.01
  10  11   0    1.84    3.31
  10  11   0    2.04    1.10
  10  11   0    1.09    5.07
  10  11   0    3.47    2.27
  10  11   0    4.05    1.59
 -11 -11   0   78.23    7.71
 -11 -11   0   75.09   13.99
 -11 -11   0   82.48    6.35
 -11 -11   0   84.55    8.48
 -11 -11   0   79.07    6.83
  11  11   0   72.37   10.79
  11  11   0   77.26    6.95
  11  11   0   77.61    6.07
  11  11   0   71.31    6.79
  11  11   0   83.28    6.26
 -12 -11   0   30.56    3.20
 -12 -11   0   25.33    4.86
 -12 -11   0   28.26    3.93
 -12 -11   0   33.06    4.30
  12  11   0   13.43    6.74
  12  11   0   28.06    2.85
  12  11   0   22.72    2.57
  12  11   0   35.13    4.25
 -13 -11   0   -1.53    3.35
 -13 -11   0    9.30    4.03
 -13 -11   0    2.96    1.54
 -13 -11   0    4.57    3.06
  13  11   0    0.80    1.37
  13  11   0    8.53    2.86
  13  11   0    3.94    1.33
 -14 -11   0    7.49    1.68
 -14 -11   0   -0.77    5.46
 -14 -11   0    9.57    4.62
  14  11   0    5.15    1.95
   8 -12   0   10.42    5.56
  -8  12   0    2.23    1.83
   7 -12   0    4.13    5.08
   7 -12   0    9.21    3.25
  -7  12   0    3.54    1.89
  -7  12   0    4.63    1.22
  -7  12   0  -64.46   71.30
  -7  12   0   -3.61   15.22
   6 -12   0   50.69   11.26
   6 -12   0   44.23    9.34
   6 -12   0   45.08    5.37
  -6  12   0   83.83   80.85
  -6  12   0   47.48    3.97
  -6  12   0   48.97    6.94
  -6  12   0   43.45    9.54
  -6  12   0   53.85    6.06
  -6  12   0   53.35   18.85
   5 -12   0    1.78    2.93
   5 -12   0   -0.51    4.72
   5 -12   0   -1.69    5.31
   5 -12   0   -1.64    1.00
   5 -12   0    3.74    4.91
  -5  12   0   19.40   29.22
  -5  12   0   -1.09    1.12
  -5  12   0 -121.00   90.15
  -5  12   0    1.16    1.86
  -5  12   0    6.43    5.52
  -5  12   0    0.56    2.87
   4 -12   0    4.44    3.24
   4 -12   0    6.11    1.32
   4 -12   0    2.33    3.02
   4 -12   0    3.56    3.81
   4 -12   0   14.05    4.48
   4 -12   0    3.71    1.86
   4 -12   0   14.05    5.94
  -4  12   0   -1.55   18.51
  -4  12   0    9.41    3.07
  -4  12   0   73.08   81.08
  -4  12   0    7.47    2.00
  -4  12   0    4.23    4.81
   3 -12   0   20.98    3.50
   3 -12   0   12.12    5.27
   3 -12   0   16.48    3.00
   3 -12   0   12.06    2.21
   3 -12   0   15.93    4.10
   3 -12   0   10.53    4.07
   3 -12   0    7.05    2.07
  -3  12   0   14.08    5.02
  -3  12   0  -41.32   97.14
  -3  12   0    8.83    3.24
  -3  12   0   16.60    3.74
  -3  12   0   35.23   23.62
   2 -12   0   -2.20    4.55
  -2  12   0   17.98   23.03
  -2  12   0  145.38   93.30
   1 -12   0    1.13    1.55
   1 -12   0    1.97    4.90
   1 -12   0    3.68    2.93
   1 -12   0   -0.12    2.97
  -1  12   0    3.51    2.88
  -1  12   0    2.58    2.61
  -1  12   0 -133.35  140.76
  -1  12   0   10.17   24.35
   0 -12   0   15.55   25.93
   0 -12   0    3.65    3.35
   0 -12   0   -2.08    4.14
   0 -12   0   36.61  159.29
   0 -12   0    4.50    1.83
   0  12   0    0.80    3.62
   0  12   0    1.31    1.38
   0  12   0    3.44    3.11
   0  12   0   24.65  193.13
   0  12   0    4.64    2.77
  -1 -12   0  -71.56  132.51
  -1 -12   0    2.86    3.03
  -1 -12   0   13.43   23.14
  -1 -12   0    2.36    1.68
  -1 -12   0   -3.82    4.04
   1  12   0    2.86    1.53
   1  12   0    1.98    1.22
   1  12   0   -1.05    2.48
   1  12   0   -0.33    2.32
   1  12   0   -0.72    3.61
   1  12   0    1.15    1.15
   1  12   0   -1.22    1.42
  -2 -12   0   18.44    4.56
  -2 -12   0   42.72  113.20
  -2 -12   0   56.08   18.85
  -2 -12   0   28.38    3.27
  -2 -12   0   29.18    4.81
   2  12   0   25.97    3.36
   2  12   0   40.77    4.89
   2  12   0   26.93    2.98
   2  12   0   24.14    2.89
   2  12   0   27.64    4.07
   2  12   0   16.41    4.83
   2  12   0   24.36    3.12
  -3 -12   0   11.45    4.22
  -3 -12   0   13.53    1.57
  -3 -12   0   -0.36   13.45
  -3 -12   0    8.79    3.62
  -3 -12   0  -55.18   98.45
  -3 -12   0   12.73    2.18
   3  12   0   10.73    1.88
   3  12   0    5.62    2.86
   3  12   0   13.17    4.84
   3  12   0    8.83    2.27
   3  12   0   10.50    2.96
   3  12   0   10.57    2.12
   3  12   0   12.51    1.83
  -4 -12   0   17.18    3.79
  -4 -12   0   27.86    3.01
  -4 -12   0   19.59   12.34
  -4 -12   0  -74.87   79.00
   4  12   0   14.96    3.54
   4  12   0   22.38    2.88
   4  12   0   23.96    3.70
   4  12   0   19.13    2.53
   4  12   0   32.73    5.92
   4  12   0   27.09    3.17
   4  12   0   23.69    2.85
  -5 -12   0    4.43    2.95
  -5 -12   0    6.49    1.43
  -5 -12   0   79.37   76.80
  -5 -12   0   17.18   12.86
  -5 -12   0    9.40    4.26
  -5 -12   0    6.21    2.00
   5  12   0    3.26    3.42
   5  12   0    5.93    1.92
   5  12   0    3.73    2.47
   5  12   0    5.30    1.36
   5  12   0    7.96    5.14
   5  12   0    4.54    1.48
   5  12   0    5.19    1.52
  -6 -12   0    1.92    1.33
  -6 -12   0    2.35    2.98
  -6 -12   0  -12.34   75.04
  -6 -12   0   -0.97    5.93
  -6 -12   0    4.59    1.99
  -6 -12   0    2.41    2.81
  -6 -12   0    9.70   13.25
   6  12   0   -0.02    1.30
   6  12   0    0.29    1.35
   6  12   0   -0.12    1.10
   6  12   0    1.10    1.78
   6  12   0    1.80    2.51
   6  12   0   -0.95    1.27
   6  12   0    0.13    0.93
   6  12   0    1.13    4.97
  -7 -12   0  121.93    9.64
  -7 -12   0  107.38    8.54
  -7 -12   0  119.23   10.01
  -7 -12   0  111.85    8.93
  -7 -12   0  148.78   13.30
  -7 -12   0  145.34   19.88
  -7 -12   0   67.00   68.74
   7  12   0  115.78    8.91
   7  12   0  117.93    9.22
   7  12   0   93.56    8.72
   7  12   0   96.93    9.23
   7  12   0  120.53    8.69
   7  12   0  114.82    8.58
   7  12   0  112.02    9.46
   7  12   0  110.21   12.64
  -8 -12   0  158.73   21.43
  -8 -12   0  168.52   11.78
  -8 -12   0   86.73   56.06
  -8 -12   0  135.88   11.95
  -8 -12   0  130.87   15.01
  -8 -12   0  151.44   12.67
  -8 -12   0  154.94   11.34
   8  12   0  158.63   11.45
   8  12   0  172.65   15.01
   8  12   0  152.49   11.66
   8  12   0  144.06   11.55
   8  12   0  155.12   12.11
   8  12   0  155.33   11.96
   8  12   0  152.64   11.34
  -9 -12   0   -0.64    1.91
  -9 -12   0    1.07    3.99
  -9 -12   0    4.94    6.43
  -9 -12   0  -22.32   45.97
  -9 -12   0   14.90   10.67
  -9 -12   0    0.46    1.87
   9  12   0   -5.30    5.06
   9  12   0    0.30    1.14
   9  12   0    2.13    1.81
   9  12   0   -2.13    1.58
   9  12   0    1.45    2.28
   9  12   0    0.10    1.46
 -10 -12   0   -0.17    2.17
 -10 -12   0    0.28    3.65
 -10 -12   0   -0.72    1.45
  10  12   0   -0.35    1.80
  10  12   0   -3.10    1.73
  10  12   0    0.72    2.24
  10  12   0   -1.17    1.08
  10  12   0   -6.95    5.57
  10  12   0    0.91    1.32
 -11 -12   0   26.66    4.92
 -11 -12   0   22.83    2.45
 -11 -12   0   17.59    3.66
 -11 -12   0   14.13    7.27
  11  12   0   21.01    3.15
  11  12   0   22.84    3.53
  11  12   0   22.67    2.63
  11  12   0   18.73    2.36
 -12 -12   0   17.08    4.13
 -12 -12   0   24.11    5.06
 -12 -12   0   22.24    2.53
  12  12   0   24.15    2.72
  12  12   0   20.35    2.43
  12  12   0   26.39    3.83
 -13 -12   0   26.35    5.57
 -13 -12   0   23.10    2.50
 -13 -12   0   16.16    3.99
  13  12   0   22.52    2.66
 -14 -12   0   15.21    6.57
 -14 -12   0    4.14    3.83
 -14 -12   0    6.13    2.31
  14  12   0    5.37    1.96
   7 -13   0   17.03    6.12
  -7  13   0    8.51    1.94
   6 -13   0    1.94    7.27
  -6  13   0    7.65    3.31
  -6  13   0    7.46    1.96
  -6  13   0    8.03    2.93
  -6  13   0  -35.18   99.38
   5 -13   0   14.40    6.06
  -5  13   0  -51.28  168.71
  -5  13   0   24.55    4.02
  -5  13   0   19.62    2.09
  -5  13   0   21.63    2.79
  -5  13   0   11.78   38.38
   4 -13   0   -0.26    5.83
   4 -13   0    1.64    4.95
   4 -13   0    1.70    4.79
  -4  13   0    4.62    2.94
  -4  13   0    5.17   24.66
  -4  13   0   94.71   98.54
  -4  13   0    3.27    1.98
   3 -13   0   49.41    6.96
   3 -13   0   49.57    7.90
  -3  13   0   53.16    6.33
  -3  13   0   90.50   44.67
   2 -13   0   38.71    6.52
  -2  13   0   17.01   30.23
  -2  13   0 -140.56  110.53
   1 -13   0   29.46    4.82
   1 -13   0   52.40    9.76
  -1  13   0   49.25    8.02
  -1  13   0   51.33    6.99
   0 -13   0   -4.76    4.37
   0 -13   0    0.44    1.56
   0 -13   0   -1.28    3.37
   0  13   0    2.22    2.94
   0  13   0   -2.44    2.76
  -1 -13   0   98.08   38.45
  -1 -13   0   51.22    4.74
  -1 -13   0   64.53    8.30
  -1 -13   0   52.36    6.92
  -1 -13   0  -64.22  178.83
   1  13   0   53.59    6.25
   1  13   0   43.70    6.84
   1  13   0   57.87    6.46
  -2 -13   0   20.14   24.91
  -2 -13   0    4.07    4.53
  -2 -13   0   -3.81    2.75
  -2 -13   0   -0.68    1.68
  -2 -13   0   38.19  128.25
   2  13   0    1.29    1.61
   2  13   0   -6.60    3.62
   2  13   0    0.70    1.72
   2  13   0    0.38    1.58
   2  13   0    2.53    3.11
   2  13   0    1.41    2.65
  -3 -13   0   64.98  108.77
  -3 -13   0    8.56    3.30
  -3 -13   0   11.19    2.18
  -3 -13   0    9.40    4.48
  -3 -13   0   51.03   22.82
   3  13   0    7.40    1.70
   3  13   0   10.34    3.27
   3  13   0    9.57    4.44
   3  13   0    9.11    3.72
   3  13   0    7.88    2.01
   3  13   0    7.68    1.75
   3  13   0    4.22    1.82
  -4 -13   0   35.58   19.73
  -4 -13   0  257.17  124.22
  -5 -13   0   15.90   27.85
  -5 -13   0    3.62    3.05
  -5 -13   0   95.49  123.14
  -5 -13   0    4.42    2.04
  -5 -13   0    6.44    1.52
   5  13   0    6.24    1.74
   5  13   0   -1.19    4.56
   5  13   0    5.26    1.68
   5  13   0    6.18    2.07
   5  13   0    3.96    3.58
   5  13   0    5.38    1.68
   5  13   0    6.24    1.53
   5  13   0    5.42    2.80
  -6 -13   0   10.08   12.75
  -6 -13   0    2.67    1.45
  -6 -13   0  -21.38   73.96
  -6 -13   0    1.78    6.54
  -6 -13   0   -1.72    2.77
  -6 -13   0    0.49    1.87
   6  13   0   -1.06    1.21
   6  13   0    0.89    1.44
   6  13   0   -0.04    4.78
   6  13   0    0.45    1.50
   6  13   0   -0.38    1.47
   6  13   0    1.48    2.57
   6  13   0    0.10    1.74
  -7 -13   0   11.73    3.73
  -7 -13   0    8.65    6.74
  -7 -13   0    6.36   13.53
  -7 -13   0  -51.18   65.28
   7  13   0    5.70    2.18
   7  13   0    7.33    1.58
   7  13   0    6.57    1.97
   7  13   0    5.38    3.08
   7  13   0    3.73    4.31
   7  13   0    5.05    5.31
  -8 -13   0   53.82   62.19
  -8 -13   0   25.94    3.85
  -8 -13   0   33.99    4.72
  -8 -13   0   17.77   12.72
  -8 -13   0   32.50    3.91
  -8 -13   0   23.08    7.47
  -8 -13   0   33.56    3.32
   8  13   0   33.45    4.10
   8  13   0   26.60    6.82
   8  13   0   28.52    3.25
   8  13   0   24.95    3.48
   8  13   0   29.25    3.04
   8  13   0   26.91    4.17
  -9 -13   0   58.67   58.73
  -9 -13   0    1.24    1.57
  -9 -13   0    0.13    3.60
  -9 -13   0    3.29    2.49
  -9 -13   0   -1.06    7.00
  -9 -13   0  -17.14   11.25
   9  13   0   -4.22    6.39
   9  13   0    0.49    1.20
   9  13   0    0.16    1.38
   9  13   0    0.09    2.45
   9  13   0   -0.97    2.07
 -10 -13   0   15.46    4.50
 -10 -13   0    4.59    7.12
 -10 -13   0   12.77    2.05
 -10 -13   0   10.07    3.20
  10  13   0   14.11    4.82
  10  13   0   11.64    1.86
  10  13   0   11.65    2.89
  10  13   0    8.73   10.68
  10  13   0   11.55    1.79
 -11 -13   0    2.28    6.83
 -11 -13   0    2.20    1.64
 -11 -13   0   -0.92    3.60
 -11 -13   0    4.43    4.12
  11  13   0    1.87    2.94
  11  13   0  -18.04    8.65
  11  13   0    1.33    1.30
  11  13   0    1.92    1.42
  11  13   0    2.17    2.44
 -12 -13   0    8.31    4.93
 -12 -13   0    0.68    3.65
 -12 -13   0    0.59    1.65
  12  13   0    0.21    1.50
 -13 -13   0   14.34    6.98
 -13 -13   0    2.44    4.71
 -13 -13   0    5.67    1.70
  13  13   0    4.94    1.59
   6 -14   0   16.29    7.19
   5 -14   0   34.67    5.99
  -5  14   0   80.63  165.37
  -5  14   0   25.30    3.10
  -5  14   0   30.97    4.97
   4 -14   0   38.84    6.47
  -4  14   0   -3.02  163.04
  -4  14   0   38.90    4.03
  -4  14   0   32.14    3.03
   3 -14   0    7.37    5.17
   3 -14   0    2.75    5.06
  -3  14   0  193.05  177.39
  -3  14   0    4.87   37.11
  -3  14   0    0.50    3.21
  -3  14   0    3.24    1.88
   2 -14   0    1.51    4.76
  -2  14   0    1.72    3.25
   1 -14   0  101.54   11.52
   1 -14   0   99.53   10.17
  -1  14   0   96.65    9.35
  -1  14   0  100.14    9.74
   0 -14   0    1.76    4.08
   0 -14   0    0.62    4.67
   0 -14   0    0.57    1.66
   0  14   0    1.63    3.30
   0  14   0    2.86    3.58
  -1 -14   0   10.67    2.19
  -1 -14   0   21.56  212.78
  -1 -14   0    5.05   31.25
  -1 -14   0   10.73    3.93
  -1 -14   0   18.86    6.43
   1  14   0   12.02    3.90
   1  14   0   17.91    4.00
  -2 -14   0  -23.44  184.34
  -2 -14   0    2.57    5.31
  -2 -14   0    4.07    3.38
  -2 -14   0  -10.23   34.15
  -2 -14   0    6.87    1.98
   2  14   0    6.02    3.68
   2  14   0   -3.55    4.05
   2  14   0    5.54    2.82
  -3 -14   0    6.29    2.10
  -3 -14   0    7.10    3.69
  -3 -14   0   -2.58   24.96
  -3 -14   0  -84.93  141.04
   3  14   0    5.87    6.60
   3  14   0    2.97    1.88
   3  14   0    5.63    3.95
   3  14   0    4.66    2.06
   3  14   0    3.73    2.98
  -4 -14   0   46.46   24.97
  -4 -14   0   38.82    3.87
  -4 -14   0 -102.39  119.86
  -4 -14   0   26.19    4.60
   4  14   0   27.90    3.96
   4  14   0   35.54    5.41
   4  14   0   31.24    8.48
   4  14   0   28.68    4.48
   4  14   0   34.84    3.80
   4  14   0   29.91    3.42
  -5 -14   0   -0.37    2.11
  -5 -14   0   -1.09   20.85
  -5 -14   0  133.03  111.22
  -5 -14   0    1.45    3.16
  -5 -14   0   -3.12    6.66
   5  14   0   -1.17    1.43
   5  14   0    0.34    2.88
   5  14   0   -3.88    4.65
   5  14   0   -0.74    1.84
   5  14   0    0.75    1.74
  -6 -14   0   -1.79    7.14
  -6 -14   0   14.44   16.71
  -6 -14   0    6.19  101.86
  -6 -14   0    3.59    3.10
  -6 -14   0    5.99    2.41
  -6 -14   0    3.63    1.58
   6  14   0    3.46    5.32
   6  14   0    2.92    2.97
   6  14   0    2.71    1.85
   6  14   0    1.53    1.48
   6  14   0    2.49    2.11
   6  14   0    0.30    2.96
  -7 -14   0   40.33   16.84
  -7 -14   0   57.70    4.64
  -7 -14   0   57.81    5.49
  -7 -14   0  -55.82   85.30
  -7 -14   0   42.32    9.07
  -7 -14   0   42.03    6.02
   7  14   0   60.19    6.20
   7  14   0   46.98    8.37
   7  14   0   51.25    5.93
   7  14   0   49.20    4.81
  -8 -14   0   20.34    7.70
  -8 -14   0   22.77    3.26
  -8 -14   0   20.99    3.59
  -8 -14   0   11.97   14.30
  -8 -14   0   21.92   68.80
   8  14   0   18.85    7.69
   8  14   0   18.50    3.17
   8  14   0   16.58    3.52
   8  14   0   20.21    2.40
   8  14   0   17.08    2.50
  -9 -14   0    4.14    1.77
  -9 -14   0   -7.10    7.24
  -9 -14   0    0.43    3.25
   9  14   0    1.61    2.75
   9  14   0    0.09    1.95
   9  14   0    1.44    1.60
   9  14   0   -6.35    8.11
   9  14   0   -2.42    3.13
 -10 -14   0    4.43    3.75
 -10 -14   0    3.38    1.85
 -10 -14   0    3.25    7.34
  10  14   0    4.34    1.67
  10  14   0   -0.72    1.73
  10  14   0   -4.97    8.58
  10  14   0    4.00    2.94
 -11 -14   0   44.54    3.98
 -11 -14   0   25.96    4.80
 -11 -14   0   17.07    8.25
  11  14   0   39.46    3.80
  11  14   0   50.86    6.07
 -12 -14   0   10.89    2.23
 -12 -14   0    0.73    5.26
  12  14   0    7.83    1.89
   4 -15   0   10.08    9.09
  -4  15   0   -0.16    4.38
   3 -15   0    7.81    5.75
   3 -15   0    2.38    5.34
  -3  15   0    3.34    3.27
  -3  15   0    3.35    1.91
   2 -15   0    2.25    4.91
   2 -15   0    0.44    4.94
  -2  15   0    0.69    3.83
  -2  15   0    2.74    2.43
   1 -15   0   20.45    5.60
   1 -15   0   31.10    7.06
  -1  15   0   17.64    4.21
   0 -15   0   17.39    6.17
   0 -15   0   14.86    4.53
   0  15   0   25.42    5.18
   0  15   0   14.56    4.16
  -1 -15   0   12.31    5.63
   1  15   0   20.36    4.40
   1  15   0    9.18    4.03
  -2 -15   0    5.01   36.17
  -2 -15   0    0.26    3.55
  -2 -15   0 -107.48  250.43
  -2 -15   0    1.85    2.40
   2  15   0    5.63    3.90
   2  15   0   -0.16    4.38
  -3 -15   0  -77.61  187.42
  -3 -15   0   -8.42   31.49
   3  15   0   -4.80    5.22
   3  15   0   17.00    4.04
  -4 -15   0   18.84    7.11
  -4 -15   0  250.18  153.35
  -4 -15   0   -1.97   33.46
  -4 -15   0   18.99    4.24
  -4 -15   0   28.94    6.29
   4  15   0   28.43    5.14
   4  15   0    9.71    5.58
   4  15   0   24.51    4.63
  -5 -15   0   35.79   26.88
  -5 -15   0   30.76    7.56
  -5 -15   0  428.56  154.92
  -5 -15   0   15.81    4.81
  -5 -15   0   34.67    4.80
   5  15   0   34.15    3.67
   5  15   0   12.93    6.32
   5  15   0   20.35    3.55
  -6 -15   0  -10.91   18.16
  -6 -15   0   -1.30    3.15
  -6 -15   0    2.73    3.35
  -6 -15   0   -3.84    6.80
  -6 -15   0  -42.43  110.52
   6  15   0   -0.22    3.47
   6  15   0   -3.91    2.02
   6  15   0   -4.86    6.52
   6  15   0    4.36    2.02
   6  15   0   -0.62    1.55
  -7 -15   0   12.49    3.64
  -7 -15   0  112.93   99.66
  -7 -15   0   17.42    7.27
  -7 -15   0   19.01   18.06
  -7 -15   0   12.86    3.40
   7  15   0   14.82    3.62
   7  15   0   10.57    2.77
   7  15   0   10.50    2.25
   7  15   0    3.64    3.46
   7  15   0    4.44    8.22
  -8 -15   0  -56.00   89.41
  -8 -15   0   25.29   18.08
  -8 -15   0   10.97   10.26
  -8 -15   0   19.24    4.14
   8  15   0   15.54    3.42
   8  15   0   16.71    3.78
   8  15   0    3.92   10.85
   8  15   0   18.51    2.58
   8  15   0   11.41    3.38
  -9 -15   0   11.34    8.04
  -9 -15   0   15.32    5.52
  -9 -15   0   20.15    2.68
   9  15   0    3.78   12.39
   9  15   0   15.89    3.89
   9  15   0   10.08    2.31
 -10 -15   0    4.50    3.58
 -10 -15   0    1.76    6.86
 -10 -15   0    8.94    3.56
  10  15   0    4.47    3.37
  10  15   0    5.48    2.03
 -11 -15   0   -1.35    5.15
  -2  16   0    0.02    2.58
   1 -16   0   54.64    7.10
  -1  16   0   44.86    4.53
  -1  16   0   55.94    7.10
   0 -16   0    0.82    4.22
   0  16   0    2.80    3.63
  -1 -16   0   10.73    5.01
   1  16   0   17.56    4.55
   1  16   0   11.87    4.92
  -2 -16   0   -1.76    6.62
  -2 -16   0   -0.94    4.04
   2  16   0   -0.47    4.47
   2  16   0    5.65    4.30
  -3 -16   0 -288.62  319.30
  -3 -16   0  -91.75   62.40
  -3 -16   0    4.08    6.67
  -3 -16   0    5.06    3.91
   3  16   0    5.37    4.76
   3  16   0    5.95    4.66
  -4 -16   0    3.90    6.63
  -4 -16   0  -24.17   49.74
  -4 -16   0 -435.91  260.23
  -4 -16   0    3.46    3.83
  -4 -16   0    2.24    3.55
   4  16   0    3.51    3.46
  -5 -16   0   -2.22    4.23
  -5 -16   0  211.76  191.86
  -5 -16   0   -1.78    5.67
  -5 -16   0   11.95   37.71
  -5 -16   0    1.31    3.45
   5  16   0   -4.99    3.89
  -6 -16   0    7.65   26.98
  -6 -16   0    3.98    6.44
  -6 -16   0    0.98    3.24
  -6 -16   0    4.13    3.52
  -6 -16   0  120.69  174.66
   6  16   0   -1.58    5.16
  -7 -16   0  289.71  132.63
  -7 -16   0  -17.72   23.56
  -8 -16   0    7.83    2.76
  -8 -16   0    7.73    7.21
   8  16   0   14.81    5.25
   8  16   0   11.99    3.58
  -9 -16   0    6.24    9.40
  -9 -16   0   11.13    4.14
   9  16   0   16.63    4.66
  -1 -17   0   -0.53    6.23
  -2 -17   0   17.12    6.21
  -2 -17   0   40.07    7.81
  -3 -17   0    5.78    6.89
  -3 -17   0    0.36    5.44
   3  17   0   -2.09    5.18
  -4 -17   0    7.42    5.66
   4  17   0   14.78    5.57
  -5 -17   0   20.96    6.74
   5  17   0   25.76    5.97
  -6 -17   0   12.39    6.15
   6  17   0    5.32    4.31
  -5 -17   1   -1.43    6.20
  -4 -17   1    9.00    8.19
  -3 -17   1   -0.85    5.25
   8  16  -1    8.75    5.66
  -8 -16   1    7.05   11.45
  -8 -16   1    4.88    3.51
   7  16  -1   33.99    5.63
  -7 -16   1   40.05    8.72
  -6 -16   1   -2.87    6.29
  -6 -16   1   17.47   27.68
  -6 -16   1    5.90    5.27
  -6 -16   1  108.19  185.98
   5  16  -1   -1.12    3.68
  -5 -16   1    3.74    4.01
  -5 -16   1  -28.76   38.51
  -5 -16   1    0.39    3.50
  -5 -16   1  -62.40  187.69
  -5 -16   1    1.24    6.64
  -4 -16   1 -209.28  215.61
  -4 -16   1    0.14   46.85
  -4 -16   1    9.37    7.10
   3  16  -1   -5.03    5.94
   3  16  -1    1.16    4.23
  -3 -16   1   -0.38    6.61
  -3 -16   1    3.64    4.15
  -3 -16   1  107.56   85.82
  -3 -16   1  -23.99  601.40
   2  16  -1    0.54    4.86
   2  16  -1    0.69    3.82
  -2 -16   1    0.81    4.05
  -2 -16   1    5.61    6.02
   1  16  -1    3.54    4.55
   1  16  -1    3.72    4.14
  -1 -16   1    2.27    4.58
   0  16  -1    0.17    4.58
   0 -16   1   -0.79    6.23
  -1  16  -1   14.91    2.83
  -1  16  -1    8.73    4.11
   1 -16   1   18.59    7.80
  10  15  -1   33.65    4.95
  10  15  -1   30.52    3.89
 -10 -15   1   13.32    4.32
   9  15  -1   26.73    2.97
   9  15  -1   27.31    4.16
  -9 -15   1   13.74    4.16
  -9 -15   1   26.47    8.43
   8  15  -1   17.64    2.58
   8  15  -1   20.82    4.43
   8  15  -1   -7.73   11.09
  -8 -15   1   25.30   17.98
  -8 -15   1   10.91    7.81
  -8 -15   1   98.81   89.79
  -8 -15   1   11.96    7.21
   7  15  -1   -0.33    3.08
   7  15  -1   -8.75    8.78
   7  15  -1    7.01    2.16
  -7 -15   1    3.75    3.51
  -7 -15   1    1.15    3.17
  -7 -15   1  -11.13   19.28
  -7 -15   1  -83.10  115.88
   6  15  -1    0.36    1.93
   6  15  -1    1.84    3.02
  -6 -15   1   -0.86    3.17
  -6 -15   1    2.65    3.39
  -6 -15   1    6.28    6.58
  -6 -15   1  112.15  125.44
  -6 -15   1  -26.18   22.04
   5  15  -1   18.71    3.81
   5  15  -1    5.19    6.25
   5  15  -1   22.08    3.24
  -5 -15   1   14.99    3.93
  -5 -15   1  -24.10   25.92
  -5 -15   1   10.32    7.29
  -5 -15   1   18.83    3.59
  -5 -15   1   41.57  149.15
   4  15  -1    3.03    5.50
   4  15  -1    1.84    4.49
  -4 -15   1    3.33    2.82
  -4 -15   1    7.64   33.16
  -4 -15   1   86.87  158.75
  -4 -15   1    0.92    5.93
  -4 -15   1    0.55    6.53
   3  15  -1    9.74    4.36
   3  15  -1   10.90    4.36
  -3 -15   1   10.24    6.87
  -3 -15   1   12.17    2.80
  -3 -15   1   16.94   39.02
  -3 -15   1    6.73  221.17
   2  15  -1    4.26    4.31
   2  15  -1   -3.05    3.88
  -2 -15   1 -182.82  303.26
  -2 -15   1    2.57   37.83
  -2 -15   1    5.81    5.80
   1  15  -1   15.99    4.84
   1  15  -1   14.68    4.18
  -1 -15   1   15.09    4.34
   0  15  -1   36.14    5.50
   0  15  -1   42.84    6.22
   0 -15   1   27.98    7.11
   0 -15   1   38.73    6.22
  -1  15  -1    2.18    3.40
   1 -15   1    2.02    4.42
   1 -15   1    4.46    5.80
  -2  15  -1    2.88    3.32
  -2  15  -1    3.61    1.91
   2 -15   1    0.83    4.91
   2 -15   1    4.54    5.88
  -3  15  -1   10.98    3.60
  -3  15  -1    9.87    2.47
   3 -15   1   14.13    6.68
   4 -15   1   23.64    8.77
  12  14  -1    4.82    2.36
 -12 -14   1   -0.07    3.26
  11  14  -1    2.87    1.69
 -11 -14   1    5.33    3.49
 -11 -14   1    8.24    1.92
  10  14  -1    3.71    2.28
  10  14  -1    6.05    3.04
 -10 -14   1    1.55    1.92
 -10 -14   1    0.55    4.22
 -10 -14   1   -0.83    8.85
   9  14  -1    0.94    1.64
   9  14  -1   -1.04    3.55
   9  14  -1    1.49    2.91
   9  14  -1    0.71    2.62
   9  14  -1  -14.12    8.35
  -9 -14   1    3.27    1.81
  -9 -14   1    2.22    3.64
  -9 -14   1    5.76   11.13
   8  14  -1  -13.40    7.35
   8  14  -1    3.23    2.13
   8  14  -1   -0.83    2.57
   8  14  -1    4.44    4.46
   8  14  -1    0.99    1.87
  -8 -14   1   28.80   72.00
  -8 -14   1    2.87    1.76
  -8 -14   1    0.09    2.50
  -8 -14   1    1.62    6.94
  -8 -14   1    7.54    4.83
  -8 -14   1   -1.94   13.78
   7  14  -1   34.50    3.64
   7  14  -1   34.37    4.79
   7  14  -1   30.57    7.97
   7  14  -1   48.32    3.97
   7  14  -1   40.12    4.66
  -7 -14   1   40.65    4.79
  -7 -14   1   20.80    4.37
  -7 -14   1    4.08   84.82
  -7 -14   1   37.00    8.03
  -7 -14   1   37.14    5.31
  -7 -14   1   45.43   17.36
   6  14  -1    6.64    2.62
   6  14  -1   10.10    2.15
   6  14  -1    2.29    5.89
   6  14  -1    5.56    3.14
   6  14  -1    9.68    1.95
  -6 -14   1    7.21    3.27
  -6 -14   1    9.11    2.82
  -6 -14   1   17.81   17.79
  -6 -14   1    2.42    6.60
  -6 -14   1    9.83  123.50
  -6 -14   1   13.12    1.89
   5  14  -1   -1.49    1.44
   5  14  -1    2.85    1.84
   5  14  -1   -5.41    4.78
   5  14  -1    3.14    2.87
   5  14  -1   -1.54    1.90
  -5 -14   1    3.43    2.27
  -5 -14   1   -0.57    2.99
  -5 -14   1  -21.80  111.97
  -5 -14   1   24.87   23.25
  -5 -14   1    2.89    7.87
   4  14  -1    6.51    3.19
   4  14  -1    6.08    2.13
   4  14  -1   12.05    5.33
   4  14  -1   13.38    4.28
   4  14  -1    9.30    2.23
  -4 -14   1    9.01    2.33
  -4 -14   1  -31.53  129.91
  -4 -14   1   61.85   27.87
  -4 -14   1   10.62    3.52
   3  14  -1   -4.96    4.22
   3  14  -1    3.96    2.95
   3  14  -1    2.49    3.97
  -3 -14   1    2.13    3.16
  -3 -14   1    2.98    2.06
  -3 -14   1   -3.34   25.72
  -3 -14   1   11.93  149.25
   2  14  -1   13.35    3.98
   2  14  -1    3.95    4.44
   2  14  -1   16.11    3.78
  -2 -14   1   -6.63  189.07
  -2 -14   1   12.03    3.77
  -2 -14   1  -13.03   32.04
  -2 -14   1   11.50    2.28
  -2 -14   1   13.24    5.59
   1  14  -1    2.89    3.38
   1  14  -1    5.52    3.34
  -1 -14   1    1.20    1.72
  -1 -14   1    5.66    3.66
  -1 -14   1    8.33    5.21
   0  14  -1    7.82    3.63
   0  14  -1    2.86    3.48
   0 -14   1    4.00    3.77
   0 -14   1    0.76    4.82
  -1  14  -1   72.52    9.66
  -1  14  -1   73.40    7.63
   1 -14   1   62.60    8.47
   1 -14   1   65.41    8.24
   2 -14   1    0.62    4.29
   2 -14   1   -0.04    5.79
  -3  14  -1   86.38   41.88
  -3  14  -1  223.64  198.51
  -3  14  -1   92.85    7.66
  -3  14  -1   93.16    8.83
   3 -14   1   89.35   10.61
   3 -14   1  115.46   11.78
  -4  14  -1 -305.24  170.32
  -4  14  -1   18.85   36.14
  -4  14  -1   10.38    4.38
  -4  14  -1   12.27    2.85
  -5  14  -1  132.44  188.18
  -5  14  -1   40.36   48.47
 -13 -13   1   28.89    4.95
  12  13  -1    1.62    1.51
 -12 -13   1   -0.94    1.65
 -12 -13   1   -1.79    3.33
 -12 -13   1    7.61    4.91
  11  13  -1    4.81    1.68
  11  13  -1    4.56    1.58
  11  13  -1  -15.23   12.34
  11  13  -1    8.31    3.10
  11  13  -1    3.87    2.82
 -11 -13   1   10.46    1.87
 -11 -13   1   11.97    4.75
 -11 -13   1    3.89    3.81
  10  13  -1   -3.93    8.08
  10  13  -1   18.63    2.22
  10  13  -1   19.41    3.21
  10  13  -1   12.91    2.63
 -10 -13   1   19.14    4.63
 -10 -13   1   24.25    8.71
 -10 -13   1   15.77    2.19
 -10 -13   1   12.09    3.94
   9  13  -1    2.95    2.56
   9  13  -1    1.63    1.47
   9  13  -1   -3.16    6.78
   9  13  -1    1.74    1.29
   9  13  -1    1.15    2.14
  -9 -13   1    1.64    2.74
  -9 -13   1   -0.32    7.37
  -9 -13   1   14.40   11.51
  -9 -13   1  -17.31   51.76
  -9 -13   1    0.98    1.55
  -9 -13   1   -0.58    7.05
   8  13  -1    3.48    1.50
   8  13  -1    4.43    2.17
   8  13  -1    0.78    6.21
   8  13  -1    6.73    2.91
   8  13  -1    1.89    1.32
   8  13  -1   -2.98    2.27
  -8 -13   1   -3.29   11.64
  -8 -13   1    2.27    2.49
  -8 -13   1    5.09    2.42
  -8 -13   1   61.50   62.92
  -8 -13   1    6.22    3.45
  -8 -13   1    3.12    1.59
   7  13  -1   -0.30    2.63
   7  13  -1    0.42    1.44
   7  13  -1   -1.63    1.86
   7  13  -1    1.41    1.51
   7  13  -1    1.52    1.31
   7  13  -1   -2.61    1.52
  -7 -13   1    3.71    6.47
  -7 -13   1   -0.91   12.63
  -7 -13   1   -0.02    1.48
  -7 -13   1    8.04   71.18
  -7 -13   1   -1.77    2.08
  -7 -13   1    0.69    2.69
   6  13  -1   17.52    4.30
   6  13  -1   24.38    3.36
   6  13  -1   15.38    2.70
   6  13  -1   13.82    5.65
   6  13  -1   18.96    2.26
   6  13  -1   15.31    2.40
  -6 -13   1   25.06    6.89
  -6 -13   1   54.30   17.33
  -6 -13   1   27.33    7.57
  -6 -13   1  190.58  109.34
  -6 -13   1   13.74    4.42
   5  13  -1   21.56    6.00
   5  13  -1   29.04    4.04
   5  13  -1   21.23    2.79
   5  13  -1   23.34    3.15
   5  13  -1   21.55    3.23
   5  13  -1   31.60    4.86
   5  13  -1   23.87    2.75
   5  13  -1   20.32    2.99
  -5 -13   1   23.21    4.11
  -5 -13   1   40.16   20.41
  -5 -13   1   24.12    3.03
  -5 -13   1   -2.06  100.81
  -5 -13   1   22.11    2.85
   4  13  -1    6.18    1.71
   4  13  -1    8.85    1.90
   4  13  -1    5.93    1.62
   4  13  -1    8.69    2.89
   4  13  -1   12.18    3.65
   4  13  -1    3.48    1.70
   4  13  -1   11.36    2.22
   4  13  -1    9.87    4.99
  -4 -13   1   10.76    3.50
  -4 -13   1    9.84    2.17
  -4 -13   1  -19.49   95.79
  -4 -13   1   31.48   18.56
  -4 -13   1    5.79    1.95
  -3 -13   1   26.44   24.98
  -3 -13   1   36.45  147.25
  -2 -13   1  185.88  222.48
  -1 -13   1  130.20  188.17
  -1 -13   1   29.89   30.78
   0  13  -1    7.32    3.08
   0  13  -1    9.79    3.36
   0 -13   1    7.12    3.60
   0 -13   1    2.67    5.32
   0 -13   1    8.50    1.94
  -1  13  -1   28.08    4.61
  -1  13  -1   28.90    4.43
   1 -13   1   30.65    5.25
   1 -13   1   14.01    6.04
  -2  13  -1   -8.95   31.04
  -2  13  -1 -110.73  142.83
  -3  13  -1  -87.63  109.91
  -3  13  -1  -11.79   25.99
  -3  13  -1    4.99    2.97
   3 -13   1   -0.84    3.91
   3 -13   1   -4.61    4.34
  -4  13  -1   26.52   24.03
  -4  13  -1   -0.84    1.04
  -4  13  -1    0.66    2.97
  -4  13  -1 -102.74  109.76
  -4  13  -1    1.58    1.97
   4 -13   1    1.83    5.46
   4 -13   1   -1.74    4.26
  -5  13  -1  -40.67  129.40
  -5  13  -1   11.58   25.22
   5 -13   1   26.21    6.06
  -6  13  -1    6.87    2.11
  -6  13  -1 -183.54  208.98
  -6  13  -1  -10.29   24.11
   6 -13   1    8.18    5.23
  -7  13  -1   -1.58    1.77
   7 -13   1   -0.01    5.09
  13  12  -1    3.93    1.51
 -13 -12   1    5.09    1.72
 -13 -12   1    0.45    3.64
 -13 -12   1    3.59    7.20
  12  12  -1    0.24    1.47
  12  12  -1    1.04    1.34
  12  12  -1    4.00    3.67
 -12 -12   1    1.04    1.56
 -12 -12   1    0.34    3.89
 -12 -12   1    1.23    4.37
  11  12  -1   18.52    7.86
  11  12  -1   45.57    5.01
  11  12  -1   34.80    3.39
  11  12  -1   42.67    4.74
 -11 -12   1   43.03    5.77
  10  12  -1   -1.04    6.41
  10  12  -1    5.89    1.75
  10  12  -1    4.49    2.48
  10  12  -1    7.25    1.62
 -10 -12   1    6.07    2.83
 -10 -12   1   10.04    4.25
 -10 -12   1    1.81    6.89
 -10 -12   1    6.84    1.65
   9  12  -1   12.88    2.85
   9  12  -1   12.50    2.44
   9  12  -1   13.08    1.93
   9  12  -1   14.52    3.24
   9  12  -1   12.42    1.78
   9  12  -1    7.54    6.15
  -9 -12   1   17.18    2.84
  -9 -12   1   19.93   47.54
  -9 -12   1   11.40    3.96
  -9 -12   1    6.34    6.93
  -9 -12   1    2.81   10.28
  -9 -12   1   11.55    1.84
   8  12  -1    1.16    1.42
   8  12  -1    4.02    5.38
   8  12  -1    2.39    1.75
   8  12  -1    1.90    2.53
  -8 -12   1    3.78    2.59
  -8 -12   1   10.27    6.43
  -8 -12   1    4.70    2.10
  -8 -12   1    8.28   10.89
  -8 -12   1  -54.26   52.39
  -8 -12   1    2.92    1.41
  -8 -12   1    5.75    3.52
   7  12  -1    0.37    0.96
   7  12  -1   -0.64    1.15
   7  12  -1   -0.50    1.70
   7  12  -1   -0.58    1.46
   7  12  -1   -2.04    4.94
   7  12  -1   -0.84    2.43
   7  12  -1    0.00    1.32
   7  12  -1   -1.02    1.34
  -7 -12   1    0.47    3.13
  -7 -12   1 -140.16  148.77
  -7 -12   1   10.75   21.99
  -7 -12   1    0.96    1.93
  -7 -12   1    1.20    1.39
  -7 -12   1    0.22    2.58
  -7 -12   1   -3.47    5.96
   6  12  -1   59.99    5.26
   6  12  -1   61.62    9.20
   6  12  -1   58.16    5.27
   6  12  -1   65.46    6.28
   6  12  -1   57.05    4.95
   6  12  -1   71.81    5.76
   6  12  -1   63.92    5.09
   6  12  -1   59.35    4.94
  -6 -12   1   71.88   10.41
  -6 -12   1   32.15   79.32
  -6 -12   1   53.09   14.67
  -6 -12   1   52.10    6.53
  -6 -12   1   63.41    5.41
  -6 -12   1   63.44    6.68
  -6 -12   1   51.80    4.95
   5  12  -1  169.30   12.41
   5  12  -1  172.32   13.25
   5  12  -1  165.98   12.56
   5  12  -1  164.18   13.68
   5  12  -1  156.65   12.39
   5  12  -1  165.28   12.67
   5  12  -1  181.04   12.90
   5  12  -1  178.91   15.42
   5  12  -1  166.25   12.48
  -5 -12   1  169.19   13.67
  -5 -12   1  157.17   12.29
  -5 -12   1  181.82   12.70
  -5 -12   1  202.57   25.89
  -5 -12   1  446.93  116.91
  -5 -12   1  150.05   13.11
  -4 -12   1   86.50   89.86
   3  12  -1  126.90   10.65
   3  12  -1  127.76   12.07
   3  12  -1  121.79   10.03
   3  12  -1  124.43    9.58
   3  12  -1  129.63    9.52
   3  12  -1  113.85    9.25
   3  12  -1  112.60    9.18
   3  12  -1   97.96   10.27
  -3 -12   1  129.95    9.35
  -3 -12   1  129.11   10.72
  -3 -12   1  116.37   11.51
  -3 -12   1   95.67  102.12
   2  12  -1   41.87    4.40
   2  12  -1   43.72    4.45
   2  12  -1   43.03    4.05
   2  12  -1   56.10    7.82
   2  12  -1   40.97    5.37
  -2 -12   1   50.79    4.31
  -2 -12   1    8.15  111.90
  -2 -12   1   53.51    7.11
  -2 -12   1   40.85   18.99
  -2 -12   1   38.91    6.15
   1  12  -1   -0.48    2.49
   1  12  -1    1.67    2.40
   1  12  -1    0.06    0.98
   1  12  -1   -0.35    4.05
   1  12  -1   -1.17    1.37
  -1 -12   1    2.44    4.38
  -1 -12   1    2.79    3.57
  -1 -12   1    5.93   24.12
  -1 -12   1    2.45    1.67
  -1 -12   1  111.71  141.29
   0  12  -1   43.56    5.10
   0  12  -1   26.41    5.37
   0  12  -1   44.24    7.87
   0  12  -1   40.33    5.54
   0 -12   1   37.41    3.54
   0 -12   1   27.93    4.70
   0 -12   1   28.24   30.96
   0 -12   1  -88.31  178.36
   0 -12   1   39.84    6.62
  -1  12  -1    2.23    2.73
  -1  12  -1  -97.85  114.01
  -1  12  -1   11.83   19.97
  -1  12  -1   -1.05    2.60
   1 -12   1   -1.86    1.37
   1 -12   1   -0.14    2.66
   1 -12   1    1.84    3.28
   1 -12   1   -0.52    4.02
  -2  12  -1   -9.80  135.11
  -2  12  -1   40.08    4.85
  -2  12  -1   41.88    5.35
  -2  12  -1   46.26   31.45
   2 -12   1   25.98    3.46
   2 -12   1   36.64    5.05
   2 -12   1   38.61    3.49
   2 -12   1   37.31    5.75
   2 -12   1   44.01    6.67
  -3  12  -1   48.86    6.46
  -3  12  -1   23.64   20.92
  -3  12  -1   60.34    6.48
  -3  12  -1   96.58  105.67
   3 -12   1   35.16    4.35
   3 -12   1   43.63    7.19
   3 -12   1   52.08    7.58
   3 -12   1   53.21    6.27
  -4  12  -1 -186.68  108.52
  -4  12  -1   25.57   22.38
   4 -12   1   15.56    4.85
   4 -12   1   13.90    4.73
  -5  12  -1    5.98    2.94
  -5  12  -1  -59.07   89.57
  -5  12  -1   21.78   18.06
  -5  12  -1    3.60    1.22
  -5  12  -1    6.19    2.02
   5 -12   1    7.18    4.34
   5 -12   1    1.54    2.75
   5 -12   1    3.74    3.07
   5 -12   1    1.10    5.52
  -6  12  -1 -183.01   82.17
  -6  12  -1   -0.76    1.26
  -6  12  -1  -10.27   15.58
  -6  12  -1   -0.99    1.78
  -6  12  -1   -1.42    2.85
   6 -12   1   -1.29    2.88
   6 -12   1   -1.99    4.93
   6 -12   1   -5.03    2.05
   6 -12   1   -2.15    4.24
  -7  12  -1  -94.83   74.50
  -7  12  -1   11.99   15.39
  -7  12  -1   21.87    2.78
   7 -12   1   22.09    4.05
   7 -12   1   31.66    6.71
  -8  12  -1   -0.13    2.24
   8 -12   1    1.93    4.29
   8 -12   1    3.14    9.66
  14  11  -1    8.28    1.89
 -14 -11   1   15.03    1.94
 -14 -11   1   17.77    4.68
  13  11  -1   11.49    2.85
 -13 -11   1   15.72    6.22
 -13 -11   1   13.14    3.43
 -13 -11   1   10.90    1.99
 -13 -11   1    8.24    4.57
  12  11  -1   19.35    4.19
  12  11  -1   18.11    2.15
  12  11  -1   -3.02    8.02
 -12 -11   1   19.98    2.34
 -12 -11   1   22.46    3.85
 -12 -11   1   21.51    4.46
 -12 -11   1   11.28    3.73
  11  11  -1    1.44    5.70
  11  11  -1    0.42    1.30
  11  11  -1   -0.29    1.31
  11  11  -1   -0.43    2.02
 -11 -11   1    0.58    2.52
 -11 -11   1   -6.64    6.42
 -11 -11   1   -0.33    1.42
 -11 -11   1   -0.41    2.79
 -11 -11   1   -0.07    3.77
  10  11  -1    2.17    1.09
  10  11  -1   -0.30    1.60
  10  11  -1    1.32    1.35
  10  11  -1    6.05    8.48
  10  11  -1    3.51    2.30
 -10 -11   1    5.27    3.88
 -10 -11   1    0.84    2.73
 -10 -11   1    2.76    1.43
 -10 -11   1   -0.32    2.02
 -10 -11   1   -3.62    6.09
   9  11  -1   -0.60    1.40
   9  11  -1    3.37    5.14
   9  11  -1    0.61    1.03
   9  11  -1    1.71    1.32
   9  11  -1    0.40    1.32
   9  11  -1    1.90    2.12
  -9 -11   1    3.18    9.09
  -9 -11   1    6.40    3.37
  -9 -11   1   -6.32   43.80
  -9 -11   1   -0.63    1.81
  -9 -11   1    1.47    2.44
  -9 -11   1   -2.13    5.81
  -9 -11   1   -0.19    1.37
   8  11  -1   22.18    2.79
   8  11  -1   20.83    5.99
   8  11  -1   16.56    2.14
   8  11  -1   17.68    2.12
   8  11  -1   18.42    2.17
   8  11  -1   19.53    2.97
   8  11  -1   14.21    2.11
  -8 -11   1   21.74    2.76
  -8 -11   1   13.36    3.02
  -8 -11   1   17.54    2.09
  -8 -11   1   15.14    9.90
  -8 -11   1   11.57    2.87
  -8 -11   1   34.79   61.26
  -8 -11   1   14.00    3.63
  -8 -11   1    7.89    5.97
   7  11  -1    4.94    1.40
   7  11  -1    7.48    5.76
   7  11  -1    6.23    1.30
   7  11  -1    3.44    1.44
   7  11  -1    3.49    1.07
   7  11  -1    4.16    2.40
   7  11  -1    2.88    1.30
  -7 -11   1    3.55    2.63
  -7 -11   1   60.17   64.13
  -7 -11   1    7.12    3.00
  -7 -11   1   -1.20    9.32
  -7 -11   1   11.13   10.79
  -7 -11   1    5.01    1.46
  -7 -11   1    4.52    1.92
   6  11  -1    2.18    1.32
   6  11  -1    2.07    1.27
   6  11  -1    4.55    4.96
   6  11  -1    0.90    1.32
   6  11  -1    4.26    2.25
   6  11  -1    0.58    0.93
  -6 -11   1   -0.98    8.78
  -6 -11   1    3.15    2.83
  -6 -11   1    0.62    5.42
  -6 -11   1    2.37    1.22
  -6 -11   1  -38.04   53.96
  -6 -11   1    0.47    1.74
   5  11  -1   39.39    4.18
   5  11  -1   39.67    3.51
   5  11  -1   39.60    3.73
   5  11  -1   39.29    3.52
   5  11  -1   43.30    4.03
   5  11  -1   48.99    6.96
   5  11  -1   33.83    3.63
   5  11  -1   36.49    4.77
  -5 -11   1   33.05    5.53
  -5 -11   1   25.06   11.02
  -5 -11   1   70.94   59.16
  -5 -11   1   33.98    5.12
  -5 -11   1   45.40    4.10
  -5 -11   1   46.34    3.67
   4  11  -1  148.67   11.18
   4  11  -1  176.78   14.01
   4  11  -1  149.84   10.80
   4  11  -1  152.93   10.94
   4  11  -1  151.22   10.84
   4  11  -1  137.65   11.51
   4  11  -1  136.52   10.86
   4  11  -1  157.07   11.10
  -4 -11   1  168.48   73.77
  -4 -11   1  121.49   11.44
  -4 -11   1  115.42   11.87
  -4 -11   1  158.28   10.71
   3  11  -1   17.92    5.10
   3  11  -1   22.16    2.66
   3  11  -1   28.11    3.98
   3  11  -1   26.80    2.73
   3  11  -1   25.37    3.18
   3  11  -1   22.34    2.52
  -3 -11   1   20.56    2.68
  -3 -11   1   37.32   16.02
  -3 -11   1   15.01    4.51
  -3 -11   1   20.35    2.45
  -3 -11   1   98.97   76.75
   2  11  -1  128.29    9.84
   2  11  -1  130.53   11.49
   2  11  -1  119.01    8.89
   2  11  -1  119.57    9.00
   2  11  -1  116.01    8.90
   2  11  -1  121.22   10.08
   2  11  -1  121.60    9.19
   2  11  -1  111.16    9.19
  -2 -11   1   24.94   89.80
  -2 -11   1  125.07    9.08
  -2 -11   1   96.00   18.51
  -2 -11   1  106.28    8.64
  -2 -11   1  109.68   10.73
   1  11  -1   10.73    1.77
   1  11  -1   17.17    4.46
   1  11  -1   13.02    1.92
   1  11  -1    5.54    2.59
   1  11  -1   10.34    1.59
   1  11  -1   10.32    1.81
   1  11  -1   13.45    3.24
  -1 -11   1    5.63   12.26
  -1 -11   1   11.99  113.30
  -1 -11   1    9.84    4.65
  -1 -11   1   16.21    2.09
   0  11  -1  469.06   33.28
   0  11  -1  474.52   51.78
   0  11  -1  467.30   34.62
   0  11  -1  378.98  149.77
   0  11  -1  474.09   33.42
   0 -11   1  395.52   33.52
   0 -11   1  530.11   34.57
   0 -11   1  490.56   33.39
   0 -11   1 1135.41  183.57
   0 -11   1  448.82   47.21
   0 -11   1  409.85   33.88
  -1  11  -1  160.79   13.76
  -1  11  -1  175.63   14.10
  -1  11  -1   68.84  104.28
  -1  11  -1  194.92   33.25
  -1  11  -1  174.51   13.56
   1 -11   1  179.56   14.02
   1 -11   1  153.54   14.07
   1 -11   1  189.74   12.89
   1 -11   1  180.13   12.77
   1 -11   1  168.11   13.33
   1 -11   1  168.39   13.61
   1 -11   1  172.13   12.89
  -2  11  -1   27.06   20.08
  -2  11  -1   26.17    3.66
  -2  11  -1   30.00    4.86
  -2  11  -1    0.31  109.84
  -2  11  -1   29.86    4.38
   2 -11   1   23.96    4.33
   2 -11   1   18.12    4.72
   2 -11   1   23.62    3.91
   2 -11   1   23.37    4.49
   2 -11   1   23.62    2.68
   2 -11   1   27.29    2.85
   2 -11   1   20.99    3.07
  -3  11  -1   20.54    3.33
  -3  11  -1   15.00   13.16
  -3  11  -1   31.89   79.56
  -3  11  -1   17.20    3.34
  -3  11  -1    9.27    4.77
  -3  11  -1   11.33    4.21
   3 -11   1   12.91    2.90
   3 -11   1   12.23    4.78
   3 -11   1   15.03    3.87
   3 -11   1   11.41    3.82
   3 -11   1   14.22    2.03
   3 -11   1    8.78    2.89
   3 -11   1   11.36    1.75
   3 -11   1   13.43    3.35
  -4  11  -1   10.09    3.17
  -4  11  -1    8.13   16.09
  -4  11  -1    8.76    4.73
  -4  11  -1   11.54    4.65
  -4  11  -1   52.28   83.99
   4 -11   1    9.84    3.91
   4 -11   1   10.30    1.61
   4 -11   1    2.83    3.55
   4 -11   1   14.59    3.57
   4 -11   1   10.02    2.80
   4 -11   1    4.96    5.14
  -5  11  -1    2.36    4.57
  -5  11  -1   -4.69   15.56
  -5  11  -1    2.62    2.60
  -5  11  -1    4.24   79.76
   5 -11   1   11.93    8.41
   5 -11   1    3.49    1.21
   5 -11   1    4.74    3.85
   5 -11   1   -0.14    3.62
   5 -11   1    9.14    5.35
   5 -11   1    4.84    4.91
  -6  11  -1   11.57    2.33
  -6  11  -1   10.71    1.62
  -6  11  -1   11.52    6.08
  -6  11  -1    6.03   67.97
  -6  11  -1   13.72   13.14
  -6  11  -1   12.36    3.16
   6 -11   1    9.59    5.52
   6 -11   1    8.34    3.33
   6 -11   1   10.43    4.54
   6 -11   1   10.76    1.59
  -7  11  -1   37.02    3.72
  -7  11  -1 -106.67   68.95
  -7  11  -1   27.20    2.68
  -7  11  -1   17.86    7.80
  -7  11  -1   30.99   14.86
   7 -11   1   26.19    7.38
   7 -11   1   27.28    5.65
   7 -11   1   23.41    5.97
   7 -11   1   23.09    2.77
  -8  11  -1   30.21    3.93
  -8  11  -1   64.49   16.11
  -8  11  -1   32.10    3.13
  -8  11  -1   40.85    4.81
  -8  11  -1  111.66   79.49
   8 -11   1   41.61    6.56
   8 -11   1   40.11    4.84
   8 -11   1   27.33    6.61
   8 -11   1   27.43    5.59
  -9  11  -1   12.98    2.34
   9 -11   1   27.79    7.37
   9 -11   1   18.33    3.61
  14  10  -1   -0.12    1.13
 -14 -10   1   -0.27    2.97
 -14 -10   1   -4.23    3.66
 -14 -10   1    3.25    1.56
  13  10  -1    1.99    1.22
  13  10  -1   -1.56    1.14
 -13 -10   1    3.47    3.76
 -13 -10   1    0.40    1.49
 -13 -10   1   -2.41    3.30
 -13 -10   1    0.17    2.93
  12  10  -1   -6.66    5.85
  12  10  -1    6.32    1.35
  12  10  -1    5.35    1.12
 -12 -10   1    6.32    3.71
 -12 -10   1    5.96    1.57
 -12 -10   1    7.31    3.41
 -12 -10   1    4.43    2.68
  11  10  -1   26.74    3.08
  11  10  -1   26.01    2.68
  11  10  -1   24.76    3.19
  11  10  -1   26.10    2.46
  11  10  -1   17.41    5.93
 -11 -10   1   21.99    7.24
 -11 -10   1   21.47    4.67
 -11 -10   1   26.75    4.11
 -11 -10   1   25.37    3.29
 -11 -10   1   26.04    3.02
 -11 -10   1   23.80    2.64
  10  10  -1    6.64    1.38
  10  10  -1    4.61    1.50
  10  10  -1    4.87    5.01
  10  10  -1    5.53    1.18
  10  10  -1    5.62    1.66
  10  10  -1    7.14    2.34
 -10 -10   1    3.99    3.35
 -10 -10   1    5.00    5.93
 -10 -10   1    5.31    1.58
 -10 -10   1    8.16    1.29
 -10 -10   1    6.66    2.05
 -10 -10   1    3.71    3.00
   9  10  -1    7.17    1.23
   9  10  -1    4.20    1.17
   9  10  -1    6.50    1.54
   9  10  -1    7.65    2.42
   9  10  -1    6.82    1.41
   9  10  -1    7.32    1.74
   9  10  -1    2.95    4.88
  -9 -10   1    5.37    7.64
  -9 -10   1    4.16    1.53
  -9 -10   1   11.37   49.62
  -9 -10   1    8.26    2.19
  -9 -10   1    4.26    3.07
  -9 -10   1    8.55    1.21
  -9 -10   1    6.85    2.94
  -9 -10   1    3.70    5.60
   8  10  -1  103.30    8.67
   8  10  -1  106.48    7.96
   8  10  -1   97.90    8.26
   8  10  -1  108.74   11.84
   8  10  -1  112.56    8.08
   8  10  -1  106.93    8.27
  -8 -10   1  137.28   17.15
  -8 -10   1  103.07    8.39
  -8 -10   1  100.65    8.68
  -8 -10   1  120.34    9.54
  -8 -10   1  111.25   11.74
  -8 -10   1  187.99   61.22
  -8 -10   1  101.49    8.09
  -8 -10   1  103.52    9.06
   7  10  -1   23.23    2.83
   7  10  -1   20.13    2.61
   7  10  -1   21.34    2.29
   7  10  -1   23.58    5.67
   7  10  -1   20.15    2.58
   7  10  -1   22.76    3.28
   7  10  -1   22.11    2.25
   7  10  -1   23.80    2.46
  -7 -10   1   86.58   52.50
  -7 -10   1   11.63    8.69
  -7 -10   1   14.86    5.93
  -7 -10   1   21.03    3.25
  -7 -10   1   17.74    3.75
  -7 -10   1   26.17    2.95
  -7 -10   1   19.61    2.53
   6  10  -1    3.29    2.60
   6  10  -1    3.90    4.24
   6  10  -1    2.76    0.99
   6  10  -1    3.68    1.24
   6  10  -1    2.61    1.30
   6  10  -1    1.34    1.03
   6  10  -1    4.78    1.24
   6  10  -1    2.69    0.90
   6  10  -1    0.67    1.87
  -6 -10   1   20.64   53.52
  -6 -10   1    5.37    2.09
  -6 -10   1    7.96    9.88
  -6 -10   1    1.89    1.19
  -6 -10   1    3.34    2.61
  -6 -10   1    3.89    1.79
  -6 -10   1    2.70    2.64
   5  10  -1   22.02    2.34
   5  10  -1   22.28    3.13
   5  10  -1   22.43    2.49
   5  10  -1   22.56    3.79
   5  10  -1   26.93    5.27
   5  10  -1   21.20    2.44
   5  10  -1   24.47    2.85
   5  10  -1   22.76    2.31
  -5 -10   1   -2.54   90.65
  -5 -10   1    7.40   10.88
  -5 -10   1   25.15    3.02
  -5 -10   1   23.26    3.79
  -5 -10   1   13.43    3.21
  -5 -10   1   27.24    2.51
   4  10  -1   78.42    8.29
   4  10  -1  105.82   10.17
   4  10  -1  101.80    7.50
   4  10  -1  102.15    7.32
   4  10  -1   96.15    7.23
   4  10  -1   91.44    7.89
   4  10  -1  103.59    7.21
   4  10  -1   94.37    7.27
   4  10  -1   93.25    7.54
  -4 -10   1  101.52    8.61
  -4 -10   1  -38.43   47.09
  -4 -10   1   81.24    7.95
  -4 -10   1  115.20   18.41
  -4 -10   1  106.26    7.52
  -4 -10   1  100.13    8.86
  -4 -10   1   81.87    7.12
   3  10  -1   12.35    1.88
   3  10  -1   15.05    4.41
   3  10  -1   13.44    1.61
   3  10  -1   11.14    1.64
   3  10  -1   14.02    2.66
   3  10  -1   12.34    1.90
   3  10  -1   13.43    1.89
   3  10  -1   12.97    2.88
  -3 -10   1   18.77    2.18
  -3 -10   1   21.50   50.57
  -3 -10   1   13.93    3.89
  -3 -10   1   12.91    1.50
  -3 -10   1    3.76    8.35
  -3 -10   1   13.09    3.17
   2  10  -1   57.90    5.04
   2  10  -1   66.06    6.06
   2  10  -1   63.80    4.97
   2  10  -1   75.65    8.06
   2  10  -1   65.02    5.29
   2  10  -1   64.22    5.33
   2  10  -1   63.53    6.37
   2  10  -1   65.75    5.03
  -2 -10   1   55.73    5.46
  -2 -10   1   63.38    6.49
  -2 -10   1    0.29   63.22
  -2 -10   1   54.61    4.80
  -2 -10   1   95.07   18.44
  -2 -10   1   57.91    7.61
  -2 -10   1   70.82    5.28
   1  10  -1    8.88    1.42
   1  10  -1   14.04    3.33
   1  10  -1    5.50    1.44
   1  10  -1    7.13    2.36
   1  10  -1    7.93    1.70
   1  10  -1   10.07    3.17
   1  10  -1    9.27    1.39
  -1 -10   1   12.56    4.54
  -1 -10   1   12.00   11.81
  -1 -10   1    9.25    1.69
  -1 -10   1    7.31    1.08
  -1 -10   1  -46.75   80.12
  -1 -10   1   11.54    1.80
  -1 -10   1    8.10    2.15
  -1 -10   1   10.11    3.35
   0  10  -1  292.62   22.10
   0  10  -1  313.12   22.25
   0  10  -1  307.21   22.10
   0  10  -1  323.21   23.45
   0  10  -1  322.09  129.43
   0  10  -1  238.07   35.99
   0  10  -1  307.94   22.18
   0  10  -1  323.86   22.94
   0  10  -1  310.17   22.66
   0 -10   1  316.56   22.75
   0 -10   1  279.20   22.17
   0 -10   1  316.93   23.76
   0 -10   1  372.97   34.58
   0 -10   1  292.10   22.43
   0 -10   1  290.24   22.09
   0 -10   1  298.90   22.85
   0 -10   1  376.59  114.03
   0 -10   1  285.58   22.13
   0 -10   1  336.85   23.17
  -1  10  -1   63.48    6.24
  -1  10  -1   63.22    5.25
  -1  10  -1   75.60    7.35
  -1  10  -1   72.74    8.16
  -1  10  -1   20.02   72.39
  -1  10  -1   37.60   13.92
  -1  10  -1   50.92    6.41
  -1  10  -1   69.24    7.43
  -1  10  -1   63.78    5.43
   1 -10   1   70.57    6.92
   1 -10   1   74.64    5.39
   1 -10   1   77.26    7.13
   1 -10   1   76.21    5.57
   1 -10   1   65.62    7.87
   1 -10   1   68.85    6.93
   1 -10   1   71.88    8.42
   1 -10   1   84.55  132.60
  -2  10  -1   14.35    3.16
  -2  10  -1  -34.59   69.15
  -2  10  -1   16.11    3.05
  -2  10  -1   20.77   11.72
  -2  10  -1   27.22    5.27
   2 -10   1   26.41    3.80
   2 -10   1   12.75    3.47
   2 -10   1   18.02    5.19
   2 -10   1   20.55    3.83
   2 -10   1   26.33    3.68
  -3  10  -1  250.70   83.90
  -3  10  -1  236.65   19.18
  -3  10  -1  242.93   19.62
  -3  10  -1  251.15   19.40
  -3  10  -1  264.98   20.99
   3 -10   1  255.33   18.57
   3 -10   1  271.51   19.84
   3 -10   1  264.71   20.50
   3 -10   1  258.30   19.31
   3 -10   1  245.16   18.57
   3 -10   1  253.09   19.53
   3 -10   1  267.96   20.12
  -4  10  -1   33.79    6.69
  -4  10  -1  -13.01   71.61
  -4  10  -1   61.31   20.50
  -4  10  -1   32.14    4.68
  -4  10  -1   19.37    4.65
   4 -10   1   39.04    6.31
   4 -10   1   25.46    4.94
   4 -10   1   35.97    5.56
   4 -10   1   32.08    4.54
   4 -10   1   29.53    4.11
  -5  10  -1   84.82    6.73
  -5  10  -1   88.84   17.64
  -5  10  -1   82.08    9.93
  -5  10  -1    9.58   58.66
  -5  10  -1   72.55    7.46
  -5  10  -1   80.99    8.80
   5 -10   1   77.04    7.47
   5 -10   1   68.29    8.63
   5 -10   1   78.80    9.69
   5 -10   1   86.34    8.02
   5 -10   1   80.05    9.07
   5 -10   1   79.89    6.24
  -6  10  -1    3.75    1.88
  -6  10  -1  -20.28   64.02
  -6  10  -1   -0.65   12.46
  -6  10  -1    3.58    5.12
  -6  10  -1    5.51    1.27
  -6  10  -1    0.62    2.64
  -6  10  -1    2.97    4.93
   6 -10   1    4.32    2.73
   6 -10   1    3.92    1.27
   6 -10   1    3.24    3.88
   6 -10   1    4.80    3.20
   6 -10   1    2.71    4.13
  -7  10  -1   -3.38   60.98
  -7  10  -1    5.81    5.66
  -7  10  -1   -1.84    9.24
  -7  10  -1    3.69    2.73
  -7  10  -1    5.63    1.97
  -7  10  -1    3.74    1.18
  -7  10  -1    8.25   11.06
   7 -10   1    3.43    4.00
   7 -10   1    1.18    3.12
   7 -10   1    8.94    5.22
   7 -10   1    2.55    3.84
   7 -10   1    5.78    1.26
  -8  10  -1   -1.34    8.80
  -8  10  -1  -13.42   54.07
  -8  10  -1   -1.86    1.68
  -8  10  -1   -1.19    1.05
  -8  10  -1    9.08   11.05
   8 -10   1    2.81    4.45
   8 -10   1   -3.12    2.83
   8 -10   1   -1.27    1.01
   8 -10   1   -8.23    3.93
  -9  10  -1   10.49    2.26
  -9  10  -1   26.28   12.60
  -9  10  -1   14.02    1.59
  -9  10  -1   13.24    9.40
   9 -10   1    9.34    3.33
   9 -10   1   16.14    5.30
   9 -10   1    6.00    1.82
   9 -10   1   13.88    9.31
 -10  10  -1    2.79    1.88
  10 -10   1    5.47    4.90
  10 -10   1   -6.42    3.83
 -15  -9   1   23.30    3.89
 -15  -9   1   11.97    4.40
  14   9  -1   10.53    2.27
 -14  -9   1   12.74    3.80
 -14  -9   1   17.86    2.28
 -14  -9   1   11.16    4.04
 -14  -9   1   17.10    2.02
  13   9  -1   18.30    2.12
 -13  -9   1   25.69    4.48
 -13  -9   1   26.62    2.76
 -13  -9   1   24.06    4.91
 -13  -9   1   26.71    3.22
 -13  -9   1   30.24    4.69
  12   9  -1   24.50    3.31
  12   9  -1   24.50    2.28
  12   9  -1    9.50    5.36
  12   9  -1   25.73    2.53
 -12  -9   1   24.98    4.45
 -12  -9   1   23.51    2.70
 -12  -9   1   30.07    4.30
 -12  -9   1   24.01    2.64
 -12  -9   1   23.22    3.18
 -12  -9   1   27.69    2.95
  11   9  -1   16.89    2.47
  11   9  -1   18.29    2.42
  11   9  -1   11.72    4.95
  11   9  -1   11.66    2.12
  11   9  -1   12.76    1.77
  11   9  -1   15.36    1.78
 -11  -9   1   13.29    2.54
 -11  -9   1   14.38    1.87
 -11  -9   1   16.56    4.07
 -11  -9   1   19.33    3.83
 -11  -9   1   19.27    6.92
 -11  -9   1   16.26    1.87
 -11  -9   1   14.73    1.99
  10   9  -1    4.09    1.23
  10   9  -1    3.87    1.88
  10   9  -1    4.30    4.76
  10   9  -1    5.58    1.02
  10   9  -1    2.76    1.37
  10   9  -1    5.74    1.40
 -10  -9   1    2.12    3.25
 -10  -9   1    7.82    3.28
 -10  -9   1    5.77    1.16
 -10  -9   1    4.37    1.25
 -10  -9   1    4.36    1.46
 -10  -9   1    3.76    5.30
 -10  -9   1    4.14    2.06
   9   9  -1    2.60    1.28
   9   9  -1    4.18    1.19
   9   9  -1    2.75    1.30
   9   9  -1    3.58    4.52
   9   9  -1    4.00    0.97
   9   9  -1    3.70    1.99
   9   9  -1    4.36    1.20
  -9  -9   1    6.54    5.57
  -9  -9   1    4.98    1.50
  -9  -9   1    3.07    2.01
  -9  -9   1   13.20    7.31
  -9  -9   1    8.31   22.54
  -9  -9   1  -11.89   42.68
  -9  -9   1    5.40    3.33
  -9  -9   1    4.36    3.09
  -9  -9   1    2.30    1.04
  -9  -9   1    6.36    1.55
   8   9  -1   17.96    2.54
   8   9  -1   15.24    1.90
   8   9  -1   19.47    5.37
   8   9  -1   16.58    1.75
   8   9  -1   16.18    1.83
   8   9  -1   14.71    1.97
   8   9  -1   14.26    1.95
   8   9  -1   11.28    2.11
  -8  -9   1   12.17    3.97
  -8  -9   1   -5.87   43.01
  -8  -9   1   13.12    2.11
  -8  -9   1   13.20    3.23
  -8  -9   1   17.03    8.51
  -8  -9   1   23.94    2.74
  -8  -9   1   13.08    2.50
  -8  -9   1   13.96    5.36
   7   9  -1  195.96   14.96
   7   9  -1  214.72   15.29
   7   9  -1  199.14   14.98
   7   9  -1  207.08   14.81
   7   9  -1  209.63   14.74
   7   9  -1  205.50   14.95
   7   9  -1  206.71   14.82
   7   9  -1  219.74   17.33
  -7  -9   1  194.82   17.36
  -7  -9   1  228.51   15.15
  -7  -9   1  192.60   21.61
  -7  -9   1  184.58   15.39
  -7  -9   1  194.74   14.82
  -7  -9   1  202.75   14.67
  -7  -9   1  201.80   55.82
  -7  -9   1  200.94   15.76
  -7  -9   1  192.93   15.50
   6   9  -1  349.45   23.99
   6   9  -1  316.53   24.12
   6   9  -1  324.29   24.69
   6   9  -1  351.90   25.83
   6   9  -1  340.05   23.93
   6   9  -1  335.20   24.08
   6   9  -1  321.21   24.39
   6   9  -1  317.21   24.11
   6   9  -1  337.75   24.39
  -6  -9   1  348.59   24.23
  -6  -9   1  361.26   67.55
  -6  -9   1  394.55   31.26
  -6  -9   1  351.01   24.49
  -6  -9   1  299.18   24.55
  -6  -9   1  306.71   23.95
   5   9  -1   71.44    5.11
   5   9  -1   61.67    5.58
   5   9  -1   66.51    6.41
   5   9  -1   74.77    8.06
   5   9  -1   67.03    5.14
   5   9  -1   70.94    5.18
   5   9  -1   66.69    5.82
   5   9  -1   64.73    5.30
   5   9  -1   67.14    5.41
  -5  -9   1  -17.58   42.35
  -5  -9   1   65.36    5.79
  -5  -9   1   73.19   13.37
  -5  -9   1   59.33    5.17
  -5  -9   1   71.08    5.52
  -5  -9   1   60.56    6.21
   4   9  -1   10.43    1.42
   4   9  -1    9.37    1.60
   4   9  -1   11.42    1.33
   4   9  -1   12.81    2.26
   4   9  -1   12.52    2.85
   4   9  -1    7.30    3.71
   4   9  -1    9.24    1.35
   4   9  -1   10.36    1.55
   4   9  -1   10.47    1.49
  -4  -9   1   10.68    1.82
  -4  -9   1  -24.94   42.46
  -4  -9   1   10.61    2.87
  -4  -9   1   26.18    9.49
  -4  -9   1    9.45    1.40
  -4  -9   1   13.54    2.57
  -4  -9   1   14.24    3.42
   3   9  -1  158.67   11.49
   3   9  -1  158.39   11.95
   3   9  -1  162.95   13.23
   3   9  -1  156.82   11.48
   3   9  -1  157.82   11.50
   3   9  -1  150.81   11.64
   3   9  -1  152.41   11.42
  -3  -9   1  140.54   11.39
  -3  -9   1  156.99   12.45
  -3  -9   1  275.19   65.18
  -3  -9   1  162.94   11.65
  -3  -9   1  160.29   12.03
  -3  -9   1  182.54   19.86
   2   9  -1    5.17    2.33
   2   9  -1    5.57    0.96
   2   9  -1    5.23    1.70
   2   9  -1    3.93    0.88
   2   9  -1    4.86    1.03
   2   9  -1   13.61   96.86
   2   9  -1    5.01    1.26
   2   9  -1    4.12    1.07
   2   9  -1    5.67    3.31
   2   9  -1    7.51   18.51
   2   9  -1    3.89    1.17
  -2  -9   1    1.75    0.78
  -2  -9   1    5.82    1.40
  -2  -9   1    4.85    0.95
  -2  -9   1    4.57    1.98
  -2  -9   1  -42.38   45.66
  -2  -9   1    5.34    2.44
  -2  -9   1   11.37    7.23
  -2  -9   1    1.10    0.97
  -2  -9   1    2.83    2.33
   1   9  -1   15.02    3.81
   1   9  -1    8.67    2.37
   1   9  -1   13.16    1.74
   1   9  -1   15.00   15.46
   1   9  -1   69.00   98.20
   1   9  -1   10.87    1.61
   1   9  -1   17.11    2.40
   1   9  -1   16.75    1.80
   1   9  -1   14.13    2.40
   1   9  -1   15.22    1.75
  -1  -9   1   13.31    2.45
  -1  -9   1   15.03    1.72
  -1  -9   1   98.10   58.23
  -1  -9   1   11.34    2.06
  -1  -9   1   12.74    1.52
  -1  -9   1   19.05    2.63
  -1  -9   1   15.52    1.83
  -1  -9   1   16.34    1.98
  -1  -9   1    7.27    2.59
  -1  -9   1   19.39   11.00
  -1  -9   1   16.78    2.58
  -1  -9   1    9.01    2.50
   0   9  -1   72.07   18.78
   0   9  -1   39.96    3.09
   0   9  -1   34.89    5.50
   0   9  -1   36.89    3.61
   0   9  -1   34.82    5.43
   0   9  -1   36.63    3.33
   0   9  -1  135.09   90.65
   0   9  -1   34.87    3.08
   0   9  -1   43.45    4.66
   0   9  -1   37.00    4.06
   0   9  -1   37.10    3.23
   0  -9   1   31.35    3.69
   0  -9   1   33.28    4.39
   0  -9   1   51.38   17.90
   0  -9   1   35.66    3.30
   0  -9   1   33.35    3.25
   0  -9   1  -97.74  110.67
   0  -9   1   35.05    3.15
   0  -9   1   30.19    2.79
   0  -9   1   33.44    4.91
   0  -9   1   38.70    4.68
   0  -9   1   43.15    4.91
  -1   9  -1   43.47    5.06
  -1   9  -1   38.06    3.85
  -1   9  -1  -21.56   54.56
  -1   9  -1   47.11    3.77
  -1   9  -1   46.74    5.81
  -1   9  -1   50.39    6.44
  -1   9  -1   45.08    4.67
  -1   9  -1   27.44   13.01
  -1   9  -1   44.20    3.97
   1  -9   1   25.84    9.88
   1  -9   1   46.46    3.97
   1  -9   1   45.10    5.40
   1  -9   1  -28.44   78.77
   1  -9   1   53.60    5.49
   1  -9   1   53.02    4.66
   1  -9   1   50.43    3.91
   1  -9   1   44.11    5.44
   1  -9   1   56.49    5.49
  -2   9  -1   28.48   14.71
  -2   9  -1   33.61    5.47
  -2   9  -1  -10.16   61.00
  -2   9  -1   44.13    4.63
  -2   9  -1   40.65    4.32
  -2   9  -1   34.13    5.72
   2  -9   1   34.11    4.27
   2  -9   1   28.87    4.34
   2  -9   1   37.72    3.31
   2  -9   1   46.20    5.05
   2  -9   1   49.17    6.24
   2  -9   1   27.77    3.39
   2  -9   1   31.78    4.19
  -3   9  -1  220.92   16.18
  -3   9  -1  208.88   16.78
  -3   9  -1  214.25   17.82
  -3   9  -1  117.36   57.57
  -3   9  -1  146.70   25.59
  -3   9  -1  215.35   16.38
   3  -9   1  218.32   17.86
   3  -9   1  208.91   15.61
   3  -9   1  210.53   16.27
   3  -9   1  216.13   16.56
   3  -9   1  212.25   16.93
   3  -9   1  202.77   15.62
   3  -9   1  250.46   16.84
  -4   9  -1   94.76   19.93
  -4   9  -1  127.34    9.87
  -4   9  -1  125.30   11.26
  -4   9  -1  102.25    9.47
  -4   9  -1   99.26    8.75
  -4   9  -1   46.74   57.61
   4  -9   1   83.41    9.34
   4  -9   1   98.66    8.06
   4  -9   1  117.42   10.30
   4  -9   1  117.81    9.13
   4  -9   1  100.39    9.44
   4  -9   1  111.45    8.14
   4  -9   1   98.98   11.03
  -5   9  -1   74.61    6.19
  -5   9  -1   71.35    7.86
  -5   9  -1   63.94    9.02
  -5   9  -1   89.86    7.08
  -5   9  -1   31.29   50.89
  -5   9  -1  107.35   20.20
   5  -9   1   76.36    8.66
   5  -9   1   57.61    5.68
   5  -9   1   60.62    6.87
   5  -9   1   67.78    7.43
   5  -9   1   89.13    7.87
   5  -9   1   84.76    9.34
  -6   9  -1   15.71    3.09
  -6   9  -1   16.81    5.49
  -6   9  -1   14.03    2.27
  -6   9  -1   16.16   10.91
  -6   9  -1   15.63   51.39
  -6   9  -1   12.71    1.59
   6  -9   1   15.56    5.04
   6  -9   1   11.76    4.31
   6  -9   1   11.38    1.78
   6  -9   1    9.41    3.51
   6  -9   1   12.21    3.11
  -7   9  -1    0.38    1.05
  -7   9  -1   -2.50    5.09
  -7   9  -1    0.86    1.66
  -7   9  -1    3.26   11.28
  -7   9  -1  -42.65   57.49
  -7   9  -1   -2.27    4.45
  -7   9  -1    2.27    2.52
   7  -9   1   -0.07    0.96
   7  -9   1    0.79    4.47
   7  -9   1    1.05    3.63
   7  -9   1    1.63    2.48
   7  -9   1    5.60    3.19
  -8   9  -1    2.07    1.86
  -8   9  -1    0.60    1.07
  -8   9  -1    1.59    4.90
  -8   9  -1   50.43   52.16
  -8   9  -1    0.35    2.36
  -8   9  -1    1.75    5.72
  -8   9  -1   -6.46    9.67
   8  -9   1   -3.90    3.74
   8  -9   1    0.83    4.14
   8  -9   1    1.81    3.14
   8  -9   1    0.18    0.97
   8  -9   1    0.69    4.93
  -9   9  -1  104.64   49.57
  -9   9  -1   72.55   12.65
  -9   9  -1   48.43    3.83
  -9   9  -1   48.96    4.65
  -9   9  -1   35.71    9.07
   9  -9   1   44.55    6.67
   9  -9   1   48.97    6.72
   9  -9   1   50.52    5.96
   9  -9   1   36.97    3.75
 -10   9  -1   -0.38    1.24
 -10   9  -1   -1.91    9.46
 -10   9  -1    1.57    1.85
  10  -9   1    6.26    4.51
  10  -9   1   -4.46    7.18
  10  -9   1    0.99    2.84
  10  -9   1    0.39    1.72
 -11   9  -1   31.02    4.13
  11  -9   1   58.46    7.39
  15   8  -1    1.44    1.60
 -15  -8   1    0.28    4.10
 -15  -8   1    5.92    2.53
 -15  -8   1    4.45    3.59
 -15  -8   1    7.31    1.44
  14   8  -1   -1.87    1.14
  14   8  -1    1.02    1.04
 -14  -8   1    0.17    3.37
 -14  -8   1    1.66    3.13
 -14  -8   1    5.08    1.50
 -14  -8   1    4.60    1.53
 -14  -8   1    5.51    1.27
  13   8  -1   11.17    1.44
  13   8  -1    8.32    1.15
 -13  -8   1    9.39    1.72
 -13  -8   1    9.07    1.43
 -13  -8   1    7.08    3.83
 -13  -8   1   12.28    3.56
 -13  -8   1   11.45    1.87
 -13  -8   1    9.63    2.51
  12   8  -1    0.54    1.35
  12   8  -1    3.17    0.85
  12   8  -1    4.94    1.46
  12   8  -1    3.02    1.08
 -12  -8   1    2.72    1.99
 -12  -8   1    5.60    1.47
 -12  -8   1    3.02    1.16
 -12  -8   1    3.91    1.52
 -12  -8   1    9.21    3.78
 -12  -8   1    5.34    3.16
  11   8  -1   29.14    3.04
  11   8  -1   20.42    2.36
  11   8  -1   21.08    2.13
  11   8  -1   15.71    5.12
  11   8  -1   21.72    2.81
  11   8  -1   23.90    2.85
 -11  -8   1   24.54    4.01
 -11  -8   1   21.10    4.27
 -11  -8   1   17.09    6.16
 -11  -8   1   27.36    2.55
 -11  -8   1   21.50    2.74
 -11  -8   1   24.15    2.62
 -11  -8   1   26.99    3.12
  10   8  -1  128.46   10.43
  10   8  -1  122.17   10.10
  10   8  -1  136.78    9.97
  10   8  -1  128.93   12.74
  10   8  -1  143.80   10.07
 -10  -8   1  161.26   11.49
 -10  -8   1  164.92   11.78
 -10  -8   1  128.45   10.48
 -10  -8   1  134.82   10.19
 -10  -8   1  159.80   13.33
 -10  -8   1  115.65   10.05
   9   8  -1   23.31    5.38
   9   8  -1   19.81    2.21
   9   8  -1   19.94    2.65
   9   8  -1   20.12    3.27
   9   8  -1   20.75    2.22
   9   8  -1   21.03    2.03
   9   8  -1   22.09    2.63
  -9  -8   1   -7.13   72.93
  -9  -8   1   23.79    2.36
  -9  -8   1   21.55    5.41
  -9  -8   1   18.29    5.73
  -9  -8   1   24.76   35.27
  -9  -8   1   24.58    2.33
  -9  -8   1    5.79    9.76
  -9  -8   1   21.60    2.29
  -9  -8   1   18.72    3.93
  -9  -8   1   20.78    6.92
  -9  -8   1   18.98    2.68
   8   8  -1    3.87    0.92
   8   8  -1    6.03    4.12
   8   8  -1    3.79    1.06
   8   8  -1    6.31    0.94
   8   8  -1    6.56    1.85
   8   8  -1    5.38    1.30
   8   8  -1    3.30    1.08
  -8  -8   1    3.57    4.32
  -8  -8   1    4.90    2.92
  -8  -8   1   -2.99    5.92
  -8  -8   1  121.81  131.76
  -8  -8   1    7.02   16.42
  -8  -8   1   -3.29   33.84
  -8  -8   1    7.64    1.18
  -8  -8   1    5.29    1.19
  -8  -8   1    5.68    1.82
  -8  -8   1    5.64    2.53
  -8  -8   1    4.25    1.96
  -8  -8   1    4.23    1.29
   7   8  -1    4.12    1.15
   7   8  -1    3.99    0.87
   7   8  -1    4.17    1.68
   7   8  -1    8.44    4.07
   7   8  -1    5.11    0.85
   7   8  -1    2.88    0.97
   7   8  -1    4.67    1.00
  -7  -8   1   13.71    4.98
  -7  -8   1    3.04    1.67
  -7  -8   1    8.46    2.80
  -7  -8   1    9.83    2.51
  -7  -8   1    3.93    1.02
  -7  -8   1   28.17   34.38
  -7  -8   1    3.87    0.98
  -7  -8   1    4.22    1.16
  -7  -8   1    7.89    2.26
  -7  -8   1    5.53    6.67
   6   8  -1   15.71    2.24
   6   8  -1   13.30    2.74
   6   8  -1   12.16    1.62
   6   8  -1   13.61    4.08
   6   8  -1   13.47    1.79
   6   8  -1   14.74    1.73
   6   8  -1   15.78    1.73
   6   8  -1   11.76    1.46
  -6  -8   1   12.45    1.57
  -6  -8   1   12.53    1.52
  -6  -8   1   35.17   33.56
  -6  -8   1   16.00    3.07
  -6  -8   1   13.16    5.23
  -6  -8   1   15.62    2.07
  -6  -8   1   15.11    2.75
  -6  -8   1    9.54    6.61
  -6  -8   1   13.48    2.60
   5   8  -1  106.54    7.67
   5   8  -1  102.59    7.71
   5   8  -1  103.82    7.64
   5   8  -1  102.71    7.99
   5   8  -1  105.85    7.46
   5   8  -1  108.50    9.46
   5   8  -1  105.11    7.54
   5   8  -1   89.42    8.36
   5   8  -1  102.68    7.53
  -5  -8   1   92.88    8.10
  -5  -8   1   94.08    8.67
  -5  -8   1  104.33    7.80
  -5  -8   1   98.50   13.95
  -5  -8   1  159.08   43.11
  -5  -8   1  102.31    7.39
  -5  -8   1   99.81    7.56
  -5  -8   1  100.53    8.43
  -5  -8   1   97.02    8.35
   4   8  -1  101.05    7.76
   4   8  -1  103.55    7.90
   4   8  -1   97.82    8.56
   4   8  -1  103.12    7.71
   4   8  -1  100.90    7.71
   4   8  -1  100.62    7.82
   4   8  -1  106.58    9.54
   4   8  -1  101.34    7.65
   4   8  -1  109.53    8.19
  -4  -8   1  101.02    7.93
  -4  -8   1   93.89    8.39
  -4  -8   1  106.42    8.16
  -4  -8   1  120.14    7.84
  -4  -8   1  112.32   14.50
  -4  -8   1  143.42   45.60
  -4  -8   1  113.53    8.62
   3   8  -1  170.38   15.76
   3   8  -1  150.25   10.59
   3   8  -1  152.33   10.79
   3   8  -1  145.68   10.66
   3   8  -1  150.86   10.75
   3   8  -1  148.64   11.02
   3   8  -1  155.88   10.64
   3   8  -1  145.90   10.66
   3   8  -1  162.22   12.12
   3   8  -1  124.17   11.30
  -3  -8   1  147.99   10.59
  -3  -8   1  142.36   10.86
  -3  -8   1  134.40   11.19
  -3  -8   1  142.71   11.39
  -3  -8   1  130.40   11.11
  -3  -8   1  131.19   10.51
  -3  -8   1  148.00   10.79
  -3  -8   1  143.65   11.01
  -3  -8   1  164.63   17.35
  -3  -8   1  183.47   47.42
   2   8  -1   77.35   17.34
   2   8  -1   87.11    7.18
   2   8  -1   84.33    6.45
   2   8  -1  122.96   91.01
   2   8  -1   87.85    6.27
   2   8  -1   72.86    8.42
   2   8  -1   79.24    6.19
   2   8  -1   83.81    7.85
   2   8  -1   85.13    6.27
   2   8  -1   87.80    6.73
   2   8  -1   85.11    6.26
  -2  -8   1  166.81   55.12
  -2  -8   1   84.85    6.42
  -2  -8   1   77.50    6.75
  -2  -8   1   79.74    6.59
  -2  -8   1   89.29   13.75
  -2  -8   1   84.50    6.23
  -2  -8   1   86.44    6.33
  -2  -8   1   82.92    7.31
  -2  -8   1   79.83    6.19
  -2  -8   1   81.75    6.38
  -2  -8   1   79.70    6.17
  -2  -8   1   82.56    7.28
  -2  -8   1   90.90    7.15
  -2  -8   1   84.65    6.78
   1   8  -1   34.67    5.02
   1   8  -1   41.14    3.21
   1   8  -1   41.58   15.82
   1   8  -1   35.57    4.29
   1   8  -1   33.74    2.98
   1   8  -1   68.43   69.73
   1   8  -1   35.39    2.97
   1   8  -1   33.01    3.21
   1   8  -1   36.61    2.93
   1   8  -1   37.05    2.89
  -1  -8   1   36.74    3.73
  -1  -8   1   32.94    2.79
  -1  -8   1  -18.71   42.53
  -1  -8   1   32.23    3.13
  -1  -8   1   28.40    9.24
  -1  -8   1   33.10    3.30
  -1  -8   1   55.16    5.59
  -1  -8   1   41.29    4.51
  -1  -8   1   34.99    3.16
  -1  -8   1   34.06    4.32
  -1  -8   1   36.71    4.11
  -1  -8   1   30.43    2.97
  -1  -8   1   33.52    2.97
  -1  -8   1   32.83    4.10
   0   8  -1   -1.53    2.20
   0   8  -1   -0.59    0.88
   0   8  -1    0.51    2.20
   0   8  -1    0.16    0.89
   0   8  -1    3.01    2.68
   0   8  -1    0.49    2.37
   0   8  -1   14.70   11.64
   0   8  -1  -18.74   66.43
   0   8  -1    1.23    1.05
   0   8  -1    0.18    0.72
   0   8  -1   -0.04    2.49
   0  -8   1    0.05    2.02
   0  -8   1    1.54    1.89
   0  -8   1   -0.20    1.66
   0  -8   1    6.21    9.22
   0  -8   1    0.23    1.07
   0  -8   1    0.71    1.35
   0  -8   1    2.06    2.52
   0  -8   1   -0.14    0.61
   0  -8   1    2.71   52.97
   0  -8   1    0.75    0.91
   0  -8   1    1.86    4.18
   0  -8   1   -0.71    0.59
  -1   8  -1   12.12    2.17
  -1   8  -1    8.05    1.72
  -1   8  -1   12.44    1.48
  -1   8  -1    9.11    2.22
  -1   8  -1    4.72    3.59
  -1   8  -1   13.02   13.35
  -1   8  -1    9.89    2.81
  -1   8  -1   10.91    1.25
  -1   8  -1   15.63    3.75
  -1   8  -1   40.68   61.81
  -1   8  -1   10.76    1.44
   1  -8   1   12.02    1.58
   1  -8   1    7.43    2.04
   1  -8   1    8.94    2.31
   1  -8   1   21.27   11.26
   1  -8   1   10.63    1.96
   1  -8   1   11.59    2.59
   1  -8   1   16.97   58.57
   1  -8   1   11.03    1.37
   1  -8   1   11.63    2.72
   1  -8   1    9.94    1.44
  -2   8  -1   15.05    1.71
  -2   8  -1   12.76    8.05
  -2   8  -1   19.48    3.08
  -2   8  -1   18.24    3.55
  -2   8  -1   23.55    3.14
  -2   8  -1   16.21    1.94
  -2   8  -1   68.63   47.38
  -2   8  -1   22.74    2.85
  -2   8  -1   17.25    4.10
   2  -8   1  161.05  110.37
   2  -8   1   12.90    2.89
   2  -8   1   12.51    2.37
   2  -8   1    7.81    9.66
   2  -8   1   17.11    2.53
   2  -8   1   15.42    2.04
   2  -8   1   15.69    2.89
   2  -8   1   16.28    2.87
   2  -8   1   19.83    2.04
  -3   8  -1   15.50    3.73
  -3   8  -1   16.03    2.93
  -3   8  -1   16.39    4.35
  -3   8  -1   13.00    8.37
  -3   8  -1   15.84   40.94
  -3   8  -1    9.40    2.46
  -3   8  -1   13.94    2.38
   3  -8   1   13.45    1.75
   3  -8   1   11.38    2.85
   3  -8   1   17.00    2.67
   3  -8   1   13.76    3.20
   3  -8   1   16.13    2.12
   3  -8   1    8.53    2.10
  -4   8  -1  227.87   17.45
  -4   8  -1  288.39   74.14
  -4   8  -1  216.83   16.82
  -4   8  -1  220.02   18.56
  -4   8  -1  241.16   17.06
  -4   8  -1  252.62   26.69
   4  -8   1  216.83   16.40
   4  -8   1  222.15   18.03
   4  -8   1  224.85   17.25
   4  -8   1  212.13   16.36
   4  -8   1  225.56   17.77
   4  -8   1  226.74   17.34
   4  -8   1  227.45   17.09
  -5   8  -1   29.92    6.08
  -5   8  -1  -10.90   44.12
  -5   8  -1   34.05   12.43
  -5   8  -1   31.83    4.93
   5  -8   1   28.41    3.17
   5  -8   1   32.61    5.11
   5  -8   1   41.87    3.22
   5  -8   1   43.78    6.19
   5  -8   1   33.97    4.42
   5  -8   1   41.52    5.36
   5  -8   1   29.63    4.60
  -6   8  -1   60.58    5.61
  -6   8  -1  -28.87   45.29
  -6   8  -1   52.15    5.01
  -6   8  -1   60.43    8.53
  -6   8  -1   44.68   12.89
  -6   8  -1   54.44    7.27
   6  -8   1   50.88    6.39
   6  -8   1   50.89    6.67
   6  -8   1   55.06    7.77
   6  -8   1   59.25    7.49
   6  -8   1   53.95    4.52
   6  -8   1   51.92    6.79
  -7   8  -1   32.03   12.21
  -7   8  -1   31.30    3.28
  -7   8  -1   36.92    4.60
  -7   8  -1   33.06   10.69
  -7   8  -1  -20.39   50.06
  -7   8  -1   48.24    7.94
  -7   8  -1   40.16    4.08
   7  -8   1   40.22    5.96
   7  -8   1   40.56    4.93
   7  -8   1   38.18    3.36
   7  -8   1   32.86    5.58
   7  -8   1   32.86    5.11
  -8   8  -1   11.52    2.64
  -8   8  -1   -6.55   42.48
  -8   8  -1   11.71    9.38
  -8   8  -1    4.28    5.07
  -8   8  -1    7.99    2.08
  -8   8  -1    8.35    1.30
  -8   8  -1    3.53    5.62
   8  -8   1    8.01    1.42
   8  -8   1    9.34    3.30
   8  -8   1   11.48    4.32
   8  -8   1   10.65    4.68
   8  -8   1    9.06    2.93
  -9   8  -1    7.10    5.97
  -9   8  -1   23.95    2.98
  -9   8  -1   22.87    6.53
  -9   8  -1   23.07    2.51
  -9   8  -1   11.05   42.68
  -9   8  -1   15.36    9.33
   9  -8   1   30.64    5.45
   9  -8   1   22.25    2.36
   9  -8   1   30.83    6.75
   9  -8   1   28.45    4.22
   9  -8   1   20.94    5.13
 -10   8  -1   34.10   10.86
 -10   8  -1   39.24    4.37
 -10   8  -1   43.92    3.58
  10  -8   1   61.81   10.82
  10  -8   1   33.24    6.33
  10  -8   1   38.36    3.40
  10  -8   1   42.98    4.97
 -11   8  -1   33.07    3.02
 -11   8  -1   31.26   15.54
 -11   8  -1   31.20    3.80
  11  -8   1   27.57    3.16
  11  -8   1   28.65    4.18
  11  -8   1   32.06    5.36
 -12   8  -1   -0.52    2.00
 -12   8  -1    0.75    1.50
  12  -8   1    0.33    2.39
 -15  -7   1    2.77    3.93
 -15  -7   1    1.45    1.15
 -15  -7   1    6.24    1.71
 -15  -7   1    6.68    3.62
  14   7  -1    2.88    1.11
  14   7  -1    3.24    1.05
 -14  -7   1    3.88    1.48
 -14  -7   1    4.72    3.53
 -14  -7   1    4.63    1.30
 -14  -7   1    2.97    1.58
 -14  -7   1    7.84    3.18
  13   7  -1    0.52    0.66
  13   7  -1    0.86    1.00
 -13  -7   1    1.16    3.56
 -13  -7   1    2.63    1.45
 -13  -7   1    2.70    1.47
 -13  -7   1   -0.68    2.70
  12   7  -1   23.17    2.54
  12   7  -1   12.83    1.64
  12   7  -1    9.01    2.23
  12   7  -1   12.71    1.64
 -12  -7   1   18.90    2.04
 -12  -7   1   12.76    3.85
 -12  -7   1   17.21    2.10
 -12  -7   1    8.47    3.37
 -12  -7   1   15.87    1.99
 -12  -7   1   18.08    2.54
  11   7  -1    6.48    1.76
  11   7  -1    4.47    1.43
  11   7  -1    5.49    5.11
  11   7  -1    8.95    1.23
  11   7  -1    6.47    0.99
  11   7  -1    5.22    1.15
 -11  -7   1    7.11    1.34
 -11  -7   1    7.67    1.53
 -11  -7   1   -0.65    3.00
 -11  -7   1   12.80    3.96
 -11  -7   1   12.28    3.45
 -11  -7   1    9.31    1.62
 -11  -7   1    5.34    2.06
  10   7  -1   27.75    3.11
  10   7  -1   28.70    2.45
  10   7  -1   27.50    2.24
  10   7  -1   21.87    2.84
  10   7  -1   25.40    2.50
  10   7  -1   20.98    2.74
  10   7  -1   22.92    5.11
 -10  -7   1   22.94    2.70
 -10  -7   1   26.17    3.25
 -10  -7   1   21.13    2.63
 -10  -7   1   28.29    5.95
 -10  -7   1   37.96    4.66
 -10  -7   1   33.02    5.13
 -10  -7   1   29.13    2.85
   9   7  -1    7.08    1.10
   9   7  -1   11.04    1.25
   9   7  -1    8.21    1.89
   9   7  -1    6.69    1.43
   9   7  -1    9.14    1.23
   9   7  -1   10.59    4.14
   9   7  -1    7.24    1.29
  -9  -7   1   23.76   45.35
  -9  -7   1   18.54    5.07
  -9  -7   1    9.41    1.45
  -9  -7   1   15.09    3.52
  -9  -7   1   11.45    1.53
  -9  -7   1    5.14    1.23
  -9  -7   1   11.92    2.11
   8   7  -1  511.33   36.99
   8   7  -1  490.09   37.04
   8   7  -1  527.70   37.29
   8   7  -1  512.89   38.44
   8   7  -1  500.44   36.94
   8   7  -1  481.65   37.16
  -8  -7   1  533.94   38.60
  -8  -7   1  492.84   37.00
  -8  -7   1  573.98   37.81
  -8  -7   1  514.35   37.26
  -8  -7   1  505.54   37.22
  -8  -7   1  508.40   37.01
  -8  -7   1  510.55   37.06
  -8  -7   1  544.63   37.85
  -8  -7   1  514.01   67.26
  -8  -7   1  563.22   40.81
   7   7  -1    3.65    1.05
   7   7  -1    5.10    3.45
   7   7  -1    6.17    1.65
  -7  -7   1    5.87    5.77
  -7  -7   1    4.43    1.56
  -7  -7   1  -65.54  111.40
  -7  -7   1    7.27    2.35
  -7  -7   1   14.16   13.23
  -7  -7   1  -10.41   28.35
  -7  -7   1    7.06    4.14
  -7  -7   1    4.79    2.37
   6   7  -1  131.46    9.71
   6   7  -1  120.74   10.41
   6   7  -1  117.80   11.95
   6   7  -1  130.02    9.81
   6   7  -1  137.88    9.70
   6   7  -1  134.60   11.37
   6   7  -1  125.86    9.83
   6   7  -1  141.36    9.64
   6   7  -1  133.91   10.08
  -6  -7   1  145.11    9.79
  -6  -7   1  139.10   11.85
  -6  -7   1  131.48   14.70
  -6  -7   1  129.81   10.23
  -6  -7   1  129.50    9.94
  -6  -7   1  136.54    9.69
  -6  -7   1  126.98    9.65
  -6  -7   1  165.13   38.99
  -6  -7   1  138.02   10.41
  -6  -7   1  135.28   10.59
   5   7  -1  393.07   27.41
   5   7  -1  396.39   27.34
   5   7  -1  379.43   27.49
   5   7  -1  384.79   27.51
   5   7  -1  397.44   28.50
   5   7  -1  394.75   27.67
   5   7  -1  383.54   28.12
   5   7  -1  394.73   27.38
  -5  -7   1  365.40   27.81
  -5  -7   1  385.43   27.36
  -5  -7   1  258.56   48.86
  -5  -7   1  367.67   27.31
  -5  -7   1  382.15   27.55
  -5  -7   1  398.77   27.80
  -5  -7   1  348.98   27.50
  -5  -7   1  372.56   27.90
   4   7  -1   10.85    3.12
   4   7  -1   10.27    1.17
   4   7  -1    5.39    2.30
   4   7  -1   11.65    1.43
   4   7  -1    7.44    1.66
   4   7  -1    9.16    1.13
   4   7  -1    9.90    2.37
   4   7  -1   11.87    1.31
   4   7  -1   10.30    1.32
  -4  -7   1    8.24    2.18
  -4  -7   1    8.15    3.22
  -4  -7   1   10.05    1.11
  -4  -7   1  -23.72   26.63
  -4  -7   1   11.47    5.89
  -4  -7   1   11.33    1.58
  -4  -7   1    7.98    1.97
  -4  -7   1    8.71    2.06
  -4  -7   1    7.46    1.16
  -4  -7   1   10.71    1.41
  -4  -7   1   14.12    2.44
   3   7  -1  129.12    9.55
   3   7  -1  110.01   83.66
   3   7  -1  123.03    9.67
   3   7  -1  139.26    9.58
   3   7  -1  144.03    9.55
   3   7  -1  111.43   13.47
   3   7  -1  130.86    9.89
   3   7  -1  136.27    9.50
   3   7  -1  124.59   10.75
   3   7  -1   89.37   18.12
   3   7  -1  128.42    9.63
  -3  -7   1  133.13    9.54
  -3  -7   1  134.48   10.24
  -3  -7   1  116.95    9.60
  -3  -7   1  146.14   10.14
  -3  -7   1  218.02   44.87
  -3  -7   1  130.06   10.32
  -3  -7   1  131.11    9.69
  -3  -7   1  130.81   10.16
   2   7  -1   62.21    4.23
   2   7  -1   49.45    4.39
   2   7  -1   54.08    6.20
   2   7  -1   59.30    4.23
   2   7  -1   44.22    5.78
   2   7  -1   65.01    5.29
   2   7  -1   34.41   12.09
   2   7  -1   58.66    4.16
   2   7  -1  -19.78   58.69
   2   7  -1   57.71    4.33
  -2  -7   1   48.54    4.30
  -2  -7   1   55.40    4.21
  -2  -7   1   59.04    4.40
  -2  -7   1   74.93   11.15
  -2  -7   1   56.42    5.19
  -2  -7   1   74.07   37.45
  -2  -7   1   48.56    4.25
  -2  -7   1   59.39    5.33
  -2  -7   1   47.18    4.59
  -2  -7   1   48.10    4.84
   1   7  -1    3.25    0.84
   1   7  -1    3.54    0.97
   1   7  -1    5.39    1.52
   1   7  -1    3.65    0.75
   1   7  -1    0.85    8.81
   1   7  -1    6.63   51.58
   1   7  -1    3.24    0.76
   1   7  -1    1.67    2.22
   1   7  -1    3.19    0.72
   1   7  -1    6.12    2.05
   1   7  -1    4.43    2.57
   1   7  -1    2.39    1.01
  -1  -7   1    2.13    1.57
  -1  -7   1    5.25    1.17
  -1  -7   1    2.92    0.94
  -1  -7   1    1.91    1.15
  -1  -7   1    3.06    0.73
  -1  -7   1    6.69    2.11
  -1  -7   1    3.32    1.73
  -1  -7   1    4.61    0.85
  -1  -7   1    3.13    1.66
  -1  -7   1    3.38    1.93
  -1  -7   1    5.00    0.98
  -1  -7   1    4.54    6.19
  -1  -7   1   24.40   41.15
   0   7  -1   88.19    7.26
   0   7  -1   80.70    8.21
   0   7  -1   86.30    6.43
   0   7  -1   93.53    6.68
   0   7  -1   91.68    7.86
   0   7  -1   83.65    6.55
   0   7  -1   77.80    6.45
   0   7  -1   86.08    7.57
   0   7  -1  107.55   18.87
   0   7  -1  156.86   64.81
   0   7  -1   85.93    6.43
   0  -7   1   91.74   13.94
   0  -7   1   82.16    6.50
   0  -7   1   85.83    7.33
   0  -7   1   88.31    6.55
   0  -7   1   75.72    6.33
   0  -7   1   95.43    6.83
   0  -7   1   86.86    7.01
   0  -7   1  155.72   47.66
   0  -7   1   96.07    6.57
   0  -7   1   89.74    7.25
   0  -7   1   83.81    7.37
   0  -7   1   90.33    7.24
  -1   7  -1  348.77   25.15
  -1   7  -1  343.88   24.49
  -1   7  -1  328.47   24.51
  -1   7  -1  336.98   24.47
  -1   7  -1  352.55   25.03
  -1   7  -1  364.03   24.69
  -1   7  -1  357.43   25.69
  -1   7  -1  332.80   24.77
  -1   7  -1  311.35   32.27
  -1   7  -1  353.95   24.56
  -1   7  -1  328.63   25.97
  -1   7  -1  184.32   59.74
   1  -7   1  377.55   25.01
   1  -7   1  333.91   78.43
   1  -7   1  321.08   24.54
   1  -7   1  336.99   25.11
   1  -7   1  344.97   24.58
   1  -7   1  337.91   25.06
   1  -7   1  298.19   25.04
   1  -7   1  351.99   24.91
   1  -7   1  364.28   24.91
   1  -7   1  324.48   24.59
  -2   7  -1    4.79    1.06
  -2   7  -1    3.80    0.77
  -2   7  -1    3.40    2.93
  -2   7  -1    5.57    3.63
  -2   7  -1    4.12    0.95
  -2   7  -1    4.51    1.73
  -2   7  -1    6.91    8.17
  -2   7  -1    3.37    0.82
  -2   7  -1   -5.66   41.46
  -2   7  -1    2.12    1.95
  -2   7  -1    4.09    2.00
   2  -7   1    1.74    1.85
   2  -7   1    1.69    2.01
   2  -7   1    3.90    1.10
   2  -7   1   -3.42    9.89
   2  -7   1    4.17    1.60
   2  -7   1   10.01    4.42
   2  -7   1  -97.57   75.56
   2  -7   1    2.02    1.58
   2  -7   1    1.74    0.96
   2  -7   1    3.79    2.16
   2  -7   1    4.91    1.08
  -3   7  -1   50.43    4.31
  -3   7  -1   29.90    4.85
  -3   7  -1   40.17    3.20
  -3   7  -1   -2.41   37.67
  -3   7  -1   40.18    3.94
  -3   7  -1   43.72    5.92
  -3   7  -1   43.65    4.98
  -3   7  -1   38.59   12.16
  -3   7  -1   29.20    3.76
  -3   7  -1   36.55    3.10
  -3   7  -1   41.09    5.43
   3  -7   1   37.35    3.39
   3  -7   1   41.63    4.56
   3  -7   1   41.61    3.36
   3  -7   1   36.92    4.98
   3  -7   1   41.26    4.17
   3  -7   1   45.37    4.38
   3  -7   1   38.66    4.20
   3  -7   1   41.31    4.53
  -4   7  -1   63.09    7.12
  -4   7  -1   55.64    6.00
  -4   7  -1   50.66    4.83
  -4   7  -1   55.18    6.07
  -4   7  -1   33.47   41.53
  -4   7  -1   45.64   13.68
  -4   7  -1   47.12    4.99
   4  -7   1   47.94    7.02
   4  -7   1   48.61    5.03
   4  -7   1   50.28    6.61
   4  -7   1   57.75    5.19
   4  -7   1   49.75    4.18
   4  -7   1   46.27    5.52
   4  -7   1   56.07    4.30
   4  -7   1   54.15    5.21
  -5   7  -1   -1.18    3.70
  -5   7  -1    3.45   37.37
  -5   7  -1    0.90    1.80
  -5   7  -1    1.82    3.71
  -5   7  -1    1.03    7.39
  -5   7  -1    2.38    3.06
  -5   7  -1    1.13    0.91
   5  -7   1    1.38    1.09
   5  -7   1    0.50    3.45
   5  -7   1    2.98    2.59
   5  -7   1    3.56    2.88
   5  -7   1    1.76    1.95
  -6   7  -1   72.82   41.07
  -6   7  -1   70.43    8.88
  -6   7  -1   52.14    6.09
  -6   7  -1   66.05    7.65
  -6   7  -1   61.16    7.31
  -6   7  -1   70.22    5.76
  -6   7  -1   85.75   15.47
   6  -7   1   71.92    8.08
   6  -7   1   74.84    6.69
   6  -7   1   78.54    6.98
   6  -7   1   64.93    7.89
   6  -7   1   73.47    5.42
  -7   7  -1  -11.68   40.75
  -7   7  -1    7.90    1.83
  -7   7  -1    7.32    4.66
  -7   7  -1    9.43    2.51
  -7   7  -1    6.19    1.26
  -7   7  -1   25.14   10.63
  -7   7  -1    7.18    4.89
   7  -7   1    5.88    3.82
   7  -7   1    6.65    1.31
   7  -7   1    5.09    3.96
   7  -7   1    5.80    2.98
   7  -7   1    6.34    3.69
  -8   7  -1    8.72    1.40
  -8   7  -1    5.38    4.88
  -8   7  -1   10.96    2.40
  -8   7  -1   12.31    8.85
  -8   7  -1   11.43    2.09
  -8   7  -1    5.83    6.05
  -8   7  -1   56.90   39.17
   8  -7   1    7.05    3.98
   8  -7   1    5.47    1.32
   8  -7   1    5.30    2.60
   8  -7   1    5.25    2.95
   8  -7   1   15.65    4.65
  -9   7  -1   -3.32    8.03
  -9   7  -1    1.74    1.07
  -9   7  -1   -1.19   35.34
  -9   7  -1    6.05    5.28
  -9   7  -1    3.83    5.92
  -9   7  -1    4.38    1.90
   9  -7   1    7.31    2.79
   9  -7   1    1.34    4.13
   9  -7   1    1.21    2.91
   9  -7   1    5.10    3.99
   9  -7   1    4.25    1.06
 -10   7  -1    7.57    5.78
 -10   7  -1    8.96    2.11
 -10   7  -1    6.34    1.33
 -10   7  -1    2.69    8.16
  10  -7   1   10.39    4.23
  10  -7   1   10.30    3.40
  10  -7   1    6.08    1.24
  10  -7   1    9.16    4.43
  10  -7   1   19.01    3.50
 -11   7  -1   -0.76    2.48
 -11   7  -1   -4.14    6.77
 -11   7  -1   -0.18    1.18
 -11   7  -1    3.65    5.98
  11  -7   1    2.60    3.91
  11  -7   1   -1.20    0.80
  11  -7   1   -6.12    4.95
  11  -7   1    1.59    5.45
 -12   7  -1   14.00    1.83
 -12   7  -1    6.02   10.76
 -12   7  -1   15.97    3.28
  12  -7   1   14.09    4.28
 -13   7  -1    4.64    2.83
  13  -7   1   -0.53    2.59
 -16  -6   1   74.00    6.47
 -16  -6   1  100.89    9.31
 -16  -6   1   91.59    7.20
 -15  -6   1   30.76    3.71
 -15  -6   1   31.75    5.38
 -15  -6   1   30.34    5.22
 -15  -6   1   28.00    2.99
  14   6  -1   47.27    3.72
  14   6  -1   39.16    3.56
 -14  -6   1   41.00    4.75
 -14  -6   1   52.73    6.11
 -14  -6   1   49.03    4.06
 -14  -6   1   55.66    4.10
 -14  -6   1   57.90    7.98
  13   6  -1    7.83    1.01
  13   6  -1    6.96    1.71
  13   6  -1    9.19    1.25
 -13  -6   1    8.91    1.57
 -13  -6   1   10.23    1.61
 -13  -6   1    7.47    3.54
 -13  -6   1   10.46    1.70
 -13  -6   1    7.08    3.24
  12   6  -1   18.83    2.06
  12   6  -1   21.36    2.71
  12   6  -1   19.35    1.79
 -12  -6   1   19.08    3.99
 -12  -6   1   23.17    2.52
 -12  -6   1   18.70    2.66
 -12  -6   1   21.01    2.56
 -12  -6   1   19.00    4.25
 -12  -6   1   23.55    2.86
 -12  -6   1   20.13    2.61
  11   6  -1   15.84    4.43
  11   6  -1   18.10    2.64
  11   6  -1   18.02    2.21
  11   6  -1   19.98    2.64
  11   6  -1   19.33    2.06
  11   6  -1   21.99    1.83
 -11  -6   1   22.17    2.53
 -11  -6   1   20.41    2.86
 -11  -6   1   31.58    4.38
 -11  -6   1   20.91    2.25
 -11  -6   1   18.46    2.60
 -11  -6   1   19.71    2.56
 -11  -6   1   25.51    4.33
  10   6  -1   72.87    8.49
  10   6  -1   82.31    5.97
  10   6  -1   74.65    6.32
  10   6  -1   82.51    6.09
  10   6  -1   77.75    6.65
  10   6  -1   85.66    5.86
  10   6  -1   67.22    6.69
 -10  -6   1   98.12    9.69
 -10  -6   1   76.78    6.20
 -10  -6   1   78.22    6.57
 -10  -6   1  102.02    8.11
 -10  -6   1   71.24    6.94
 -10  -6   1   72.76    6.10
   9   6  -1    4.51    0.89
   9   6  -1    4.50    1.07
   9   6  -1    4.30    0.73
   9   6  -1    4.51    3.56
   9   6  -1    5.24    0.95
   9   6  -1    4.59    1.23
   9   6  -1    5.52    1.70
  -9  -6   1    6.74    1.26
  -9  -6   1    2.03    2.61
  -9  -6   1    6.59    1.39
  -9  -6   1    3.65    2.93
  -9  -6   1    5.39    1.57
  -9  -6   1    3.60    1.75
  -9  -6   1   -0.32    5.13
  -9  -6   1    3.06    1.20
   8   6  -1  124.05   10.97
   8   6  -1  122.33    9.05
   8   6  -1  129.61    9.36
   8   6  -1  123.60    9.42
   8   6  -1  120.05    9.12
   8   6  -1  124.27    8.98
   8   6  -1  124.13    9.26
  -8  -6   1  146.52   13.02
  -8  -6   1  141.16    9.22
  -8  -6   1  100.15    9.97
  -8  -6   1  124.30    9.40
  -8  -6   1  127.58    9.13
  -8  -6   1   95.86   64.04
  -8  -6   1   97.63   31.10
  -8  -6   1  123.40    9.16
  -8  -6   1  128.48    9.40
  -8  -6   1  110.96   11.27
  -8  -6   1  119.06   10.26
   7   6  -1    0.99    1.37
   7   6  -1    0.32    0.64
   7   6  -1    0.58    2.92
   7   6  -1    0.15    0.64
   7   6  -1    0.78    0.54
   7   6  -1    0.24    0.46
   7   6  -1    0.81    0.82
  -7  -6   1   -0.55    3.26
  -7  -6   1  -41.83   77.61
  -7  -6   1    1.49    0.76
  -7  -6   1    0.19    1.22
  -7  -6   1    2.62   22.66
  -7  -6   1    2.40    2.07
  -7  -6   1    0.82    0.93
  -7  -6   1    0.38    1.47
  -7  -6   1    1.62    2.24
  -7  -6   1    0.57    1.15
  -7  -6   1    0.28    4.56
  -7  -6   1   -0.19    9.56
   6   6  -1    3.38    1.29
   6   6  -1    2.16    1.91
   6   6  -1    4.07    2.01
   6   6  -1    2.40    0.61
   6   6  -1    1.89    0.80
   6   6  -1    2.23    0.89
   6   6  -1    3.41    0.73
   6   6  -1   -0.97    2.51
   6   6  -1    2.46    0.52
  -6  -6   1   21.29   11.88
  -6  -6   1    4.52    1.62
  -6  -6   1    5.98    1.96
  -6  -6   1   -1.61   95.22
  -6  -6   1    4.74    3.64
  -6  -6   1    1.55    0.83
  -6  -6   1    1.55    1.44
  -6  -6   1   -6.90   19.69
  -6  -6   1   11.68    5.27
  -6  -6   1    2.26    0.78
  -6  -6   1    3.44    1.28
  -6  -6   1    1.23    0.73
  -6  -6   1    5.46    2.28
   5   6  -1    4.34    2.73
   5   6  -1    1.96    1.93
   5   6  -1    1.97    0.63
   5   6  -1    1.13    0.79
   5   6  -1    1.61    0.51
   5   6  -1    0.87    0.65
   5   6  -1    0.61    1.83
   5   6  -1    1.49    0.67
   5   6  -1    1.72    1.34
  -5  -6   1    2.13    1.13
  -5  -6   1    1.37    0.64
  -5  -6   1    2.43    0.76
  -5  -6   1    2.37   12.17
  -5  -6   1    0.61   20.36
  -5  -6   1    2.50    0.70
  -5  -6   1    0.88    1.91
  -5  -6   1   -3.05    4.25
  -5  -6   1    3.46    1.73
  -5  -6   1   19.52   99.75
  -5  -6   1    2.40    1.76
  -5  -6   1    1.18    0.83
   4   6  -1    1.83    0.55
   4   6  -1    2.55    0.69
   4   6  -1    0.80    1.84
   4   6  -1    2.03    0.70
   4   6  -1    3.85    2.59
   4   6  -1    1.72    1.92
   4   6  -1    2.62    0.83
   4   6  -1    2.35    0.56
   4   6  -1    0.68    1.31
  -4  -6   1    2.06    1.05
  -4  -6   1    1.86    1.60
  -4  -6   1    2.74    0.82
  -4  -6   1    1.88    0.62
  -4  -6   1    0.55    1.54
  -4  -6   1    2.61    4.79
  -4  -6   1    3.68    1.85
  -4  -6   1    2.57    2.95
  -4  -6   1    2.14    0.68
  -4  -6   1    2.56    1.77
  -4  -6   1    2.34    0.87
  -4  -6   1   31.85   21.40
   3   6  -1   42.28    3.37
   3   6  -1   42.38    3.87
   3   6  -1   44.25    4.45
   3   6  -1   59.31   15.54
   3   6  -1   46.32    3.47
   3   6  -1   42.67    5.25
   3   6  -1   43.84    3.57
   3   6  -1   43.92    5.17
   3   6  -1   42.98    3.36
   3   6  -1   43.20    3.28
   3   6  -1   69.90   86.98
  -3  -6   1   43.11    3.33
  -3  -6   1   43.75    3.32
  -3  -6   1   41.17    3.56
  -3  -6   1   50.67    4.48
  -3  -6   1   34.05    3.93
  -3  -6   1   41.89    4.26
  -3  -6   1   57.38    8.97
  -3  -6   1   44.59    3.46
  -3  -6   1   40.54    4.30
  -3  -6   1    7.66   22.70
  -3  -6   1   44.13    4.36
  -3  -6   1   45.76    3.45
   2   6  -1  333.95   23.85
   2   6  -1  311.82   24.32
   2   6  -1  346.03   24.64
   2   6  -1  254.98   31.32
   2   6  -1  264.59   67.76
   2   6  -1  342.53   24.09
  -2  -6   1  295.02   27.42
  -2  -6   1  345.35   24.20
  -2  -6   1  344.59   23.85
  -2  -6   1  355.02   23.93
  -2  -6   1  314.43   24.00
  -2  -6   1  339.44   23.95
  -2  -6   1  325.11   24.30
  -2  -6   1  340.82   24.30
  -2  -6   1  330.46   23.84
  -2  -6   1  340.67   24.31
  -2  -6   1  318.99   23.92
  -2  -6   1  360.14   24.04
  -2  -6   1  456.77   55.19
   1   6  -1  443.22   33.49
   1   6  -1  451.35   33.10
   1   6  -1  484.52   32.89
   1   6  -1  480.08   32.65
   1   6  -1  464.27   33.04
   1   6  -1  253.16   60.69
   1   6  -1  427.40   38.94
  -1  -6   1  446.89   32.70
  -1  -6   1  413.37   32.43
  -1  -6   1  478.25   32.69
  -1  -6   1  518.10   36.82
  -1  -6   1  458.85   32.49
  -1  -6   1  451.30   32.84
  -1  -6   1  421.96   32.38
  -1  -6   1  454.71   32.49
  -1  -6   1  352.44   53.05
   0   6  -1  433.91   32.03
   0   6  -1  432.04   32.59
   0   6  -1  444.41   31.72
   0   6  -1  455.38   73.03
   0   6  -1  355.29   37.22
   0   6  -1  459.51   31.92
   0   6  -1  435.27   31.50
   0   6  -1  451.90   32.30
   0  -6   1  427.51   31.54
   0  -6   1  460.74   31.91
   0  -6   1  696.87  100.98
   0  -6   1  430.00   40.39
   0  -6   1  405.33   31.42
   0  -6   1  458.80   31.99
   0  -6   1  461.72   31.91
   0  -6   1  440.57   31.56
   0  -6   1  462.27   31.82
  -1   6  -1   30.09    4.62
  -1   6  -1   37.90    4.58
  -1   6  -1   29.72    3.65
  -1   6  -1   32.52    3.24
  -1   6  -1  -10.28   33.99
  -1   6  -1   27.93   10.26
  -1   6  -1   27.50    3.87
  -1   6  -1   34.10    3.97
  -1   6  -1   32.70    2.56
  -1   6  -1   33.29    2.58
  -1   6  -1   31.05    2.72
  -1   6  -1   33.48    3.01
  -1   6  -1   27.57    2.65
   1  -6   1   31.44    2.69
   1  -6   1   34.82   41.85
   1  -6   1   32.82    3.94
   1  -6   1   28.82    2.47
   1  -6   1   29.99    3.81
   1  -6   1   33.84    3.63
   1  -6   1   33.26    3.27
   1  -6   1   29.74    7.77
   1  -6   1   29.08    3.59
   1  -6   1   30.64    2.75
   1  -6   1   29.07    3.89
   1  -6   1   42.14    3.91
  -2   6  -1    0.14    2.45
  -2   6  -1    1.83    1.63
  -2   6  -1    1.50    0.70
  -2   6  -1   -5.03    3.25
  -2   6  -1    1.93    0.75
  -2   6  -1    0.64    0.58
  -2   6  -1   23.52   36.12
  -2   6  -1    2.14    7.49
  -2   6  -1    1.98    1.81
  -2   6  -1   -0.55    1.29
  -2   6  -1    1.46    0.61
  -2   6  -1    0.63    0.81
   2  -6   1    0.19    1.33
   2  -6   1  -36.63   60.72
   2  -6   1    1.93    2.00
   2  -6   1   -7.61    7.99
   2  -6   1    0.31    0.87
   2  -6   1   -0.31    1.22
   2  -6   1    2.04    1.95
   2  -6   1    0.80    1.63
   2  -6   1    0.24    0.66
   2  -6   1    1.32    0.93
   2  -6   1    1.07    1.84
  -3   6  -1    0.67    1.39
  -3   6  -1    1.85    2.67
  -3   6  -1    3.19    3.79
  -3   6  -1   -0.18    1.25
  -3   6  -1    1.86    0.60
  -3   6  -1    4.28    6.41
  -3   6  -1    0.72    1.51
  -3   6  -1    1.64    0.76
  -3   6  -1    0.46    0.49
  -3   6  -1   -0.26    2.35
  -3   6  -1  -18.58   31.96
  -3   6  -1   -0.14    0.63
  -3   6  -1   -1.94    2.06
   3  -6   1    2.46    1.75
   3  -6   1    2.74    2.08
   3  -6   1    1.43    0.96
   3  -6   1    0.58    1.45
   3  -6   1    0.06    1.23
   3  -6   1  -16.63  101.85
   3  -6   1   10.72   10.32
   3  -6   1    0.77    1.71
   3  -6   1    0.24    1.88
  -4   6  -1    1.15    2.83
  -4   6  -1   -0.05    7.83
  -4   6  -1    2.06    0.95
  -4   6  -1    0.67    0.72
  -4   6  -1    2.45    1.55
  -4   6  -1    2.26    1.59
  -4   6  -1   -1.86    1.93
  -4   6  -1    1.58    0.60
  -4   6  -1   26.31   37.01
  -4   6  -1    3.83    2.68
  -4   6  -1    2.28    4.06
   4  -6   1    2.21    2.29
   4  -6   1    1.19    1.94
   4  -6   1    3.18    1.33
   4  -6   1    1.54    1.84
   4  -6   1    1.81    1.59
   4  -6   1    1.14    0.92
  -5   6  -1   47.88   39.71
  -5   6  -1    9.55    2.11
  -5   6  -1    8.06    8.56
  -5   6  -1   14.78    3.39
  -5   6  -1    9.87    1.26
  -5   6  -1    7.48    1.60
  -5   6  -1   12.84    3.90
  -5   6  -1   16.32    9.05
   5  -6   1   13.47    1.86
   5  -6   1   12.37    2.37
   5  -6   1    7.12    1.68
   5  -6   1    7.43    3.26
   5  -6   1    7.85    2.58
   5  -6   1   12.01    2.32
  -6   6  -1    2.00    1.82
  -6   6  -1    3.42    4.05
  -6   6  -1    1.67    0.74
  -6   6  -1   -1.28   35.57
  -6   6  -1    3.05    1.32
  -6   6  -1    1.51    8.15
  -6   6  -1    5.33    3.38
  -6   6  -1    4.17    3.97
   6  -6   1    1.43    1.98
   6  -6   1   -0.25    2.67
   6  -6   1    3.44    1.08
   6  -6   1    3.83    2.67
   6  -6   1    0.53    2.88
  -7   6  -1    9.04    4.29
  -7   6  -1   13.28    1.88
  -7   6  -1    8.22    1.23
  -7   6  -1   15.30   33.80
  -7   6  -1   14.41    2.42
  -7   6  -1   14.84    8.06
  -7   6  -1    7.85    4.32
  -7   6  -1   11.95    4.73
  -7   6  -1   15.68    1.68
   7  -6   1    9.88    2.68
   7  -6   1    7.96    1.44
   7  -6   1   11.05    3.70
   7  -6   1    5.66    3.77
   7  -6   1    6.61    2.80
  -8   6  -1   10.68    2.13
  -8   6  -1   12.14    1.58
  -8   6  -1   39.46   35.80
  -8   6  -1   15.27    4.57
  -8   6  -1    3.43    7.43
  -8   6  -1   15.72    5.24
  -8   6  -1   14.39    5.74
   8  -6   1   10.31    4.10
   8  -6   1   15.42    3.13
   8  -6   1   16.38    1.75
   8  -6   1   17.78    3.37
   8  -6   1   15.66    4.27
  -9   6  -1   20.61    6.27
  -9   6  -1   21.78   30.94
  -9   6  -1   17.56    2.15
  -9   6  -1   21.96    8.58
  -9   6  -1   20.42    2.50
  -9   6  -1   19.71    5.93
   9  -6   1   18.89    4.99
   9  -6   1   16.21    2.00
   9  -6   1   13.62    3.21
   9  -6   1   13.78    4.40
   9  -6   1   21.66    3.68
 -10   6  -1   -0.74    5.82
 -10   6  -1    7.08    1.28
 -10   6  -1    7.50    2.09
 -10   6  -1    5.36    5.26
  10  -6   1    8.40    1.66
  10  -6   1    9.75    3.19
  10  -6   1    9.82    3.03
  10  -6   1    8.62    5.84
  10  -6   1    7.99    4.04
 -11   6  -1   37.52    3.58
 -11   6  -1   37.19    4.28
 -11   6  -1   36.07    7.87
  11  -6   1   48.38    4.97
  11  -6   1   36.94    7.35
  11  -6   1   38.84    3.30
  11  -6   1   47.06    5.75
 -12   6  -1    2.16    6.63
 -12   6  -1    6.83    7.78
 -12   6  -1    2.41    1.78
 -12   6  -1    5.16    1.39
  12  -6   1    2.72    2.54
  12  -6   1    0.88    0.81
  12  -6   1   -4.19    7.43
 -13   6  -1   -2.52    5.19
 -13   6  -1    3.85    2.17
 -13   6  -1    1.00    1.30
  13  -6   1    0.52    2.25
 -16  -5   1   28.93    3.24
 -16  -5   1   20.91    2.28
 -16  -5   1   24.45    5.76
  15   5  -1   -2.63    0.80
 -15  -5   1    1.43    3.34
 -15  -5   1    7.22    4.37
 -15  -5   1   -0.32    1.53
 -15  -5   1    0.70    1.34
 -14  -5   1   31.31    4.92
 -14  -5   1   19.51    4.10
 -14  -5   1   27.31    3.41
 -14  -5   1   30.95    2.86
 -14  -5   1   26.90    2.94
 -14  -5   1   31.12    3.03
  13   5  -1    2.09    0.59
  13   5  -1    0.07    1.26
  13   5  -1    2.05    0.90
 -13  -5   1    1.59    1.40
 -13  -5   1    3.52    1.91
 -13  -5   1    2.82    1.32
 -13  -5   1    0.68    3.35
 -13  -5   1    1.68    3.07
 -13  -5   1    2.16    1.28
  12   5  -1   35.66    3.03
  12   5  -1   35.88    2.77
  12   5  -1   34.85    3.55
 -12  -5   1   34.24    3.37
 -12  -5   1   33.94    5.09
 -12  -5   1   33.24    4.95
 -12  -5   1   38.74    4.11
 -12  -5   1   37.18    3.53
 -12  -5   1   35.61    3.36
  11   5  -1   48.10    4.52
  11   5  -1   57.14    4.24
  11   5  -1   50.27    4.66
  11   5  -1   47.71    4.15
  11   5  -1   54.45    4.60
  11   5  -1   58.05    4.95
 -11  -5   1   54.59    5.05
 -11  -5   1   62.75    4.51
 -11  -5   1   54.33    4.48
 -11  -5   1   57.10    4.65
 -11  -5   1   53.30    4.84
  10   5  -1   28.25    3.03
  10   5  -1   35.95    3.63
  10   5  -1   32.01    2.86
  10   5  -1   28.16    3.15
  10   5  -1   29.37    4.87
 -10  -5   1   39.37    5.00
 -10  -5   1   32.33    3.68
 -10  -5   1   31.13    3.42
 -10  -5   1   38.57    3.11
 -10  -5   1   27.44    3.00
 -10  -5   1   45.63    5.27
 -10  -5   1   49.99    6.19
 -10  -5   1   27.54    3.25
   9   5  -1   32.07    2.75
   9   5  -1   36.42    3.20
   9   5  -1   26.59    2.66
   9   5  -1   34.28    3.09
   9   5  -1   36.04    4.93
   9   5  -1   32.99    2.48
   9   5  -1   31.72    3.27
  -9  -5   1   34.96    3.48
  -9  -5   1   30.85    5.51
  -9  -5   1   33.21    3.04
  -9  -5   1   24.55    4.12
  -9  -5   1   30.36    2.97
  -9  -5   1   32.10    2.92
  -9  -5   1   29.42    4.51
  -9  -5   1   31.51    3.31
   8   5  -1   98.37    7.17
   8   5  -1   97.87    8.94
   8   5  -1   91.55    7.38
   8   5  -1   94.32    7.24
   8   5  -1  101.10    7.10
   8   5  -1   97.63    7.52
   8   5  -1   94.44    7.35
  -8  -5   1   98.86    7.54
  -8  -5   1  103.58   12.01
  -8  -5   1   97.40    9.34
  -8  -5   1   94.26    7.29
  -8  -5   1   49.91   42.49
  -8  -5   1  104.39    7.31
  -8  -5   1   99.87    8.44
  -8  -5   1  109.07    7.57
  -8  -5   1  101.20   10.07
  -8  -5   1   91.39    7.48
  -8  -5   1   92.35    8.17
  -8  -5   1  160.98   28.64
   7   5  -1   46.33    5.97
   7   5  -1   45.41    3.42
   7   5  -1   45.68    3.69
   7   5  -1   46.95    5.66
   7   5  -1   46.32    3.59
   7   5  -1   40.06    3.75
   7   5  -1   44.60    3.98
   7   5  -1   45.58    3.53
  -7  -5   1   42.88    3.88
  -7  -5   1   51.27    4.75
  -7  -5   1   56.65    6.20
  -7  -5   1   46.36    3.72
  -7  -5   1   55.49    7.89
  -7  -5   1   55.31    5.03
  -7  -5   1   48.66    4.04
  -7  -5   1   43.15    4.04
  -7  -5   1   58.62   22.77
  -7  -5   1   43.45    3.65
  -7  -5   1   48.27   53.97
  -7  -5   1   46.04    3.64
  -7  -5   1   53.53   10.35
   6   5  -1  762.21   52.20
   6   5  -1  709.03   52.38
   6   5  -1  708.56   52.90
  -6  -5   1  707.72   52.89
  -6  -5   1  841.90   71.03
  -6  -5   1  716.09  104.81
   5   5  -1   99.59    7.20
   5   5  -1  108.24    7.43
   5   5  -1  104.11    7.30
   5   5  -1  106.16    8.60
   5   5  -1  102.86    7.26
   5   5  -1  109.31    7.40
   5   5  -1   91.06    8.42
   5   5  -1   98.74    7.56
  -5  -5   1   95.72    7.87
  -5  -5   1  105.56    7.44
  -5  -5   1  101.35   24.11
  -5  -5   1   59.76   14.79
  -5  -5   1   90.15    7.99
  -5  -5   1   89.13    7.76
  -5  -5   1  107.46    7.29
  -5  -5   1   96.83    7.46
  -5  -5   1  105.46    7.48
  -5  -5   1  108.48    7.37
  -5  -5   1   81.14    7.45
  -5  -5   1   81.23   10.82
  -5  -5   1  228.49   84.08
  -5  -5   1  101.89    7.29
   4   5  -1  299.27   22.56
   4   5  -1  323.64   22.95
   4   5  -1  300.14   23.02
   4   5  -1  275.06   22.27
   4   5  -1  317.97   22.32
   4   5  -1  335.98   22.11
  -4  -5   1  297.97   22.47
  -4  -5   1  299.73   25.10
  -4  -5   1  410.38   43.21
  -4  -5   1  309.63   22.24
  -4  -5   1  320.89   22.22
  -4  -5   1  301.92   22.83
  -4  -5   1  290.81   22.37
  -4  -5   1  377.30   82.29
  -4  -5   1  323.34   22.16
  -4  -5   1  295.78   22.56
  -4  -5   1  307.48   22.09
  -4  -5   1  306.81   22.45
  -4  -5   1  327.20   22.12
   3   5  -1  117.08    9.57
   3   5  -1  113.69    8.38
   3   5  -1  115.16    8.40
   3   5  -1  121.01    8.49
   3   5  -1  102.95    9.05
   3   5  -1  118.14    8.67
   3   5  -1  120.12    8.43
   3   5  -1  118.45    9.46
   3   5  -1  123.03    8.52
  -3  -5   1  106.02    8.77
  -3  -5   1  138.58   12.74
  -3  -5   1  113.07    8.54
  -3  -5   1  110.98    8.40
  -3  -5   1  100.55    9.60
  -3  -5   1  112.78   25.89
  -3  -5   1  127.94    8.48
  -3  -5   1  112.39    8.37
  -3  -5   1  118.37    8.94
  -3  -5   1  122.34    9.01
  -3  -5   1  109.99    8.90
  -3  -5   1  108.96    8.92
  -3  -5   1  124.21    8.50
  -3  -5   1  117.14    8.39
  -3  -5   1   10.18   81.54
   2   5  -1   41.26    3.91
   2   5  -1   36.94    4.29
   2   5  -1   26.12   10.39
   2   5  -1   38.88    2.82
   2   5  -1   38.04    2.75
   2   5  -1   36.19    2.66
   2   5  -1  -34.03   42.85
   2   5  -1   33.98    2.92
   2   5  -1   35.88    3.21
   2   5  -1   29.96    2.71
   2   5  -1   34.20    4.46
  -2  -5   1   34.78    2.80
  -2  -5   1   34.46    3.09
  -2  -5   1   28.38    3.63
  -2  -5   1   32.71    3.63
  -2  -5   1   34.61    2.79
  -2  -5   1   33.53    2.81
  -2  -5   1   34.50    2.74
  -2  -5   1   66.75   20.96
  -2  -5   1   29.13    2.72
  -2  -5   1  -62.32  100.30
  -2  -5   1   48.16    7.05
  -2  -5   1    2.86   16.48
  -2  -5   1   39.33    3.25
  -2  -5   1   35.54    2.90
  -2  -5   1   39.08    3.78
  -2  -5   1   37.27    3.82
   1   5  -1  132.54   10.51
   1   5  -1  142.26    9.78
   1   5  -1  135.87    9.88
   1   5  -1  154.77   42.34
   1   5  -1  148.60   10.36
   1   5  -1  135.24   10.01
   1   5  -1  151.13    9.87
   1   5  -1  112.18   17.74
   1   5  -1  140.49    9.78
   1   5  -1  129.38   10.44
   1   5  -1  142.52    9.75
   1   5  -1  142.24   10.91
  -1  -5   1  130.62    9.94
  -1  -5   1  240.18   37.14
  -1  -5   1  123.58    9.80
  -1  -5   1  137.42   10.30
  -1  -5   1  132.53   10.10
  -1  -5   1  125.01   10.07
  -1  -5   1  142.20    9.89
  -1  -5   1  116.80    9.79
  -1  -5   1  127.76    9.84
  -1  -5   1  137.26    9.83
  -1  -5   1  131.36    9.85
   0   5  -1  650.94   80.32
   0   5  -1  724.05   48.41
   0   5  -1  559.30   52.15
   0   5  -1  581.25   47.77
   0  -5   1  874.89   76.05
   0  -5   1  747.71   51.21
   0  -5   1  695.54   47.81
  -1   5  -1   24.37    3.85
  -1   5  -1   25.34    2.21
  -1   5  -1   25.12    2.03
  -1   5  -1   24.75    2.41
  -1   5  -1   22.96    2.13
  -1   5  -1   23.80    2.69
  -1   5  -1   24.69    2.03
  -1   5  -1   28.32    3.18
  -1   5  -1   26.60    3.35
  -1   5  -1   19.17    2.93
  -1   5  -1   82.52   38.78
  -1   5  -1   31.36   11.54
  -1   5  -1   26.90    4.06
   1  -5   1   29.58    2.84
   1  -5   1   27.30    3.34
   1  -5   1   38.15    8.39
   1  -5   1   68.33   35.32
   1  -5   1   27.02    2.70
   1  -5   1   20.02    2.18
   1  -5   1   18.82    2.06
   1  -5   1   23.41    3.06
   1  -5   1   25.17    2.15
  -2   5  -1   73.09    6.89
  -2   5  -1   69.65    5.46
  -2   5  -1   75.37    5.38
  -2   5  -1   59.59    6.00
  -2   5  -1   78.02    6.90
  -2   5  -1   75.77    5.44
  -2   5  -1   47.12   10.79
  -2   5  -1  107.24   36.89
  -2   5  -1   79.45    6.06
  -2   5  -1   71.35    6.18
   2  -5   1   75.85   12.60
   2  -5   1   74.78    6.00
   2  -5   1   74.08    5.52
   2  -5   1   80.75    5.95
   2  -5   1   76.69    6.09
   2  -5   1   63.96    6.10
   2  -5   1    8.87   55.07
  -3   5  -1  163.53   10.70
  -3   5  -1  115.86   11.08
  -3   5  -1  164.94   43.50
  -3   5  -1  151.25   11.62
  -3   5  -1  133.28   10.26
  -3   5  -1  162.25   10.33
  -3   5  -1  129.75   11.03
  -3   5  -1  135.90   11.67
  -3   5  -1  128.44   10.61
  -3   5  -1  160.07   10.38
  -3   5  -1  148.03   10.36
   3  -5   1  162.63   10.91
   3  -5   1  454.63   87.51
   3  -5   1  130.48   11.22
   3  -5   1  141.03   10.49
   3  -5   1  125.00   10.45
   3  -5   1  133.40   10.83
   3  -5   1  198.75   20.26
   3  -5   1  136.59   10.73
   3  -5   1  157.51   11.03
  -4   5  -1    7.00    2.19
  -4   5  -1    8.01    0.88
  -4   5  -1   13.35    3.22
  -4   5  -1   14.66    4.25
  -4   5  -1    7.69    1.33
  -4   5  -1    5.96    1.53
  -4   5  -1    9.69    1.03
  -4   5  -1    5.76    1.65
  -4   5  -1    4.08    6.45
  -4   5  -1    7.33    0.87
  -4   5  -1   10.98    2.91
  -4   5  -1   -0.40   25.53
   4  -5   1    7.18    1.20
   4  -5   1    6.10    1.32
   4  -5   1    8.20    1.83
   4  -5   1    7.13    2.17
   4  -5   1    5.78    2.36
   4  -5   1    5.17    1.86
   4  -5   1    5.57    2.00
   4  -5   1    6.27    1.09
  -5   5  -1  143.63   11.49
  -5   5  -1  121.80   35.43
  -5   5  -1  118.82   16.33
  -5   5  -1  150.89   11.17
  -5   5  -1  153.80   11.42
  -5   5  -1  180.39   12.38
  -5   5  -1  168.91   13.12
  -5   5  -1  141.05   11.38
  -5   5  -1  163.95   12.40
  -5   5  -1  146.50   12.28
   5  -5   1  144.71   11.53
   5  -5   1  168.22   11.84
   5  -5   1  139.98   11.91
   5  -5   1  159.46   12.44
   5  -5   1  172.10   11.97
   5  -5   1  167.69   11.37
  -6   5  -1    7.91    7.39
  -6   5  -1    9.39    3.19
  -6   5  -1    2.18    3.22
  -6   5  -1    1.63   30.08
  -6   5  -1    2.14    4.85
  -6   5  -1   10.83    1.49
  -6   5  -1    9.56    1.28
  -6   5  -1   12.50    1.73
   6  -5   1    8.36    3.22
   6  -5   1    7.10    3.15
   6  -5   1   17.37    2.80
   6  -5   1    7.97    2.13
   6  -5   1   10.92    2.30
   6  -5   1    4.68    1.37
   6  -5   1    7.43    1.41
  -7   5  -1   15.94   27.75
  -7   5  -1    5.77    1.92
  -7   5  -1    1.62    6.49
  -7   5  -1    9.06    4.83
  -7   5  -1    5.66    3.97
  -7   5  -1    9.70    1.23
  -7   5  -1   10.86    1.67
  -7   5  -1    8.61    4.36
  -7   5  -1    8.97    1.22
   7  -5   1   11.81    3.38
   7  -5   1    7.19    3.52
   7  -5   1   10.33    1.37
   7  -5   1   10.03    2.39
  -8   5  -1    4.94    5.20
  -8   5  -1    2.87    0.93
  -8   5  -1    3.53    4.09
  -8   5  -1    1.70    1.06
  -8   5  -1    4.57    6.81
  -8   5  -1    2.81    1.82
  -8   5  -1    1.65    1.44
  -8   5  -1    6.03    4.77
  -8   5  -1    1.75   28.90
   8  -5   1   -1.34    3.20
   8  -5   1    1.18    0.98
   8  -5   1   -1.08    3.10
   8  -5   1   -1.92    1.96
   8  -5   1    3.56    2.62
  -9   5  -1  -30.65   24.31
  -9   5  -1    0.35    1.13
  -9   5  -1   -0.44    5.61
  -9   5  -1   -2.93    4.24
  -9   5  -1   -2.67    4.32
  -9   5  -1    1.59    1.02
  -9   5  -1    1.71    1.60
  -9   5  -1   -0.78    5.62
   9  -5   1    0.06    3.74
   9  -5   1   -0.99    2.19
   9  -5   1   -0.66    3.34
   9  -5   1    0.38    0.87
   9  -5   1    0.62    2.58
 -10   5  -1   52.98    4.49
 -10   5  -1   55.62    4.55
 -10   5  -1   59.65    5.23
 -10   5  -1   49.80    8.22
 -10   5  -1   47.10    7.95
  10  -5   1   55.24    4.37
  10  -5   1   57.56    7.05
  10  -5   1   67.37    7.92
  10  -5   1   60.01    8.14
  10  -5   1   52.47    6.10
 -11   5  -1   25.50    2.54
 -11   5  -1   22.88    2.61
 -11   5  -1   19.22    2.73
 -11   5  -1   12.16    6.61
  11  -5   1   19.95    5.04
  11  -5   1   21.83    3.86
  11  -5   1   21.76    3.64
  11  -5   1   22.55    2.15
  11  -5   1   27.94    4.55
 -12   5  -1    2.60    1.72
 -12   5  -1    2.29    7.76
 -12   5  -1   -1.06    6.60
 -12   5  -1    2.27    1.36
  12  -5   1    2.03    2.61
  12  -5   1   -2.57    4.56
  12  -5   1    2.19    0.80
 -13   5  -1    7.71    8.15
 -13   5  -1   23.09    2.60
 -13   5  -1    6.41    6.15
 -13   5  -1   25.19    2.91
  13  -5   1   21.87    3.16
 -14   5  -1    2.81    1.38
 -14   5  -1    2.01    2.31
 -14   5  -1    2.15    5.35
 -16  -4   1    9.72    2.19
  15   4  -1    9.42    1.26
 -15  -4   1   11.19    1.72
 -15  -4   1   16.65    1.95
 -15  -4   1   11.78    4.01
 -15  -4   1   11.68    4.25
  14   4  -1    0.88    0.50
  14   4  -1   -0.87    0.85
 -14  -4   1   -0.75    2.03
 -14  -4   1   -1.09    3.03
 -14  -4   1    3.45    3.64
 -14  -4   1    0.44    1.23
 -14  -4   1   -0.64    1.37
  13   4  -1    1.29    0.50
  13   4  -1    0.65    1.22
  13   4  -1   -0.05    0.89
 -13  -4   1   -0.50    1.43
 -13  -4   1   -0.58    1.09
 -13  -4   1    1.78    3.01
 -13  -4   1   -1.18    1.90
 -13  -4   1    1.08    3.26
 -13  -4   1   -0.52    1.20
  12   4  -1    7.87    1.38
  12   4  -1    9.35    1.37
  12   4  -1   11.29    1.14
  12   4  -1   10.12    1.81
 -12  -4   1   10.79    3.48
 -12  -4   1   14.18    1.97
 -12  -4   1   10.61    3.74
 -12  -4   1   13.61    1.68
 -12  -4   1    7.38    2.18
 -12  -4   1   11.74    1.75
  11   4  -1   32.92    2.54
  11   4  -1   31.80    3.07
  11   4  -1   33.31    3.38
  11   4  -1   34.75    2.88
  11   4  -1   28.94    3.17
  11   4  -1   29.48    3.23
 -11  -4   1   38.90    3.19
 -11  -4   1   25.92    4.60
 -11  -4   1   36.98    3.62
 -11  -4   1   33.54    3.83
 -11  -4   1   31.79    5.02
 -11  -4   1   50.27    9.07
 -11  -4   1   29.45    3.05
 -11  -4   1   36.13    3.42
  10   4  -1  114.77    8.73
  10   4  -1  121.85    9.07
  10   4  -1  116.04    8.84
  10   4  -1  123.63    8.59
  10   4  -1  104.69   10.10
  10   4  -1  119.03    9.01
  10   4  -1  111.97    8.97
 -10  -4   1  116.92    9.21
 -10  -4   1  124.13   10.12
 -10  -4   1  118.24    9.11
 -10  -4   1  126.75    8.86
 -10  -4   1  118.46    8.85
 -10  -4   1  107.93   10.45
 -10  -4   1  126.87   12.91
 -10  -4   1  117.35    8.95
 -10  -4   1  133.66   10.30
   9   4  -1   35.71    2.90
   9   4  -1   34.62    2.96
   9   4  -1   34.98    3.12
   9   4  -1   36.66    3.59
   9   4  -1   36.59    2.67
   9   4  -1   31.99    3.25
   9   4  -1   33.73    5.20
  -9  -4   1   31.87    3.39
  -9  -4   1   38.21    3.13
  -9  -4   1   43.83    6.91
  -9  -4   1   31.67    3.26
  -9  -4   1   34.11    3.08
  -9  -4   1   36.80    4.71
  -9  -4   1   34.19    3.62
  -9  -4   1   38.56    4.90
   8   4  -1    3.81    2.68
   8   4  -1    4.70    0.88
   8   4  -1    5.47    0.61
   8   4  -1    5.12    0.90
   8   4  -1    4.57    1.51
   8   4  -1    5.42    1.13
   8   4  -1    5.12    0.80
  -8  -4   1    6.16    2.29
  -8  -4   1    5.22    1.15
  -8  -4   1    6.03    1.48
  -8  -4   1    8.12    7.38
  -8  -4   1    6.04    1.43
  -8  -4   1    4.19    0.95
  -8  -4   1    3.83    1.02
  -8  -4   1    5.58    2.37
  -8  -4   1    3.69    3.52
  -8  -4   1    6.01    4.66
   7   4  -1   35.43    4.78
   7   4  -1   41.39    4.34
   7   4  -1   29.53    3.21
   7   4  -1   39.49    2.84
   7   4  -1   38.52    3.03
   7   4  -1   38.51    2.99
   7   4  -1   36.02    3.50
  -7  -4   1   33.55    3.44
  -7  -4   1   35.34    3.30
  -7  -4   1   39.64    3.47
  -7  -4   1   40.83    3.15
  -7  -4   1   40.44    4.35
  -7  -4   1   39.92    3.09
  -7  -4   1   42.37    5.48
  -7  -4   1   44.11    8.11
  -7  -4   1   45.05    5.61
  -7  -4   1   38.59    3.18
  -7  -4   1   18.13   37.03
  -7  -4   1   40.65   18.64
  -7  -4   1   51.87    6.70
  -7  -4   1   38.88    4.21
   6   4  -1   90.26    6.60
   6   4  -1   90.24    6.78
   6   4  -1   98.48    8.20
   6   4  -1   91.46    6.94
   6   4  -1   91.97    6.66
   6   4  -1   92.12    6.73
   6   4  -1   94.05    6.53
   6   4  -1   82.12    7.53
   6   4  -1   78.84    6.77
  -6  -4   1   92.34    6.66
  -6  -4   1   76.36    6.85
  -6  -4   1   91.91    7.02
  -6  -4   1   89.73    6.69
  -6  -4   1   97.99    7.57
  -6  -4   1  107.64   22.35
  -6  -4   1   90.02    8.37
  -6  -4   1  103.54    6.72
  -6  -4   1   93.91    6.87
  -6  -4   1   88.44    6.82
  -6  -4   1   90.00    8.94
  -6  -4   1   69.10   12.60
  -6  -4   1   96.92    8.15
  -6  -4   1   83.90   49.04
  -6  -4   1   90.61    7.33
  -6  -4   1   91.81    9.54
   5   4  -1  403.47   31.16
   5   4  -1  402.29   30.90
   5   4  -1  449.94   30.78
   5   4  -1  417.20   31.78
   5   4  -1  465.99   30.98
  -5  -4   1  480.63   45.52
  -5  -4   1  405.94   30.90
  -5  -4   1  439.73   31.62
  -5  -4   1  374.70   31.47
  -5  -4   1  445.28   30.93
  -5  -4   1  425.13   31.15
  -5  -4   1  469.42   33.16
  -5  -4   1  472.20   76.07
  -5  -4   1  467.15   30.92
  -5  -4   1  431.41   31.04
   4   4  -1   96.90    7.19
   4   4  -1  117.92  102.87
   4   4  -1   86.30   21.04
   4   4  -1   85.01    7.69
   4   4  -1   99.71    7.01
   4   4  -1  104.26    7.15
   4   4  -1   94.06    7.04
   4   4  -1   96.35    7.99
   4   4  -1  105.73    7.11
   4   4  -1  104.07    6.96
   4   4  -1  103.75    8.10
   4   4  -1   94.25    7.30
  -4  -4   1  101.37    7.13
  -4  -4   1  101.82   10.16
  -4  -4   1   92.69    7.04
  -4  -4   1  103.90    7.05
  -4  -4   1   90.48    7.63
  -4  -4   1   94.58    7.51
  -4  -4   1   94.20    7.17
  -4  -4   1  132.34   58.73
  -4  -4   1  121.59   21.94
  -4  -4   1   82.47    7.32
  -4  -4   1   83.48   13.75
  -4  -4   1   98.23    7.60
  -4  -4   1   98.26    7.10
  -4  -4   1   83.31    8.20
  -4  -4   1   96.18    7.18
   3   4  -1  448.16   30.61
   3   4  -1  395.30   30.00
   3   4  -1  446.14   30.05
   3   4  -1  446.49   76.44
  -3  -4   1  361.55   30.09
  -3  -4   1  401.94   31.99
  -3  -4   1  519.91   45.41
  -3  -4   1  391.47   30.36
  -3  -4   1  415.54   30.10
  -3  -4   1  407.54   29.90
  -3  -4   1  468.20   29.98
  -3  -4   1  428.81   29.92
   2   4  -1  304.31   21.60
   2   4  -1  302.52   21.44
   2   4  -1  300.29   21.82
   2   4  -1  320.59   21.96
   2   4  -1  273.82   21.56
   2   4  -1  207.22   47.74
  -2  -4   1  301.26   21.43
  -2  -4   1  302.16   21.58
  -2  -4   1  283.58   21.45
  -2  -4   1  294.60   21.50
  -2  -4   1  172.70   67.99
  -2  -4   1  350.37   24.12
  -2  -4   1  319.49   21.78
  -2  -4   1  297.46   21.74
  -2  -4   1  305.26   21.62
  -2  -4   1  273.25   21.40
  -2  -4   1  287.60   21.52
  -2  -4   1  293.12   21.46
  -2  -4   1  318.33   21.51
   1   4  -1  292.80   20.51
   1   4  -1  275.77   20.38
   1   4  -1  296.61   20.49
   1   4  -1  283.98   20.03
   1   4  -1  173.16   43.95
   1   4  -1  295.26   20.19
   1   4  -1  233.68   20.15
   1   4  -1  307.92   20.80
  -1  -4   1  273.33   20.37
  -1  -4   1  277.58   20.03
  -1  -4   1  271.94   20.05
  -1  -4   1  315.09   38.21
  -1  -4   1  302.23   22.83
  -1  -4   1  282.71   20.13
  -1  -4   1  262.16   20.33
  -1  -4   1  276.57   20.08
   0   4  -1  253.62   16.90
   0   4  -1  212.47   17.41
   0   4  -1  207.00   21.94
   0   4  -1  240.08   17.05
   0   4  -1  223.92   17.28
   0   4  -1  135.04   38.79
   0   4  -1  240.69   17.65
   0  -4   1  250.13   17.16
   0  -4   1  247.22   17.23
   0  -4   1  214.22   16.88
   0  -4   1  224.82   16.93
   0  -4   1  337.50   40.89
   0  -4   1  266.12   17.28
  -1   4  -1 1661.30  134.94
  -1   4  -1 1714.51  116.62
   1  -4   1 1424.40  115.10
  -2   4  -1  176.75   18.36
  -2   4  -1  151.72   33.34
  -2   4  -1  148.34   13.16
  -2   4  -1  162.44   13.02
  -2   4  -1  182.78   13.88
  -2   4  -1  177.12   13.00
  -2   4  -1  186.17   12.99
  -2   4  -1  204.71   13.98
  -2   4  -1  196.87   13.43
  -2   4  -1  172.17   61.89
  -2   4  -1  137.39   19.15
  -2   4  -1  187.66   13.32
   2  -4   1  171.80   13.41
   2  -4   1  174.61   13.35
   2  -4   1  207.69   13.41
   2  -4   1  172.59   13.47
   2  -4   1  195.34   13.11
   2  -4   1  189.51   14.08
   2  -4   1  131.79   43.00
  -3   4  -1   44.95    4.91
  -3   4  -1   61.64   44.95
  -3   4  -1   56.00    4.33
  -3   4  -1   58.72    5.44
  -3   4  -1   46.30    3.85
  -3   4  -1   60.00    3.98
  -3   4  -1   49.03    4.23
  -3   4  -1   40.71   24.60
  -3   4  -1   49.08    5.43
  -3   4  -1   58.95   10.20
  -3   4  -1   53.56    5.07
  -3   4  -1   77.10   10.61
   3  -4   1   47.18    4.53
   3  -4   1   45.29    3.88
   3  -4   1   48.19    3.96
   3  -4   1   48.05    4.08
   3  -4   1   53.17    4.55
   3  -4   1   56.04    4.76
   3  -4   1   55.61    5.73
   3  -4   1   63.93    9.83
   3  -4   1   60.77    4.83
   3  -4   1   78.92   54.87
   3  -4   1   65.07    4.70
  -4   4  -1  154.87   12.38
  -4   4  -1  163.50   12.23
  -4   4  -1  180.91   13.54
  -4   4  -1  152.34   12.18
  -4   4  -1  157.44   12.94
  -4   4  -1  202.11   42.48
  -4   4  -1  166.46   13.32
  -4   4  -1  159.37   12.18
  -4   4  -1  167.16   13.12
  -4   4  -1  161.63   12.46
  -4   4  -1  179.49   17.64
  -4   4  -1  183.04   12.60
   4  -4   1  183.68   13.20
   4  -4   1  158.22   12.14
   4  -4   1  179.52   12.75
   4  -4   1  162.69   12.52
   4  -4   1  186.35   12.75
   4  -4   1  171.61   12.74
   4  -4   1  182.45   12.68
   4  -4   1  188.05   12.35
  -5   4  -1   42.95    4.70
  -5   4  -1   48.77    3.94
  -5   4  -1   51.95    5.91
  -5   4  -1  -45.60   56.14
  -5   4  -1   46.95    4.13
  -5   4  -1   51.25    5.63
  -5   4  -1   46.56    3.99
  -5   4  -1   46.06    5.18
  -5   4  -1   75.44   11.15
  -5   4  -1   69.30   29.82
  -5   4  -1   38.99    9.56
  -5   4  -1   48.21    3.59
   5  -4   1   47.62    4.48
   5  -4   1   38.82    4.51
   5  -4   1   45.69    5.24
   5  -4   1   45.75    3.95
   5  -4   1   44.99    4.42
   5  -4   1   53.34    3.78
   5  -4   1   46.27    3.48
  -6   4  -1   17.84    2.70
  -6   4  -1   20.89    2.49
  -6   4  -1   37.16   24.07
  -6   4  -1   24.34    2.10
  -6   4  -1   26.87    3.90
  -6   4  -1   29.94    6.64
  -6   4  -1   23.77    2.06
  -6   4  -1   15.58    6.74
  -6   4  -1   32.28    4.64
  -6   4  -1   52.47   55.87
  -6   4  -1   18.96    2.70
  -6   4  -1   23.22    3.04
  -6   4  -1    8.92    8.58
   6  -4   1   26.71    2.26
   6  -4   1   21.12    3.29
   6  -4   1   28.83    3.75
   6  -4   1   24.90    2.86
   6  -4   1   23.20    3.13
   6  -4   1   29.96    3.30
   6  -4   1   22.19    2.53
  -7   4  -1    8.49    5.36
  -7   4  -1    4.81    5.83
  -7   4  -1  -16.07   23.33
  -7   4  -1    7.31    3.69
  -7   4  -1    3.45    1.55
  -7   4  -1    5.97    1.42
  -7   4  -1    4.94    1.58
   7  -4   1    6.50    2.80
   7  -4   1    7.75    1.13
   7  -4   1    6.83    2.10
   7  -4   1   10.83    3.31
   7  -4   1    6.90    2.01
  -8   4  -1   62.39    4.85
  -8   4  -1   41.13   29.17
  -8   4  -1   66.41    4.91
  -8   4  -1   58.01    5.24
  -8   4  -1   54.86    6.15
  -8   4  -1   58.40    8.63
  -8   4  -1   56.02    8.05
  -8   4  -1   75.12    8.34
  -8   4  -1   72.25   10.85
   8  -4   1   66.90    7.31
   8  -4   1   47.31    6.71
   8  -4   1   69.05    6.11
   8  -4   1   68.35    4.90
   8  -4   1   57.44    6.05
  -9   4  -1   -3.45   23.80
  -9   4  -1   43.79    7.59
  -9   4  -1   58.59   38.63
  -9   4  -1   40.95   10.17
  -9   4  -1   25.68    6.47
  -9   4  -1   34.40    3.78
  -9   4  -1   33.70    2.88
  -9   4  -1   27.29    5.98
  -9   4  -1   28.04    7.51
  -9   4  -1   31.93    3.03
   9  -4   1   31.72    4.55
   9  -4   1   33.10    5.00
   9  -4   1   34.73    4.92
   9  -4   1   30.45    2.83
 -10   4  -1    4.04    4.85
 -10   4  -1    6.47    7.12
 -10   4  -1    4.57    1.35
 -10   4  -1    4.01    1.12
 -10   4  -1    2.60    1.78
  10  -4   1    4.71    3.50
  10  -4   1    3.40    0.91
  10  -4   1    3.76    3.21
  10  -4   1   -0.40    2.48
  10  -4   1    2.84    2.33
 -11   4  -1    5.98    6.49
 -11   4  -1   -0.32    4.46
 -11   4  -1    0.31    1.78
 -11   4  -1   -0.03    1.14
 -11   4  -1   -0.58    1.29
  11  -4   1   -0.80    3.43
  11  -4   1    0.06    2.34
  11  -4   1   -0.69    2.36
  11  -4   1    1.15    0.78
  11  -4   1    3.69    3.25
 -12   4  -1    5.76    8.30
 -12   4  -1    2.48    1.39
 -12   4  -1    2.99    4.11
 -12   4  -1    1.19    1.74
  12  -4   1    3.16    2.46
  12  -4   1    1.20    0.72
  12  -4   1   -2.42    4.00
 -13   4  -1   16.39    8.82
 -13   4  -1   10.81    6.17
 -13   4  -1   16.34    2.42
 -13   4  -1   13.04    1.64
  13  -4   1   17.33    2.72
  13  -4   1    8.42    1.19
 -14   4  -1    1.76    1.92
 -14   4  -1   -0.64    5.66
 -14   4  -1   -0.61    2.24
  14  -4   1   -0.82    1.60
 -16  -3   1   28.75    3.19
 -16  -3   1   23.13    2.48
  15   3  -1   18.12    1.91
 -15  -3   1   18.42    4.08
 -15  -3   1   23.73    2.72
 -15  -3   1   25.85    4.65
 -15  -3   1   21.93    2.72
  14   3  -1   12.67    2.32
  14   3  -1   18.33    1.43
  14   3  -1   18.50    1.95
 -14  -3   1   17.75    2.02
 -14  -3   1   17.02    2.75
 -14  -3   1   17.76    3.87
 -14  -3   1   14.35    1.98
 -14  -3   1   24.57    4.80
  13   3  -1   43.79    4.39
  13   3  -1   46.46    3.81
  13   3  -1   48.66    3.51
  13   3  -1   37.61    4.04
 -13  -3   1   52.30    4.27
 -13  -3   1   46.21    6.18
 -13  -3   1   75.68    9.46
 -13  -3   1   39.44    4.84
 -13  -3   1   51.41    6.32
 -13  -3   1   48.27    4.11
  12   3  -1    9.51    1.00
  12   3  -1    5.75    1.25
  12   3  -1    8.64    1.35
  12   3  -1    7.52    1.61
 -12  -3   1   10.86    3.57
 -12  -3   1    4.63    2.11
 -12  -3   1    4.14    3.09
 -12  -3   1   21.08    8.83
 -12  -3   1   10.08    1.41
 -12  -3   1    8.99    1.75
 -12  -3   1   11.07    1.62
  11   3  -1   70.01    5.71
  11   3  -1   76.67    5.81
  11   3  -1   74.03    6.07
  11   3  -1   63.81    5.94
  11   3  -1   67.13    5.99
  11   3  -1   78.30    5.45
 -11  -3   1   85.85    7.61
 -11  -3   1   77.21    5.99
 -11  -3   1   69.76    6.36
 -11  -3   1   78.09    5.80
 -11  -3   1   76.75    7.46
 -11  -3   1   74.14   10.93
 -11  -3   1   76.79    5.82
  10   3  -1   61.86    5.22
  10   3  -1   60.24    5.14
  10   3  -1   62.70    4.88
  10   3  -1   62.28    5.05
  10   3  -1   62.73    4.55
  10   3  -1   62.70    4.84
 -10  -3   1   65.98    5.11
 -10  -3   1   61.80    5.22
 -10  -3   1   63.08    4.91
 -10  -3   1   61.03    5.45
 -10  -3   1   57.07    6.53
 -10  -3   1   58.67    4.83
 -10  -3   1   61.05    9.72
 -10  -3   1   58.42    6.62
   9   3  -1   51.04    4.28
   9   3  -1   43.27    5.45
   9   3  -1   56.07    4.03
   9   3  -1   52.29    3.74
   9   3  -1   52.14    4.04
   9   3  -1   50.19    4.46
   9   3  -1   50.78    4.17
  -9  -3   1   46.85    4.31
  -9  -3   1   49.51    6.60
  -9  -3   1   53.83    4.59
  -9  -3   1   54.24    4.06
  -9  -3   1   48.58    5.49
  -9  -3   1   37.81    5.31
  -9  -3   1   56.82    8.87
  -9  -3   1   55.49    4.10
  -9  -3   1   46.49    4.19
   8   3  -1   30.89    4.48
   8   3  -1   32.17    3.28
   8   3  -1   30.59    3.48
   8   3  -1   35.03    2.91
   8   3  -1   34.83    2.96
   8   3  -1   33.08    3.15
   8   3  -1   37.56    3.06
   8   3  -1   36.07    2.65
   8   3  -1   37.40    2.94
  -8  -3   1   39.56    3.12
  -8  -3   1   36.02    2.96
  -8  -3   1   32.97    3.78
  -8  -3   1   42.56    6.54
  -8  -3   1   37.95    4.45
  -8  -3   1   35.40    4.20
  -8  -3   1   36.96    3.23
  -8  -3   1   49.13    6.07
  -8  -3   1   35.44    3.04
  -8  -3   1   33.19    3.38
   7   3  -1   94.85    7.32
   7   3  -1  102.41    7.34
   7   3  -1   86.60    7.93
   7   3  -1   97.37    7.45
   7   3  -1   95.56    8.27
   7   3  -1  106.69    7.16
   7   3  -1  105.48    7.43
   7   3  -1   99.10    7.30
   7   3  -1   92.00    7.54
   7   3  -1   95.12    7.55
  -7  -3   1   99.30    7.31
  -7  -3   1  101.34    7.36
  -7  -3   1  109.90   10.51
  -7  -3   1  103.56    8.85
  -7  -3   1  114.59   29.13
  -7  -3   1   92.66    7.82
  -7  -3   1  110.97    8.17
  -7  -3   1  104.68    7.34
  -7  -3   1  100.20    8.00
  -7  -3   1  162.47   23.82
  -7  -3   1   99.16    7.53
  -7  -3   1   95.72    7.49
  -7  -3   1   91.81   11.67
  -7  -3   1   92.46    9.72
  -7  -3   1  109.39    9.57
   6   3  -1   60.58    4.41
   6   3  -1   53.35    5.16
   6   3  -1   63.99    4.27
   6   3  -1   56.21    4.50
   6   3  -1   54.22    5.59
   6   3  -1   59.76    4.40
   6   3  -1   65.34    4.54
   6   3  -1   58.17    4.42
   6   3  -1   60.37    4.58
   6   3  -1   59.78    4.77
   6   3  -1   56.96    4.67
  -6  -3   1   58.14    4.86
  -6  -3   1   60.12    5.17
  -6  -3   1   61.19    4.48
  -6  -3   1   41.16   32.75
  -6  -3   1   48.95    4.74
  -6  -3   1   58.79    4.61
  -6  -3   1   79.47   18.73
  -6  -3   1   64.43    4.48
  -6  -3   1   53.87    5.28
  -6  -3   1   51.90    8.62
  -6  -3   1   62.33    7.33
  -6  -3   1   45.42    7.04
  -6  -3   1   60.85    7.24
  -6  -3   1   60.50    4.44
  -6  -3   1   62.44    4.71
  -6  -3   1   51.31    6.11
   5   3  -1  593.66   41.21
   5   3  -1  601.46   41.33
   5   3  -1  534.11   41.24
  -5  -3   1  592.25   41.95
  -5  -3   1  582.13   75.97
  -5  -3   1  540.84   41.92
  -5  -3   1  654.39   41.87
  -5  -3   1  512.00   44.42
   4   3  -1   48.82    3.50
   4   3  -1   49.41    3.56
   4   3  -1   47.06    4.64
   4   3  -1   46.88    3.47
   4   3  -1   43.04    4.31
   4   3  -1   48.15    3.87
   4   3  -1   40.65    3.59
   4   3  -1   50.28    3.39
   4   3  -1   48.60    3.62
   4   3  -1   48.42    4.40
  -4  -3   1   47.43    3.60
  -4  -3   1   42.34    3.76
  -4  -3   1   49.35    3.51
  -4  -3   1   44.72    4.02
  -4  -3   1   44.01    3.59
  -4  -3   1   40.00    5.37
  -4  -3   1   49.77    4.55
  -4  -3   1   37.60    8.66
  -4  -3   1   41.42    3.66
  -4  -3   1   48.87    3.73
  -4  -3   1   47.28    3.50
  -4  -3   1   41.66    5.07
  -4  -3   1   29.84   41.10
  -4  -3   1   50.00    5.63
  -4  -3   1   48.69    4.04
   3   3  -1   40.29   47.90
   3   3  -1   99.11    6.88
   3   3  -1   84.77    7.50
   3   3  -1  101.57    7.67
   3   3  -1   85.04    7.44
   3   3  -1  104.02    6.95
   3   3  -1   99.51    7.02
   3   3  -1   99.42    7.67
   3   3  -1   96.13    7.15
   3   3  -1  102.63    7.00
   3   3  -1   92.98    7.03
   3   3  -1   95.64    6.92
  -3  -3   1   93.14    6.89
  -3  -3   1   91.92    7.84
  -3  -3   1   94.60    6.93
  -3  -3   1   99.18    7.24
  -3  -3   1   98.66    7.30
  -3  -3   1  108.80   31.70
  -3  -3   1   94.10    6.99
  -3  -3   1   98.14    6.93
  -3  -3   1   95.22    7.45
  -3  -3   1   75.64   44.57
  -3  -3   1   96.26    7.04
  -3  -3   1   94.07    7.32
  -3  -3   1   86.55    7.23
  -3  -3   1   85.44   13.16
  -3  -3   1   97.30    6.87
  -3  -3   1  100.99    7.01
  -3  -3   1   91.68    7.03
   2   3  -1   19.46    1.81
   2   3  -1    9.54    7.87
   2   3  -1   22.06    1.65
   2   3  -1  -32.92   30.46
   2   3  -1   23.09    3.01
   2   3  -1   25.18    2.73
   2   3  -1   16.58    2.09
   2   3  -1   18.71    2.05
   2   3  -1   22.77    1.72
   2   3  -1   23.75    3.19
   2   3  -1   20.80    1.64
   2   3  -1   18.34    1.91
   2   3  -1   20.78    1.54
  -2  -3   1   18.48    1.80
  -2  -3   1   17.28    2.27
  -2  -3   1   15.70    1.82
  -2  -3   1   22.48    2.58
  -2  -3   1   17.29    1.64
  -2  -3   1   23.03    2.33
  -2  -3   1   20.27    2.26
  -2  -3   1    3.75   12.75
  -2  -3   1   19.30    1.64
  -2  -3   1   17.10    2.08
  -2  -3   1   21.54    1.65
  -2  -3   1   19.66    2.74
  -2  -3   1    6.71   39.38
  -2  -3   1   27.13    5.02
  -2  -3   1   18.68    1.70
  -2  -3   1   20.91    1.72
   1   3  -1  422.76   26.31
   1   3  -1  307.77   41.70
   1   3  -1  305.78   29.63
   1   3  -1  336.90   25.88
  -1  -3   1  388.93   25.90
  -1  -3   1  478.09   39.61
  -1  -3   1  352.41   26.07
  -1  -3   1  149.99   58.77
  -1  -3   1  330.99   32.37
   0   3  -1   30.67    4.35
   0   3  -1   38.17    2.77
   0   3  -1   38.46    3.81
   0   3  -1   26.44    2.86
   0   3  -1   26.71    8.81
   0   3  -1   25.85    3.78
   0   3  -1   35.16    3.07
   0   3  -1   36.79    2.89
   0   3  -1   38.64    3.78
   0   3  -1   12.65   25.86
   0   3  -1   35.65    2.67
   0   3  -1   35.35    3.49
   0   3  -1   37.17    2.74
   0   3  -1   32.84    2.68
   0  -3   1   33.47    2.64
   0  -3   1   36.51    2.72
   0  -3   1   36.37    3.53
   0  -3   1   37.93    2.90
   0  -3   1   86.80   23.20
   0  -3   1   41.11    3.72
   0  -3   1   27.36    3.27
   0  -3   1   37.64    3.39
   0  -3   1   35.96    4.30
   0  -3   1   42.76    6.52
   0  -3   1   30.82    3.60
  -1   3  -1  290.94   22.19
  -1   3  -1  474.04   54.27
  -1   3  -1  394.98   48.36
  -1   3  -1  318.18   21.93
  -1   3  -1  304.68   22.04
  -1   3  -1  258.19   24.38
   1  -3   1  333.30   22.22
   1  -3   1  317.29   24.39
   1  -3   1  252.62   36.22
  -2   3  -1  320.84   22.24
  -2   3  -1  256.73   40.18
  -2   3  -1  368.43   43.25
  -2   3  -1  286.81   22.36
  -2   3  -1  353.61   24.94
  -2   3  -1  306.92   22.38
  -2   3  -1  310.98   22.17
   2  -3   1  289.05   22.33
   2  -3   1  305.72   22.07
   2  -3   1  520.79   56.46
   2  -3   1  289.16   22.03
   2  -3   1  321.53   22.35
   2  -3   1  302.83   24.80
  -3   3  -1   34.95    2.73
  -3   3  -1   32.66    3.04
  -3   3  -1   40.87    4.00
  -3   3  -1   37.64    2.74
  -3   3  -1   33.33    3.23
  -3   3  -1   36.12    3.97
  -3   3  -1   27.68    3.48
  -3   3  -1   43.05    3.85
  -3   3  -1   49.75   24.12
  -3   3  -1   37.67    2.85
  -3   3  -1   46.20    4.36
   3  -3   1   39.38    3.63
   3  -3   1   63.22    9.99
   3  -3   1   32.24    3.50
   3  -3   1   38.01    3.51
   3  -3   1   52.68   44.29
   3  -3   1   36.69    3.31
   3  -3   1   39.62    3.76
   3  -3   1   40.45    3.47
   3  -3   1   32.31    2.72
   3  -3   1   33.51    2.68
  -4   3  -1  792.02   56.85
  -4   3  -1  786.97   57.18
  -4   3  -1 1073.61   84.52
  -4   3  -1  847.32   59.36
  -4   3  -1  760.09   59.70
  -4   3  -1  768.89   56.86
  -4   3  -1  781.00   56.85
  -4   3  -1  734.80   73.99
   4  -3   1  799.92   56.73
   4  -3   1 1139.52  120.02
   4  -3   1  808.20   57.07
   4  -3   1  760.04   56.80
  -5   3  -1  154.36   31.17
  -5   3  -1  167.10   12.08
  -5   3  -1  133.96   11.31
  -5   3  -1  153.27   11.44
  -5   3  -1  151.00   11.82
  -5   3  -1  156.69   11.17
  -5   3  -1  140.30   11.41
  -5   3  -1  169.67   12.55
  -5   3  -1  143.29   14.81
  -5   3  -1  131.77   14.75
  -5   3  -1  157.06   11.43
  -5   3  -1  154.75   11.29
  -5   3  -1  162.39   12.21
  -5   3  -1  232.23   43.27
   5  -3   1  165.75   11.27
   5  -3   1  154.49   11.12
   5  -3   1  164.07   11.55
   5  -3   1  167.07   11.78
   5  -3   1  145.96   11.38
   5  -3   1  156.39   11.55
   5  -3   1  157.27   12.15
  -6   3  -1   17.16    3.87
  -6   3  -1   19.14    1.83
  -6   3  -1   19.15    3.63
  -6   3  -1   25.86   35.69
  -6   3  -1   18.32    1.69
  -6   3  -1   21.96    3.43
  -6   3  -1   20.67    2.60
  -6   3  -1    6.44   19.81
  -6   3  -1   28.07    6.50
  -6   3  -1   18.95    2.20
  -6   3  -1   19.41    2.44
  -6   3  -1   18.41    6.34
   6  -3   1   19.75    1.89
   6  -3   1   24.41    3.19
   6  -3   1   17.28    2.33
   6  -3   1   14.05    2.80
   6  -3   1   15.21    2.40
   6  -3   1   18.01    1.96
   6  -3   1   21.38    3.32
  -7   3  -1  360.42   24.93
  -7   3  -1  338.76   24.71
  -7   3  -1  340.61   25.05
  -7   3  -1  397.87   46.29
  -7   3  -1  329.91   24.73
  -7   3  -1  328.67   26.23
  -7   3  -1  360.03   24.91
  -7   3  -1  334.92   25.00
  -7   3  -1  405.05   28.05
  -7   3  -1  344.65   25.82
  -7   3  -1  323.16   25.75
   7  -3   1  371.33   25.12
   7  -3   1  326.24   25.71
   7  -3   1  337.01   25.45
   7  -3   1  334.81   24.77
   7  -3   1  344.11   25.35
  -8   3  -1    6.17    2.06
  -8   3  -1    4.76    1.71
  -8   3  -1    8.38    5.06
  -8   3  -1    0.26    4.53
  -8   3  -1   19.85   20.15
  -8   3  -1    5.44    4.18
  -8   3  -1    9.50    1.24
  -8   3  -1   13.58    4.98
  -8   3  -1    6.74    1.08
  -8   3  -1    5.75    1.47
   8  -3   1    8.97    2.94
   8  -3   1    8.38    1.09
   8  -3   1    5.98    2.06
   8  -3   1    9.46    2.95
  -9   3  -1  227.12   15.39
  -9   3  -1  202.39   14.74
  -9   3  -1  202.78   16.92
  -9   3  -1  177.27   17.14
  -9   3  -1  226.48   15.07
  -9   3  -1  192.51   17.14
  -9   3  -1  194.76   14.78
   9  -3   1  191.72   15.83
   9  -3   1  200.28   16.38
   9  -3   1  217.62   15.45
   9  -3   1  194.15   15.61
   9  -3   1  200.26   14.73
 -10   3  -1   11.29    1.68
 -10   3  -1    7.49    2.38
 -10   3  -1    8.96    2.00
 -10   3  -1   12.39    6.39
 -10   3  -1   10.33    4.78
 -10   3  -1   11.50    4.88
 -10   3  -1   10.61    1.45
  10  -3   1   13.51    3.41
  10  -3   1   12.37    1.33
  10  -3   1   14.00    2.82
  10  -3   1    8.44    3.63
  10  -3   1   10.77    2.98
  10  -3   1    8.05    1.50
 -11   3  -1   24.57    2.92
 -11   3  -1   26.59    2.76
 -11   3  -1   22.55    5.92
 -11   3  -1   22.79    2.90
 -11   3  -1   33.78    7.79
  11  -3   1   28.01    4.88
  11  -3   1   26.80    2.28
  11  -3   1   28.99    4.18
  11  -3   1   30.99    3.72
  11  -3   1   23.36    3.69
 -12   3  -1   21.52    2.36
 -12   3  -1   18.12    2.55
 -12   3  -1   20.95    2.44
 -12   3  -1   16.76    7.16
 -12   3  -1   18.55    6.81
  12  -3   1   19.93    3.10
  12  -3   1   11.69    4.37
  12  -3   1   17.86    1.77
 -13   3  -1    2.08    2.13
 -13   3  -1    0.53    1.14
 -13   3  -1    1.55    4.01
 -13   3  -1    1.60    1.86
 -13   3  -1   -1.35    6.44
  13  -3   1    1.61    2.07
  13  -3   1    0.01    0.59
 -14   3  -1    7.60    1.62
 -14   3  -1   11.00    2.46
 -14   3  -1    0.98    5.69
 -15   3  -1    9.46    4.38
 -15   3  -1    3.73    1.88
 -15   3  -1    1.60    5.85
 -16  -2   1   39.73    4.15
 -16  -2   1   31.46    3.26
  15   2  -1   15.40    1.75
 -15  -2   1   24.61    4.45
 -15  -2   1   16.57    3.55
 -15  -2   1   13.28    1.86
 -15  -2   1   17.25    2.20
  14   2  -1   10.76    1.05
  14   2  -1    5.86    1.87
 -14  -2   1    9.72    3.76
 -14  -2   1    7.67    1.66
 -14  -2   1    9.38    2.44
 -14  -2   1   13.47    4.21
 -14  -2   1    7.18    1.49
  13   2  -1   12.53    1.20
  13   2  -1    9.51    1.87
  13   2  -1   12.52    1.62
  13   2  -1    8.68    1.57
 -13  -2   1   12.27    2.43
 -13  -2   1   13.24    1.84
 -13  -2   1   11.55    3.59
 -13  -2   1   14.22    1.98
 -13  -2   1   15.84    3.67
 -13  -2   1   19.44    7.99
  12   2  -1   19.45    1.98
  12   2  -1   15.44    1.42
  12   2  -1   13.19    2.05
  12   2  -1   13.90    1.81
 -12  -2   1   18.07    2.17
 -12  -2   1   13.10    3.49
 -12  -2   1   14.77    1.69
 -12  -2   1   14.73    2.57
 -12  -2   1   17.44    1.97
 -12  -2   1   24.11    7.66
 -12  -2   1   15.16    3.53
  11   2  -1  217.44   14.64
  11   2  -1  186.16   14.85
  11   2  -1  200.62   14.86
  11   2  -1  183.41   14.71
  11   2  -1  204.51   14.36
  11   2  -1  209.36   14.73
 -11  -2   1  214.77   14.63
 -11  -2   1  216.07   14.74
 -11  -2   1  213.82   18.29
 -11  -2   1  173.65   14.48
 -11  -2   1  194.42   14.92
 -11  -2   1  186.18   15.66
 -11  -2   1  205.84   15.71
  10   2  -1   47.93    4.38
  10   2  -1   51.79    4.23
  10   2  -1   51.46    4.63
  10   2  -1   53.02    3.85
  10   2  -1   47.12    4.29
 -10  -2   1   61.42    8.83
 -10  -2   1   59.94    5.98
 -10  -2   1   48.94    4.83
 -10  -2   1   52.20    4.14
 -10  -2   1   66.39    6.02
 -10  -2   1   45.51    5.69
 -10  -2   1   51.49    4.43
   9   2  -1  180.86   13.94
   9   2  -1  196.25   13.79
   9   2  -1  192.05   13.92
   9   2  -1  197.27   13.56
   9   2  -1  195.32   13.80
   9   2  -1  197.63   14.01
   9   2  -1  177.95   14.25
   9   2  -1  167.84   14.36
  -9  -2   1  192.42   13.70
  -9  -2   1  182.93   13.93
  -9  -2   1  194.38   13.73
  -9  -2   1  203.55   16.36
  -9  -2   1  166.45   15.04
  -9  -2   1  209.24   14.60
  -9  -2   1  203.14   14.03
  -9  -2   1  178.60   13.79
  -9  -2   1  186.68   14.57
  -9  -2   1  179.28   14.76
   8   2  -1   18.85    2.52
   8   2  -1   20.06    1.63
   8   2  -1   21.03    2.21
   8   2  -1   20.64    2.13
   8   2  -1   21.12    3.06
   8   2  -1   21.05    2.42
   8   2  -1   23.26    2.50
   8   2  -1   21.96    2.01
  -8  -2   1   23.81    3.12
  -8  -2   1   19.58    2.01
  -8  -2   1   27.62    4.20
  -8  -2   1   20.31    2.16
  -8  -2   1   21.85    2.26
  -8  -2   1   24.28    3.45
  -8  -2   1   19.44    2.30
  -8  -2   1   20.22    1.96
  -8  -2   1   34.39    6.20
  -8  -2   1   23.73    3.54
   7   2  -1  110.67    9.56
   7   2  -1  128.99    9.04
   7   2  -1  120.88    9.05
   7   2  -1  127.03    8.95
   7   2  -1  124.60    9.20
   7   2  -1  115.10    9.26
   7   2  -1  121.62    8.95
   7   2  -1  131.60    8.77
   7   2  -1  116.32    8.93
  -7  -2   1  116.96   10.98
  -7  -2   1  125.87   24.28
  -7  -2   1  116.39    9.47
  -7  -2   1  106.44   10.42
  -7  -2   1  120.23    9.61
  -7  -2   1  117.21   10.95
  -7  -2   1  122.93    8.90
  -7  -2   1  119.54    9.06
  -7  -2   1  130.47    8.96
  -7  -2   1  125.12    9.11
  -7  -2   1  131.74    8.90
  -7  -2   1  124.25    9.58
   6   2  -1   12.01    2.26
   6   2  -1   13.71    1.56
   6   2  -1   15.36    1.16
   6   2  -1   12.58    1.52
   6   2  -1   21.93    2.09
   6   2  -1   15.84    1.70
   6   2  -1   12.70    2.46
   6   2  -1   15.81    1.75
   6   2  -1   16.17    2.28
   6   2  -1   13.67    1.45
  -6  -2   1   15.10    1.68
  -6  -2   1   12.87    1.66
  -6  -2   1    8.67   11.66
  -6  -2   1    8.98   23.02
  -6  -2   1   13.39    2.28
  -6  -2   1   14.72    1.59
  -6  -2   1   15.93    2.50
  -6  -2   1   14.71    2.15
  -6  -2   1   14.78    1.57
  -6  -2   1   19.24    4.55
  -6  -2   1   13.91    3.48
  -6  -2   1   12.90    4.86
  -6  -2   1   25.12    3.15
  -6  -2   1   17.75    5.15
  -6  -2   1   13.41    1.45
   5   2  -1  268.96   19.09
   5   2  -1  279.95   19.17
   5   2  -1  262.62   18.97
   5   2  -1  279.01   18.87
   5   2  -1  255.00   19.15
   5   2  -1  267.75   18.81
   5   2  -1  254.55   18.96
   5   2  -1  241.06   18.87
   5   2  -1  245.54   19.25
   5   2  -1  250.40   18.82
  -5  -2   1  266.86   18.90
  -5  -2   1  269.45   41.13
  -5  -2   1  261.99   18.78
  -5  -2   1  267.69   19.20
  -5  -2   1  284.95   19.17
  -5  -2   1  269.22   19.77
  -5  -2   1  266.71   19.13
  -5  -2   1  241.73   19.40
  -5  -2   1  244.12   20.09
  -5  -2   1  251.08   21.59
  -5  -2   1  266.75   19.33
  -5  -2   1  276.37   18.90
  -5  -2   1  270.87   20.17
  -5  -2   1  223.24   27.14
   4   2  -1  583.76   40.59
   4   2  -1  551.13   40.73
   4   2  -1  549.06   40.63
   4   2  -1  621.60   40.70
   4   2  -1  594.72   40.58
  -4  -2   1  518.68   40.85
  -4  -2   1  548.68   41.14
  -4  -2   1  547.72   41.55
  -4  -2   1  500.53   65.08
  -4  -2   1  654.16   48.33
   3   2  -1  288.02   20.87
   3   2  -1  302.05   20.54
   3   2  -1  297.09   20.62
   3   2  -1  287.36   20.53
   3   2  -1  296.62   20.48
   3   2  -1  215.08   58.66
  -3  -2   1  313.91   28.43
  -3  -2   1  271.60   21.04
  -3  -2   1  263.30   20.68
  -3  -2   1  276.22   20.55
  -3  -2   1  281.23   20.47
  -3  -2   1  282.60   43.86
  -3  -2   1  291.43   20.68
  -3  -2   1  305.93   21.16
  -3  -2   1  290.96   20.54
  -3  -2   1  271.07   21.64
   2   2  -1  602.68   42.52
  -2  -2   1  557.05   42.22
  -2  -2   1  620.34   42.54
   1   2  -1   45.12    3.50
   1   2  -1   49.60    3.28
   1   2  -1   43.05    4.02
   1   2  -1   47.35    4.13
   1   2  -1    6.73   17.54
   1   2  -1   44.94    3.23
   1   2  -1   45.58    3.53
   1   2  -1   52.02    4.28
   1   2  -1   47.29    3.36
   1   2  -1   43.22    3.79
   1   2  -1   44.30    3.27
  -1  -2   1   41.48    3.61
  -1  -2   1   49.39    3.32
  -1  -2   1   47.01    3.77
  -1  -2   1   45.07    3.88
  -1  -2   1   41.83   11.04
  -1  -2   1   43.01    3.32
  -1  -2   1   55.23    4.32
  -1  -2   1   40.83    3.24
  -1  -2   1   41.64    3.35
  -1  -2   1   41.31    3.23
  -1  -2   1   41.42    3.33
  -1  -2   1   39.53    5.91
  -1  -2   1   46.47    3.28
  -1  -2   1   44.37    3.79
  -1  -2   1   38.88    3.70
  -1  -2   1   39.89    3.48
  -1  -2   1   43.45    3.26
  -1  -2   1   -4.03   28.45
  -1  -2   1   47.94    3.39
  -1  -2   1   23.78    7.57
  -1   2  -1  290.32   19.57
  -1   2  -1  248.53   22.71
  -1   2  -1  246.88   35.56
  -1   2  -1  293.02   19.41
  -1   2  -1  172.02   30.57
  -1   2  -1  284.61   19.33
  -1   2  -1  281.52   21.22
  -1   2  -1  288.76   19.61
   1  -2   1  321.20   34.43
   1  -2   1  280.61   19.39
   1  -2   1  259.12   19.57
   1  -2   1  241.07   19.77
   1  -2   1  235.44   21.11
  -2   2  -1  316.79   26.98
  -2   2  -1  226.08   35.35
  -2   2  -1  409.00   39.54
  -2   2  -1  346.90   24.34
  -2   2  -1  347.03   24.38
  -2   2  -1  350.66   24.65
   2  -2   1  408.24   48.13
   2  -2   1  340.41   24.50
  -3   2  -1   25.28    2.12
  -3   2  -1   25.30    2.19
  -3   2  -1   24.12    2.53
  -3   2  -1   29.95    3.24
  -3   2  -1   41.39    5.67
  -3   2  -1   25.08    2.47
  -3   2  -1   30.07    2.72
  -3   2  -1   19.86   18.32
  -3   2  -1   34.76    5.60
  -3   2  -1   32.42    3.66
  -3   2  -1   25.50    2.55
  -3   2  -1   31.37    3.22
  -3   2  -1   35.01    3.63
  -3   2  -1   23.84    2.69
   3  -2   1   31.38    2.83
   3  -2   1   25.16    2.13
   3  -2   1   25.16    2.09
   3  -2   1   22.40    2.74
   3  -2   1   25.88    2.59
   3  -2   1  145.05   44.74
   3  -2   1   31.56    2.27
   3  -2   1   33.77    2.79
   3  -2   1   31.48    3.09
   3  -2   1   33.88    7.10
   3  -2   1   28.25    2.07
   3  -2   1   26.56    2.76
  -4   2  -1  156.74   12.89
  -4   2  -1  156.89   10.69
  -4   2  -1  141.78   10.51
  -4   2  -1  166.54   10.61
  -4   2  -1  154.25   11.86
  -4   2  -1  136.54   11.29
  -4   2  -1  155.80   10.98
  -4   2  -1  133.61   11.03
  -4   2  -1  137.08   10.40
  -4   2  -1  138.18   10.59
  -4   2  -1  151.64   13.09
  -4   2  -1  113.06   13.01
  -4   2  -1  146.33   27.03
  -4   2  -1  158.57   27.07
   4  -2   1  155.47   10.63
   4  -2   1  143.99   10.46
   4  -2   1  148.26   10.82
   4  -2   1  143.87   10.69
   4  -2   1  265.85  112.10
   4  -2   1  157.50   10.86
   4  -2   1  134.20   10.42
   4  -2   1  128.80   10.38
   4  -2   1  137.33   10.60
   4  -2   1  145.25   10.72
   4  -2   1  129.41   22.88
  -5   2  -1  177.84   13.66
  -5   2  -1  143.40   32.15
  -5   2  -1  178.19   13.80
  -5   2  -1  178.92   13.75
  -5   2  -1  196.04   16.45
  -5   2  -1  201.96   14.25
  -5   2  -1  194.41   13.63
  -5   2  -1  209.86   16.35
  -5   2  -1  217.66   14.45
  -5   2  -1  189.30   16.01
  -5   2  -1  203.17   14.62
  -5   2  -1  194.01   29.60
  -5   2  -1  183.74   13.46
  -5   2  -1  181.41   13.51
  -5   2  -1  178.00   14.95
  -5   2  -1  192.80   13.50
   5  -2   1  179.10   13.49
   5  -2   1  197.29   13.76
   5  -2   1  215.77   14.02
   5  -2   1  194.95   13.88
   5  -2   1  179.68   13.85
   5  -2   1  167.04   13.56
   5  -2   1  165.79   13.48
   5  -2   1  179.93   13.66
   5  -2   1  192.25   13.79
  -6   2  -1    1.73    0.95
  -6   2  -1   -5.56   23.78
  -6   2  -1    2.04    1.51
  -6   2  -1   -0.96   15.99
  -6   2  -1    0.26    1.01
  -6   2  -1    2.36    0.58
  -6   2  -1    2.26    0.77
  -6   2  -1   -0.16    4.13
  -6   2  -1    0.15    2.40
  -6   2  -1    3.31    2.55
  -6   2  -1    2.31    3.27
  -6   2  -1    1.27    1.32
  -6   2  -1    1.45    0.42
  -6   2  -1   -1.24    3.65
   6  -2   1    2.20    1.43
   6  -2   1    1.06    0.48
   6  -2   1    2.48    0.77
   6  -2   1    1.06    1.32
   6  -2   1    1.75    0.59
   6  -2   1    2.56    2.07
   6  -2   1    2.03    2.03
  -7   2  -1  156.04   12.61
  -7   2  -1  159.21   13.11
  -7   2  -1  171.51   14.95
  -7   2  -1  184.93   12.90
  -7   2  -1  182.38   12.75
  -7   2  -1  204.97   14.32
  -7   2  -1  172.39   12.71
  -7   2  -1  130.98   25.17
  -7   2  -1  178.80   13.13
  -7   2  -1  142.37   14.03
  -7   2  -1  162.55   12.84
  -7   2  -1  202.72   14.22
   7  -2   1  181.87   13.06
   7  -2   1  189.56   13.36
   7  -2   1  191.68   12.75
   7  -2   1  175.66   13.39
   7  -2   1  181.42   13.78
  -8   2  -1   82.47   20.31
  -8   2  -1   79.62    8.34
  -8   2  -1   75.20    7.99
  -8   2  -1   76.47    6.18
  -8   2  -1   88.41    5.93
  -8   2  -1   79.40    6.52
  -8   2  -1   69.34    6.51
  -8   2  -1   71.23    8.04
  -8   2  -1   92.45    9.21
   8  -2   1   76.86    6.70
   8  -2   1   77.60    7.48
   8  -2   1   77.27    5.83
   8  -2   1   74.66    7.61
   8  -2   1   79.09    6.40
  -9   2  -1    2.75    1.44
  -9   2  -1    4.21    1.26
  -9   2  -1    6.52    2.17
  -9   2  -1    5.22    2.12
  -9   2  -1    0.56    3.48
  -9   2  -1    5.12    5.17
  -9   2  -1    3.83    0.97
  -9   2  -1    6.57    5.59
   9  -2   1    2.76    1.91
   9  -2   1    3.89    2.77
   9  -2   1    3.19    0.80
   9  -2   1    0.67    2.67
   9  -2   1    3.41    1.96
 -10   2  -1   20.18    2.25
 -10   2  -1   25.98    5.33
 -10   2  -1   21.52    2.63
 -10   2  -1   28.37    6.74
 -10   2  -1   30.08    6.72
 -10   2  -1   18.54    2.58
 -10   2  -1   17.37    3.09
 -10   2  -1   15.15    2.87
  10  -2   1   22.43    3.48
  10  -2   1   22.36    3.28
  10  -2   1   22.30    1.91
  10  -2   1   24.25    4.25
  10  -2   1   19.74    2.57
  10  -2   1   21.49    3.08
 -11   2  -1   74.97    7.09
 -11   2  -1   70.69   10.00
 -11   2  -1   82.85    6.57
 -11   2  -1   81.42    6.13
 -11   2  -1   80.96    5.98
 -11   2  -1   81.86   10.56
  11  -2   1   73.44    6.96
  11  -2   1   69.49    8.25
  11  -2   1   74.47    7.11
  11  -2   1   77.08    7.18
  11  -2   1   72.70    6.73
  11  -2   1   76.84    5.72
 -12   2  -1   -0.30    4.00
 -12   2  -1    2.37    1.84
 -12   2  -1    2.05    1.28
 -12   2  -1   -0.62    6.63
 -12   2  -1    3.66    1.60
 -12   2  -1    4.03    2.75
  12  -2   1    2.26    0.68
  12  -2   1    4.87    2.28
  12  -2   1    0.58    3.30
 -13   2  -1   39.25    4.75
 -13   2  -1   46.48    8.43
 -13   2  -1   43.93    4.09
 -13   2  -1   50.54    4.06
  13  -2   1   42.33    4.57
 -14   2  -1    2.95    1.43
 -14   2  -1   -2.37    5.99
 -14   2  -1    1.90    1.33
 -14   2  -1    1.46    2.13
  14  -2   1   -2.12    1.58
  14  -2   1    0.54    0.59
 -15   2  -1   46.96    4.89
 -15   2  -1   48.36    4.05
 -15   2  -1   18.42    9.65
 -16  -1   1   14.48    2.26
  15   1  -1   38.14    3.20
 -15  -1   1   36.72    3.58
 -15  -1   1   45.71    4.44
 -15  -1   1   38.26    4.59
  14   1  -1    0.41    1.18
 -14  -1   1    1.26    4.84
 -14  -1   1    3.20    2.37
 -14  -1   1    0.67    1.56
 -14  -1   1   -0.52    1.13
 -14  -1   1    3.15    7.02
  13   1  -1   24.34    3.30
  13   1  -1   24.36    2.83
  13   1  -1   27.98    2.22
 -13  -1   1   35.82    5.50
 -13  -1   1   35.25    4.59
 -13  -1   1   23.98    3.11
 -13  -1   1   25.35    2.99
 -13  -1   1   28.04    3.28
 -13  -1   1   53.58    9.58
  12   1  -1   95.98    7.38
  12   1  -1   92.36    6.94
 -12  -1   1   95.53    7.44
 -12  -1   1  102.61    8.87
 -12  -1   1   96.83   11.89
 -12  -1   1   95.81    7.83
 -12  -1   1   85.84    8.54
 -12  -1   1   99.65    7.36
  11   1  -1   44.26    4.31
  11   1  -1   37.45    3.89
  11   1  -1   40.73    4.18
  11   1  -1   37.41    3.79
  11   1  -1   43.14    3.25
 -11  -1   1   50.89    5.50
 -11  -1   1   61.01    9.29
 -11  -1   1   41.73    4.57
 -11  -1   1   55.70    5.79
 -11  -1   1   43.89    4.00
 -11  -1   1   36.10    5.88
  10   1  -1  171.54   14.05
  10   1  -1  189.09   12.95
  10   1  -1  185.79   13.24
  10   1  -1  187.76   13.33
  10   1  -1  181.44   13.50
  10   1  -1  174.26   13.56
  10   1  -1  177.41   13.39
 -10  -1   1  181.91   13.13
 -10  -1   1  180.83   16.27
 -10  -1   1  186.86   13.25
 -10  -1   1  167.66   13.99
 -10  -1   1  180.03   14.11
 -10  -1   1  173.10   13.04
 -10  -1   1  184.43   13.49
 -10  -1   1  172.38   17.16
   9   1  -1   40.56    4.79
   9   1  -1   47.99    4.12
   9   1  -1   46.38    4.39
   9   1  -1   48.94    3.55
   9   1  -1   42.91    4.26
   9   1  -1   48.45    3.87
   9   1  -1   46.15    4.12
  -9  -1   1   51.77    4.36
  -9  -1   1   46.18    6.31
  -9  -1   1   49.96    5.30
  -9  -1   1   43.79    5.61
  -9  -1   1   42.80    3.92
  -9  -1   1   55.68    8.55
  -9  -1   1   53.96    5.17
  -9  -1   1   48.66    3.81
  -9  -1   1   53.52    3.84
   8   1  -1   15.70    2.55
   8   1  -1   18.82    2.37
   8   1  -1   17.51    1.95
   8   1  -1   16.88    2.27
   8   1  -1   18.36    1.82
   8   1  -1   16.59    1.94
   8   1  -1   14.89    2.30
   8   1  -1   17.76    1.42
  -8  -1   1   19.58    1.93
  -8  -1   1   19.59    3.20
  -8  -1   1   15.14    4.63
  -8  -1   1   17.72    1.73
  -8  -1   1   20.11    2.39
  -8  -1   1   27.68    5.31
  -8  -1   1   17.16    1.78
  -8  -1   1   15.23    3.16
   7   1  -1   26.54    2.05
   7   1  -1   27.63    2.45
   7   1  -1   24.66    2.70
   7   1  -1   26.44    3.44
   7   1  -1   21.06    3.11
   7   1  -1   28.11    2.61
   7   1  -1   29.51    3.10
   7   1  -1   26.11    2.29
  -7  -1   1   38.10    4.06
  -7  -1   1   37.40    4.27
  -7  -1   1   35.59    5.07
  -7  -1   1   24.73    2.26
  -7  -1   1   27.17   11.79
  -7  -1   1   25.30    4.43
  -7  -1   1   26.63    2.57
  -7  -1   1   26.72    3.33
  -7  -1   1   26.92    3.49
  -7  -1   1   32.97    5.14
  -7  -1   1   27.05    2.26
  -7  -1   1   28.71   20.89
  -7  -1   1   28.33    2.68
  -7  -1   1   27.53    2.37
   6   1  -1  166.53   12.41
   6   1  -1  146.57   12.51
   6   1  -1  151.22   12.10
   6   1  -1  159.84   12.01
   6   1  -1  154.25   12.17
   6   1  -1  176.67   12.25
   6   1  -1  160.44   12.32
   6   1  -1  154.75   12.55
  -6  -1   1  185.85   13.56
  -6  -1   1  166.80   12.14
  -6  -1   1  207.54   21.96
  -6  -1   1  279.54   33.84
  -6  -1   1  167.89   12.22
  -6  -1   1  171.64   12.09
  -6  -1   1  163.10   12.22
  -6  -1   1  157.59   14.33
  -6  -1   1  155.02   12.73
  -6  -1   1  182.48   12.62
  -6  -1   1  200.25   14.61
  -6  -1   1  167.72   13.44
  -6  -1   1  175.97   12.09
  -6  -1   1  184.45   13.18
  -6  -1   1  184.26   12.21
  -6  -1   1  163.95   12.97
   5   1  -1  574.47   39.60
   5   1  -1  511.05   39.57
   5   1  -1  550.40   39.47
   5   1  -1  536.15   39.43
   5   1  -1  554.22   39.33
   5   1  -1  552.57   39.57
   5   1  -1  532.74   39.31
  -5  -1   1  585.39   41.29
  -5  -1   1  572.37   40.42
  -5  -1   1  561.04   53.59
  -5  -1   1  582.18   46.37
  -5  -1   1  566.49   39.37
  -5  -1   1  537.91   39.81
  -5  -1   1  521.90   40.47
   4   1  -1 1513.87  119.39
   4   1  -1 1670.28  119.57
  -4  -1   1 1468.21  119.48
  -4  -1   1 1651.17  120.25
  -4  -1   1 1892.75  121.30
  -4  -1   1 1701.40  119.67
  -4  -1   1 1993.92  132.42
   3   1  -1  492.11   31.25
   3   1  -1  362.92   31.21
   3   1  -1  480.02   31.13
   3   1  -1  447.94   31.35
  -3  -1   1  439.29   32.00
  -3  -1   1  420.78   31.42
  -3  -1   1  353.84   46.80
  -3  -1   1  421.48   31.18
  -3  -1   1  433.37   31.34
  -3  -1   1  444.38   36.66
  -3  -1   1  446.83   31.82
  -3  -1   1  428.85   31.19
   2   1  -1   23.86    1.79
   2   1  -1   23.37    2.00
   2   1  -1   16.49    6.07
   2   1  -1   11.36   28.00
   2   1  -1   19.17    1.95
   2   1  -1   25.25    2.47
   2   1  -1   26.71    1.97
   2   1  -1   27.99    2.04
   2   1  -1   25.89    1.90
   2   1  -1   28.77    2.61
   2   1  -1   23.43    2.81
   2   1  -1   28.59    2.33
   2   1  -1   23.37    2.00
   2   1  -1   22.12    3.00
  -2  -1   1   22.71    2.50
  -2  -1   1   25.52    8.01
  -2  -1   1   24.40    2.08
  -2  -1   1   22.32    2.43
  -2  -1   1   24.76    6.47
  -2  -1   1   24.42    1.88
  -2  -1   1   -6.93   21.35
  -2  -1   1   24.17    2.99
  -2  -1   1   22.70    2.29
  -2  -1   1   23.71    2.34
  -2  -1   1   23.57    3.76
  -2  -1   1   25.81    3.88
  -2  -1   1   27.26    2.32
  -2  -1   1   24.31    1.92
  -2  -1   1   24.08    1.85
  -2  -1   1   32.96    3.67
  -2  -1   1   22.27    1.99
  -2  -1   1   22.81    1.78
  -2  -1   1   28.00    2.05
   1   1  -1  923.98   70.30
   1   1  -1 1050.73   80.16
   0   1  -1  311.30   23.75
   0   1  -1  311.18   22.90
   0   1  -1  307.39   22.89
   0   1  -1  353.34   23.10
   0  -1   1  321.88   23.06
  -1   1  -1  343.45   35.66
  -1   1  -1  382.93   27.48
  -1   1  -1  440.23   27.48
  -1   1  -1  352.68   28.65
   1  -1   1  378.85   28.15
   1  -1   1  300.79   41.12
  -2   1  -1   10.56    1.38
  -2   1  -1    9.04    1.51
  -2   1  -1   11.78    2.98
  -2   1  -1   11.45    3.15
  -2   1  -1    3.63    1.71
  -2   1  -1    4.81    2.16
  -2   1  -1    7.22    0.95
  -2   1  -1    9.22    0.99
  -2   1  -1    8.21    4.44
  -2   1  -1    8.48    1.19
  -2   1  -1   12.69   10.52
  -2   1  -1    9.57    1.52
  -2   1  -1   22.29   12.80
  -2   1  -1    6.76    1.80
  -2   1  -1    8.28    0.82
  -2   1  -1    9.05    1.14
  -2   1  -1    4.45    1.13
  -2   1  -1   10.83    4.69
  -2   1  -1    6.29    0.89
   2  -1   1    7.61    1.49
   2  -1   1    7.32    0.95
   2  -1   1   10.87    1.05
   2  -1   1   17.29   18.78
   2  -1   1   12.24    3.40
   2  -1   1    7.76    0.84
   2  -1   1    8.40    1.31
   2  -1   1    5.46    0.87
   2  -1   1    7.64    1.15
   2  -1   1    7.70    0.77
   2  -1   1    7.48    0.76
   2  -1   1    7.21    1.42
   2  -1   1    4.18    1.36
  -3   1  -1  109.04    7.95
  -3   1  -1  109.52    9.00
  -3   1  -1   98.18    9.51
  -3   1  -1   99.07    7.33
  -3   1  -1  101.74    7.20
  -3   1  -1  112.93    8.03
  -3   1  -1   92.27    7.78
  -3   1  -1   91.92    7.37
  -3   1  -1   89.79    7.33
  -3   1  -1  108.00    7.72
  -3   1  -1  112.69   10.17
  -3   1  -1  113.47   17.89
  -3   1  -1   95.87    7.43
  -3   1  -1  180.82   21.91
  -3   1  -1   95.12    7.16
  -3   1  -1  100.99    7.26
  -3   1  -1   94.47    8.86
   3  -1   1   85.89    7.21
   3  -1   1  146.79   36.75
   3  -1   1   77.90    9.93
   3  -1   1  115.53    7.24
   3  -1   1   99.72    7.18
   3  -1   1   94.39    7.41
   3  -1   1  109.29    7.44
  -4   1  -1    2.43    1.75
  -4   1  -1    3.52    0.63
  -4   1  -1    5.03    0.91
  -4   1  -1    5.93    2.36
  -4   1  -1  -10.87   11.45
  -4   1  -1    3.28    1.10
  -4   1  -1    1.09    3.36
  -4   1  -1    4.83    1.32
  -4   1  -1   -1.26   13.45
  -4   1  -1    2.34    4.53
  -4   1  -1    3.81    2.90
  -4   1  -1    3.36    0.51
  -4   1  -1    4.47    1.86
  -4   1  -1    2.91    1.21
  -4   1  -1    4.42    0.80
  -4   1  -1    5.85    3.21
  -4   1  -1    4.71    0.55
   4  -1   1    4.43    1.20
   4  -1   1    4.28    0.53
   4  -1   1    4.11    0.88
   4  -1   1    3.85    0.87
   4  -1   1    4.58    0.68
   4  -1   1    4.10    1.14
   4  -1   1    4.68    0.66
   4  -1   1    3.72    1.10
   4  -1   1    2.91    0.70
   4  -1   1    3.77    1.15
  -5   1  -1  423.46   28.05
  -5   1  -1  360.36   27.68
  -5   1  -1  361.15   27.51
  -5   1  -1  380.21   27.41
  -5   1  -1  376.28   27.67
  -5   1  -1  362.62   28.81
  -5   1  -1  412.91   29.46
  -5   1  -1  359.22   28.79
  -5   1  -1  393.75   38.17
  -5   1  -1  440.30   28.09
  -5   1  -1  371.88   28.43
  -5   1  -1  327.42   38.51
   5  -1   1  383.38   27.52
   5  -1   1  364.78   27.42
   5  -1   1  394.86   27.67
   5  -1   1  380.03   27.46
   5  -1   1  408.25   27.56
  -6   1  -1    6.37    0.91
  -6   1  -1   14.58   12.31
  -6   1  -1    8.19    3.57
  -6   1  -1    6.15    3.37
  -6   1  -1    9.05    3.49
  -6   1  -1    6.60    1.14
  -6   1  -1   -0.37    5.38
  -6   1  -1    7.26    1.71
  -6   1  -1   11.68    3.93
  -6   1  -1    5.89    0.81
  -6   1  -1    6.85    1.15
  -6   1  -1    7.23    1.74
  -6   1  -1    6.81    0.73
  -6   1  -1    7.19    2.98
   6  -1   1    5.78    0.73
   6  -1   1    6.15    1.52
   6  -1   1    5.31    1.12
   6  -1   1    7.92    0.89
   6  -1   1    5.98    1.28
   6  -1   1    6.13    1.02
   6  -1   1    4.52    2.06
  -7   1  -1    9.13    1.12
  -7   1  -1    8.31    1.83
  -7   1  -1    7.46    0.93
  -7   1  -1    4.48    2.99
  -7   1  -1    3.30    3.69
  -7   1  -1    5.10    1.22
  -7   1  -1   12.53    4.08
  -7   1  -1   19.43    3.87
  -7   1  -1    6.73    0.83
  -7   1  -1   10.09    6.08
  -7   1  -1    8.83   11.54
  -7   1  -1    9.17    2.79
  -7   1  -1    6.00    1.73
   7  -1   1   10.96    1.09
   7  -1   1   11.05    2.23
   7  -1   1    9.40    2.19
   7  -1   1    7.11    1.46
   7  -1   1    6.98    0.87
   7  -1   1   11.95    1.80
  -8   1  -1   18.15    1.82
  -8   1  -1   18.10    2.96
  -8   1  -1   19.12    4.39
  -8   1  -1   18.38    1.98
  -8   1  -1   19.54    2.05
  -8   1  -1   19.68    4.73
  -8   1  -1   19.15    4.13
  -8   1  -1   10.96    4.72
  -8   1  -1   17.86    1.60
  -8   1  -1   22.53    3.04
   8  -1   1   19.14    1.67
   8  -1   1   20.13    2.88
   8  -1   1   21.22    2.99
   8  -1   1   22.17    2.39
   8  -1   1   15.23    2.97
  -9   1  -1   70.84    5.26
  -9   1  -1   72.88    6.16
  -9   1  -1   71.05    5.12
  -9   1  -1   69.22    8.71
  -9   1  -1   64.74    7.45
  -9   1  -1   64.86    8.23
  -9   1  -1   71.37    5.54
  -9   1  -1   72.69    6.11
   9  -1   1   60.25    5.88
   9  -1   1   64.42    4.97
   9  -1   1   54.38    5.61
   9  -1   1   69.37    5.79
 -10   1  -1   27.56    4.47
 -10   1  -1   47.61    7.64
 -10   1  -1   34.19    5.79
 -10   1  -1   33.55    4.55
 -10   1  -1   29.53    3.68
 -10   1  -1   37.40    3.36
 -10   1  -1   42.64    6.36
 -10   1  -1   32.50    3.00
  10  -1   1   36.04    4.27
  10  -1   1   35.44    3.35
  10  -1   1   34.65    2.72
  10  -1   1   40.08    4.22
  10  -1   1   24.82    4.40
  10  -1   1   31.99    3.91
 -11   1  -1   87.52    8.31
 -11   1  -1   95.61   10.08
 -11   1  -1   96.52    8.44
 -11   1  -1   96.22    7.36
 -11   1  -1  101.30   11.67
 -11   1  -1   92.69    7.80
 -11   1  -1   97.61    7.51
  11  -1   1  100.50    7.96
  11  -1   1   92.43    8.25
  11  -1   1   99.04    7.88
  11  -1   1  106.77    7.23
  11  -1   1   94.37    9.26
  11  -1   1   99.45    8.01
 -12   1  -1    6.16    2.07
 -12   1  -1    3.07    2.73
 -12   1  -1    2.44    1.18
 -12   1  -1    2.98    1.53
 -12   1  -1    6.26    2.60
 -12   1  -1    2.84    7.26
 -12   1  -1    3.02    3.81
  12  -1   1    1.42    0.92
  12  -1   1    2.32    0.62
  12  -1   1    1.38    1.97
  12  -1   1    2.85    3.17
 -13   1  -1    8.38    3.12
 -13   1  -1    7.42    2.18
 -13   1  -1    5.45    1.77
 -13   1  -1    9.23    7.30
 -13   1  -1    4.93    1.51
 -13   1  -1    2.26    3.20
  13  -1   1    4.93    0.72
  13  -1   1    4.64    1.89
 -14   1  -1   18.71    2.10
 -14   1  -1   20.53    2.74
 -14   1  -1   11.65    6.40
  14  -1   1   21.98    2.43
 -15   1  -1    9.30    2.58
 -15   1  -1   13.24    1.88
 -15   1  -1    9.84    1.60
 -15   1  -1    3.93    5.23
  15  -1   1    7.51    2.01
 -15   0   1   41.32    3.78
 -15   0   1   38.76    3.59
 -15   0   1   35.87    4.60
  14   0  -1   12.58    2.24
  14   0  -1   12.00    1.74
  14   0  -1   13.17    1.26
 -14   0   1   13.22    1.81
 -14   0   1    4.94    6.69
 -14   0   1   14.57    2.14
 -14   0   1   16.13    3.88
 -14   0   1   13.29    2.68
  13   0  -1   86.15    6.77
  13   0  -1   76.05    7.10
  13   0  -1   78.80    6.45
  13   0  -1   76.55    5.96
 -13   0   1   82.13    6.40
 -13   0   1   91.23    8.21
 -13   0   1   96.06   11.38
 -13   0   1   80.56    6.49
 -13   0   1   79.43    7.02
  12   0  -1    3.73    1.64
  12   0  -1    3.53    1.10
  12   0  -1    4.37    0.69
 -12   0   1    2.47    1.52
 -12   0   1    7.60    3.15
 -12   0   1    3.34    7.61
 -12   0   1    3.81    3.77
 -12   0   1    3.18    3.05
 -12   0   1    4.83    2.19
 -12   0   1    3.71    1.27
  11   0  -1  139.87   11.77
  11   0  -1  136.40   10.04
  11   0  -1  138.94   10.75
  11   0  -1  130.19   10.64
  11   0  -1  136.66   10.38
  11   0  -1  141.30   10.57
 -11   0   1  147.14   10.44
 -11   0   1  124.41   12.30
 -11   0   1  136.52   10.77
 -11   0   1  133.36   11.19
 -11   0   1  156.99   14.62
 -11   0   1  142.21   11.51
 -11   0   1  148.56   10.34
  10   0  -1   52.66    5.07
  10   0  -1   56.99    4.32
  10   0  -1   57.78    4.71
  10   0  -1   57.06    6.17
  10   0  -1   58.17    4.97
  10   0  -1   50.15    5.39
 -10   0   1   64.68    6.16
 -10   0   1   65.11    6.01
 -10   0   1   60.15    9.67
 -10   0   1   60.03    4.62
 -10   0   1   58.87    5.23
 -10   0   1   57.36    4.80
 -10   0   1   60.82    7.09
   9   0  -1   97.26    8.84
   9   0  -1  112.75    7.65
   9   0  -1  106.00    8.49
   9   0  -1   96.95    8.32
   9   0  -1  107.71    8.16
   9   0  -1  105.93    8.08
  -9   0   1  103.04    9.63
  -9   0   1  112.30    7.83
  -9   0   1  107.66    7.91
  -9   0   1   90.52    7.69
  -9   0   1  111.49    8.73
  -9   0   1  109.95   11.12
  -9   0   1  112.99    8.81
  -9   0   1  104.32    8.13
   8   0  -1  223.73   15.04
   8   0  -1  225.63   15.40
   8   0  -1  223.36   16.02
   8   0  -1  211.43   15.54
   8   0  -1  216.94   15.62
  -8   0   1  190.46   15.07
  -8   0   1  187.05   25.87
  -8   0   1  225.24   15.21
  -8   0   1  194.00   16.31
  -8   0   1  212.98   15.14
  -8   0   1  214.52   16.84
  -8   0   1  212.49   15.76
  -8   0   1  206.46   15.72
  -8   0   1  215.53   16.27
  -8   0   1  173.13   16.21
  -8   0   1  207.66   16.74
  -8   0   1  202.56   15.30
   7   0  -1  388.37   29.74
   7   0  -1  375.99   29.71
   7   0  -1  381.08   29.97
   7   0  -1  381.31   29.56
   7   0  -1  416.42   29.62
  -7   0   1  403.43   30.20
  -7   0   1  429.75   29.43
  -7   0   1  412.88   30.80
  -7   0   1  408.82   29.47
  -7   0   1  456.29   29.86
  -7   0   1  469.43   39.63
  -7   0   1  403.06   30.47
  -7   0   1  420.73   29.54
  -7   0   1  399.28   29.38
  -7   0   1  440.67   29.92
  -7   0   1  385.85   30.27
  -7   0   1  419.53   30.32
  -7   0   1  428.27   29.48
  -7   0   1  434.14   31.28
   6   0  -1   83.72    6.76
   6   0  -1   79.84    6.40
   6   0  -1   89.37    6.36
   6   0  -1   72.19    6.41
   6   0  -1   84.30    6.55
   6   0  -1   73.88    6.30
   6   0  -1   85.65    6.08
   6   0  -1   91.79    7.04
  -6   0   1   82.44    7.65
  -6   0   1   85.14    6.34
  -6   0   1  110.91   18.96
  -6   0   1   92.86    9.12
  -6   0   1   80.98    6.75
  -6   0   1   92.05   26.12
  -6   0   1   76.83    7.64
  -6   0   1   88.02    6.14
  -6   0   1   73.59    8.16
  -6   0   1   97.45    8.40
  -6   0   1   87.41    6.76
  -6   0   1   88.45    6.41
  -6   0   1   87.78    6.23
  -6   0   1   82.54    6.16
  -6   0   1   81.98    7.18
   5   0  -1   17.79    2.16
   5   0  -1   17.17    2.21
   5   0  -1   18.53    1.83
   5   0  -1   13.77    1.39
   5   0  -1   15.97    1.76
   5   0  -1   18.47    2.33
   5   0  -1   15.67    1.80
   5   0  -1   24.42    2.88
   5   0  -1   14.15    2.21
  -5   0   1   24.19    3.98
  -5   0   1   22.58    2.02
  -5   0   1   60.82   24.12
  -5   0   1   27.58    4.28
  -5   0   1   16.39    1.54
  -5   0   1   17.23    2.84
  -5   0   1   22.25    3.52
  -5   0   1   21.91    4.79
  -5   0   1   26.21    3.42
  -5   0   1   19.73    1.91
  -5   0   1   14.73    2.01
  -5   0   1   17.14    2.59
  -5   0   1   17.66    1.54
  -5   0   1   17.69    1.69
  -5   0   1   19.29   11.77
  -5   0   1   16.46    1.89
   4   0  -1 1454.16  100.90
   4   0  -1 1448.44  100.72
  -4   0   1 1380.11  101.02
  -4   0   1 1372.72  106.95
  -4   0   1 1335.33  100.85
  -4   0   1 1190.01  113.55
  -4   0   1 1458.13  102.90
  -4   0   1 1553.86  101.75
   3   0  -1  203.94   16.34
   3   0  -1  185.04   58.93
   3   0  -1  213.44   16.54
   3   0  -1  257.83   16.62
   3   0  -1  246.72   16.33
   3   0  -1  233.07   16.51
   3   0  -1  236.76   16.63
  -3   0   1  209.86   16.87
  -3   0   1  228.30   30.28
  -3   0   1  239.65   23.70
  -3   0   1  213.19   16.41
  -3   0   1  221.82   18.23
  -3   0   1  221.78   16.30
  -3   0   1  222.41   16.58
  -3   0   1  260.70   17.73
  -3   0   1  247.69   16.38
  -3   0   1  251.59   16.36
  -3   0   1  200.53   17.24
  -3   0   1  204.34   16.75
  -3   0   1  240.32   16.30
  -3   0   1  230.71   16.53
  -3   0   1  217.39   16.42
   2   0  -1   44.12    3.79
   2   0  -1   47.76    3.63
   2   0  -1   46.04    7.09
   2   0  -1   43.72    3.57
   2   0  -1   40.82    3.36
   2   0  -1  122.99   28.26
   2   0  -1   48.29    3.44
   2   0  -1   47.94    3.91
   2   0  -1   48.65    3.64
   2   0  -1   46.60    3.97
  -2   0   1   48.61    3.63
  -2   0   1   63.36    6.75
  -2   0   1   52.27    5.40
  -2   0   1   41.38    3.74
  -2   0   1   78.41   11.20
  -2   0   1   44.23    3.40
  -2   0   1   49.13    4.59
  -2   0   1   48.38    3.72
  -2   0   1   47.40    3.50
  -2   0   1   38.74    4.33
  -2   0   1  112.58   18.30
  -2   0   1   52.10    3.49
   1   0  -1 1886.32  155.73
   1   0  -1 1936.88  161.03
   1   0  -1 2440.79  155.61
   1   0  -1 2056.57  159.55
  -1   0   1 2236.28  155.82
  -1   0   1 2290.68  161.29
  -1   0   1 2332.17  155.29
   0   0  -1  168.32   11.63
   0   0  -1  145.72   18.21
   0   0  -1  158.60   11.26
   0   0  -1  161.27   11.31
   0   0  -1  173.21   11.33
   0   0  -1  153.16   11.33
   0   0  -1  157.87   11.30
   0   0   1  151.44   11.26
   0   0   1  146.14   11.29
   0   0   1  173.13   11.33
   0   0   1  138.48   12.17
   0   0   1  150.28   11.30
   0   0   1  161.77   11.62
   0   0   1  155.81   13.79
   0   0   1  152.49   11.27
   0   0   1  163.51   11.26
   0   0   1  161.72   19.19
  -1   0  -1  380.93   26.05
  -1   0  -1  308.09   27.10
  -1   0  -1  403.77   25.94
   1   0   1  335.69   25.69
  -2   0  -1  408.74   25.98
  -2   0  -1  399.69   29.69
  -2   0  -1  391.77   28.49
  -2   0  -1  346.42   26.12
  -2   0  -1  372.03   25.97
   2   0   1  334.38   25.61
   2   0   1  290.44   32.41
   2   0   1  321.92   25.57
  -3   0  -1  285.79   21.73
  -3   0  -1  315.50   22.79
  -3   0  -1  317.32   22.43
  -3   0  -1  338.77   22.05
  -3   0  -1  278.33   21.47
  -3   0  -1  347.30   29.55
  -3   0  -1  301.99   21.96
  -3   0  -1  310.31   21.68
  -3   0  -1  294.80   26.24
   3   0   1  268.16   21.37
   3   0   1  296.86   21.38
   3   0   1  274.12   21.90
  -4   0  -1  107.47    8.06
  -4   0  -1   91.50    7.06
  -4   0  -1   99.71    7.12
  -4   0  -1   90.15    7.88
  -4   0  -1  107.13    9.68
  -4   0  -1  105.72    7.05
  -4   0  -1   98.38    7.31
  -4   0  -1   91.40    7.69
  -4   0  -1  102.65    7.74
  -4   0  -1   94.10    7.01
  -4   0  -1   82.52    7.35
  -4   0  -1   98.22    7.01
  -4   0  -1  108.41    7.70
  -4   0  -1  101.58   13.34
  -4   0  -1   82.85    8.27
  -4   0  -1  110.94   15.03
   4   0   1   83.11    7.11
   4   0   1  112.46    7.34
   4   0   1   89.88    7.11
   4   0   1  107.23    7.45
  -5   0  -1   66.92    5.63
  -5   0  -1   61.17    5.09
  -5   0  -1   57.26    5.99
  -5   0  -1   63.49    5.94
  -5   0  -1   56.60    5.61
  -5   0  -1   65.07    4.63
  -5   0  -1   73.85    5.99
  -5   0  -1   53.75    5.14
  -5   0  -1   61.68    4.63
  -5   0  -1   66.36    4.72
  -5   0  -1   59.70   12.84
  -5   0  -1   60.34    8.22
  -5   0  -1   48.51    6.27
  -5   0  -1   46.48   10.88
  -5   0  -1   65.47    4.82
   5   0   1   62.43    4.59
   5   0   1   74.02    4.60
   5   0   1   75.69    5.12
   5   0   1   60.60    5.05
   5   0   1   56.45    4.69
   5   0   1   69.88    5.12
   5   0   1   57.38    4.92
   5   0   1   62.00    4.83
  -6   0  -1   57.25    5.43
  -6   0  -1   58.95    4.15
  -6   0  -1   54.83    4.07
  -6   0  -1   56.72    5.63
  -6   0  -1   56.27    6.03
  -6   0  -1   61.41    9.07
  -6   0  -1   55.15    4.30
  -6   0  -1   43.95    5.14
  -6   0  -1   48.99    4.75
  -6   0  -1   54.14    4.08
  -6   0  -1   58.16    4.70
  -6   0  -1   43.95    6.60
   6   0   1   51.67    4.02
   6   0   1   55.34    4.60
   6   0   1   55.38    5.19
   6   0   1   45.85    4.15
   6   0   1   58.41    4.54
   6   0   1   63.01    4.04
   6   0   1   55.14    4.72
  -7   0  -1   68.44    5.39
  -7   0  -1   61.72    6.59
  -7   0  -1   58.47    9.92
  -7   0  -1   63.99    7.43
  -7   0  -1   75.77    5.57
  -7   0  -1   82.74    5.99
  -7   0  -1   83.27    5.32
  -7   0  -1   76.66    7.50
  -7   0  -1   76.26    5.34
   7   0   1   76.96    5.50
   7   0   1   68.22    5.28
   7   0   1   73.18    5.46
   7   0   1   57.75    5.78
   7   0   1   66.88    6.28
  -8   0  -1   64.13    7.18
  -8   0  -1   56.74    7.39
  -8   0  -1   64.72    5.50
  -8   0  -1   57.61    4.64
  -8   0  -1   62.43    7.88
  -8   0  -1   57.40    8.88
  -8   0  -1   64.39    4.80
  -8   0  -1   63.67    6.44
  -8   0  -1   57.43    5.65
  -8   0  -1   60.93    4.70
  -8   0  -1   63.85    5.01
   8   0   1   66.31    4.60
   8   0   1   60.64    5.32
   8   0   1   61.49    5.98
   8   0   1   60.41    5.36
   8   0   1   65.76    4.95
   8   0   1   64.91    4.98
  -9   0  -1    6.04    5.03
  -9   0  -1   -8.04    4.52
  -9   0  -1    0.47    1.30
  -9   0  -1   -0.25    1.88
  -9   0  -1    3.05    1.11
  -9   0  -1    1.15    3.99
  -9   0  -1   -1.62    1.91
  -9   0  -1    1.17    0.80
  -9   0  -1   -0.27    0.60
  -9   0  -1    2.58    2.96
   9   0   1    1.48    0.87
   9   0   1    1.19    1.74
   9   0   1    0.24    2.12
   9   0   1    0.63    1.46
   9   0   1    1.00    0.49
   9   0   1    2.28    1.44
 -10   0  -1  323.38   23.39
 -10   0  -1  327.37   24.67
 -10   0  -1  336.01   23.24
 -10   0  -1  287.37   25.13
 -10   0  -1  318.98   24.85
 -10   0  -1  342.78   23.16
 -10   0  -1  312.15   23.79
  10   0   1  319.52   23.42
  10   0   1  338.60   23.01
  10   0   1  316.49   23.68
  10   0   1  310.25   24.16
  10   0   1  321.90   23.42
  10   0   1  312.34   23.37
 -11   0  -1  109.36    8.21
 -11   0  -1   98.96   11.97
 -11   0  -1   91.18    9.84
 -11   0  -1  105.28    7.62
 -11   0  -1  108.81    7.80
 -11   0  -1   79.28   10.52
 -11   0  -1   95.60    8.77
  11   0   1  105.48    7.72
  11   0   1  101.54    8.38
  11   0   1  108.57    9.40
  11   0   1  103.57    7.35
  11   0   1   93.55    7.88
 -12   0  -1    6.85    2.21
 -12   0  -1    4.68    1.28
 -12   0  -1    2.54    3.45
 -12   0  -1    9.32    7.11
 -12   0  -1    6.24    1.58
 -12   0  -1    5.29    2.97
 -12   0  -1    6.56    2.91
  12   0   1    3.35    0.99
  12   0   1    4.08    0.65
  12   0   1    4.76    1.84
  12   0   1    3.86    4.82
 -13   0  -1    0.15    1.52
 -13   0  -1    1.81    1.29
 -13   0  -1    0.93    2.02
 -13   0  -1    5.12    3.04
 -13   0  -1    5.38    3.36
 -13   0  -1    7.15    7.08
  13   0   1    0.14    1.01
  13   0   1    1.58    0.51
  13   0   1    2.34    1.55
 -14   0  -1   28.81    6.91
 -14   0  -1   30.30    3.04
 -14   0  -1   36.76    5.44
 -14   0  -1   24.20    2.97
 -14   0  -1   27.45    2.81
  14   0   1   19.88    2.16
 -15   0  -1    5.30    2.12
 -15   0  -1    1.57    1.31
 -15   0  -1    3.35    2.30
 -15   0  -1    0.24    5.65
  15   0   1   -0.58    0.97
 -16   0  -1   28.03    3.02
 -16   0  -1   30.99    3.96
  15  -1  -1    2.71    1.36
 -15   1   1    8.23    1.68
 -15   1   1    4.86    1.53
 -15   1   1   -2.80    2.80
  14  -1  -1   11.69    1.89
 -14   1   1   10.39    6.92
 -14   1   1   12.80    2.75
 -14   1   1   14.38    1.87
 -14   1   1   22.14    4.81
 -14   1   1   17.66    2.29
  13  -1  -1   20.13    1.96
  13  -1  -1   26.03    2.76
 -13   1   1   31.50   14.20
 -13   1   1   26.73    2.73
 -13   1   1   22.74    3.09
 -13   1   1   26.99    4.32
 -13   1   1   27.70    3.34
  12  -1  -1    0.85    0.56
  12  -1  -1   -0.25    0.93
  12  -1  -1    0.65    1.75
 -12   1   1    0.48    2.95
 -12   1   1    1.69    3.72
 -12   1   1   -2.95    7.44
 -12   1   1   -0.60    1.20
 -12   1   1    1.73    1.51
 -12   1   1    1.84    2.02
  11  -1  -1   19.42    3.02
  11  -1  -1   14.72    2.84
  11  -1  -1   22.37    2.76
  11  -1  -1   16.58    2.29
  11  -1  -1   17.67    1.58
  11  -1  -1    8.86    4.28
 -11   1   1   14.41    3.21
 -11   1   1   17.08    4.94
 -11   1   1   16.17    1.86
 -11   1   1   18.25    2.55
 -11   1   1   19.13    2.24
 -11   1   1   20.00    7.95
 -11   1   1   15.24    3.47
  10  -1  -1    1.96    0.61
  10  -1  -1    1.27    1.85
  10  -1  -1   -0.40    1.04
  10  -1  -1    3.03    2.70
  10  -1  -1    3.17    1.88
  10  -1  -1    1.01    2.39
 -10   1   1    3.30    1.71
 -10   1   1    2.69    0.99
 -10   1   1    1.05    6.10
 -10   1   1    1.58    2.22
 -10   1   1    2.93    2.36
 -10   1   1    4.24    3.84
 -10   1   1    3.01    1.20
   9  -1  -1   13.98    3.15
   9  -1  -1   11.60    2.09
   9  -1  -1   12.10    2.28
   9  -1  -1   13.04    1.21
   9  -1  -1   13.56    2.89
   9  -1  -1    8.55    1.44
  -9   1   1   14.35    4.66
  -9   1   1   13.22    1.85
  -9   1   1   11.57    1.42
  -9   1   1   11.90    2.55
  -9   1   1   10.67    5.38
  -9   1   1   10.27    1.49
  -9   1   1   10.21    2.50
   8  -1  -1    0.75    0.50
   8  -1  -1    4.96    2.38
   8  -1  -1    1.19    1.44
   8  -1  -1    1.54    0.89
   8  -1  -1    1.10    2.12
   8  -1  -1    1.51    1.50
  -8   1   1   -8.95   13.73
  -8   1   1   -0.86    3.19
  -8   1   1    2.09    1.29
  -8   1   1    1.61    0.54
  -8   1   1    0.52    0.88
  -8   1   1    3.96    2.90
  -8   1   1    2.01    4.08
  -8   1   1   -3.35   23.67
  -8   1   1   -3.05    4.86
  -8   1   1    4.03    3.45
  -8   1   1    2.11    1.90
  -8   1   1    2.35    1.18
   7  -1  -1  152.57   12.73
   7  -1  -1  161.46   12.59
   7  -1  -1  154.59   12.36
   7  -1  -1  160.30   13.04
   7  -1  -1  141.20   12.08
   7  -1  -1  163.99   12.46
  -7   1   1  191.94   12.33
  -7   1   1  155.39   13.36
  -7   1   1  184.50   12.63
  -7   1   1  161.63   13.65
  -7   1   1  182.18   12.73
  -7   1   1  179.92   12.33
  -7   1   1  198.56   15.19
  -7   1   1  213.29   36.07
  -7   1   1  196.76   27.25
  -7   1   1  175.79   12.22
  -7   1   1  157.15   13.61
  -7   1   1  170.20   12.15
   6  -1  -1  541.56   39.44
   6  -1  -1  606.57   39.63
   6  -1  -1  542.15   39.92
   6  -1  -1  589.39   40.05
   6  -1  -1  582.99   39.83
   6  -1  -1  535.73   39.54
  -6   1   1  500.50   40.12
  -6   1   1  534.37   61.11
  -6   1   1  478.18   49.89
  -6   1   1  540.04   39.69
  -6   1   1  540.67   39.55
  -6   1   1  586.67   41.18
  -6   1   1  533.33   39.36
  -6   1   1  558.16   39.78
   5  -1  -1  782.60   62.88
   5  -1  -1  839.60   63.19
   5  -1  -1  966.47   63.22
   5  -1  -1  825.41   62.94
  -5   1   1  956.36   81.01
  -5   1   1  934.86   64.96
  -5   1   1  901.30   64.43
  -5   1   1  940.93   73.23
  -5   1   1  885.62   64.22
   4  -1  -1  393.27   29.80
   4  -1  -1  407.72   30.10
   4  -1  -1  405.44   29.84
   4  -1  -1  430.50   29.89
   4  -1  -1  430.87   30.07
   4  -1  -1  365.02   29.84
  -4   1   1  470.55   49.62
  -4   1   1  366.05   29.86
  -4   1   1  439.33   29.76
  -4   1   1  366.77   30.25
  -4   1   1  499.51   40.53
  -4   1   1  427.44   30.35
  -4   1   1  415.02   31.75
  -4   1   1  450.52   29.86
  -4   1   1  422.78   30.06
  -4   1   1  458.94   29.98
  -4   1   1  457.77   31.38
   3  -1  -1    1.50    0.73
   3  -1  -1    1.97    1.01
   3  -1  -1    1.39    0.59
   3  -1  -1    1.32    0.93
   3  -1  -1   57.63   39.68
   3  -1  -1   -0.99    5.82
   3  -1  -1    0.66    0.62
   3  -1  -1    1.59    1.40
   3  -1  -1    1.18    0.46
   3  -1  -1    1.93    0.55
   3  -1  -1    2.01    1.39
   3  -1  -1    1.07    1.32
  -3   1   1    3.50    1.16
  -3   1   1    1.79    0.40
  -3   1   1    1.06    2.34
  -3   1   1    1.37    0.82
  -3   1   1  -14.05   19.70
  -3   1   1   26.48   11.41
  -3   1   1    0.60    1.44
  -3   1   1    2.13    1.07
  -3   1   1    1.36    2.97
  -3   1   1    3.08    1.00
  -3   1   1    2.26    1.11
  -3   1   1   -3.55    3.63
  -3   1   1    2.28    2.53
  -3   1   1    1.21    0.65
  -3   1   1    0.05    2.30
   2  -1  -1 1207.39   97.40
   2  -1  -1 1443.36  110.22
  -2   1   1 1453.65   98.48
  -2   1   1 1385.52   97.63
  -2   1   1 1407.63  104.28
   1  -1  -1 1462.46   98.84
   1  -1  -1 1355.77  106.00
  -1   1   1 1406.70   98.22
  -1   1   1 1202.78  102.06
   0  -1  -1  122.42    9.09
   0  -1  -1  137.56   15.81
   0  -1  -1  127.42    9.01
   0  -1  -1  110.16    9.05
   0  -1  -1  130.92    8.96
   0  -1  -1  121.19    8.98
   0  -1  -1  116.14    9.02
   0  -1  -1  145.26   10.01
   0  -1  -1  149.34   17.45
   0   1   1  136.20   17.52
   0   1   1  127.64    8.99
   0   1   1  143.95    9.02
   0   1   1  119.39   14.93
   0   1   1  137.32    9.94
   0   1   1  117.65    9.08
   0   1   1  111.13    9.71
   0   1   1  124.64    9.03
  -1  -1  -1 1086.14   68.21
  -1  -1  -1  939.40   68.33
  -1  -1  -1 1049.78   71.81
   1   1   1 1080.24   70.85
   1   1   1  857.44   68.15
   1   1   1  844.66   68.22
   1   1   1  837.36   71.28
  -3  -1  -1    0.73    2.71
  -3  -1  -1    8.35    4.73
  -3  -1  -1    1.48    0.74
  -3  -1  -1    1.07    0.64
  -3  -1  -1    0.82    0.61
  -3  -1  -1   -0.31    2.45
  -3  -1  -1    1.96    1.25
  -3  -1  -1    1.81    1.19
  -3  -1  -1    1.45    0.46
  -3  -1  -1   -2.21    2.14
  -3  -1  -1    3.42    1.44
  -4  -1  -1   18.35    1.61
  -4  -1  -1   18.78    1.80
  -4  -1  -1   23.65    2.34
  -4  -1  -1   18.23    1.52
  -4  -1  -1   28.46    5.04
  -4  -1  -1   21.70    2.22
  -4  -1  -1   16.98    2.49
  -4  -1  -1   17.86    1.55
  -4  -1  -1   15.85    2.37
  -4  -1  -1   27.00    3.05
  -4  -1  -1   17.41    1.65
   4   1   1   14.69    1.94
  -5  -1  -1    7.59    1.86
  -5  -1  -1    5.48    2.86
  -5  -1  -1    9.22    1.05
  -5  -1  -1    6.25    0.81
  -5  -1  -1    9.99    2.62
  -5  -1  -1    7.08    1.43
  -5  -1  -1    6.21    1.51
  -5  -1  -1    5.08    4.96
  -5  -1  -1    6.87    3.34
  -5  -1  -1    7.57    0.77
  -5  -1  -1    9.52    1.32
   5   1   1    8.04    1.27
   5   1   1    7.68    1.21
   5   1   1    6.98    1.45
  -6  -1  -1   51.28    6.96
  -6  -1  -1   53.39    3.64
  -6  -1  -1   44.52    6.89
  -6  -1  -1   51.10    3.63
  -6  -1  -1   49.53    3.45
  -6  -1  -1   37.17    4.89
  -6  -1  -1   37.20    4.43
   6   1   1   41.61    4.06
   6   1   1   40.86    4.25
   6   1   1   43.95    3.88
   6   1   1   40.14    3.81
   6   1   1   38.63    3.76
   6   1   1   43.58    3.50
  -7  -1  -1   92.95    6.52
  -7  -1  -1   85.33    7.56
  -7  -1  -1   92.29    8.69
  -7  -1  -1   95.51    6.73
  -7  -1  -1  110.46    8.58
  -7  -1  -1   80.45    8.09
  -7  -1  -1   88.50    6.52
  -7  -1  -1   87.35   10.52
  -7  -1  -1   83.38    6.63
  -7  -1  -1   93.99    6.60
  -7  -1  -1  101.27    7.18
   7   1   1   90.64    6.69
   7   1   1   71.68    6.88
   7   1   1   85.13    7.26
   7   1   1   94.17    6.92
   7   1   1   85.88    6.79
   7   1   1   80.57    6.87
  -8  -1  -1   34.00    3.85
  -8  -1  -1   30.78    3.88
  -8  -1  -1   32.36    5.24
  -8  -1  -1   30.73    4.35
  -8  -1  -1   42.41    5.50
  -8  -1  -1   31.10    2.74
  -8  -1  -1   36.27    2.92
  -8  -1  -1   40.17    5.56
  -8  -1  -1   33.76    2.94
  -8  -1  -1   35.25    7.25
  -8  -1  -1   33.79    2.75
  -8  -1  -1   31.75    3.19
   8   1   1   35.23    3.29
   8   1   1   32.56    3.29
   8   1   1   34.26    2.93
   8   1   1   35.24    2.53
   8   1   1   33.47    3.96
  -9  -1  -1    4.57    0.92
  -9  -1  -1    7.78    2.43
  -9  -1  -1    6.46    2.51
  -9  -1  -1    8.70    4.44
  -9  -1  -1    2.99    4.01
  -9  -1  -1    6.74    1.50
  -9  -1  -1    6.02    1.25
  -9  -1  -1    7.24    4.89
  -9  -1  -1    6.15    0.92
  -9  -1  -1    3.64    2.76
   9   1   1    2.38    2.02
   9   1   1    4.65    1.49
   9   1   1    3.29    0.92
   9   1   1    4.33    0.55
   9   1   1    4.92    1.51
 -10  -1  -1   41.36    5.21
 -10  -1  -1   44.48    5.83
 -10  -1  -1   35.72    6.55
 -10  -1  -1   45.33    3.68
 -10  -1  -1   40.17    3.57
 -10  -1  -1   45.95    3.94
 -10  -1  -1   56.77    7.72
 -10  -1  -1   37.98    5.07
 -10  -1  -1   44.11    4.43
 -10  -1  -1   59.97    6.55
  10   1   1   42.31    5.41
  10   1   1   44.25    4.35
  10   1   1   49.25    3.34
  10   1   1   44.28    3.71
  10   1   1   44.86    3.87
  10   1   1   46.23    3.99
 -11  -1  -1    3.27    1.11
 -11  -1  -1    3.22    1.54
 -11  -1  -1    0.70    3.04
 -11  -1  -1    1.81    2.50
 -11  -1  -1    3.13    2.88
 -11  -1  -1    1.07    1.93
 -11  -1  -1   10.76    7.14
 -11  -1  -1   -1.83    4.57
 -11  -1  -1    2.03    0.83
  11   1   1    2.83    2.56
  11   1   1    2.70    1.56
  11   1   1    3.41    0.92
  11   1   1    3.36    0.54
  11   1   1    2.14    1.01
  11   1   1    2.49    1.97
 -12  -1  -1   94.17    8.30
 -12  -1  -1   89.05    7.42
 -12  -1  -1   88.82    6.83
 -12  -1  -1   91.25   11.70
 -12  -1  -1   85.68    6.91
 -12  -1  -1  107.01    8.36
  12   1   1   81.51    6.78
  12   1   1   79.74    6.92
  12   1   1   86.94    6.39
 -13  -1  -1   63.52    5.78
 -13  -1  -1   66.87    7.60
 -13  -1  -1   55.46    4.96
 -13  -1  -1   83.13   11.30
 -13  -1  -1   70.95    7.95
 -13  -1  -1   70.65    5.41
  13   1   1   59.62    5.41
  13   1   1   57.74    5.53
  13   1   1   52.71    4.45
 -14  -1  -1    3.30    1.98
 -14  -1  -1    3.89    3.56
 -14  -1  -1    3.10    1.44
 -14  -1  -1    2.81    1.30
 -14  -1  -1    6.60    3.63
 -14  -1  -1    6.42    7.12
  14   1   1    2.07    1.19
  14   1   1    4.10    1.49
 -15  -1  -1    4.77    1.49
 -15  -1  -1    4.89    5.98
 -15  -1  -1    4.26    2.29
 -15  -1  -1    7.01    1.73
 -15  -1  -1   14.64    4.02
 -16  -1  -1   -0.09    1.90
 -16  -1  -1   -0.89    1.24
 -16  -1  -1   -1.41    2.12
 -15   2   1   -1.89    2.73
 -15   2   1    0.48    1.36
  14  -2  -1   34.47    3.54
 -14   2   1   39.17    4.60
 -14   2   1   19.51    7.23
 -14   2   1   43.93    4.08
  13  -2  -1    0.22    0.57
  13  -2  -1   -0.29    1.64
 -13   2   1   -0.40    1.64
 -13   2   1    0.61    2.04
 -13   2   1   -0.92    1.15
 -13   2   1   -1.36    3.55
 -13   2   1   -6.67    6.94
  12  -2  -1   27.65    4.09
  12  -2  -1   18.50    1.68
  12  -2  -1   21.12    4.47
  12  -2  -1   16.62    2.50
 -12   2   1   16.81    5.69
 -12   2   1   24.62    7.76
 -12   2   1   17.30    3.45
 -12   2   1   17.66    1.99
 -12   2   1   18.48    3.08
 -12   2   1   13.19    4.64
  11  -2  -1   13.04    3.79
  11  -2  -1   20.00    2.81
  11  -2  -1   14.62    2.92
  11  -2  -1   17.80    3.31
  11  -2  -1   16.98    1.56
 -11   2   1   14.40    1.76
 -11   2   1   16.56    2.14
 -11   2   1   20.41    7.20
 -11   2   1   14.81    4.88
 -11   2   1   10.63    3.28
 -11   2   1   13.09    2.40
  10  -2  -1   81.17    5.89
  10  -2  -1   65.74    6.37
  10  -2  -1   73.60    7.04
  10  -2  -1   72.99    7.39
  10  -2  -1   84.96    6.88
  10  -2  -1   80.73    8.09
 -10   2   1   80.20    6.59
 -10   2   1   85.77    7.37
 -10   2   1   81.25    6.22
 -10   2   1   87.93    9.03
 -10   2   1   86.19   10.43
 -10   2   1   83.52    6.13
   9  -2  -1    3.13    1.04
   9  -2  -1    5.59    2.98
   9  -2  -1    0.82    2.64
   9  -2  -1    4.76    0.75
   9  -2  -1    4.82    2.05
   9  -2  -1    6.74    2.09
  -9   2   1    3.85    3.41
  -9   2   1    4.44    2.32
  -9   2   1    3.51   16.77
  -9   2   1    1.99    3.86
  -9   2   1    3.42    1.56
  -9   2   1    2.26    1.03
  -9   2   1    2.67    2.00
  -9   2   1    0.64    5.78
  -9   2   1    2.58    1.25
   8  -2  -1   36.58    3.92
   8  -2  -1   36.96    3.98
   8  -2  -1   34.88    4.21
   8  -2  -1   40.14    2.80
   8  -2  -1   36.21    5.15
   8  -2  -1   36.61    3.28
  -8   2   1   35.50    4.22
  -8   2   1   25.24    6.71
  -8   2   1   35.58    3.12
  -8   2   1   12.00   18.57
  -8   2   1   39.18    6.03
  -8   2   1   31.84    2.92
  -8   2   1   33.50   31.93
  -8   2   1   42.29    5.24
  -8   2   1   32.29    3.44
  -8   2   1   30.39    6.32
  -8   2   1   43.56    5.78
  -8   2   1   27.32    3.72
   7  -2  -1   75.09    5.35
   7  -2  -1   73.55    6.81
   7  -2  -1   68.79    6.56
   7  -2  -1   75.58    6.11
  -7   2   1   72.18    6.08
  -7   2   1   61.80    5.23
  -7   2   1   67.17    5.92
  -7   2   1   76.63    7.30
  -7   2   1   69.42    5.70
  -7   2   1   74.10    9.85
  -7   2   1   76.85    5.69
  -7   2   1   21.91   33.38
  -7   2   1   87.32    8.82
  -7   2   1   79.95    7.99
  -7   2   1   71.39    7.45
  -7   2   1   53.29   20.91
  -7   2   1   76.60    5.40
   6  -2  -1    8.83    1.23
   6  -2  -1    7.91    1.75
   6  -2  -1   10.22    1.18
   6  -2  -1    9.98    1.78
   6  -2  -1   17.59    2.49
   6  -2  -1   10.30    2.40
   6  -2  -1   10.18    2.58
  -6   2   1   16.24    2.01
  -6   2   1    9.27    3.51
  -6   2   1   11.70    1.41
  -6   2   1   14.12    5.30
  -6   2   1    9.42    0.98
  -6   2   1   14.84    4.90
  -6   2   1   10.45    1.23
  -6   2   1   15.12   16.34
  -6   2   1   11.76    2.99
  -6   2   1   10.51    3.75
  -6   2   1   34.97   32.70
  -6   2   1   13.88    1.72
  -6   2   1    9.20    1.04
  -6   2   1   10.20    1.89
   5  -2  -1  157.17   11.61
   5  -2  -1  132.33   11.00
   5  -2  -1  138.23   10.87
   5  -2  -1  145.67   10.95
   5  -2  -1  143.50   11.30
   5  -2  -1  161.09   11.42
   5  -2  -1  152.70   11.72
  -5   2   1  145.35   10.91
  -5   2   1  175.81   11.15
  -5   2   1  135.46   10.99
  -5   2   1  149.63   10.87
  -5   2   1  158.20   11.02
  -5   2   1  221.63   30.68
  -5   2   1  167.77   38.79
  -5   2   1  156.21   12.02
  -5   2   1  160.38   11.15
  -5   2   1  157.20   11.35
  -5   2   1  156.02   14.15
  -5   2   1  144.20   10.79
   4  -2  -1   48.16    3.72
   4  -2  -1   38.15    3.39
   4  -2  -1   47.42    4.37
   4  -2  -1   42.33    4.17
   4  -2  -1   36.81    3.26
   4  -2  -1 -383.85  123.93
   4  -2  -1   45.43    3.13
   4  -2  -1   34.95    3.87
  -4   2   1   38.18    2.99
  -4   2   1   44.15   30.14
  -4   2   1   44.72    3.41
  -4   2   1   40.52    3.16
  -4   2   1   34.19   15.43
  -4   2   1   43.38    4.59
  -4   2   1   44.48    4.41
  -4   2   1   35.26    3.56
  -4   2   1   51.40    6.69
  -4   2   1   37.16    3.50
  -4   2   1   41.29    6.81
  -4   2   1   46.33    4.80
  -4   2   1   45.93    3.29
  -4   2   1   36.40    3.45
   3  -2  -1   61.12    4.76
   3  -2  -1   -7.05   44.97
   3  -2  -1   69.68    4.47
   3  -2  -1   56.40    4.47
   3  -2  -1   49.51    4.60
   3  -2  -1   63.25    9.04
   3  -2  -1   64.98    5.19
   3  -2  -1   67.25    5.27
   3  -2  -1   49.63    4.91
  -3   2   1   66.53    4.77
  -3   2   1   51.37    7.98
  -3   2   1   51.64   29.98
  -3   2   1   53.31    4.71
  -3   2   1   66.91    5.62
  -3   2   1   55.27    4.70
  -3   2   1   68.39    4.52
  -3   2   1   55.74    4.42
  -3   2   1   69.13    5.25
  -3   2   1   62.02    4.62
   2  -2  -1  245.75   18.02
   2  -2  -1  236.41   17.85
   2  -2  -1  255.98   17.78
   2  -2  -1  237.58   17.67
   2  -2  -1  359.42   43.08
   2  -2  -1  242.32   17.64
  -2   2   1  239.32   32.63
  -2   2   1  262.29   18.04
  -2   2   1  240.94   17.76
  -2   2   1  253.54   19.85
  -2   2   1  268.62   17.78
  -2   2   1  235.21   17.64
  -2   2   1  250.19   17.78
  -2   2   1  250.69   17.65
  -2   2   1  243.38   17.90
  -2   2   1  227.00   17.65
   1  -2  -1 9649.32  663.77
  -1   2   1 9345.05  656.25
  -1   2   1 8603.87  662.48
   0  -2  -1  248.22   27.75
   0  -2  -1  337.96   39.18
   0  -2  -1  211.68   19.25
   0  -2  -1  228.08   18.53
   0   2   1  336.56   30.88
   0   2   1  248.33   17.12
   0   2   1  276.68   34.10
   0   2   1  241.19   19.07
  -1  -2  -1   42.33    5.17
  -1  -2  -1   42.56    2.80
  -1  -2  -1   33.13    3.05
  -1  -2  -1   43.61    3.08
  -1  -2  -1   39.90    2.93
  -1  -2  -1   37.11    3.28
  -1  -2  -1   37.04    3.09
  -1  -2  -1   35.26    2.79
  -1  -2  -1   -1.01   15.22
  -1  -2  -1   39.80    2.81
  -1  -2  -1   40.79    2.82
  -1  -2  -1   41.57    2.84
  -1  -2  -1   34.24    2.82
  -1  -2  -1   48.04   12.74
   1   2   1   37.33    3.06
   1   2   1   36.84    2.84
   1   2   1   42.07    3.05
   1   2   1   35.10    3.10
   1   2   1   38.04    2.88
   1   2   1   34.89    2.81
   1   2   1   43.70    2.91
   1   2   1   43.30   16.95
   1   2   1   42.27    2.85
   1   2   1   33.53    2.92
   1   2   1   25.11   20.41
   1   2   1   29.81    5.18
   1   2   1   43.31    2.84
   1   2   1   36.07    2.80
   1   2   1   36.99    5.93
   1   2   1   41.17    2.80
  -2  -2  -1  637.89   43.64
  -2  -2  -1  562.43   50.15
   2   2   1  649.01   54.50
   2   2   1  544.78   43.43
  -3  -2  -1  104.96   21.20
  -3  -2  -1  122.11    8.68
  -3  -2  -1  119.21    8.55
  -3  -2  -1  126.77    8.69
  -3  -2  -1  106.98    9.30
  -3  -2  -1  117.55    8.59
  -3  -2  -1  130.09    8.94
  -3  -2  -1  121.95    9.42
  -3  -2  -1  120.42    8.55
  -3  -2  -1  122.13    8.86
  -3  -2  -1  104.42    8.83
  -3  -2  -1  117.41    9.40
  -3  -2  -1  115.00    8.59
  -3  -2  -1  118.31   10.43
   3   2   1  120.31    8.58
  -4  -2  -1   97.17    7.69
  -4  -2  -1  101.60    7.76
  -4  -2  -1  109.22    8.26
  -4  -2  -1  112.56    8.03
  -4  -2  -1  122.06    8.78
  -4  -2  -1  117.92    8.08
  -4  -2  -1  103.00    7.72
  -4  -2  -1  114.90    9.82
  -4  -2  -1   95.63    7.95
  -4  -2  -1  111.94    7.71
  -4  -2  -1   99.35    8.57
   4   2   1  108.61    7.79
   4   2   1   95.05    7.73
   4   2   1  115.42    7.74
  -5  -2  -1  104.61    9.13
  -5  -2  -1  116.43    8.89
  -5  -2  -1  108.08    8.44
  -5  -2  -1  109.54   10.66
  -5  -2  -1  117.62    8.11
  -5  -2  -1   99.84    8.08
  -5  -2  -1  108.09    9.23
  -5  -2  -1  111.10    8.03
   5   2   1  110.69    8.39
   5   2   1  115.53    8.09
   5   2   1  116.80    8.17
  -6  -2  -1   98.38    8.94
  -6  -2  -1   92.90    6.60
  -6  -2  -1   97.65    7.23
  -6  -2  -1   88.81    6.73
  -6  -2  -1   83.40    6.54
  -6  -2  -1   69.76    8.17
  -6  -2  -1   89.70    7.61
  -6  -2  -1   87.87    6.63
  -6  -2  -1   83.46    7.06
  -6  -2  -1   72.76    7.06
   6   2   1   94.20    6.62
   6   2   1   92.95    6.98
   6   2   1  102.02    6.64
   6   2   1   91.46    6.80
  -7  -2  -1   16.03    1.83
  -7  -2  -1   20.14    2.78
  -7  -2  -1   15.12    3.75
  -7  -2  -1   21.19    4.36
  -7  -2  -1   19.98    2.88
  -7  -2  -1   16.28    2.41
  -7  -2  -1   18.88    1.81
  -7  -2  -1   14.60    1.66
  -7  -2  -1   14.70    5.32
  -7  -2  -1   17.73    1.88
  -7  -2  -1   16.60    1.60
  -7  -2  -1   15.40    4.36
   7   2   1   17.38    2.25
   7   2   1   17.48    1.89
   7   2   1   17.61    1.71
   7   2   1   15.81    2.32
   7   2   1   16.46    1.59
   7   2   1   17.77    2.68
   7   2   1   18.62    2.04
  -8  -2  -1   14.69    5.70
  -8  -2  -1   11.62    2.62
  -8  -2  -1   15.15    1.57
  -8  -2  -1   16.24    2.46
  -8  -2  -1   11.76    1.81
  -8  -2  -1   16.76    4.52
  -8  -2  -1    8.83    3.75
  -8  -2  -1   14.77    1.63
  -8  -2  -1   15.01    1.53
  -8  -2  -1   19.19    4.24
  -8  -2  -1   13.37    1.42
  -8  -2  -1   19.12    2.80
   8   2   1   11.91    1.65
   8   2   1   13.12    2.21
   8   2   1   12.23    1.39
   8   2   1    9.59    1.70
   8   2   1   12.70    2.08
   8   2   1   11.47    1.00
   8   2   1   10.28    1.22
  -9  -2  -1   39.91    5.28
  -9  -2  -1   32.58    2.64
  -9  -2  -1   32.39    2.64
  -9  -2  -1   28.58    4.15
  -9  -2  -1   36.16    4.22
  -9  -2  -1   28.64    2.82
  -9  -2  -1   29.20    2.90
  -9  -2  -1   30.72    3.36
  -9  -2  -1   29.72    4.15
  -9  -2  -1   44.17    8.13
  -9  -2  -1   37.01    5.33
  -9  -2  -1   36.20    6.11
   9   2   1   29.71    2.75
   9   2   1   32.38    2.63
   9   2   1   29.60    3.08
   9   2   1   29.44    2.28
   9   2   1   25.83    2.72
   9   2   1   29.05    3.74
 -10  -2  -1   30.38    3.65
 -10  -2  -1   48.63    5.88
 -10  -2  -1   17.14    5.19
 -10  -2  -1   30.71    4.76
 -10  -2  -1   27.04    4.40
 -10  -2  -1   46.66    7.66
 -10  -2  -1   30.03    4.41
 -10  -2  -1   31.16    2.73
 -10  -2  -1   27.40    2.64
 -10  -2  -1   30.87    3.01
  10   2   1   30.11    4.12
  10   2   1   29.89    2.91
  10   2   1   28.76    2.20
  10   2   1   27.64    2.76
  10   2   1   28.38    3.22
 -11  -2  -1  535.72   39.31
 -11  -2  -1  517.50   38.08
 -11  -2  -1  560.80   37.32
 -11  -2  -1  491.28   37.22
 -11  -2  -1  474.95   38.85
 -11  -2  -1  573.53   38.19
 -11  -2  -1  540.47   37.42
 -11  -2  -1  522.30   37.67
  11   2   1  487.85   37.30
  11   2   1  514.70   37.08
  11   2   1  510.90   38.04
  11   2   1  508.61   37.35
 -12  -2  -1   32.20    3.15
 -12  -2  -1   37.78    3.68
 -12  -2  -1   39.69    5.34
 -12  -2  -1   36.72    4.30
 -12  -2  -1   35.93    4.83
 -12  -2  -1   40.95    3.51
  12   2   1   37.46    3.35
  12   2   1   38.43    3.62
  12   2   1   38.20    2.80
  12   2   1   35.90    3.38
 -13  -2  -1   79.14    6.76
 -13  -2  -1   89.10    8.13
 -13  -2  -1   80.63    6.29
 -13  -2  -1   76.93    6.15
 -13  -2  -1   86.53   11.92
 -13  -2  -1   87.69    8.01
  13   2   1   74.31    6.00
  13   2   1   77.79    5.70
  13   2   1   67.17    6.21
  13   2   1   80.60    6.50
 -14  -2  -1   -1.46    6.53
 -14  -2  -1   -0.33    3.43
 -14  -2  -1    2.88    3.40
 -14  -2  -1    0.82    1.32
 -14  -2  -1   -0.39    1.90
 -14  -2  -1    0.70    1.39
  14   2   1    1.42    0.96
  14   2   1   -1.11    1.46
 -15  -2  -1   -0.38    1.14
 -15  -2  -1    7.62    3.49
 -15  -2  -1    4.90    1.50
 -15  -2  -1    1.60    2.19
 -15  -2  -1   -0.45    6.83
 -16  -2  -1    1.39    1.91
 -16  -2  -1    1.76    2.77
  14  -3  -1    3.38    1.65
 -14   3   1    5.99    1.41
 -14   3   1    7.08    2.50
 -14   3   1    8.80    1.75
 -14   3   1    3.94    5.74
  13  -3  -1    8.14    2.59
  13  -3  -1    3.05    0.74
 -13   3   1    5.10    4.04
 -13   3   1   -1.61    6.71
 -13   3   1    7.97    1.80
 -13   3   1    5.88    1.35
  12  -3  -1    7.21    0.97
  12  -3  -1    8.28    1.70
  12  -3  -1    7.45    2.29
  12  -3  -1    5.13    4.01
 -12   3   1    6.23    1.42
 -12   3   1    3.70    6.87
 -12   3   1    7.93    1.79
 -12   3   1    6.25    2.02
 -12   3   1    7.43    4.42
 -12   3   1    5.22    3.10
  11  -3  -1   45.76    5.75
  11  -3  -1   48.23    3.65
  11  -3  -1   51.09    5.13
  11  -3  -1   45.46    5.51
  11  -3  -1   38.92    5.86
 -11   3   1   48.49    4.30
 -11   3   1   56.08    5.96
 -11   3   1   44.65    4.73
 -11   3   1   36.39    8.79
 -11   3   1   47.99    4.05
 -11   3   1   35.44    6.97
  10  -3  -1   56.13    4.52
  10  -3  -1   54.86    5.80
  10  -3  -1   57.71    6.04
  10  -3  -1   54.83    7.77
  10  -3  -1   56.14    6.41
 -10   3   1   56.74    8.05
 -10   3   1   62.30    5.36
 -10   3   1   68.17    9.19
 -10   3   1   60.05    4.78
 -10   3   1   62.47    4.90
 -10   3   1   64.74    6.18
   9  -3  -1    4.47    2.10
   9  -3  -1    0.12    2.09
   9  -3  -1    1.96    0.78
   9  -3  -1    4.18    3.07
   9  -3  -1    2.21    3.05
   9  -3  -1    2.90    1.21
  -9   3   1    3.19    1.22
  -9   3   1   11.03    5.32
  -9   3   1    2.93    1.49
  -9   3   1    3.57    0.98
  -9   3   1    7.10    5.95
  -9   3   1   14.15   20.96
  -9   3   1    6.10    2.37
  -9   3   1    3.07    3.73
   8  -3  -1  132.00   11.29
   8  -3  -1  135.86   11.69
   8  -3  -1  136.60   10.76
   8  -3  -1  126.91   10.02
   8  -3  -1  136.65   10.97
  -8   3   1  143.75   10.41
  -8   3   1  137.17   10.09
  -8   3   1  131.14   12.22
  -8   3   1  136.40   10.38
  -8   3   1  157.10   13.88
  -8   3   1  153.27   12.53
  -8   3   1  142.47   10.86
  -8   3   1   96.86   27.98
  -8   3   1   25.76   46.69
  -8   3   1  136.69   11.85
  -8   3   1  140.00   10.17
   7  -3  -1  420.87   30.31
   7  -3  -1  405.29   30.46
   7  -3  -1  404.14   30.01
   7  -3  -1  436.01   29.89
  -7   3   1  391.08   32.31
  -7   3   1  428.63   30.50
  -7   3   1  419.01   29.61
  -7   3   1  423.42   29.72
  -7   3   1  388.86   29.68
  -7   3   1  411.04   29.49
  -7   3   1  437.84   30.67
  -7   3   1  279.90   47.06
  -7   3   1  413.95   29.45
  -7   3   1  363.25   33.12
  -7   3   1  391.08   63.97
  -7   3   1  423.30   31.01
  -7   3   1  413.08   29.90
   6  -3  -1  215.47   18.02
   6  -3  -1  241.24   17.72
   6  -3  -1  237.49   17.95
   6  -3  -1  235.55   17.65
   6  -3  -1  242.02   17.56
   6  -3  -1  230.58   17.14
  -6   3   1  242.17   17.29
  -6   3   1  252.92   21.37
  -6   3   1  234.67   18.44
  -6   3   1  174.42   33.10
  -6   3   1  229.12   17.52
  -6   3   1  253.78   17.43
  -6   3   1  252.15   53.01
  -6   3   1  249.22   17.18
  -6   3   1  249.66   20.47
  -6   3   1  236.27   18.31
  -6   3   1  237.23   17.35
  -6   3   1  237.64   17.11
   5  -3  -1    0.28    1.54
   5  -3  -1    0.48    0.63
   5  -3  -1    1.29    1.87
   5  -3  -1   -0.04    0.62
   5  -3  -1    1.15    1.80
   5  -3  -1    1.16    2.34
  -5   3   1   -0.23    0.70
  -5   3   1    1.46    1.27
  -5   3   1    0.38    2.80
  -5   3   1   -0.46    0.87
  -5   3   1  -10.56   17.24
  -5   3   1    0.48    3.23
  -5   3   1    0.12    1.17
  -5   3   1    0.53    2.44
  -5   3   1    0.08    1.16
  -5   3   1   -1.07    5.78
  -5   3   1   -2.88    3.96
  -5   3   1  -95.57   39.60
  -5   3   1    1.67    1.73
   4  -3  -1   92.61    7.13
   4  -3  -1  100.03   16.86
   4  -3  -1   85.02    7.16
   4  -3  -1   95.42    7.74
   4  -3  -1  101.05    7.14
   4  -3  -1  104.14    8.05
   4  -3  -1 -133.39   93.88
   4  -3  -1  106.39    7.53
   4  -3  -1  102.71    7.63
   4  -3  -1  102.35    8.13
  -4   3   1  100.03    7.28
  -4   3   1   75.69   10.63
  -4   3   1   92.85    7.26
  -4   3   1  104.13    7.49
  -4   3   1  104.65    8.35
  -4   3   1   92.13    7.99
  -4   3   1  113.74   26.44
  -4   3   1  102.33   11.44
  -4   3   1   12.82   35.63
  -4   3   1  103.85    7.14
  -4   3   1   89.18    7.41
  -4   3   1  101.06    8.23
   3  -3  -1   15.09    1.88
   3  -3  -1   -6.52   51.42
   3  -3  -1   17.58    2.46
   3  -3  -1   18.36    2.62
   3  -3  -1   14.42    1.44
   3  -3  -1   11.55    1.71
   3  -3  -1   14.24    2.27
   3  -3  -1   18.84    1.57
   3  -3  -1   20.62    2.96
   3  -3  -1   16.37    1.48
   3  -3  -1   14.35    2.20
   3  -3  -1   20.88    7.95
  -3   3   1   16.65    1.59
  -3   3   1   19.62    2.49
  -3   3   1   15.94    1.79
  -3   3   1   13.96    6.04
  -3   3   1   13.18    1.71
  -3   3   1   21.57    2.79
  -3   3   1   14.41    2.35
  -3   3   1   23.36    2.16
  -3   3   1   18.23    2.19
  -3   3   1   69.99   36.00
  -3   3   1   21.01    5.79
  -3   3   1   25.99    3.85
  -3   3   1   12.67   19.35
  -3   3   1   14.88    1.49
   2  -3  -1  288.22   18.95
   2  -3  -1  253.64   22.22
   2  -3  -1  262.77   19.02
   2  -3  -1  262.71   18.82
   2  -3  -1  261.23   19.10
   2  -3  -1  261.35   19.29
   2  -3  -1  428.06   49.10
  -2   3   1  255.09   18.99
  -2   3   1  277.60   19.03
  -2   3   1  263.04   18.83
  -2   3   1  305.62   37.31
  -2   3   1  265.55   21.72
  -2   3   1  306.39   43.96
  -2   3   1  227.89   19.08
  -2   3   1  244.63   18.84
  -2   3   1  279.75   19.17
   1  -3  -1   55.99    4.51
   1  -3  -1   63.94    4.55
   1  -3  -1   56.55    4.85
   1  -3  -1   62.11    8.57
   1  -3  -1   59.69    5.22
   1  -3  -1   60.69    4.90
   1  -3  -1   64.55    4.99
   1  -3  -1   64.05    4.50
   1  -3  -1   82.64   26.18
   1  -3  -1   61.83    4.83
  -1   3   1   60.06    4.57
  -1   3   1   54.39    4.97
  -1   3   1   57.08    4.75
  -1   3   1   53.57    4.60
  -1   3   1   68.14    4.53
  -1   3   1   65.62    5.38
  -1   3   1   71.83    9.62
  -1   3   1   56.53    4.95
  -1   3   1   61.48    5.19
  -1   3   1   58.27    4.85
  -1   3   1   58.98    5.16
  -1   3   1   62.91    4.87
  -1   3   1   66.31    4.64
  -1   3   1   55.75    9.11
  -1   3   1    3.54   29.61
  -1   3   1   70.43    4.55
  -1   3   1   77.35   24.59
   0  -3  -1  191.53   13.19
   0  -3  -1  150.06   12.91
   0  -3  -1  163.23   12.98
   0  -3  -1  192.48   13.19
   0  -3  -1  183.11   13.19
   0  -3  -1  187.28   13.24
   0  -3  -1  160.47   12.88
   0  -3  -1  189.06   12.94
   0   3   1  222.53   17.30
   0   3   1  203.26   12.97
   0   3   1  171.09   13.00
   0   3   1  177.49   13.10
   0   3   1  173.24   13.23
   0   3   1  188.78   13.07
   0   3   1  277.67   38.07
   0   3   1  178.89   17.57
   0   3   1  202.50   48.84
  -1  -3  -1 1364.30  112.47
  -1  -3  -1 1361.97   97.27
   1   3   1 1436.77  109.15
   1   3   1 1229.80   96.72
  -2  -3  -1  375.19   28.24
  -2  -3  -1  369.23   28.15
  -2  -3  -1  378.71   28.02
  -2  -3  -1  434.68   39.10
  -2  -3  -1  426.10   28.08
   2   3   1  409.51   28.37
   2   3   1  353.18   45.43
  -3  -3  -1  159.69   12.81
  -3  -3  -1  184.53   12.66
  -3  -3  -1  197.21   12.71
  -3  -3  -1  179.22   12.55
  -3  -3  -1  169.57   12.56
  -3  -3  -1  174.27   13.31
  -3  -3  -1  222.38   23.82
  -3  -3  -1  173.46   12.62
  -3  -3  -1  175.75   12.54
  -3  -3  -1  175.01   13.94
  -3  -3  -1  172.78   12.79
  -3  -3  -1  161.41   12.68
  -3  -3  -1  187.10   12.82
  -3  -3  -1  180.71   12.55
   3   3   1  181.48   12.57
   3   3   1  174.04   12.50
   3   3   1  156.47   12.62
   3   3   1  169.47   12.73
   3   3   1  173.20   12.61
  -4  -3  -1   26.31    2.51
  -4  -3  -1   23.39    3.34
  -4  -3  -1   36.41    4.89
  -4  -3  -1   29.46    4.47
  -4  -3  -1   50.20   12.93
  -4  -3  -1   25.74    3.92
  -4  -3  -1   29.69    2.16
  -4  -3  -1   23.87    2.23
  -4  -3  -1   33.46    4.32
  -4  -3  -1   25.62    2.18
  -4  -3  -1   44.22   22.86
  -4  -3  -1   19.85    5.68
  -4  -3  -1   26.11    2.82
  -4  -3  -1   24.45    2.12
  -4  -3  -1   28.70    2.87
  -4  -3  -1   27.38    2.32
  -4  -3  -1   25.86    2.15
   4   3   1   23.77    2.52
   4   3   1   25.17    2.26
   4   3   1   26.37    2.31
   4   3   1   29.41    2.07
   4   3   1   27.83    1.95
   4   3   1   25.37    2.16
   4   3   1   28.09    2.11
  -5  -3  -1   11.77    1.09
  -5  -3  -1    7.63    0.91
  -5  -3  -1   11.47    1.81
  -5  -3  -1   24.78   10.78
  -5  -3  -1   11.65    2.58
  -5  -3  -1    9.33    4.60
  -5  -3  -1    7.34    3.43
  -5  -3  -1   24.68   19.21
  -5  -3  -1    7.43    1.27
  -5  -3  -1    8.68    0.96
  -5  -3  -1   11.60    1.88
  -5  -3  -1    6.05    1.37
  -5  -3  -1    8.32    1.12
  -5  -3  -1   16.83    3.11
  -5  -3  -1   11.51    4.27
  -5  -3  -1    6.02    2.43
   5   3   1    7.80    1.09
   5   3   1    7.88    0.95
   5   3   1    8.29    0.68
   5   3   1    9.22    0.96
   5   3   1    6.91    0.88
   5   3   1    9.49    1.03
   5   3   1    8.53    1.45
   5   3   1    6.95    1.11
  -6  -3  -1  483.68   36.68
  -6  -3  -1  517.40   37.20
  -6  -3  -1  521.82   37.94
   6   3   1  517.40   36.33
   6   3   1  507.89   36.40
  -7  -3  -1  232.50   15.46
  -7  -3  -1  206.86   16.76
  -7  -3  -1  209.49   16.19
  -7  -3  -1  214.47   15.44
  -7  -3  -1  229.64   17.15
  -7  -3  -1  243.43   16.04
  -7  -3  -1  211.66   17.89
  -7  -3  -1  242.77   16.01
  -7  -3  -1  224.07   15.49
  -7  -3  -1  217.00   15.63
  -7  -3  -1  193.47   15.87
  -7  -3  -1  205.06   15.53
   7   3   1  212.10   15.51
   7   3   1  199.39   15.99
   7   3   1  215.87   15.51
   7   3   1  204.17   15.65
   7   3   1  218.20   15.45
   7   3   1  205.34   15.47
   7   3   1  193.47   15.40
  -8  -3  -1   42.43    3.50
  -8  -3  -1   44.53    3.50
  -8  -3  -1   42.96    3.66
  -8  -3  -1   45.80    7.06
  -8  -3  -1   43.12    3.93
  -8  -3  -1   44.82    3.65
  -8  -3  -1   47.76    7.07
  -8  -3  -1   40.87    4.30
  -8  -3  -1   52.24    6.18
  -8  -3  -1   45.66    5.57
  -8  -3  -1   43.60    4.75
   8   3   1   38.02    4.51
   8   3   1   45.96    5.32
   8   3   1   45.53    3.46
   8   3   1   35.75    4.10
   8   3   1   47.05    4.07
   8   3   1   46.16    3.22
   8   3   1   46.13    3.63
   8   3   1   42.41    3.40
   8   3   1   50.50    3.64
   8   3   1   45.46    3.54
  -9  -3  -1   78.89    6.26
  -9  -3  -1   72.52    5.96
  -9  -3  -1   81.92    5.93
  -9  -3  -1   71.68   10.54
  -9  -3  -1   69.18    6.57
  -9  -3  -1   76.64    6.86
  -9  -3  -1   79.31    5.83
  -9  -3  -1   78.76    9.26
  -9  -3  -1   76.65    8.57
  -9  -3  -1   85.46    7.16
  -9  -3  -1   76.50    7.74
  -9  -3  -1   72.85    5.79
   9   3   1   73.99    5.93
   9   3   1   72.89    6.22
   9   3   1   77.67    5.89
   9   3   1   80.82    5.54
   9   3   1   78.89    5.79
   9   3   1   76.13    5.75
 -10  -3  -1   11.47    4.66
 -10  -3  -1    9.60    1.75
 -10  -3  -1   11.37    2.92
 -10  -3  -1   11.03    1.44
 -10  -3  -1   10.56    1.48
 -10  -3  -1   14.67    3.17
 -10  -3  -1   14.60    1.77
 -10  -3  -1   13.00    6.58
 -10  -3  -1   10.56    2.02
  10   3   1   10.89    1.51
  10   3   1   11.08    0.98
  10   3   1   12.30    1.43
  10   3   1    9.18    1.69
 -11  -3  -1   60.81    9.10
 -11  -3  -1   23.54    5.93
 -11  -3  -1   40.80    3.45
 -11  -3  -1   37.45    4.99
 -11  -3  -1   33.85    5.56
 -11  -3  -1   44.78    3.90
 -11  -3  -1   33.85    3.30
 -11  -3  -1   46.60    4.79
  11   3   1   38.83    3.26
  11   3   1   35.34    3.46
  11   3   1   41.64    3.59
  11   3   1   36.96    3.23
  11   3   1   38.00    2.84
 -12  -3  -1    9.39    3.35
 -12  -3  -1    7.11    7.81
 -12  -3  -1    5.94    1.95
 -12  -3  -1    3.96    1.34
 -12  -3  -1   -3.38    2.84
 -12  -3  -1    4.88    1.18
 -12  -3  -1    6.40    3.13
 -12  -3  -1    4.16    1.61
  12   3   1    3.09    1.05
  12   3   1    4.17    0.54
  12   3   1    2.08    1.18
  12   3   1    3.55    0.95
 -13  -3  -1    5.55    7.23
 -13  -3  -1    2.30    1.11
 -13  -3  -1    2.57    1.31
 -13  -3  -1    2.99    1.38
 -13  -3  -1   -1.83    3.28
 -13  -3  -1    2.20    3.21
 -13  -3  -1    2.12    1.92
  13   3   1    0.91    1.24
  13   3   1    3.11    0.96
 -14  -3  -1    2.54    1.86
 -14  -3  -1    1.32    3.38
 -14  -3  -1    2.87    1.96
 -14  -3  -1    2.68    9.17
 -14  -3  -1    5.31    3.56
 -14  -3  -1    4.24    1.32
  14   3   1    3.09    0.88
 -15  -3  -1    1.79    2.21
 -15  -3  -1    6.29    3.59
 -15  -3  -1    0.92    1.29
 -15  -3  -1    1.42    1.28
 -15  -3  -1    9.60    4.00
 -16  -3  -1    0.80    1.26
 -16  -3  -1   -1.39    2.27
 -16  -3  -1    2.93    1.62
  14  -4  -1   31.64    4.02
 -14   4   1   46.93    4.10
 -14   4   1   49.60    4.90
  13  -4  -1   18.08    2.64
 -13   4   1   17.53    2.70
 -13   4   1   22.07    2.74
 -13   4   1    4.88    5.90
 -13   4   1   13.85    1.82
 -13   4   1    6.65    8.67
  12  -4  -1   49.80    7.29
  12  -4  -1   58.35    4.63
  12  -4  -1   56.50    5.42
 -12   4   1   52.10    4.67
 -12   4   1   61.62    4.54
 -12   4   1   37.93    7.55
 -12   4   1   47.70    5.07
  11  -4  -1    7.32    3.47
  11  -4  -1    5.72    2.58
  11  -4  -1    6.23    2.65
 -11   4   1    4.72    2.84
 -11   4   1    5.28    4.70
 -11   4   1    6.10    1.67
 -11   4   1    3.36    1.29
 -11   4   1   -4.68    6.41
 -11   4   1    6.57    2.02
  10  -4  -1   24.92    3.82
  10  -4  -1   20.92    4.42
  10  -4  -1   24.05    3.60
  10  -4  -1   25.27    2.29
  10  -4  -1   24.80    3.22
  10  -4  -1   21.08    4.28
 -10   4   1   25.18    2.91
 -10   4   1   33.47    2.76
 -10   4   1   20.89    6.36
 -10   4   1   14.49    5.31
 -10   4   1   32.48    4.68
 -10   4   1   31.24    3.64
   9  -4  -1   24.16    4.40
   9  -4  -1   20.58    4.59
   9  -4  -1   27.43    2.38
   9  -4  -1   24.40    3.63
   9  -4  -1   22.71    3.47
  -9   4   1   24.84    5.58
  -9   4   1   12.43   24.80
  -9   4   1   24.49    6.58
  -9   4   1   29.61    3.40
  -9   4   1   29.19    4.18
  -9   4   1   31.21    6.74
  -9   4   1   25.21    2.73
  -9   4   1   25.84    2.58
   8  -4  -1   36.88    2.97
   8  -4  -1   39.04    5.05
   8  -4  -1   35.03    5.19
   8  -4  -1   35.58    4.53
   8  -4  -1   39.21    4.57
  -8   4   1   37.90    6.35
  -8   4   1   31.85    3.62
  -8   4   1   34.43    3.08
  -8   4   1   30.31    6.20
  -8   4   1   35.76    3.77
  -8   4   1   29.55   27.79
[truncated: 3,509,161 more chars]
