# Supplementary material for: Predictive, Data‐Driven Design of Red‐Light Photoredox Catalysts for C─Heteroatom Bond Formation
Source: Angew Chem Int Ed Engl. 2026 Jan 19;65(9):e26086. doi: 10.1002/anie.202526086 (PMC12929924; doi:10.1002/anie.202526086)
Supplement: Supplementary file 2 — Supporting Information [file ANIE-65-e26086-s001.zip › 2370576.cif]

####################################################################### 
# 
# This file contains crystal structure data downloaded from the 
# Cambridge Structural Database (CSD) hosted by the Cambridge 
# Crystallographic Data Centre (CCDC).
# 
# Full information about CCDC data access policies and citation 
# guidelines are available at http://www.ccdc.cam.ac.uk/access/V1 
# 
# Audit and citation data items may have been added by the CCDC. 
# Please retain this information to preserve the provenance of 
# this file and to allow appropriate attribution of the data. 
# 
#######################################################################

data_gia705_0m_corr
_database_code_depnum_ccdc_archive 'CCDC 2370576'
loop_
_audit_author_name
_audit_author_address
'Amir Gizatullin'
;King Abdullah University of Science and Technology
Saudi Arabia
;
_audit_update_record             
;
2025-04-21 deposited with the CCDC.	2025-04-21 downloaded from the CCDC.
;
_audit_creation_date             2025-04-21
_audit_creation_method           
;
Olex2 1.5
(compiled 2025.04.05 svn.rf049d14d for OlexSys, GUI svn.r7217)
;
_shelx_SHELXL_version_number     2019/2
_audit_contact_author_address    ?
_audit_contact_author_email      ?
_audit_contact_author_phone      ?
_publ_contact_author_id_orcid    ?
_publ_section_references         
;
Dolomanov, O.V., Bourhis, L.J., Gildea, R.J, Howard, J.A.K. & Puschmann, H.
 (2009), J. Appl. Cryst. 42, 339-341.

Sheldrick, G.M. (2015). Acta Cryst. C71, 3-8.
;
_chemical_name_common            ?
_chemical_name_systematic        ?
_chemical_formula_moiety         'C H2 Cl2, C62 H56 N6 O8'
_chemical_formula_sum            'C63 H58 Cl2 N6 O8'
_chemical_formula_weight         1098.05
_chemical_melting_point          ?
loop_
_atom_type_symbol
_atom_type_description
_atom_type_scat_dispersion_real
_atom_type_scat_dispersion_imag
_atom_type_scat_source
C C 0.0137 0.0067 'International Tables Vol C Tables 4.2.6.8 and 6.1.1.4'
H H 0.0000 0.0000 'International Tables Vol C Tables 4.2.6.8 and 6.1.1.4'
Cl Cl 0.3281 0.5435 'International Tables Vol C Tables 4.2.6.8 and 6.1.1.4'
N N 0.0241 0.0134 'International Tables Vol C Tables 4.2.6.8 and 6.1.1.4'
O O 0.0389 0.0241 'International Tables Vol C Tables 4.2.6.8 and 6.1.1.4'

_shelx_space_group_comment       
;
The symmetry employed for this shelxl refinement is uniquely defined
by the following loop, which should always be used as a source of
symmetry information in preference to the above space-group names.
They are only intended as comments.
;
_space_group_crystal_system      monoclinic
_space_group_IT_number           14
_space_group_name_H-M_alt        'P 1 21/c 1'
_space_group_name_Hall           '-P 2ybc'
loop_
_space_group_symop_operation_xyz
'x, y, z'
'-x, y+1/2, -z+1/2'
'-x, -y, -z'
'x, -y-1/2, z-1/2'

_cell_length_a                   13.2915(16)
_cell_length_b                   12.2807(15)
_cell_length_c                   34.425(4)
_cell_angle_alpha                90
_cell_angle_beta                 100.043(3)
_cell_angle_gamma                90
_cell_volume                     5533.0(12)
_cell_formula_units_Z            4
_cell_measurement_reflns_used    9291
_cell_measurement_temperature    100.00
_cell_measurement_theta_max      70.26
_cell_measurement_theta_min      3.38
_shelx_estimated_absorpt_T_max   0.905
_shelx_estimated_absorpt_T_min   0.905
_exptl_absorpt_coefficient_mu    1.024
_exptl_absorpt_correction_T_max  0.7534
_exptl_absorpt_correction_T_min  0.5590
_exptl_absorpt_correction_type   multi-scan
_exptl_absorpt_process_details   
;
SADABS-2016/2 (Bruker,2016/2) was used for absorption correction.
wR2(int) was 0.1225 before and 0.0746 after correction.
The Ratio of minimum to maximum transmission is 0.7420.
The \l/2 correction factor is Not present.
;
_exptl_absorpt_special_details   ?
_exptl_crystal_colour            'clear red'
_exptl_crystal_colour_lustre     clear
_exptl_crystal_colour_primary    red
_exptl_crystal_density_diffrn    1.318
_exptl_crystal_density_meas      ?
_exptl_crystal_density_method    ?
_exptl_crystal_description       block
_exptl_crystal_F_000             2304
_exptl_crystal_size_max          0.1
_exptl_crystal_size_mid          0.1
_exptl_crystal_size_min          0.1
_exptl_transmission_factor_max   ?
_exptl_transmission_factor_min   ?
_diffrn_reflns_av_R_equivalents  0.0755
_diffrn_reflns_av_unetI/netI     0.0614
_diffrn_reflns_Laue_measured_fraction_full 0.963
_diffrn_reflns_Laue_measured_fraction_max 0.909
_diffrn_reflns_limit_h_max       18
_diffrn_reflns_limit_h_min       -18
_diffrn_reflns_limit_k_max       17
_diffrn_reflns_limit_k_min       -16
_diffrn_reflns_limit_l_max       47
_diffrn_reflns_limit_l_min       -48
_diffrn_reflns_number            154041
_diffrn_reflns_point_group_measured_fraction_full 0.963
_diffrn_reflns_point_group_measured_fraction_max 0.909
_diffrn_reflns_theta_full        53.594
_diffrn_reflns_theta_max         73.766
_diffrn_reflns_theta_min         2.268
_diffrn_ambient_temperature      100.00
_diffrn_detector_area_resol_mean ?
_diffrn_measured_fraction_theta_full 0.963
_diffrn_measured_fraction_theta_max 0.909
_diffrn_measurement_device_type  'Bruker D8 MetalJet'
_diffrn_measurement_method       '\f and \w scans'
_diffrn_radiation_type           GaK\a
_diffrn_radiation_wavelength     1.34138
_diffrn_source                   ?
_reflns_Friedel_coverage         0.000
_reflns_Friedel_fraction_full    .
_reflns_Friedel_fraction_max     .
_reflns_number_gt                14275
_reflns_number_total             15438
_reflns_special_details          
;
 Reflections were merged by SHELXL according to the crystal
 class for the calculation of statistics and refinement.
 
 _reflns_Friedel_fraction is defined as the number of unique
 Friedel pairs measured divided by the number that would be
 possible theoretically, ignoring centric projections and
 systematic absences.
;
_reflns_threshold_expression     'I > 2\s(I)'
_computing_cell_refinement       'SAINT V8.40A (Bruker, 2019)'
_computing_data_collection       ?
_computing_data_reduction        'SAINT V8.40A (Bruker, 2019)'
_computing_molecular_graphics    'Olex2 1.5 (Dolomanov et al., 2009)'
_computing_publication_material  'Olex2 1.5 (Dolomanov et al., 2009)'
_computing_structure_refinement  'SHELXL 2019/2 (Sheldrick, 2015)'
_computing_structure_solution    'SHELXT 2018/2 (Sheldrick, 2018)'
_refine_diff_density_max         0.885
_refine_diff_density_min         -1.114
_refine_diff_density_rms         0.107
_refine_ls_extinction_coef       .
_refine_ls_extinction_method     none
_refine_ls_goodness_of_fit_ref   1.124
_refine_ls_hydrogen_treatment    constr
_refine_ls_matrix_type           full
_refine_ls_number_parameters     720
_refine_ls_number_reflns         15438
_refine_ls_number_restraints     0
_refine_ls_R_factor_all          0.0683
_refine_ls_R_factor_gt           0.0625
_refine_ls_restrained_S_all      1.124
_refine_ls_shift/su_max          0.002
_refine_ls_shift/su_mean         0.000
_refine_ls_structure_factor_coef Fsqd
_refine_ls_weighting_details     
'w=1/[\s^2^(Fo^2^)+(0.0874P)^2^+2.8237P] where P=(Fo^2^+2Fc^2^)/3'
_refine_ls_weighting_scheme      calc
_refine_ls_wR_factor_gt          0.1631
_refine_ls_wR_factor_ref         0.1675
_refine_special_details          ?
_olex2_refinement_description    
;
1. Fixed Uiso
 At 1.2 times of:
  All C(H) groups, All C(H,H) groups
 At 1.5 times of:
  All C(H,H,H) groups
2.a Secondary CH2 refined with riding coordinates:
 C80(H80A,H80B)
2.b Aromatic/amide H refined with riding coordinates:
 C56(H56), C65(H65), C74(H74), C43(H43), C15(H15), C12(H12), C30(H30),
 C77(H77), C69(H69), C73(H73), C11(H11), C66(H66), C29(H29), C42(H42), C39(H39),
  C76(H76), C14(H14), C24(H24), C60(H60), C59(H59), C48(H48), C33(H33),
 C52(H52), C19(H19), C68(H68), C20(H20), C49(H49), C57(H57), C23(H23), C40(H40),
  C32(H32), C51(H51)
2.c Idealised Me refined as rotating group:
 C79(H79A,H79B,H79C), C45(H45A,H45B,H45C), C54(H54A,H54B,H54C), C37(H37A,H37B,
 H37C), C62(H62A,H62B,H62C), C17(H17A,H17B,H17C), C71(H71A,H71B,H71C), C26(H26A,
 H26B,H26C)
;
_atom_sites_solution_hydrogens   geom
_atom_sites_solution_primary     ?
_atom_sites_solution_secondary   ?
loop_
_atom_site_label
_atom_site_type_symbol
_atom_site_fract_x
_atom_site_fract_y
_atom_site_fract_z
_atom_site_U_iso_or_equiv
_atom_site_adp_type
_atom_site_occupancy
_atom_site_site_symmetry_order
_atom_site_calc_flag
_atom_site_refinement_flags_posn
_atom_site_refinement_flags_adp
_atom_site_refinement_flags_occupancy
_atom_site_disorder_assembly
_atom_site_disorder_group
Cl82 Cl 0.07473(4) -0.04432(4) 0.65478(2) 0.04422(12) Uani 1 1 d . . . . .
Cl81 Cl 0.23687(5) -0.01525(7) 0.72261(2) 0.0643(2) Uani 1 1 d . . . . .
O78 O 0.10269(7) 0.06550(8) 0.46576(3) 0.02094(19) Uani 1 1 d . . . . .
O16 O 0.54856(8) -0.26841(8) 0.54122(3) 0.0232(2) Uani 1 1 d . . . . .
O34 O 0.83037(8) 0.14876(9) 0.48208(3) 0.0237(2) Uani 1 1 d . . . . .
O44 O 0.88086(8) 0.73641(8) 0.65556(3) 0.0248(2) Uani 1 1 d . . . . .
O61 O 0.07163(8) 0.59838(9) 0.49638(3) 0.0258(2) Uani 1 1 d . . . . .
O53 O 0.55151(10) 0.79201(9) 0.73175(3) 0.0303(2) Uani 1 1 d . . . . .
N1 N 0.53824(8) 0.39871(8) 0.61809(3) 0.01490(19) Uani 1 1 d . . . . .
O70 O 0.07171(8) 0.37519(10) 0.72706(3) 0.0276(2) Uani 1 1 d . . . . .
N9 N 0.63265(8) 0.11732(9) 0.62780(3) 0.01579(19) Uani 1 1 d . . . . .
O25 O 0.90252(9) 0.14027(11) 0.77172(3) 0.0327(3) Uani 1 1 d . . . . .
N46 N 0.38058(8) 0.48083(9) 0.62071(3) 0.01603(19) Uani 1 1 d . . . . .
N63 N 0.28485(8) 0.26587(9) 0.60657(3) 0.01586(19) Uani 1 1 d . . . . .
N27 N 0.70100(8) 0.33075(9) 0.61359(3) 0.01559(19) Uani 1 1 d . . . . .
N8 N 0.37632(9) 0.00666(10) 0.62830(4) 0.0243(2) Uani 1 1 d . . . . .
C7 C 0.41364(9) 0.08782(10) 0.62217(4) 0.0175(2) Uani 1 1 d . . . . .
C2 C 0.59895(9) 0.31287(10) 0.61767(4) 0.0144(2) Uani 1 1 d . . . . .
C38 C 0.74804(9) 0.43323(10) 0.62502(4) 0.0157(2) Uani 1 1 d . . . . .
C4 C 0.45779(9) 0.19248(10) 0.61681(4) 0.0147(2) Uani 1 1 d . . . . .
C28 C 0.73004(9) 0.27740(10) 0.58013(4) 0.0162(2) Uani 1 1 d . . . . .
C56 C 0.31249(10) 0.49905(11) 0.55005(4) 0.0183(2) Uani 1 1 d . . . . .
H56 H 0.375081 0.472217 0.544087 0.022 Uiso 1 1 calc R U . . .
C72 C 0.24017(9) 0.21302(10) 0.57084(4) 0.0152(2) Uani 1 1 d . . . . .
C64 C 0.22857(9) 0.29552(10) 0.63630(4) 0.0156(2) Uani 1 1 d . . . . .
C55 C 0.30000(9) 0.50895(10) 0.58927(4) 0.0161(2) Uani 1 1 d . . . . .
C3 C 0.56353(9) 0.20451(10) 0.61993(4) 0.0145(2) Uani 1 1 d . . . . .
C65 C 0.12593(9) 0.32538(11) 0.62699(4) 0.0181(2) Uani 1 1 d . . . . .
H65 H 0.093307 0.327429 0.600156 0.022 Uiso 1 1 calc R U . . .
C74 C 0.11406(9) 0.09274(10) 0.53387(4) 0.0168(2) Uani 1 1 d . . . . .
H74 H 0.057305 0.045254 0.533060 0.020 Uiso 1 1 calc R U . . .
C5 C 0.39145(9) 0.28314(10) 0.61302(4) 0.0146(2) Uani 1 1 d . . . . .
C43 C 0.73194(9) 0.48369(11) 0.65978(4) 0.0180(2) Uani 1 1 d . . . . .
H43 H 0.691171 0.448306 0.676058 0.022 Uiso 1 1 calc R U . . .
C6 C 0.43756(9) 0.38622(10) 0.61711(4) 0.0144(2) Uani 1 1 d . . . . .
C15 C 0.56457(10) 0.01866(10) 0.56728(4) 0.0183(2) Uani 1 1 d . . . . .
H15 H 0.544719 0.085937 0.554599 0.022 Uiso 1 1 calc R U . . .
C12 C 0.62580(10) -0.17952(11) 0.60310(4) 0.0200(2) Uani 1 1 d . . . . .
H12 H 0.647942 -0.246772 0.615323 0.024 Uiso 1 1 calc R U . . .
C13 C 0.57346(9) -0.17791(10) 0.56454(4) 0.0180(2) Uani 1 1 d . . . . .
C30 C 0.69252(10) 0.22897(11) 0.51077(4) 0.0190(2) Uani 1 1 d . . . . .
H30 H 0.645572 0.225414 0.486601 0.023 Uiso 1 1 calc R U . . .
C77 C 0.28133(9) 0.22920(11) 0.53676(4) 0.0180(2) Uani 1 1 d . . . . .
H77 H 0.339336 0.274959 0.537733 0.022 Uiso 1 1 calc R U . . .
C10 C 0.61505(9) 0.01795(10) 0.60660(4) 0.0155(2) Uani 1 1 d . . . . .
C69 C 0.27627(9) 0.29589(11) 0.67595(4) 0.0189(2) Uani 1 1 d . . . . .
H69 H 0.346383 0.276720 0.682734 0.023 Uiso 1 1 calc R U . . .
C31 C 0.79124(10) 0.18878(10) 0.51331(4) 0.0185(2) Uani 1 1 d . . . . .
C73 C 0.15718(9) 0.14151(10) 0.56911(4) 0.0163(2) Uani 1 1 d . . . . .
H73 H 0.130303 0.126404 0.592360 0.020 Uiso 1 1 calc R U . . .
C11 C 0.64590(10) -0.08184(10) 0.62397(4) 0.0188(2) Uani 1 1 d . . . . .
H11 H 0.681223 -0.083603 0.650445 0.023 Uiso 1 1 calc R U . . .
C66 C 0.07045(9) 0.35227(11) 0.65652(4) 0.0187(2) Uani 1 1 d . . . . .
H66 H 0.000235 0.371085 0.649818 0.022 Uiso 1 1 calc R U . . .
C75 C 0.15349(9) 0.11291(10) 0.49947(4) 0.0168(2) Uani 1 1 d . . . . .
C18 C 0.70047(9) 0.12252(10) 0.66490(4) 0.0170(2) Uani 1 1 d . . . . .
C29 C 0.66339(9) 0.27466(10) 0.54429(4) 0.0176(2) Uani 1 1 d . . . . .
H29 H 0.596759 0.304395 0.542521 0.021 Uiso 1 1 calc R U . . .
C42 C 0.77448(10) 0.58476(11) 0.67098(4) 0.0191(2) Uani 1 1 d . . . . .
H42 H 0.761351 0.618690 0.694393 0.023 Uiso 1 1 calc R U . . .
C39 C 0.81152(9) 0.48461(11) 0.60228(4) 0.0177(2) Uani 1 1 d . . . . .
H39 H 0.824618 0.450855 0.578839 0.021 Uiso 1 1 calc R U . . .
C76 C 0.23899(10) 0.17948(11) 0.50122(4) 0.0187(2) Uani 1 1 d . . . . .
H76 H 0.268367 0.190990 0.478297 0.022 Uiso 1 1 calc R U . . .
C14 C 0.54342(10) -0.07832(11) 0.54675(4) 0.0196(2) Uani 1 1 d . . . . .
H14 H 0.508076 -0.076824 0.520270 0.024 Uiso 1 1 calc R U . . .
C41 C 0.83654(10) 0.63628(11) 0.64777(4) 0.0189(2) Uani 1 1 d . . . . .
C47 C 0.42383(9) 0.56227(10) 0.64800(4) 0.0163(2) Uani 1 1 d . . . . .
C24 C 0.80342(10) 0.09353(12) 0.66819(4) 0.0218(2) Uani 1 1 d . . . . .
H24 H 0.828995 0.069360 0.645571 0.026 Uiso 1 1 calc R U . . .
C60 C 0.20863(10) 0.55040(11) 0.59755(4) 0.0206(2) Uani 1 1 d . . . . .
H60 H 0.199194 0.556859 0.624179 0.025 Uiso 1 1 calc R U . . .
C59 C 0.13084(10) 0.58254(12) 0.56718(4) 0.0223(3) Uani 1 1 d . . . . .
H59 H 0.069408 0.612441 0.573155 0.027 Uiso 1 1 calc R U . . .
C58 C 0.14322(10) 0.57080(11) 0.52812(4) 0.0205(2) Uani 1 1 d . . . . .
C67 C 0.11849(10) 0.35140(11) 0.69590(4) 0.0198(2) Uani 1 1 d . . . . .
C48 C 0.47878(10) 0.53202(11) 0.68494(4) 0.0199(2) Uani 1 1 d . . . . .
H48 H 0.487388 0.457089 0.691543 0.024 Uiso 1 1 calc R U . . .
C33 C 0.82829(9) 0.23389(11) 0.58266(4) 0.0184(2) Uani 1 1 d . . . . .
H33 H 0.874105 0.234145 0.607151 0.022 Uiso 1 1 calc R U . . .
C52 C 0.41131(11) 0.67226(11) 0.63936(4) 0.0219(3) Uani 1 1 d . . . . .
H52 H 0.374889 0.693937 0.614322 0.026 Uiso 1 1 calc R U . . .
C19 C 0.66455(10) 0.15757(11) 0.69836(4) 0.0210(2) Uani 1 1 d . . . . .
H19 H 0.594600 0.176749 0.696404 0.025 Uiso 1 1 calc R U . . .
C21 C 0.83188(11) 0.13576(12) 0.73777(4) 0.0244(3) Uani 1 1 d . . . . .
C68 C 0.22188(10) 0.32400(12) 0.70532(4) 0.0217(2) Uani 1 1 d . . . . .
H68 H 0.255168 0.324654 0.732081 0.026 Uiso 1 1 calc R U . . .
C20 C 0.72951(11) 0.16510(12) 0.73481(4) 0.0241(3) Uani 1 1 d . . . . .
H20 H 0.704159 0.189986 0.757390 0.029 Uiso 1 1 calc R U . . .
C49 C 0.52058(11) 0.61031(11) 0.71187(4) 0.0225(3) Uani 1 1 d . . . . .
H49 H 0.558780 0.588695 0.736605 0.027 Uiso 1 1 calc R U . . .
C79 C 0.14434(12) 0.08202(13) 0.43072(4) 0.0269(3) Uani 1 1 d . . . . .
H79A H 0.103359 0.042194 0.408835 0.040 Uiso 1 1 calc R U . . .
H79B H 0.214888 0.055321 0.434818 0.040 Uiso 1 1 calc R U . . .
H79C H 0.143401 0.159886 0.424439 0.040 Uiso 1 1 calc R U . . .
C50 C 0.50708(11) 0.72091(11) 0.70300(4) 0.0211(2) Uani 1 1 d . . . . .
C57 C 0.23433(10) 0.52805(11) 0.51970(4) 0.0209(2) Uani 1 1 d . . . . .
H57 H 0.242762 0.518806 0.493058 0.025 Uiso 1 1 calc R U . . .
C23 C 0.86817(11) 0.09991(13) 0.70428(4) 0.0256(3) Uani 1 1 d . . . . .
H23 H 0.937880 0.079726 0.706263 0.031 Uiso 1 1 calc R U . . .
C40 C 0.85563(10) 0.58482(11) 0.61376(4) 0.0196(2) Uani 1 1 d . . . . .
H40 H 0.899285 0.618547 0.598226 0.023 Uiso 1 1 calc R U . . .
C32 C 0.85854(10) 0.19055(11) 0.54948(4) 0.0205(2) Uani 1 1 d . . . . .
H32 H 0.925507 0.161729 0.551207 0.025 Uiso 1 1 calc R U . . .
C51 C 0.45124(11) 0.75175(11) 0.66677(4) 0.0236(3) Uani 1 1 d . . . . .
H51 H 0.440215 0.826700 0.660633 0.028 Uiso 1 1 calc R U . . .
C45 C 0.87510(12) 0.78293(12) 0.69308(5) 0.0269(3) Uani 1 1 d . . . . .
H45A H 0.911101 0.852899 0.695741 0.040 Uiso 1 1 calc R U . . .
H45B H 0.906909 0.733501 0.714015 0.040 Uiso 1 1 calc R U . . .
H45C H 0.803321 0.794358 0.695259 0.040 Uiso 1 1 calc R U . . .
C54 C 0.54254(14) 0.90482(12) 0.72226(5) 0.0304(3) Uani 1 1 d . . . . .
H54A H 0.570484 0.918628 0.698195 0.046 Uiso 1 1 calc R U . . .
H54B H 0.580587 0.947487 0.744045 0.046 Uiso 1 1 calc R U . . .
H54C H 0.470365 0.926016 0.718012 0.046 Uiso 1 1 calc R U . . .
C37 C 0.76280(13) 0.14274(14) 0.44514(4) 0.0290(3) Uani 1 1 d . . . . .
H37A H 0.798276 0.109219 0.425499 0.043 Uiso 1 1 calc R U . . .
H37B H 0.740527 0.216241 0.436490 0.043 Uiso 1 1 calc R U . . .
H37C H 0.703114 0.098610 0.448037 0.043 Uiso 1 1 calc R U . . .
C62 C -0.01571(12) 0.65703(13) 0.50436(5) 0.0300(3) Uani 1 1 d . . . . .
H62A H -0.060322 0.675222 0.479437 0.045 Uiso 1 1 calc R U . . .
H62B H 0.006751 0.724162 0.518681 0.045 Uiso 1 1 calc R U . . .
H62C H -0.053307 0.611821 0.520436 0.045 Uiso 1 1 calc R U . . .
C17 C 0.58121(13) -0.37098(12) 0.55818(5) 0.0299(3) Uani 1 1 d . . . . .
H17A H 0.558170 -0.429092 0.539200 0.045 Uiso 1 1 calc R U . . .
H17B H 0.551982 -0.382328 0.582111 0.045 Uiso 1 1 calc R U . . .
H17C H 0.655946 -0.372103 0.564913 0.045 Uiso 1 1 calc R U . . .
C71 C -0.03403(12) 0.40353(15) 0.71834(5) 0.0300(3) Uani 1 1 d . . . . .
H71A H -0.072428 0.344475 0.703366 0.045 Uiso 1 1 calc R U . . .
H71B H -0.042390 0.470564 0.702663 0.045 Uiso 1 1 calc R U . . .
H71C H -0.059838 0.414998 0.743011 0.045 Uiso 1 1 calc R U . . .
C26 C 0.86471(16) 0.16014(19) 0.80730(5) 0.0417(4) Uani 1 1 d . . . . .
H26A H 0.812477 0.105857 0.810194 0.062 Uiso 1 1 calc R U . . .
H26B H 0.834658 0.233156 0.806426 0.062 Uiso 1 1 calc R U . . .
H26C H 0.920987 0.155072 0.829786 0.062 Uiso 1 1 calc R U . . .
C80 C 0.17703(15) 0.03776(18) 0.67667(6) 0.0412(4) Uani 1 1 d . . . . .
H80A H 0.151652 0.112089 0.680521 0.049 Uiso 1 1 calc R U . . .
H80B H 0.227712 0.042953 0.658814 0.049 Uiso 1 1 calc R U . . .

loop_
_atom_site_aniso_label
_atom_site_aniso_U_11
_atom_site_aniso_U_22
_atom_site_aniso_U_33
_atom_site_aniso_U_23
_atom_site_aniso_U_13
_atom_site_aniso_U_12
Cl82 0.0358(2) 0.0490(3) 0.0456(2) 0.00324(19) 0.00072(18) -0.00953(18)
Cl81 0.0453(3) 0.1087(6) 0.0369(2) 0.0039(3) 0.0018(2) -0.0295(3)
O78 0.0190(4) 0.0243(5) 0.0192(4) -0.0059(3) 0.0026(3) -0.0046(3)
O16 0.0255(5) 0.0116(4) 0.0306(5) -0.0024(4) -0.0005(4) 0.0001(3)
O34 0.0271(5) 0.0238(5) 0.0210(4) -0.0034(4) 0.0068(4) 0.0041(4)
O44 0.0304(5) 0.0176(5) 0.0262(5) -0.0030(4) 0.0041(4) -0.0083(4)
O61 0.0230(5) 0.0217(5) 0.0288(5) 0.0059(4) -0.0062(4) 0.0013(4)
O53 0.0406(6) 0.0184(5) 0.0280(5) -0.0054(4) -0.0051(4) -0.0030(4)
N1 0.0127(4) 0.0131(4) 0.0187(5) -0.0004(3) 0.0019(3) 0.0004(3)
O70 0.0221(5) 0.0404(6) 0.0213(5) 0.0006(4) 0.0068(4) 0.0098(4)
N9 0.0144(4) 0.0125(4) 0.0193(5) -0.0010(4) -0.0006(4) 0.0030(3)
O25 0.0310(6) 0.0388(6) 0.0236(5) -0.0023(4) -0.0083(4) -0.0011(5)
N46 0.0143(4) 0.0123(4) 0.0203(5) -0.0022(4) -0.0005(4) 0.0029(3)
N63 0.0105(4) 0.0173(5) 0.0195(5) -0.0039(4) 0.0019(3) -0.0012(3)
N27 0.0120(4) 0.0145(5) 0.0206(5) -0.0022(4) 0.0037(3) -0.0008(3)
N8 0.0212(5) 0.0180(5) 0.0340(6) 0.0030(4) 0.0055(5) -0.0010(4)
C7 0.0145(5) 0.0155(5) 0.0226(6) 0.0012(4) 0.0032(4) 0.0016(4)
C2 0.0121(5) 0.0135(5) 0.0173(5) -0.0004(4) 0.0018(4) 0.0003(4)
C38 0.0123(5) 0.0144(5) 0.0198(5) 0.0002(4) 0.0011(4) -0.0002(4)
C4 0.0137(5) 0.0125(5) 0.0177(5) -0.0003(4) 0.0023(4) -0.0004(4)
C28 0.0137(5) 0.0140(5) 0.0209(5) -0.0011(4) 0.0036(4) -0.0006(4)
C56 0.0170(5) 0.0166(5) 0.0212(6) 0.0015(4) 0.0032(4) 0.0007(4)
C72 0.0129(5) 0.0132(5) 0.0190(5) -0.0015(4) 0.0013(4) 0.0003(4)
C64 0.0136(5) 0.0134(5) 0.0198(5) -0.0006(4) 0.0025(4) 0.0004(4)
C55 0.0140(5) 0.0141(5) 0.0195(5) 0.0007(4) 0.0010(4) 0.0015(4)
C3 0.0127(5) 0.0124(5) 0.0183(5) -0.0001(4) 0.0022(4) 0.0015(4)
C65 0.0146(5) 0.0196(6) 0.0192(5) -0.0011(4) 0.0004(4) 0.0018(4)
C74 0.0134(5) 0.0145(5) 0.0223(6) -0.0020(4) 0.0027(4) -0.0011(4)
C5 0.0117(5) 0.0140(5) 0.0178(5) -0.0008(4) 0.0017(4) 0.0006(4)
C43 0.0154(5) 0.0187(6) 0.0201(5) -0.0007(4) 0.0035(4) -0.0023(4)
C6 0.0127(5) 0.0132(5) 0.0170(5) -0.0003(4) 0.0016(4) 0.0016(4)
C15 0.0213(6) 0.0128(5) 0.0199(5) 0.0014(4) 0.0015(4) 0.0014(4)
C12 0.0193(5) 0.0136(5) 0.0259(6) 0.0025(4) 0.0009(5) 0.0026(4)
C13 0.0165(5) 0.0135(5) 0.0239(6) -0.0008(4) 0.0034(4) 0.0004(4)
C30 0.0178(5) 0.0180(6) 0.0206(6) -0.0001(4) 0.0019(4) -0.0013(4)
C77 0.0150(5) 0.0177(6) 0.0213(6) -0.0012(4) 0.0032(4) -0.0033(4)
C10 0.0135(5) 0.0134(5) 0.0195(5) -0.0003(4) 0.0029(4) 0.0013(4)
C69 0.0143(5) 0.0213(6) 0.0207(6) 0.0011(4) 0.0021(4) 0.0022(4)
C31 0.0202(5) 0.0148(5) 0.0214(6) -0.0012(4) 0.0062(4) 0.0000(4)
C73 0.0141(5) 0.0154(5) 0.0196(5) -0.0010(4) 0.0036(4) -0.0007(4)
C11 0.0185(5) 0.0151(5) 0.0217(6) 0.0017(4) 0.0003(4) 0.0028(4)
C66 0.0138(5) 0.0199(6) 0.0219(6) -0.0006(4) 0.0019(4) 0.0025(4)
C75 0.0144(5) 0.0155(5) 0.0199(5) -0.0032(4) 0.0013(4) 0.0003(4)
C18 0.0157(5) 0.0146(5) 0.0194(5) 0.0004(4) -0.0006(4) 0.0010(4)
C29 0.0134(5) 0.0177(5) 0.0214(6) 0.0010(4) 0.0026(4) 0.0005(4)
C42 0.0183(5) 0.0186(6) 0.0203(5) -0.0031(4) 0.0025(4) -0.0012(4)
C39 0.0164(5) 0.0173(6) 0.0195(5) 0.0000(4) 0.0035(4) -0.0005(4)
C76 0.0174(5) 0.0196(6) 0.0197(5) -0.0016(4) 0.0045(4) -0.0031(4)
C14 0.0230(6) 0.0146(5) 0.0202(5) 0.0000(4) 0.0009(4) 0.0007(4)
C41 0.0170(5) 0.0153(5) 0.0232(6) 0.0002(4) 0.0000(4) -0.0019(4)
C47 0.0158(5) 0.0141(5) 0.0188(5) -0.0016(4) 0.0024(4) 0.0009(4)
C24 0.0173(5) 0.0235(6) 0.0235(6) -0.0009(5) 0.0007(5) 0.0031(5)
C60 0.0172(5) 0.0216(6) 0.0223(6) 0.0000(5) 0.0019(4) 0.0047(4)
C59 0.0161(5) 0.0210(6) 0.0287(7) 0.0015(5) 0.0013(5) 0.0044(4)
C58 0.0178(5) 0.0153(5) 0.0262(6) 0.0037(4) -0.0026(5) -0.0012(4)
C67 0.0182(5) 0.0212(6) 0.0205(6) 0.0013(4) 0.0050(4) 0.0030(4)
C48 0.0243(6) 0.0146(5) 0.0198(6) 0.0013(4) 0.0010(5) 0.0009(4)
C33 0.0139(5) 0.0192(6) 0.0216(6) -0.0014(4) 0.0017(4) 0.0011(4)
C52 0.0259(6) 0.0153(6) 0.0223(6) 0.0010(4) -0.0017(5) 0.0026(5)
C19 0.0199(6) 0.0213(6) 0.0214(6) 0.0000(5) 0.0025(5) 0.0017(4)
C21 0.0249(6) 0.0231(6) 0.0221(6) 0.0009(5) -0.0044(5) -0.0021(5)
C68 0.0185(6) 0.0277(7) 0.0185(6) 0.0012(5) 0.0018(4) 0.0035(5)
C20 0.0262(6) 0.0256(7) 0.0197(6) -0.0020(5) 0.0015(5) 0.0001(5)
C49 0.0274(6) 0.0182(6) 0.0198(6) -0.0001(5) -0.0018(5) -0.0003(5)
C79 0.0300(7) 0.0314(7) 0.0195(6) -0.0039(5) 0.0049(5) -0.0061(6)
C50 0.0238(6) 0.0166(6) 0.0222(6) -0.0032(4) 0.0020(5) -0.0017(4)
C57 0.0213(6) 0.0202(6) 0.0203(6) 0.0026(4) 0.0012(5) -0.0005(5)
C23 0.0178(6) 0.0295(7) 0.0272(7) -0.0003(5) -0.0029(5) 0.0023(5)
C40 0.0183(5) 0.0180(6) 0.0225(6) 0.0011(4) 0.0041(4) -0.0031(4)
C32 0.0160(5) 0.0209(6) 0.0247(6) -0.0013(5) 0.0042(4) 0.0035(4)
C51 0.0305(7) 0.0124(5) 0.0263(6) -0.0001(5) 0.0003(5) 0.0012(5)
C45 0.0332(7) 0.0192(6) 0.0270(7) -0.0052(5) 0.0018(5) -0.0041(5)
C54 0.0420(8) 0.0166(6) 0.0316(7) -0.0079(5) 0.0036(6) -0.0034(6)
C37 0.0372(8) 0.0280(7) 0.0211(6) -0.0030(5) 0.0034(6) 0.0042(6)
C62 0.0225(6) 0.0212(7) 0.0412(8) 0.0038(6) -0.0090(6) 0.0035(5)
C17 0.0333(7) 0.0129(6) 0.0409(8) -0.0015(5) -0.0003(6) 0.0023(5)
C71 0.0214(6) 0.0392(8) 0.0313(7) -0.0007(6) 0.0098(5) 0.0078(6)
C26 0.0437(10) 0.0555(12) 0.0222(7) -0.0025(7) -0.0042(6) -0.0069(8)
C80 0.0357(9) 0.0456(10) 0.0440(10) 0.0025(8) 0.0114(7) -0.0129(8)

_geom_special_details            
;
 All esds (except the esd in the dihedral angle between two l.s. planes)
 are estimated using the full covariance matrix.  The cell esds are taken
 into account individually in the estimation of esds in distances, angles
 and torsion angles; correlations between esds in cell parameters are only
 used when they are defined by crystal symmetry.  An approximate (isotropic)
 treatment of cell esds is used for estimating esds involving l.s. planes.
;
loop_
_geom_bond_atom_site_label_1
_geom_bond_atom_site_label_2
_geom_bond_distance
_geom_bond_site_symmetry_2
_geom_bond_publ_flag
Cl82 C80 1.754(2) . ?
Cl81 C80 1.766(2) . ?
O78 C75 1.3669(15) . ?
O78 C79 1.4268(17) . ?
O16 C13 1.3771(16) . ?
O16 C17 1.4239(17) . ?
O34 C31 1.3648(16) . ?
O34 C37 1.4252(18) . ?
O44 C41 1.3697(16) . ?
O44 C45 1.4265(18) . ?
O61 C58 1.3606(16) . ?
O61 C62 1.433(2) . ?
O53 C50 1.3735(16) . ?
O53 C54 1.4236(19) . ?
N1 C2 1.3291(15) . ?
N1 C6 1.3415(15) . ?
O70 C67 1.3620(16) . ?
O70 C71 1.4281(18) . ?
N9 C3 1.4061(15) . ?
N9 C10 1.4202(16) . ?
N9 C18 1.4306(16) . ?
O25 C21 1.3665(16) . ?
O25 C26 1.424(2) . ?
N46 C55 1.4260(15) . ?
N46 C6 1.4043(15) . ?
N46 C47 1.4229(16) . ?
N63 C72 1.4255(15) . ?
N63 C64 1.4168(16) . ?
N63 C5 1.4114(15) . ?
N27 C2 1.4050(15) . ?
N27 C38 1.4297(16) . ?
N27 C28 1.4354(16) . ?
N8 C7 1.1491(18) . ?
C7 C4 1.4382(17) . ?
C2 C3 1.4183(16) . ?
C38 C43 1.3966(17) . ?
C38 C39 1.3975(17) . ?
C4 C3 1.3985(16) . ?
C4 C5 1.4120(16) . ?
C28 C29 1.3882(17) . ?
C28 C33 1.3995(17) . ?
C56 H56 0.9500 . ?
C56 C55 1.3940(18) . ?
C56 C57 1.3853(18) . ?
C72 C77 1.3924(17) . ?
C72 C73 1.4031(16) . ?
C64 C65 1.3950(16) . ?
C64 C69 1.4009(17) . ?
C55 C60 1.3915(17) . ?
C65 H65 0.9500 . ?
C65 C66 1.3955(18) . ?
C74 H74 0.9500 . ?
C74 C73 1.3842(17) . ?
C74 C75 1.3982(18) . ?
C5 C6 1.4028(16) . ?
C43 H43 0.9500 . ?
C43 C42 1.3903(18) . ?
C15 H15 0.9500 . ?
C15 C10 1.4020(17) . ?
C15 C14 1.3885(18) . ?
C12 H12 0.9500 . ?
C12 C13 1.3873(18) . ?
C12 C11 1.3998(18) . ?
C13 C14 1.3947(18) . ?
C30 H30 0.9500 . ?
C30 C31 1.3902(18) . ?
C30 C29 1.3972(18) . ?
C77 H77 0.9500 . ?
C77 C76 1.3952(17) . ?
C10 C11 1.3936(17) . ?
C69 H69 0.9500 . ?
C69 C68 1.3852(18) . ?
C31 C32 1.4008(19) . ?
C73 H73 0.9500 . ?
C11 H11 0.9500 . ?
C66 H66 0.9500 . ?
C66 C67 1.3941(18) . ?
C75 C76 1.3927(17) . ?
C18 C24 1.3993(17) . ?
C18 C19 1.3899(18) . ?
C29 H29 0.9500 . ?
C42 H42 0.9500 . ?
C42 C41 1.3962(18) . ?
C39 H39 0.9500 . ?
C39 C40 1.3907(18) . ?
C76 H76 0.9500 . ?
C14 H14 0.9500 . ?
C41 C40 1.3920(19) . ?
C47 C48 1.4018(18) . ?
C47 C52 1.3869(18) . ?
C24 H24 0.9500 . ?
C24 C23 1.3845(19) . ?
C60 H60 0.9500 . ?
C60 C59 1.3930(18) . ?
C59 H59 0.9500 . ?
C59 C58 1.390(2) . ?
C58 C57 1.3959(19) . ?
C67 C68 1.3969(18) . ?
C48 H48 0.9500 . ?
C48 C49 1.3830(19) . ?
C33 H33 0.9500 . ?
C33 C32 1.3822(18) . ?
C52 H52 0.9500 . ?
C52 C51 1.3964(19) . ?
C19 H19 0.9500 . ?
C19 C20 1.3967(19) . ?
C21 C20 1.394(2) . ?
C21 C23 1.396(2) . ?
C68 H68 0.9500 . ?
C20 H20 0.9500 . ?
C49 H49 0.9500 . ?
C49 C50 1.3968(19) . ?
C79 H79A 0.9800 . ?
C79 H79B 0.9800 . ?
C79 H79C 0.9800 . ?
C50 C51 1.3883(19) . ?
C57 H57 0.9500 . ?
C23 H23 0.9500 . ?
C40 H40 0.9500 . ?
C32 H32 0.9500 . ?
C51 H51 0.9500 . ?
C45 H45A 0.9800 . ?
C45 H45B 0.9800 . ?
C45 H45C 0.9800 . ?
C54 H54A 0.9800 . ?
C54 H54B 0.9800 . ?
C54 H54C 0.9800 . ?
C37 H37A 0.9800 . ?
C37 H37B 0.9800 . ?
C37 H37C 0.9800 . ?
C62 H62A 0.9800 . ?
C62 H62B 0.9800 . ?
C62 H62C 0.9800 . ?
C17 H17A 0.9800 . ?
C17 H17B 0.9800 . ?
C17 H17C 0.9800 . ?
C71 H71A 0.9800 . ?
C71 H71B 0.9800 . ?
C71 H71C 0.9800 . ?
C26 H26A 0.9800 . ?
C26 H26B 0.9800 . ?
C26 H26C 0.9800 . ?
C80 H80A 0.9900 . ?
C80 H80B 0.9900 . ?

loop_
_geom_angle_atom_site_label_1
_geom_angle_atom_site_label_2
_geom_angle_atom_site_label_3
_geom_angle
_geom_angle_site_symmetry_1
_geom_angle_site_symmetry_3
_geom_angle_publ_flag
C75 O78 C79 116.75(11) . . ?
C13 O16 C17 116.73(11) . . ?
C31 O34 C37 117.01(11) . . ?
C41 O44 C45 116.60(11) . . ?
C58 O61 C62 116.59(12) . . ?
C50 O53 C54 116.43(12) . . ?
C2 N1 C6 120.91(11) . . ?
C67 O70 C71 117.03(11) . . ?
C3 N9 C10 120.78(10) . . ?
C3 N9 C18 115.26(10) . . ?
C10 N9 C18 121.26(10) . . ?
C21 O25 C26 116.73(14) . . ?
C6 N46 C55 118.59(10) . . ?
C6 N46 C47 118.54(10) . . ?
C47 N46 C55 119.63(10) . . ?
C64 N63 C72 123.19(10) . . ?
C5 N63 C72 117.38(10) . . ?
C5 N63 C64 119.33(10) . . ?
C2 N27 C38 119.57(10) . . ?
C2 N27 C28 114.10(10) . . ?
C38 N27 C28 117.18(10) . . ?
N8 C7 C4 176.05(15) . . ?
N1 C2 N27 118.40(11) . . ?
N1 C2 C3 122.39(11) . . ?
N27 C2 C3 119.18(10) . . ?
C43 C38 N27 120.09(11) . . ?
C43 C38 C39 118.50(11) . . ?
C39 C38 N27 121.40(11) . . ?
C3 C4 C7 120.77(11) . . ?
C3 C4 C5 121.79(11) . . ?
C5 C4 C7 117.02(11) . . ?
C29 C28 N27 120.34(11) . . ?
C29 C28 C33 119.34(12) . . ?
C33 C28 N27 120.19(11) . . ?
C55 C56 H56 119.7 . . ?
C57 C56 H56 119.7 . . ?
C57 C56 C55 120.52(12) . . ?
C77 C72 N63 119.75(11) . . ?
C77 C72 C73 118.36(11) . . ?
C73 C72 N63 121.86(11) . . ?
C65 C64 N63 121.33(11) . . ?
C65 C64 C69 118.77(11) . . ?
C69 C64 N63 119.89(11) . . ?
C56 C55 N46 120.91(11) . . ?
C60 C55 N46 119.99(11) . . ?
C60 C55 C56 119.07(12) . . ?
N9 C3 C2 120.87(10) . . ?
C4 C3 N9 123.26(11) . . ?
C4 C3 C2 115.70(11) . . ?
C64 C65 H65 119.5 . . ?
C64 C65 C66 120.98(12) . . ?
C66 C65 H65 119.5 . . ?
C73 C74 H74 119.8 . . ?
C73 C74 C75 120.43(11) . . ?
C75 C74 H74 119.8 . . ?
N63 C5 C4 119.32(11) . . ?
C6 C5 N63 124.08(11) . . ?
C6 C5 C4 116.58(10) . . ?
C38 C43 H43 119.4 . . ?
C42 C43 C38 121.21(12) . . ?
C42 C43 H43 119.4 . . ?
N1 C6 N46 117.01(11) . . ?
N1 C6 C5 121.48(11) . . ?
C5 C6 N46 121.51(11) . . ?
C10 C15 H15 119.8 . . ?
C14 C15 H15 119.8 . . ?
C14 C15 C10 120.42(12) . . ?
C13 C12 H12 120.1 . . ?
C13 C12 C11 119.85(12) . . ?
C11 C12 H12 120.1 . . ?
O16 C13 C12 125.15(12) . . ?
O16 C13 C14 115.50(12) . . ?
C12 C13 C14 119.35(12) . . ?
C31 C30 H30 120.5 . . ?
C31 C30 C29 119.02(12) . . ?
C29 C30 H30 120.5 . . ?
C72 C77 H77 119.4 . . ?
C72 C77 C76 121.26(11) . . ?
C76 C77 H77 119.4 . . ?
C15 C10 N9 119.93(11) . . ?
C11 C10 N9 121.69(11) . . ?
C11 C10 C15 118.38(11) . . ?
C64 C69 H69 119.8 . . ?
C68 C69 C64 120.44(11) . . ?
C68 C69 H69 119.8 . . ?
O34 C31 C30 124.29(12) . . ?
O34 C31 C32 115.69(11) . . ?
C30 C31 C32 119.99(12) . . ?
C72 C73 H73 119.7 . . ?
C74 C73 C72 120.69(11) . . ?
C74 C73 H73 119.7 . . ?
C12 C11 H11 119.4 . . ?
C10 C11 C12 121.19(12) . . ?
C10 C11 H11 119.4 . . ?
C65 C66 H66 120.1 . . ?
C67 C66 C65 119.72(11) . . ?
C67 C66 H66 120.1 . . ?
O78 C75 C74 116.17(11) . . ?
O78 C75 C76 124.42(12) . . ?
C76 C75 C74 119.41(11) . . ?
C24 C18 N9 121.06(12) . . ?
C19 C18 N9 119.99(11) . . ?
C19 C18 C24 118.95(12) . . ?
C28 C29 C30 121.19(11) . . ?
C28 C29 H29 119.4 . . ?
C30 C29 H29 119.4 . . ?
C43 C42 H42 120.1 . . ?
C43 C42 C41 119.87(12) . . ?
C41 C42 H42 120.1 . . ?
C38 C39 H39 119.8 . . ?
C40 C39 C38 120.41(12) . . ?
C40 C39 H39 119.8 . . ?
C77 C76 H76 120.1 . . ?
C75 C76 C77 119.74(12) . . ?
C75 C76 H76 120.1 . . ?
C15 C14 C13 120.78(12) . . ?
C15 C14 H14 119.6 . . ?
C13 C14 H14 119.6 . . ?
O44 C41 C42 124.86(12) . . ?
O44 C41 C40 115.91(12) . . ?
C40 C41 C42 119.22(12) . . ?
C48 C47 N46 119.95(11) . . ?
C52 C47 N46 121.56(11) . . ?
C52 C47 C48 118.47(12) . . ?
C18 C24 H24 119.9 . . ?
C23 C24 C18 120.29(13) . . ?
C23 C24 H24 119.9 . . ?
C55 C60 H60 119.7 . . ?
C55 C60 C59 120.66(13) . . ?
C59 C60 H60 119.7 . . ?
C60 C59 H59 120.0 . . ?
C58 C59 C60 119.93(12) . . ?
C58 C59 H59 120.0 . . ?
O61 C58 C59 124.52(13) . . ?
O61 C58 C57 115.94(13) . . ?
C59 C58 C57 119.54(12) . . ?
O70 C67 C66 124.71(12) . . ?
O70 C67 C68 115.76(12) . . ?
C66 C67 C68 119.53(12) . . ?
C47 C48 H48 119.7 . . ?
C49 C48 C47 120.58(12) . . ?
C49 C48 H48 119.7 . . ?
C28 C33 H33 120.1 . . ?
C32 C33 C28 119.89(12) . . ?
C32 C33 H33 120.1 . . ?
C47 C52 H52 119.4 . . ?
C47 C52 C51 121.24(12) . . ?
C51 C52 H52 119.4 . . ?
C18 C19 H19 119.4 . . ?
C18 C19 C20 121.14(12) . . ?
C20 C19 H19 119.4 . . ?
O25 C21 C20 124.63(14) . . ?
O25 C21 C23 115.73(13) . . ?
C20 C21 C23 119.63(13) . . ?
C69 C68 C67 120.53(12) . . ?
C69 C68 H68 119.7 . . ?
C67 C68 H68 119.7 . . ?
C19 C20 H20 120.3 . . ?
C21 C20 C19 119.42(13) . . ?
C21 C20 H20 120.3 . . ?
C48 C49 H49 119.7 . . ?
C48 C49 C50 120.54(12) . . ?
C50 C49 H49 119.7 . . ?
O78 C79 H79A 109.5 . . ?
O78 C79 H79B 109.5 . . ?
O78 C79 H79C 109.5 . . ?
H79A C79 H79B 109.5 . . ?
H79A C79 H79C 109.5 . . ?
H79B C79 H79C 109.5 . . ?
O53 C50 C49 115.97(12) . . ?
O53 C50 C51 124.70(13) . . ?
C51 C50 C49 119.33(12) . . ?
C56 C57 C58 120.25(13) . . ?
C56 C57 H57 119.9 . . ?
C58 C57 H57 119.9 . . ?
C24 C23 C21 120.56(13) . . ?
C24 C23 H23 119.7 . . ?
C21 C23 H23 119.7 . . ?
C39 C40 C41 120.74(12) . . ?
C39 C40 H40 119.6 . . ?
C41 C40 H40 119.6 . . ?
C31 C32 H32 119.7 . . ?
C33 C32 C31 120.51(12) . . ?
C33 C32 H32 119.7 . . ?
C52 C51 H51 120.1 . . ?
C50 C51 C52 119.81(12) . . ?
C50 C51 H51 120.1 . . ?
O44 C45 H45A 109.5 . . ?
O44 C45 H45B 109.5 . . ?
O44 C45 H45C 109.5 . . ?
H45A C45 H45B 109.5 . . ?
H45A C45 H45C 109.5 . . ?
H45B C45 H45C 109.5 . . ?
O53 C54 H54A 109.5 . . ?
O53 C54 H54B 109.5 . . ?
O53 C54 H54C 109.5 . . ?
H54A C54 H54B 109.5 . . ?
H54A C54 H54C 109.5 . . ?
H54B C54 H54C 109.5 . . ?
O34 C37 H37A 109.5 . . ?
O34 C37 H37B 109.5 . . ?
O34 C37 H37C 109.5 . . ?
H37A C37 H37B 109.5 . . ?
H37A C37 H37C 109.5 . . ?
H37B C37 H37C 109.5 . . ?
O61 C62 H62A 109.5 . . ?
O61 C62 H62B 109.5 . . ?
O61 C62 H62C 109.5 . . ?
H62A C62 H62B 109.5 . . ?
H62A C62 H62C 109.5 . . ?
H62B C62 H62C 109.5 . . ?
O16 C17 H17A 109.5 . . ?
O16 C17 H17B 109.5 . . ?
O16 C17 H17C 109.5 . . ?
H17A C17 H17B 109.5 . . ?
H17A C17 H17C 109.5 . . ?
H17B C17 H17C 109.5 . . ?
O70 C71 H71A 109.5 . . ?
O70 C71 H71B 109.5 . . ?
O70 C71 H71C 109.5 . . ?
H71A C71 H71B 109.5 . . ?
H71A C71 H71C 109.5 . . ?
H71B C71 H71C 109.5 . . ?
O25 C26 H26A 109.5 . . ?
O25 C26 H26B 109.5 . . ?
O25 C26 H26C 109.5 . . ?
H26A C26 H26B 109.5 . . ?
H26A C26 H26C 109.5 . . ?
H26B C26 H26C 109.5 . . ?
Cl82 C80 Cl81 111.55(11) . . ?
Cl82 C80 H80A 109.3 . . ?
Cl82 C80 H80B 109.3 . . ?
Cl81 C80 H80A 109.3 . . ?
Cl81 C80 H80B 109.3 . . ?
H80A C80 H80B 108.0 . . ?

loop_
_geom_torsion_atom_site_label_1
_geom_torsion_atom_site_label_2
_geom_torsion_atom_site_label_3
_geom_torsion_atom_site_label_4
_geom_torsion
_geom_torsion_site_symmetry_1
_geom_torsion_site_symmetry_2
_geom_torsion_site_symmetry_3
_geom_torsion_site_symmetry_4
_geom_torsion_publ_flag
O78 C75 C76 C77 176.08(12) . . . . ?
O16 C13 C14 C15 -179.78(12) . . . . ?
O34 C31 C32 C33 177.12(12) . . . . ?
O44 C41 C40 C39 -177.72(12) . . . . ?
O61 C58 C57 C56 179.03(12) . . . . ?
O53 C50 C51 C52 178.58(14) . . . . ?
N1 C2 C3 N9 -166.43(11) . . . . ?
N1 C2 C3 C4 9.02(18) . . . . ?
O70 C67 C68 C69 178.49(13) . . . . ?
N9 C10 C11 C12 178.33(12) . . . . ?
N9 C18 C24 C23 179.46(13) . . . . ?
N9 C18 C19 C20 -178.95(13) . . . . ?
O25 C21 C20 C19 179.63(14) . . . . ?
O25 C21 C23 C24 -179.18(14) . . . . ?
N46 C55 C60 C59 177.28(12) . . . . ?
N46 C47 C48 C49 -179.51(13) . . . . ?
N46 C47 C52 C51 177.95(13) . . . . ?
N63 C72 C77 C76 -179.45(12) . . . . ?
N63 C72 C73 C74 178.85(11) . . . . ?
N63 C64 C65 C66 178.64(12) . . . . ?
N63 C64 C69 C68 -179.55(12) . . . . ?
N63 C5 C6 N1 -171.26(11) . . . . ?
N63 C5 C6 N46 9.32(19) . . . . ?
N27 C2 C3 N9 15.63(18) . . . . ?
N27 C2 C3 C4 -168.93(11) . . . . ?
N27 C38 C43 C42 -178.19(12) . . . . ?
N27 C38 C39 C40 179.34(11) . . . . ?
N27 C28 C29 C30 176.08(12) . . . . ?
N27 C28 C33 C32 -174.74(12) . . . . ?
C7 C4 C3 N9 0.89(19) . . . . ?
C7 C4 C3 C2 -174.43(11) . . . . ?
C7 C4 C5 N63 -12.80(17) . . . . ?
C7 C4 C5 C6 165.48(11) . . . . ?
C2 N1 C6 N46 175.23(11) . . . . ?
C2 N1 C6 C5 -4.23(18) . . . . ?
C2 N27 C38 C43 42.07(16) . . . . ?
C2 N27 C38 C39 -138.63(12) . . . . ?
C2 N27 C28 C29 40.54(16) . . . . ?
C2 N27 C28 C33 -143.63(12) . . . . ?
C38 N27 C2 N1 24.04(17) . . . . ?
C38 N27 C2 C3 -157.93(11) . . . . ?
C38 N27 C28 C29 -106.34(13) . . . . ?
C38 N27 C28 C33 69.50(15) . . . . ?
C38 C43 C42 C41 -1.5(2) . . . . ?
C38 C39 C40 C41 -0.7(2) . . . . ?
C4 C5 C6 N1 10.55(18) . . . . ?
C4 C5 C6 N46 -168.87(11) . . . . ?
C28 N27 C2 N1 -121.97(12) . . . . ?
C28 N27 C2 C3 56.05(15) . . . . ?
C28 N27 C38 C43 -172.92(11) . . . . ?
C28 N27 C38 C39 6.37(17) . . . . ?
C28 C33 C32 C31 -0.6(2) . . . . ?
C56 C55 C60 C59 -0.5(2) . . . . ?
C72 N63 C64 C65 -31.89(18) . . . . ?
C72 N63 C64 C69 148.53(12) . . . . ?
C72 N63 C5 C4 -63.54(15) . . . . ?
C72 N63 C5 C6 118.31(13) . . . . ?
C72 C77 C76 C75 0.5(2) . . . . ?
C64 N63 C72 C77 150.92(12) . . . . ?
C64 N63 C72 C73 -31.26(18) . . . . ?
C64 N63 C5 C4 112.92(13) . . . . ?
C64 N63 C5 C6 -65.23(16) . . . . ?
C64 C65 C66 C67 1.2(2) . . . . ?
C64 C69 C68 C67 0.6(2) . . . . ?
C55 N46 C6 N1 119.72(13) . . . . ?
C55 N46 C6 C5 -60.83(16) . . . . ?
C55 N46 C47 C48 160.41(12) . . . . ?
C55 N46 C47 C52 -18.22(18) . . . . ?
C55 C56 C57 C58 2.0(2) . . . . ?
C55 C60 C59 C58 1.6(2) . . . . ?
C3 N9 C10 C15 31.82(17) . . . . ?
C3 N9 C10 C11 -147.56(12) . . . . ?
C3 N9 C18 C24 -139.16(13) . . . . ?
C3 N9 C18 C19 40.36(17) . . . . ?
C3 C4 C5 N63 174.59(11) . . . . ?
C3 C4 C5 C6 -7.13(18) . . . . ?
C65 C64 C69 C68 0.9(2) . . . . ?
C65 C66 C67 O70 -179.37(13) . . . . ?
C65 C66 C67 C68 0.3(2) . . . . ?
C74 C75 C76 C77 -2.96(19) . . . . ?
C5 N63 C72 C77 -32.77(17) . . . . ?
C5 N63 C72 C73 145.06(12) . . . . ?
C5 N63 C64 C65 151.87(12) . . . . ?
C5 N63 C64 C69 -27.71(17) . . . . ?
C5 C4 C3 N9 173.23(11) . . . . ?
C5 C4 C3 C2 -2.09(18) . . . . ?
C43 C38 C39 C40 -1.35(18) . . . . ?
C43 C42 C41 O44 178.80(12) . . . . ?
C43 C42 C41 C40 -0.57(19) . . . . ?
C6 N1 C2 N27 171.89(11) . . . . ?
C6 N1 C2 C3 -6.07(18) . . . . ?
C6 N46 C55 C56 -41.92(17) . . . . ?
C6 N46 C55 C60 140.30(13) . . . . ?
C6 N46 C47 C48 -40.19(17) . . . . ?
C6 N46 C47 C52 141.18(13) . . . . ?
C15 C10 C11 C12 -1.06(19) . . . . ?
C12 C13 C14 C15 -0.5(2) . . . . ?
C13 C12 C11 C10 -0.6(2) . . . . ?
C30 C31 C32 C33 -1.2(2) . . . . ?
C77 C72 C73 C74 -3.30(18) . . . . ?
C10 N9 C3 C2 -137.31(12) . . . . ?
C10 N9 C3 C4 47.60(17) . . . . ?
C10 N9 C18 C24 59.33(17) . . . . ?
C10 N9 C18 C19 -121.15(13) . . . . ?
C10 C15 C14 C13 -1.1(2) . . . . ?
C69 C64 C65 C66 -1.78(19) . . . . ?
C31 C30 C29 C28 -2.03(19) . . . . ?
C73 C72 C77 C76 2.64(19) . . . . ?
C73 C74 C75 O78 -176.80(11) . . . . ?
C73 C74 C75 C76 2.32(19) . . . . ?
C11 C12 C13 O16 -179.44(12) . . . . ?
C11 C12 C13 C14 1.4(2) . . . . ?
C66 C67 C68 C69 -1.2(2) . . . . ?
C75 C74 C73 C72 0.85(19) . . . . ?
C18 N9 C3 C2 61.09(15) . . . . ?
C18 N9 C3 C4 -114.00(13) . . . . ?
C18 N9 C10 C15 -167.68(12) . . . . ?
C18 N9 C10 C11 12.94(18) . . . . ?
C18 C24 C23 C21 -0.3(2) . . . . ?
C18 C19 C20 C21 -0.7(2) . . . . ?
C29 C28 C33 C32 1.14(19) . . . . ?
C29 C30 C31 O34 -175.67(12) . . . . ?
C29 C30 C31 C32 2.51(19) . . . . ?
C42 C41 C40 C39 1.7(2) . . . . ?
C39 C38 C43 C42 2.49(19) . . . . ?
C14 C15 C10 N9 -177.49(12) . . . . ?
C14 C15 C10 C11 1.91(19) . . . . ?
C47 N46 C55 C56 117.47(14) . . . . ?
C47 N46 C55 C60 -60.31(17) . . . . ?
C47 N46 C6 N1 -39.90(16) . . . . ?
C47 N46 C6 C5 139.56(12) . . . . ?
C47 C48 C49 C50 1.2(2) . . . . ?
C47 C52 C51 C50 1.8(2) . . . . ?
C24 C18 C19 C20 0.6(2) . . . . ?
C60 C59 C58 O61 179.18(13) . . . . ?
C60 C59 C58 C57 -0.8(2) . . . . ?
C59 C58 C57 C56 -1.0(2) . . . . ?
C48 C47 C52 C51 -0.7(2) . . . . ?
C48 C49 C50 O53 179.91(13) . . . . ?
C48 C49 C50 C51 -0.1(2) . . . . ?
C33 C28 C29 C30 0.21(19) . . . . ?
C52 C47 C48 C49 -0.8(2) . . . . ?
C19 C18 C24 C23 -0.1(2) . . . . ?
C20 C21 C23 C24 0.1(2) . . . . ?
C49 C50 C51 C52 -1.4(2) . . . . ?
C79 O78 C75 C74 -177.70(12) . . . . ?
C79 O78 C75 C76 3.23(19) . . . . ?
C57 C56 C55 N46 -179.06(12) . . . . ?
C57 C56 C55 C60 -1.26(19) . . . . ?
C23 C21 C20 C19 0.4(2) . . . . ?
C45 O44 C41 C42 9.77(19) . . . . ?
C45 O44 C41 C40 -170.84(12) . . . . ?
C54 O53 C50 C49 176.99(14) . . . . ?
C54 O53 C50 C51 -3.0(2) . . . . ?
C37 O34 C31 C30 -3.66(19) . . . . ?
C37 O34 C31 C32 178.09(13) . . . . ?
C62 O61 C58 C59 9.0(2) . . . . ?
C62 O61 C58 C57 -171.01(12) . . . . ?
C17 O16 C13 C12 -1.2(2) . . . . ?
C17 O16 C13 C14 178.01(13) . . . . ?
C71 O70 C67 C66 -0.4(2) . . . . ?
C71 O70 C67 C68 179.99(14) . . . . ?
C26 O25 C21 C20 10.1(2) . . . . ?
C26 O25 C21 C23 -170.57(16) . . . . ?

_shelx_res_file                  
;
TITL gia705_0m_corr_a.res in P2(1)/c
    gia705_0m_corr.res
    created by SHELXL-2019/2 at 12:04:21 on 21-Apr-2025
REM Old TITL GIA705_0m_corr in P2(1)/c
REM SHELXT solution in P2(1)/c: R1 0.166, Rweak 0.011, Alpha 0.031
REM <I/s> 2.743 for 559 systematic absences, Orientation as input
REM Formula found by SHELXT: C76 N10 O16 Cl81
CELL 1.34138 13.2915 12.2807 34.4249 90 100.043 90
ZERR 4 0.0016 0.0015 0.0043 0 0.003 0
LATT 1
SYMM -X,0.5+Y,0.5-Z
SFAC C H Cl N O
DISP C 0.0137 0.0067 57.1
DISP Cl 0.3281 0.5435 4162.2
DISP H 0 0 0.6
DISP N 0.0241 0.0134 109.9
DISP O 0.0389 0.0241 193.4
UNIT 252 232 8 24 32

L.S. 20
PLAN  2
SIZE 0.1 0.1 0.1
TEMP -173.15
CONF
BOND
LIST 6
MORE -1
BOND $H
fmap 2
acta
OMIT -10 7 3
OMIT -10 8 7
OMIT -9 7 4
OMIT -8 6 44
OMIT -8 8 13
OMIT -8 9 11
OMIT -8 9 12
OMIT -8 10 37
OMIT -7 7 13
OMIT -7 8 11
OMIT -7 12 9
OMIT -6 8 4
OMIT -6 8 7
OMIT -6 9 2
OMIT -6 10 3
OMIT -5 8 9
OMIT -5 9 8
OMIT -5 9 10
OMIT -4 7 7
OMIT -4 8 8
OMIT -4 8 20
OMIT -4 9 6
OMIT -4 10 12
OMIT -4 10 16
OMIT -4 11 10
OMIT -4 12 4
OMIT -3 8 11
OMIT -2 1 6
OMIT -1 2 42
OMIT -1 3 3
OMIT -1 9 12
OMIT -1 10 5
OMIT 1 0 4
OMIT 1 2 3
OMIT 1 10 20
OMIT 1 11 6
OMIT 2 0 0
OMIT 2 4 40
OMIT 3 1 3
OMIT 4 7 5
OMIT 4 7 6
OMIT 4 8 3
OMIT 5 5 0
OMIT 5 8 7
OMIT 5 8 10
OMIT 6 5 4
OMIT 6 7 0
OMIT 6 7 5
OMIT 6 8 11
OMIT 6 9 7
OMIT 7 0 14
OMIT 7 0 16
OMIT 7 4 32
OMIT 7 8 12
OMIT 8 7 3
OMIT 8 9 0
OMIT 9 7 4
OMIT 10 3 11
OMIT 10 4 6
OMIT 10 5 25
OMIT 11 7 21
OMIT 12 7 18
REM <olex2.extras>
REM <HklSrc "%.\\gia705_0m_corr.hkl">
REM </olex2.extras>

WGHT    0.087400    2.823700
FVAR       0.31410
CL82  3    0.074733   -0.044320    0.654781    11.00000    0.03581    0.04897 =
         0.04557    0.00324    0.00072   -0.00953
CL81  3    0.236874   -0.015249    0.722608    11.00000    0.04527    0.10871 =
         0.03693    0.00390    0.00180   -0.02947
O78   5    0.102686    0.065501    0.465760    11.00000    0.01904    0.02432 =
         0.01917   -0.00594    0.00256   -0.00456
O16   5    0.548556   -0.268410    0.541223    11.00000    0.02555    0.01164 =
         0.03063   -0.00244   -0.00047    0.00007
O34   5    0.830369    0.148762    0.482085    11.00000    0.02713    0.02383 =
         0.02100   -0.00344    0.00676    0.00408
O44   5    0.880858    0.736411    0.655561    11.00000    0.03037    0.01758 =
         0.02616   -0.00300    0.00412   -0.00825
O61   5    0.071626    0.598376    0.496383    11.00000    0.02299    0.02173 =
         0.02883    0.00595   -0.00621    0.00131
O53   5    0.551509    0.792012    0.731747    11.00000    0.04057    0.01836 =
         0.02797   -0.00540   -0.00507   -0.00300
N1    4    0.538241    0.398715    0.618089    11.00000    0.01267    0.01306 =
         0.01866   -0.00040    0.00187    0.00036
O70   5    0.071714    0.375189    0.727056    11.00000    0.02214    0.04039 =
         0.02133    0.00061    0.00683    0.00980
N9    4    0.632654    0.117320    0.627796    11.00000    0.01437    0.01246 =
         0.01927   -0.00099   -0.00060    0.00302
O25   5    0.902519    0.140272    0.771716    11.00000    0.03103    0.03884 =
         0.02363   -0.00232   -0.00829   -0.00112
N46   4    0.380576    0.480830    0.620713    11.00000    0.01426    0.01229 =
         0.02027   -0.00224   -0.00048    0.00291
N63   4    0.284853    0.265867    0.606569    11.00000    0.01054    0.01728 =
         0.01948   -0.00389    0.00186   -0.00117
N27   4    0.700996    0.330751    0.613591    11.00000    0.01199    0.01450 =
         0.02060   -0.00218    0.00372   -0.00081
N8    4    0.376316    0.006657    0.628298    11.00000    0.02116    0.01804 =
         0.03403    0.00304    0.00554   -0.00102
C7    1    0.413644    0.087816    0.622171    11.00000    0.01449    0.01554 =
         0.02256    0.00118    0.00318    0.00159
C2    1    0.598948    0.312875    0.617672    11.00000    0.01208    0.01354 =
         0.01729   -0.00036    0.00177    0.00027
C38   1    0.748037    0.433233    0.625023    11.00000    0.01235    0.01442 =
         0.01982    0.00022    0.00109   -0.00019
C4    1    0.457790    0.192480    0.616806    11.00000    0.01372    0.01248 =
         0.01773   -0.00025    0.00229   -0.00036
C28   1    0.730041    0.277402    0.580130    11.00000    0.01373    0.01405 =
         0.02091   -0.00107    0.00356   -0.00062
C56   1    0.312486    0.499054    0.550049    11.00000    0.01697    0.01664 =
         0.02122    0.00154    0.00320    0.00066
AFIX  43
H56   2    0.375081    0.472217    0.544087    11.00000   -1.20000
AFIX   0
C72   1    0.240172    0.213015    0.570840    11.00000    0.01292    0.01323 =
         0.01904   -0.00149    0.00128    0.00035
C64   1    0.228572    0.295524    0.636304    11.00000    0.01361    0.01342 =
         0.01975   -0.00064    0.00250    0.00040
C55   1    0.300005    0.508946    0.589269    11.00000    0.01398    0.01413 =
         0.01947    0.00069    0.00097    0.00154
C3    1    0.563529    0.204509    0.619932    11.00000    0.01268    0.01237 =
         0.01832   -0.00010    0.00217    0.00151
C65   1    0.125926    0.325375    0.626994    11.00000    0.01460    0.01962 =
         0.01915   -0.00109    0.00044    0.00179
AFIX  43
H65   2    0.093307    0.327429    0.600156    11.00000   -1.20000
AFIX   0
C74   1    0.114059    0.092738    0.533874    11.00000    0.01344    0.01446 =
         0.02226   -0.00204    0.00273   -0.00108
AFIX  43
H74   2    0.057305    0.045254    0.533060    11.00000   -1.20000
AFIX   0
C5    1    0.391453    0.283136    0.613016    11.00000    0.01174    0.01399 =
         0.01779   -0.00076    0.00171    0.00057
C43   1    0.731938    0.483690    0.659777    11.00000    0.01538    0.01874 =
         0.02005   -0.00065    0.00345   -0.00226
AFIX  43
H43   2    0.691171    0.448306    0.676058    11.00000   -1.20000
AFIX   0
C6    1    0.437561    0.386215    0.617109    11.00000    0.01270    0.01325 =
         0.01704   -0.00029    0.00165    0.00160
C15   1    0.564575    0.018664    0.567277    11.00000    0.02130    0.01284 =
         0.01993    0.00137    0.00148    0.00138
AFIX  43
H15   2    0.544719    0.085937    0.554599    11.00000   -1.20000
AFIX   0
C12   1    0.625796   -0.179523    0.603102    11.00000    0.01929    0.01360 =
         0.02590    0.00248    0.00092    0.00263
AFIX  43
H12   2    0.647942   -0.246772    0.615323    11.00000   -1.20000
AFIX   0
C13   1    0.573457   -0.177913    0.564539    11.00000    0.01653    0.01350 =
         0.02392   -0.00083    0.00337    0.00036
C30   1    0.692522    0.228969    0.510770    11.00000    0.01782    0.01796 =
         0.02056   -0.00005    0.00189   -0.00127
AFIX  43
H30   2    0.645572    0.225414    0.486601    11.00000   -1.20000
AFIX   0
C77   1    0.281325    0.229195    0.536763    11.00000    0.01500    0.01770 =
         0.02133   -0.00118    0.00321   -0.00326
AFIX  43
H77   2    0.339336    0.274959    0.537733    11.00000   -1.20000
AFIX   0
C10   1    0.615046    0.017951    0.606595    11.00000    0.01350    0.01342 =
         0.01953   -0.00026    0.00293    0.00134
C69   1    0.276270    0.295885    0.675947    11.00000    0.01425    0.02128 =
         0.02074    0.00105    0.00206    0.00223
AFIX  43
H69   2    0.346383    0.276720    0.682734    11.00000   -1.20000
AFIX   0
C31   1    0.791236    0.188785    0.513312    11.00000    0.02021    0.01483 =
         0.02138   -0.00119    0.00615    0.00003
C73   1    0.157181    0.141507    0.569108    11.00000    0.01413    0.01543 =
         0.01957   -0.00097    0.00364   -0.00075
AFIX  43
H73   2    0.130303    0.126404    0.592360    11.00000   -1.20000
AFIX   0
C11   1    0.645904   -0.081840    0.623966    11.00000    0.01850    0.01512 =
         0.02169    0.00168    0.00035    0.00281
AFIX  43
H11   2    0.681223   -0.083603    0.650445    11.00000   -1.20000
AFIX   0
C66   1    0.070448    0.352266    0.656522    11.00000    0.01377    0.01985 =
         0.02190   -0.00061    0.00188    0.00253
AFIX  43
H66   2    0.000235    0.371085    0.649818    11.00000   -1.20000
AFIX   0
C75   1    0.153492    0.112910    0.499472    11.00000    0.01440    0.01554 =
         0.01986   -0.00321    0.00126    0.00027
C18   1    0.700468    0.122517    0.664902    11.00000    0.01569    0.01455 =
         0.01937    0.00037   -0.00064    0.00097
C29   1    0.663387    0.274663    0.544290    11.00000    0.01338    0.01775 =
         0.02145    0.00099    0.00255    0.00045
AFIX  43
H29   2    0.596759    0.304395    0.542521    11.00000   -1.20000
AFIX   0
C42   1    0.774482    0.584756    0.670985    11.00000    0.01827    0.01864 =
         0.02025   -0.00306    0.00255   -0.00116
AFIX  43
H42   2    0.761351    0.618690    0.694393    11.00000   -1.20000
AFIX   0
C39   1    0.811519    0.484605    0.602284    11.00000    0.01639    0.01728 =
         0.01954   -0.00004    0.00354   -0.00053
AFIX  43
H39   2    0.824618    0.450855    0.578839    11.00000   -1.20000
AFIX   0
C76   1    0.238989    0.179479    0.501218    11.00000    0.01735    0.01961 =
         0.01968   -0.00165    0.00445   -0.00308
AFIX  43
H76   2    0.268367    0.190990    0.478297    11.00000   -1.20000
AFIX   0
C14   1    0.543423   -0.078321    0.546747    11.00000    0.02297    0.01464 =
         0.02023   -0.00005    0.00085    0.00068
AFIX  43
H14   2    0.508076   -0.076824    0.520270    11.00000   -1.20000
AFIX   0
C41   1    0.836541    0.636278    0.647769    11.00000    0.01696    0.01535 =
         0.02318    0.00019    0.00002   -0.00186
C47   1    0.423829    0.562267    0.647999    11.00000    0.01580    0.01415 =
         0.01880   -0.00164    0.00239    0.00092
C24   1    0.803418    0.093527    0.668194    11.00000    0.01725    0.02351 =
         0.02347   -0.00092    0.00067    0.00306
AFIX  43
H24   2    0.828995    0.069360    0.645571    11.00000   -1.20000
AFIX   0
C60   1    0.208627    0.550405    0.597548    11.00000    0.01724    0.02161 =
         0.02235    0.00002    0.00195    0.00466
AFIX  43
H60   2    0.199194    0.556859    0.624179    11.00000   -1.20000
AFIX   0
C59   1    0.130844    0.582539    0.567182    11.00000    0.01615    0.02103 =
         0.02868    0.00154    0.00130    0.00437
AFIX  43
H59   2    0.069408    0.612441    0.573155    11.00000   -1.20000
AFIX   0
C58   1    0.143219    0.570801    0.528121    11.00000    0.01777    0.01528 =
         0.02616    0.00370   -0.00263   -0.00116
C67   1    0.118493    0.351396    0.695897    11.00000    0.01819    0.02124 =
         0.02046    0.00131    0.00502    0.00301
C48   1    0.478781    0.532023    0.684944    11.00000    0.02430    0.01463 =
         0.01979    0.00126    0.00096    0.00085
AFIX  43
H48   2    0.487388    0.457089    0.691543    11.00000   -1.20000
AFIX   0
C33   1    0.828286    0.233891    0.582663    11.00000    0.01392    0.01919 =
         0.02161   -0.00141    0.00172    0.00106
AFIX  43
H33   2    0.874105    0.234145    0.607151    11.00000   -1.20000
AFIX   0
C52   1    0.411311    0.672262    0.639358    11.00000    0.02593    0.01534 =
         0.02230    0.00104   -0.00174    0.00261
AFIX  43
H52   2    0.374889    0.693937    0.614322    11.00000   -1.20000
AFIX   0
C19   1    0.664547    0.157573    0.698361    11.00000    0.01987    0.02127 =
         0.02143   -0.00002    0.00250    0.00174
AFIX  43
H19   2    0.594600    0.176749    0.696404    11.00000   -1.20000
AFIX   0
C21   1    0.831882    0.135761    0.737772    11.00000    0.02494    0.02312 =
         0.02207    0.00088   -0.00442   -0.00210
C68   1    0.221885    0.323999    0.705317    11.00000    0.01846    0.02772 =
         0.01850    0.00117    0.00184    0.00355
AFIX  43
H68   2    0.255168    0.324654    0.732081    11.00000   -1.20000
AFIX   0
C20   1    0.729515    0.165095    0.734812    11.00000    0.02622    0.02561 =
         0.01973   -0.00197    0.00154    0.00007
AFIX  43
H20   2    0.704159    0.189986    0.757390    11.00000   -1.20000
AFIX   0
C49   1    0.520577    0.610314    0.711872    11.00000    0.02739    0.01817 =
         0.01977   -0.00009   -0.00176   -0.00025
AFIX  43
H49   2    0.558780    0.588695    0.736605    11.00000   -1.20000
AFIX   0
C79   1    0.144345    0.082019    0.430720    11.00000    0.02998    0.03139 =
         0.01952   -0.00392    0.00490   -0.00612
AFIX 137
H79A  2    0.103359    0.042194    0.408835    11.00000   -1.50000
H79B  2    0.214888    0.055321    0.434818    11.00000   -1.50000
H79C  2    0.143401    0.159886    0.424439    11.00000   -1.50000
AFIX   0
C50   1    0.507081    0.720914    0.703001    11.00000    0.02375    0.01660 =
         0.02219   -0.00323    0.00199   -0.00175
C57   1    0.234326    0.528050    0.519700    11.00000    0.02135    0.02021 =
         0.02032    0.00256    0.00122   -0.00046
AFIX  43
H57   2    0.242762    0.518806    0.493058    11.00000   -1.20000
AFIX   0
C23   1    0.868170    0.099909    0.704275    11.00000    0.01777    0.02953 =
         0.02717   -0.00026   -0.00287    0.00234
AFIX  43
H23   2    0.937880    0.079726    0.706263    11.00000   -1.20000
AFIX   0
C40   1    0.855633    0.584825    0.613764    11.00000    0.01832    0.01804 =
         0.02250    0.00115    0.00413   -0.00311
AFIX  43
H40   2    0.899285    0.618547    0.598226    11.00000   -1.20000
AFIX   0
C32   1    0.858543    0.190548    0.549477    11.00000    0.01603    0.02091 =
         0.02474   -0.00130    0.00417    0.00353
AFIX  43
H32   2    0.925507    0.161729    0.551207    11.00000   -1.20000
AFIX   0
C51   1    0.451235    0.751747    0.666765    11.00000    0.03050    0.01244 =
         0.02625   -0.00011    0.00027    0.00119
AFIX  43
H51   2    0.440215    0.826700    0.660633    11.00000   -1.20000
AFIX   0
C45   1    0.875096    0.782933    0.693080    11.00000    0.03324    0.01925 =
         0.02704   -0.00518    0.00179   -0.00408
AFIX 137
H45A  2    0.911101    0.852899    0.695741    11.00000   -1.50000
H45B  2    0.906909    0.733501    0.714015    11.00000   -1.50000
H45C  2    0.803321    0.794358    0.695259    11.00000   -1.50000
AFIX   0
C54   1    0.542537    0.904824    0.722261    11.00000    0.04199    0.01662 =
         0.03156   -0.00785    0.00360   -0.00336
AFIX 137
H54A  2    0.570484    0.918628    0.698195    11.00000   -1.50000
H54B  2    0.580587    0.947487    0.744045    11.00000   -1.50000
H54C  2    0.470365    0.926016    0.718012    11.00000   -1.50000
AFIX   0
C37   1    0.762795    0.142737    0.445143    11.00000    0.03723    0.02803 =
         0.02107   -0.00301    0.00345    0.00421
AFIX 137
H37A  2    0.798276    0.109219    0.425499    11.00000   -1.50000
H37B  2    0.740527    0.216241    0.436490    11.00000   -1.50000
H37C  2    0.703114    0.098610    0.448037    11.00000   -1.50000
AFIX   0
C62   1   -0.015715    0.657030    0.504365    11.00000    0.02252    0.02120 =
         0.04118    0.00376   -0.00896    0.00349
AFIX 137
H62A  2   -0.060322    0.675222    0.479437    11.00000   -1.50000
H62B  2    0.006751    0.724162    0.518681    11.00000   -1.50000
H62C  2   -0.053307    0.611821    0.520436    11.00000   -1.50000
AFIX   0
C17   1    0.581208   -0.370977    0.558183    11.00000    0.03335    0.01289 =
         0.04090   -0.00150   -0.00026    0.00233
AFIX 137
H17A  2    0.558170   -0.429092    0.539200    11.00000   -1.50000
H17B  2    0.551982   -0.382328    0.582111    11.00000   -1.50000
H17C  2    0.655946   -0.372103    0.564913    11.00000   -1.50000
AFIX   0
C71   1   -0.034031    0.403530    0.718340    11.00000    0.02137    0.03923 =
         0.03127   -0.00067    0.00979    0.00780
AFIX 137
H71A  2   -0.072428    0.344475    0.703366    11.00000   -1.50000
H71B  2   -0.042390    0.470564    0.702663    11.00000   -1.50000
H71C  2   -0.059838    0.414998    0.743011    11.00000   -1.50000
AFIX   0
C26   1    0.864714    0.160138    0.807304    11.00000    0.04372    0.05549 =
         0.02221   -0.00253   -0.00417   -0.00694
AFIX 137
H26A  2    0.812477    0.105857    0.810194    11.00000   -1.50000
H26B  2    0.834658    0.233156    0.806426    11.00000   -1.50000
H26C  2    0.920987    0.155072    0.829786    11.00000   -1.50000
AFIX   0

C80   1    0.177031    0.037764    0.676670    11.00000    0.03569    0.04562 =
         0.04397    0.00248    0.01142   -0.01290
AFIX  23
H80A  2    0.151652    0.112089    0.680521    11.00000   -1.20000
H80B  2    0.227712    0.042953    0.658814    11.00000   -1.20000
AFIX   0
HKLF 4


REM  gia705_0m_corr_a.res in P2(1)/c
REM wR2 = 0.1675, GooF = S = 1.124, Restrained GooF = 1.124 for all data
REM R1 = 0.0625 for 14275 Fo > 4sig(Fo) and 0.0683 for all 15438 data
REM 720 parameters refined using 0 restraints

END

WGHT      0.0874      2.8237

REM Highest difference peak  0.885,  deepest hole -1.114,  1-sigma level  0.107
Q1    1  -0.0173  0.2445  0.6732  11.00000  0.05    0.89
Q2    1   0.2212  0.1063  0.7055  11.00000  0.05    0.73
;
_shelx_res_checksum              96088
_shelx_hkl_file                  
;
   1   0   0  361.36   22.80
  -1   0   0  321.77   22.80
   2   0   0  914.61   60.39
   3   0   0 6945.90  448.26
   4   0   0  984.80   66.49
   5   0   0  230.18   18.90
   6   0   0 2610.64  172.58
   7   0   0  597.64   44.30
  -8   0   0    0.30    0.20
  -8   0   0    0.20    0.40
  -8   0   0    0.10    0.20
  -8   0   0   -0.10    0.30
  -8   0   0   -0.30    0.20
   8   0   0    0.00    0.20
   8   0   0    0.30    0.20
   8   0   0   -3.20    4.60
  -8   0   0    0.00    0.30
   8   0   0    0.40    0.30
   8   0   0    0.10    0.40
  -8   0   0    0.30    0.40
   9   0   0   37.90    2.60
  -9   0   0   39.50    2.60
   9   0   0   26.50    9.40
   9   0   0   35.80    2.60
  -9   0   0   37.70    2.60
  -9   0   0   43.20    2.60
  -9   0   0   38.60    2.60
  -9   0   0   39.00    2.70
  -9   0   0   40.20    2.60
  -9   0   0   33.60    2.70
  10   0   0  400.26   35.00
 -11   0   0    1.60    0.40
 -11   0   0    0.80    0.40
 -11   0   0    1.90    0.60
 -11   0   0    1.90    0.40
  11   0   0    9.10   11.30
  11   0   0    1.80    0.50
 -11   0   0    1.00    0.40
 -11   0   0    1.60    0.50
  11   0   0    2.30    0.40
 -11   0   0    1.80    0.60
  12   0   0   34.80    2.50
 -12   0   0   36.50    2.70
 -12   0   0   36.70    3.20
 -12   0   0   38.30    2.60
 -12   0   0   33.90    2.50
 -12   0   0   34.20    2.50
  12   0   0   34.20   13.50
 -12   0   0   37.10    2.60
 -12   0   0   36.50    2.50
  13   0   0  372.56   24.10
 -14   0   0   75.79    4.90
  14   0   0   62.69   18.30
 -14   0   0   70.69    5.10
 -14   0   0   73.79    5.00
 -14   0   0   75.59    4.90
  14   0   0   66.29    4.90
 -14   0   0   69.89    5.10
 -14   0   0   79.09    5.00
 -14   0   0   85.89    5.10
 -15   0   0   12.30    1.60
  15   0   0    4.10   19.50
 -15   0   0    9.00    1.10
 -15   0   0    9.80    1.20
 -15   0   0   10.60    1.00
 -15   0   0    9.80    1.00
  16   0   0   -3.80   17.70
 -17   0   0    9.70    0.90
 -17   0   0   11.40    0.90
  18   0   0    2.80    0.60
 -18   0   0    3.60    0.40
   0  -1   0    0.40    0.10
   0  -1   0    1.70    0.70
   0   1   0    0.40    0.60
   0   1   0    0.60    0.10
   1  -1   0    9.80    0.80
   1  -1   0   11.40    0.70
   1  -1   0   12.40    0.80
   1  -1   0   12.50    2.50
  -1  -1   0   10.50    0.70
   1  -1   0   11.70    0.80
   1  -1   0   10.80    0.80
   1   1   0   12.40    0.80
   1   1   0   13.40    0.80
  -1   1   0   11.80    0.80
  -1   1   0    9.90    0.80
  -1   1   0   10.50    0.80
   1   1   0   12.70    0.80
   1   1   0   13.40    1.50
  -1   1   0   11.30    0.70
   2  -1   0   28.70    4.80
  -2  -1   0   38.70    2.50
   2   1   0   32.70    4.20
  -2   1   0   46.90    2.60
  -2   1   0   36.30    2.60
   3  -1   0  749.82   57.49
   3   1   0  963.80   57.49
   4  -1   0  367.56   27.20
   5  -1   0  620.64   45.10
   5   1   0  645.54   44.50
   6  -1   0  335.27   24.50
   6   1   0  238.18   22.10
   7  -1   0  255.57   24.90
   7   1   0  348.87   25.70
  -8  -1   0  131.89    8.30
   8  -1   0  147.69   16.10
   8   1   0  119.49    8.20
   8   1   0  117.29   14.50
   9   1   0  256.77   24.00
 -10  -1   0   33.30    2.40
 -10  -1   0   32.50    2.20
  10  -1   0   31.90    2.20
 -10  -1   0   33.80    2.20
 -10  -1   0   32.20    2.20
 -10  -1   0   32.90    2.30
 -10  -1   0   29.60    2.40
 -10  -1   0   34.10    2.30
  10  -1   0   36.90   13.30
 -10   1   0   29.60    2.20
  10   1   0   31.30    2.20
 -10   1   0   30.80    2.30
 -10   1   0   33.80    2.20
 -10   1   0   32.30    2.20
  10   1   0   16.30    7.80
  10   1   0   31.80    2.20
 -10   1   0   30.70    2.40
  10   1   0   32.70    2.30
 -10   1   0   32.70    2.20
 -10   1   0   31.50    2.40
  11  -1   0   25.60    1.90
  11  -1   0   24.30   11.50
 -11  -1   0   28.90    1.90
 -11  -1   0   24.00    2.10
 -11  -1   0   30.90    2.00
 -11  -1   0   28.00    2.00
 -11  -1   0   24.20    2.10
 -11  -1   0   27.70    1.90
 -11  -1   0   28.10    2.00
 -11   1   0   28.60    2.00
  11   1   0   26.40    1.90
 -11   1   0   24.60    1.90
 -11   1   0   33.50    2.50
 -11   1   0   28.30    1.90
  11   1   0   27.10   18.70
 -11   1   0   23.50    2.00
 -11   1   0   24.20    2.10
 -11   1   0   24.00    2.00
  11   1   0   28.90    1.90
  12  -1   0    5.30    9.30
 -12  -1   0    0.00    0.40
 -12  -1   0    0.00    0.30
 -12  -1   0    0.10    0.40
  12  -1   0   -0.20    0.40
 -12  -1   0   -0.10    0.50
 -12  -1   0    0.00    0.30
 -12  -1   0    0.30    0.40
  12  -1   0    0.60    0.50
 -12  -1   0    0.60    0.60
 -12   1   0    0.50    0.60
 -12   1   0    0.30    0.30
 -12   1   0    0.40    0.40
 -12   1   0    0.60    0.40
 -12   1   0    0.20    0.30
 -12   1   0    0.60    0.60
  12   1   0    0.30    0.10
  12   1   0   10.20   10.90
 -12   1   0    0.00    0.40
  12   1   0    0.60    0.50
 -13  -1   0   60.09    3.70
  13  -1   0   47.60    3.60
 -13  -1   0   59.39    3.70
  13  -1   0   51.29    3.70
  13  -1   0   22.30   14.70
 -13  -1   0   55.39    3.60
 -13  -1   0   56.79    3.90
 -13  -1   0   55.79    3.60
 -13  -1   0   58.69    3.90
 -13  -1   0   55.99    3.70
  13   1   0  106.49   21.40
  13   1   0   51.69    3.70
 -13   1   0   55.69    3.90
 -13   1   0   50.49    3.60
 -13   1   0   54.89    3.70
 -13   1   0   50.09    3.70
 -13   1   0   53.89    3.70
 -13   1   0   51.29    3.60
 -13   1   0   52.19    3.80
  14  -1   0   24.90    1.80
 -14  -1   0   25.30    2.00
 -14  -1   0   23.00    1.80
 -14  -1   0   24.30    1.80
 -14  -1   0   23.20    1.90
 -14  -1   0   24.50    1.90
  14  -1   0   40.90   21.20
 -14  -1   0   24.80    1.80
  14   1   0   25.80    1.90
 -14   1   0   27.10    1.80
 -14   1   0   26.60    2.10
  14   1   0   17.90   12.60
 -14   1   0   26.00    2.10
 -14   1   0   24.40    1.90
 -14   1   0   24.90    1.70
  15  -1   0   16.50   17.10
  15   1   0    9.50   13.00
  16  -1   0   10.30   24.30
 -16  -1   0   19.40    1.60
 -16  -1   0   23.10    1.60
 -16  -1   0   22.40    1.60
 -16   1   0   17.00    2.00
 -16   1   0   24.00    1.60
 -16   1   0   21.30    1.60
 -16   1   0   20.30    1.80
  16   1   0    6.10   19.90
 -17  -1   0   23.80    1.70
 -17  -1   0   25.90    1.80
  17   1   0   24.00    1.90
 -17   1   0   25.20    1.80
 -17   1   0   25.10    1.70
  18  -1   0   23.70    1.70
 -18  -1   0   21.90    1.60
 -18   1   0   20.50    1.70
   0   2   0  108.49    7.20
   0   2   0  114.99    7.90
   1  -2   0  635.74   44.60
  -1   2   0  710.03   44.80
  -2  -2   0    8.40    0.50
   2  -2   0    7.10    0.60
   2  -2   0    7.50    4.10
   2  -2   0    7.70    0.80
   2  -2   0    8.60    0.60
   2  -2   0    7.70    0.60
  -2  -2   0    8.00    0.60
   2  -2   0    8.10    0.60
  -2  -2   0    9.30    0.60
  -2  -2   0    7.10    0.60
  -2   2   0    8.10    0.60
  -2   2   0    7.80    0.70
  -2   2   0    8.90    0.60
   2   2   0    7.70    0.70
   2   2   0    8.40    0.80
   2   2   0    7.40    0.70
  -2   2   0    3.50    3.80
  -2   2   0    6.50    0.60
  -2   2   0    8.50    0.60
   2   2   0    7.40    2.30
   2   2   0    7.30    0.60
  -2   2   0    8.20    0.60
  -2   2   0    8.00    0.70
  -3  -2   0    2.70    0.30
   3  -2   0    3.60    0.30
   3  -2   0    3.30    0.30
   3  -2   0    3.10    0.40
  -3  -2   0    4.10    0.30
  -3  -2   0    3.50    0.40
  -3  -2   0    4.10    0.30
   3  -2   0    2.80    0.40
   3  -2   0    6.70    4.80
  -3  -2   0    3.70    0.30
  -3  -2   0    3.00    0.30
   3  -2   0    2.90    0.40
   3  -2   0    3.80    0.40
  -3   2   0    3.20    0.40
  -3   2   0    3.50    0.40
  -3   2   0    6.60    7.30
   3   2   0    4.10    0.40
   3   2   0    6.00    2.50
  -3   2   0    2.70    0.40
  -3   2   0    3.70    0.30
  -3   2   0    3.70    0.40
   3   2   0    4.80    0.50
  -3   2   0    4.00    0.50
   3   2   0    3.60    0.30
   3   2   0    3.70    0.40
  -3   2   0    3.40    0.30
   4  -2   0   42.60    2.60
   4  -2   0   38.70    9.00
  -4  -2   0   39.30    2.50
  -4  -2   0   34.30    2.50
  -4  -2   0   37.20    2.50
   4  -2   0   36.60    2.60
  -4  -2   0   41.60    2.50
  -4  -2   0   35.10    2.50
   4  -2   0   35.80    2.50
  -4   2   0   23.30    9.00
  -4   2   0   38.60    2.50
   4   2   0   37.10    2.50
   4   2   0   41.50    2.50
   4   2   0   40.30    2.50
  -4   2   0   35.50    2.50
  -4   2   0   38.70    2.50
   4   2   0   46.10    5.50
  -4   2   0   39.30    2.50
   4   2   0   38.50    2.60
  -4   2   0   32.90    2.50
  -4   2   0   34.70    2.50
   5  -2   0  331.57   28.40
   5   2   0  403.56   27.50
   6  -2   0  110.69   13.10
   6  -2   0   97.09    6.40
  -6  -2   0  100.79    6.50
   6   2   0   94.39    6.30
   6   2   0   95.09    6.40
   6   2   0  104.09   10.80
   7   2   0 1343.27   91.49
  -8  -2   0    1.20    0.30
  -8  -2   0    0.80    0.40
  -8  -2   0    0.90    0.30
   8  -2   0    1.30    0.20
   8  -2   0    4.60    7.00
  -8  -2   0    1.00    0.30
   8  -2   0    1.00    0.30
   8  -2   0    1.00    0.30
  -8  -2   0    0.90    0.30
  -8  -2   0    1.10    0.40
   8  -2   0    1.00    0.50
   8  -2   0    1.10    0.20
  -8  -2   0    1.00    0.20
   8  -2   0    1.00    0.50
  -8   2   0    1.40    0.50
  -8   2   0    0.80    0.50
  -8   2   0    0.90    0.20
  -8   2   0    1.10    0.50
   8   2   0    2.10    4.40
   8   2   0    0.90    0.30
   8   2   0    0.90    0.30
  -8   2   0    0.90    0.30
  -8   2   0    1.10    0.30
  -8   2   0    1.20    0.30
   8   2   0    1.00    0.20
   9  -2   0   48.90    3.20
  -9  -2   0   51.19    3.20
   9  -2   0   47.80    3.20
  -9  -2   0   44.50    3.30
  -9  -2   0   46.60    3.30
   9  -2   0   44.70    3.10
   9  -2   0   44.10    3.10
   9  -2   0   55.89    3.40
  -9  -2   0   50.59    3.20
  -9  -2   0   46.10    3.20
  -9  -2   0   49.10    3.20
   9  -2   0   31.00   11.30
   9   2   0   32.40    8.20
  -9   2   0   53.79    3.40
  -9   2   0   46.50    3.20
  -9   2   0   43.20    3.30
  -9   2   0   49.10    3.20
   9   2   0   44.90    3.20
  -9   2   0   51.49    3.20
  -9   2   0   42.90    3.20
   9   2   0   45.90    3.20
  -9   2   0   51.29    3.20
  10  -2   0    2.40    0.30
 -10  -2   0    1.40    0.30
  10  -2   0    1.30    0.30
 -10  -2   0    0.70    0.40
 -10  -2   0    1.00    0.50
  10  -2   0    2.40    0.30
 -10  -2   0    1.80    0.60
 -10  -2   0    1.20    0.30
  10  -2   0    7.20    9.30
  10  -2   0    2.00    0.40
 -10  -2   0    1.70    0.40
 -10  -2   0    1.40    0.40
 -10   2   0    2.30    0.40
 -10   2   0    2.20    0.70
  10   2   0    1.10    0.40
  10   2   0    1.40    5.70
 -10   2   0    2.00    0.30
 -10   2   0    2.10    0.30
  10   2   0    1.50    0.40
 -10   2   0    1.00    0.40
 -10   2   0    1.40    0.40
 -10   2   0    0.70    0.60
 -11  -2   0    9.10    0.90
 -11  -2   0    8.50    0.80
 -11  -2   0    7.90    0.80
  11  -2   0    7.90    0.80
 -11  -2   0    7.80    0.90
 -11  -2   0    7.50    1.00
  11  -2   0   13.10   14.10
 -11  -2   0    8.30    1.10
 -11  -2   0    9.20    0.80
 -11   2   0    6.70    0.90
 -11   2   0    7.40    0.90
 -11   2   0    7.10    0.70
  11   2   0    7.30    1.10
 -11   2   0    7.30    0.70
 -11   2   0    6.20    0.90
 -11   2   0    7.20    0.80
  11   2   0    7.80    0.80
  11   2   0   -4.90    6.90
 -11   2   0    6.60    0.80
  12  -2   0   62.39   22.40
 -12  -2   0   22.80    1.70
 -12  -2   0   25.50    1.70
 -12  -2   0   24.60    1.80
 -12  -2   0   27.10    1.80
  12  -2   0   19.30    1.70
  12  -2   0   26.30    1.80
 -12  -2   0   20.50    1.90
 -12   2   0   24.70    2.00
  12   2   0   22.80    1.80
 -12   2   0   25.50    1.70
 -12   2   0   22.30    1.70
 -12   2   0   23.00    1.80
 -12   2   0   20.20    2.00
 -12   2   0   24.20    1.80
  12   2   0   23.30    1.70
  12   2   0   22.90   11.60
  13  -2   0  104.29    6.80
 -13  -2   0   98.09    6.80
  13  -2   0  118.19   29.70
 -13  -2   0  107.19    7.00
 -13  -2   0  107.29    6.90
 -13  -2   0  104.59    6.80
 -13  -2   0  104.99    6.80
 -13  -2   0  104.89    6.90
  13   2   0   96.59    6.80
  13   2   0  102.29   20.30
 -13   2   0  102.99    6.80
 -13   2   0   98.89    7.00
 -13   2   0  109.49    6.90
 -13   2   0  105.99    7.00
 -14  -2   0    1.80    0.40
 -14  -2   0    1.90    0.50
 -14  -2   0    1.90    0.50
  14  -2   0  -21.30   22.80
 -14   2   0    1.60    0.50
 -14   2   0    2.20    0.70
  14   2   0   -1.00   10.00
  14   2   0    1.70    0.50
 -14   2   0    2.40    0.70
 -15  -2   0    2.70    0.50
 -15  -2   0    2.40    0.50
  15  -2   0   -9.30   25.20
 -15  -2   0    3.50    0.40
 -15  -2   0    3.20    0.50
 -15  -2   0    4.20    0.50
  15   2   0    1.70   12.90
 -15   2   0    3.60    0.70
 -15   2   0    1.70    0.80
 -15   2   0    2.40    0.50
 -15   2   0    3.10    0.50
  15   2   0    3.00    0.50
 -16  -2   0   58.49    4.20
 -16  -2   0   66.29    4.20
 -16  -2   0   68.09    4.20
 -16  -2   0   63.99    4.20
 -16   2   0   55.39    4.40
 -16   2   0   64.89    4.40
 -16   2   0   61.19    4.20
 -16   2   0   68.29    4.20
 -17  -2   0    6.70    0.70
 -17  -2   0    7.30    0.70
  17   2   0    8.90    1.00
 -17   2   0    6.10    0.80
 -17   2   0    6.40    0.70
 -17   2   0    5.80    0.90
 -18  -2   0  145.89    9.40
   0  -3   0    0.20    0.10
   0   3   0   -0.20    0.40
   0   3   0    0.50    0.20
   0   3   0    1.10    0.60
   0   3   0    0.60    0.10
   0   3   0    0.30    0.20
   0   3   0    2.30    2.00
   0   3   0    0.60    0.10
   0   3   0    0.10    0.20
   0   3   0    0.40    0.30
   0   3   0    0.70    1.40
   2  -3   0  232.08   18.80
  -2   3   0  200.98   18.60
   2   3   0  283.97   16.40
   3  -3   0  359.06   31.90
   3   3   0  442.66   27.80
   4  -3   0  252.57   15.10
   4  -3   0  210.58   19.90
  -4   3   0  214.58   23.50
   5  -3   0  850.41   62.59
   5   3   0  925.71   60.29
   6  -3   0    6.40    0.60
  -6  -3   0    7.80    0.60
   6  -3   0    6.90    0.80
   6  -3   0    7.30    0.70
  -6  -3   0    6.40    0.60
  -6  -3   0    7.90    0.60
  -6  -3   0    7.40    0.60
   6  -3   0    7.10    0.60
   6  -3   0    7.00    0.60
   6  -3   0   10.10    7.30
  -6  -3   0    7.80    0.60
  -6  -3   0    5.70    0.70
  -6   3   0    6.50    0.60
   6   3   0    8.40    0.70
  -6   3   0    5.90    0.70
   6   3   0    7.20    0.70
  -6   3   0    6.20    0.60
   6   3   0    5.60    3.60
   6   3   0    7.00    0.60
  -6   3   0    5.80    0.50
  -6   3   0    5.70    0.80
   6   3   0    7.40    0.80
  -6   3   0    6.40    0.60
  -6   3   0    6.90    0.90
  -7  -3   0  142.99    9.90
   7  -3   0  161.28   18.20
   7   3   0  172.38   15.00
  -8  -3   0   25.40    1.60
   8  -3   0   24.40    1.80
  -8  -3   0   23.30    1.80
   8  -3   0   23.80    1.60
  -8  -3   0   26.10    1.70
  -8  -3   0   22.60    1.70
   8  -3   0   22.70    1.80
   8  -3   0   13.30    8.20
   8  -3   0   23.10    1.70
  -8  -3   0   24.30    1.60
  -8  -3   0   24.30    1.70
   8  -3   0   23.20    1.70
   8  -3   0   25.00    1.60
   8   3   0   20.10    6.10
  -8   3   0   23.50    1.70
   8   3   0   23.10    1.70
  -8   3   0   23.50    1.70
  -8   3   0   23.30    1.60
  -8   3   0   25.40    1.90
  -8   3   0   20.10    1.80
   8   3   0   27.10    1.80
  -8   3   0   23.10    1.70
  -8   3   0   24.30    1.60
   8   3   0   23.20    1.70
   8   3   0   21.60    1.60
   9  -3   0   24.70    1.80
   9  -3   0   23.60    1.80
  -9  -3   0   25.90    1.90
   9  -3   0   15.40    9.70
  -9  -3   0   24.60    1.80
   9  -3   0   25.80    1.70
  -9  -3   0   25.90    1.80
  -9  -3   0   25.80    1.70
  -9  -3   0   25.40    1.80
   9  -3   0   26.70    1.80
   9  -3   0   23.00    2.00
  -9  -3   0   25.90    1.70
  -9   3   0   23.40    1.80
  -9   3   0   26.50    2.00
  -9   3   0   24.60    1.70
  -9   3   0   26.90    2.00
  -9   3   0   21.90    1.80
   9   3   0   24.60    1.80
   9   3   0   20.00    7.30
  -9   3   0   23.40    1.80
   9   3   0   26.10    1.90
 -10  -3   0   59.59    4.50
 -10  -3   0   67.09    4.40
  10  -3   0   86.49   22.00
  10  -3   0   64.79    4.30
  10  -3   0   64.69    4.30
  10  -3   0   65.19    4.40
  10  -3   0   67.39    4.40
 -10  -3   0   66.19    4.40
 -10  -3   0   69.39    4.40
 -10  -3   0   72.49    4.40
 -10  -3   0   57.29    4.50
 -10   3   0   66.39    4.60
 -10   3   0   67.89    4.40
 -10   3   0   62.99    4.30
  10   3   0   66.29    4.40
 -10   3   0   67.49    4.40
 -10   3   0   72.29    4.60
  10   3   0   64.99    4.50
  10   3   0   85.69   12.60
  11  -3   0   55.49    3.60
  11  -3   0   50.89    3.50
 -11  -3   0   53.59    3.60
 -11  -3   0   54.59    3.60
 -11  -3   0   52.19    3.60
 -11  -3   0   50.99    3.80
  11  -3   0   30.00   16.40
 -11  -3   0   53.59    3.60
 -11  -3   0   53.49    3.60
 -11   3   0   54.09    3.60
 -11   3   0   53.19    3.80
 -11   3   0   51.89    3.60
  11   3   0   52.49    3.60
  11   3   0   32.30    9.60
 -11   3   0   52.59    3.80
  11   3   0   58.29    3.60
 -12  -3   0    4.40    0.50
  12  -3   0   13.30   20.70
 -12  -3   0    4.40    0.60
 -12  -3   0    4.30    0.60
 -12  -3   0    4.50    0.50
 -12  -3   0    4.20    0.60
  12  -3   0    4.10    0.60
 -12   3   0    4.20    0.60
 -12   3   0    4.30    0.60
 -12   3   0    4.40    0.80
  12   3   0    3.40    7.40
 -12   3   0    4.40    0.80
  12   3   0    4.60    0.70
  12   3   0    4.80    0.70
  13  -3   0   51.39    3.30
 -13  -3   0   49.50    3.30
 -13  -3   0   50.69    3.30
 -13  -3   0   49.50    3.40
 -13  -3   0   52.09    3.30
 -13  -3   0   49.70    3.30
 -13   3   0   39.50    3.40
 -13   3   0   47.90    3.30
 -13   3   0   51.09    3.50
 -13   3   0   40.20    3.70
  13   3   0   51.49   11.60
 -14  -3   0    4.70    0.60
 -14  -3   0    4.60    0.60
  14  -3   0    4.80    0.70
 -14  -3   0    5.50    0.60
 -14  -3   0    6.50    0.70
 -14  -3   0    6.20    0.80
  14   3   0    5.80    0.70
 -14   3   0    4.90    0.80
  14   3   0   -6.00    9.70
 -14   3   0    3.90    0.60
 -14   3   0    5.10    0.80
 -14   3   0    4.30    0.60
 -15  -3   0   19.80    1.40
 -15  -3   0   18.00    1.40
 -15  -3   0   19.90    1.40
 -15  -3   0   18.20    1.50
  15  -3   0   16.60    1.40
 -15   3   0   17.30    1.70
 -15   3   0   20.20    1.50
  15   3   0   16.40    1.40
  15   3   0   17.00    1.80
 -15   3   0   18.50    1.40
 -16  -3   0   11.70    0.90
 -16  -3   0   10.30    0.80
 -16  -3   0   11.20    0.90
 -16  -3   0   10.80    0.80
 -16   3   0    8.80    0.90
 -16   3   0    9.10    0.90
  16   3   0    9.70    1.20
 -16   3   0    7.70    1.10
 -16   3   0    8.60    1.10
  16   3   0    9.00    2.90
 -17  -3   0   54.99    3.60
 -17  -3   0   58.39    3.50
 -17  -3   0   51.49    3.50
 -17   3   0   49.80    3.60
 -17   3   0   51.89    3.50
 -18  -3   0   54.19    3.60
  -1   4   0 2850.61  185.08
   2  -4   0  984.10   75.49
  -2   4   0 1090.29   70.29
   3  -4   0 1094.29   71.09
  -3   4   0  973.00   70.69
  -5  -4   0   13.80    1.10
  -5  -4   0   14.50    1.10
  -5  -4   0   13.60    1.00
  -5  -4   0   14.10    1.00
   5  -4   0   15.30    1.20
  -5  -4   0   14.50    1.00
  -5  -4   0   13.80    1.00
   5  -4   0   15.10    1.20
   5  -4   0   17.10    1.10
   5  -4   0   16.40    1.10
   5  -4   0   15.90    1.10
  -5  -4   0   15.50    1.10
   5  -4   0   17.10    1.10
   5  -4   0   13.50    9.10
  -5   4   0   15.70    1.10
  -5   4   0   15.70    1.30
   5   4   0   17.30    1.20
  -5   4   0   15.10    1.00
  -5   4   0   14.80    1.10
  -5   4   0   14.60    1.10
   5   4   0   15.10    1.30
  -5   4   0   15.50    1.30
   5   4   0   15.10    1.20
   5   4   0   13.30    1.10
  -5   4   0   17.10    1.20
   5   4   0   19.80    4.10
   6  -4   0  166.88   20.30
  -6   4   0  191.38   11.50
   6   4   0  168.88   11.60
   7  -4   0   17.30    1.50
  -7  -4   0   21.10    1.50
  -7  -4   0   19.00    1.50
   7  -4   0   19.50    1.50
  -7  -4   0   21.90    1.50
   7  -4   0   23.30    1.40
   7  -4   0   35.40   12.80
   7  -4   0   20.00    1.60
   7  -4   0   23.80    1.50
  -7  -4   0   20.20    1.40
   7  -4   0   19.70    1.60
  -7  -4   0   21.10    1.40
  -7  -4   0   18.90    1.50
   7   4   0   22.20    1.60
  -7   4   0   20.90    1.50
   7   4   0   22.40    1.50
   7   4   0   21.50    5.70
  -7   4   0   24.20    1.70
  -7   4   0   19.30    1.50
   7   4   0   23.10    1.60
  -7   4   0   21.20    1.50
  -7   4   0   20.70    1.40
   7   4   0   23.20    1.50
   8  -4   0   66.19    4.40
  -8  -4   0   65.79    4.20
  -8  -4   0   64.99    4.20
   8  -4   0   65.69    4.20
  -8  -4   0   63.69    4.20
   8  -4   0   62.09    4.20
   8  -4   0   63.09   16.00
  -8  -4   0   62.49    4.20
   8   4   0   61.19    4.20
  -8   4   0   62.19    4.20
  -8   4   0   64.79    4.30
   8   4   0   54.69    4.20
  -8   4   0   63.49    4.20
   8   4   0   68.69    4.30
   8   4   0   56.99    8.80
  -8   4   0   64.29    4.30
   9  -4   0    0.20    0.30
  -9  -4   0    0.40    0.30
   9  -4   0    8.90   14.90
  -9  -4   0   -0.30    0.30
   9  -4   0    0.10    0.30
  -9  -4   0    0.00    0.30
   9  -4   0    0.20    0.30
   9  -4   0    0.20    0.20
  -9  -4   0    0.00    0.30
  -9  -4   0    0.30    0.30
  -9   4   0   -0.40    0.30
  -9   4   0    0.10    0.10
  -9   4   0    0.00    0.30
   9   4   0    1.00    4.60
  -9   4   0   -0.20    0.50
   9   4   0    0.20    0.40
   9   4   0    0.40    0.40
  -9   4   0    0.30    0.50
 -10  -4   0   77.79    5.20
  10  -4   0   79.49    5.20
  10  -4   0   78.19    5.20
 -10  -4   0   81.49    5.20
 -10  -4   0   79.99    5.20
  10  -4   0   81.99    5.20
  10  -4   0   68.99    5.10
 -10  -4   0   77.69    5.20
 -10  -4   0   81.99    5.20
  10   4   0   86.29    5.50
  10   4   0   87.99    5.30
 -10   4   0   81.39    5.40
 -10   4   0   73.99    5.20
  10   4   0   99.99   12.30
 -10   4   0   69.69    5.40
 -10   4   0   70.99    5.40
 -11  -4   0   17.80    1.30
  11  -4   0   15.70    1.30
 -11  -4   0   16.30    1.40
 -11  -4   0   18.80    1.40
 -11  -4   0   18.70    1.40
  11  -4   0   18.00    1.40
  11  -4   0   15.70    1.30
 -11  -4   0   16.80    1.30
  11  -4   0   20.60    1.40
  11   4   0   15.40    1.40
  11   4   0   17.00    1.50
 -11   4   0   17.00    1.40
 -11   4   0   20.40    1.80
 -11   4   0   20.30    1.70
  11   4   0   18.20    7.40
 -11   4   0   19.90    1.40
  12  -4   0   74.39    4.90
 -12  -4   0   79.09    4.80
 -12  -4   0   76.99    4.80
 -12  -4   0   74.39    4.90
 -12  -4   0   77.79    4.80
 -12  -4   0   73.99    4.80
 -12   4   0   66.29    5.00
  12   4   0   73.09    4.90
  12   4   0   85.29   13.70
 -12   4   0   74.09    5.00
  12   4   0   65.49    4.90
 -12   4   0   67.19    4.80
 -12   4   0   65.59    4.80
 -13  -4   0    0.20    0.40
 -13  -4   0    0.20    0.40
 -13  -4   0    0.30    0.30
 -13  -4   0    0.00    0.40
  13  -4   0    0.40    0.40
 -13  -4   0    0.30    0.30
 -13   4   0    0.20    0.40
 -13   4   0   -0.10    0.30
  13   4   0    2.70    7.60
 -13   4   0    0.20    0.60
  13   4   0    0.50    0.50
 -13   4   0    0.10    0.60
  13   4   0    0.00    0.30
 -14  -4   0   56.69    3.90
 -14  -4   0   57.99    4.00
  14  -4   0   59.09    4.00
 -14  -4   0   55.89    4.00
 -14  -4   0   60.99    4.00
 -14  -4   0   61.29    3.90
 -14   4   0   56.09    3.90
 -14   4   0   62.09    4.20
  14   4   0   63.69    4.10
  14   4   0   55.59    4.00
 -14   4   0   57.79    4.00
 -14   4   0   61.79    4.20
 -15  -4   0    0.50    0.40
 -15  -4   0    0.90    0.30
  15  -4   0    0.30    0.40
 -15  -4   0    0.50    0.40
 -15  -4   0    0.90    0.30
 -15  -4   0    1.00    0.40
  15   4   0    0.60    0.60
 -15   4   0    0.90    0.40
 -15   4   0    0.60    0.60
 -15   4   0    0.20    0.60
  15   4   0    0.50    0.40
 -15   4   0    0.80    0.30
 -16  -4   0   54.59    3.50
 -16  -4   0   59.69    3.50
 -16  -4   0   50.79    3.50
 -16  -4   0   51.09    3.40
  16   4   0   51.09    3.80
  16   4   0   48.00    5.40
 -16   4   0   50.69    3.60
  16   4   0   47.00    3.50
 -16   4   0   51.09    3.40
 -17  -4   0   13.80    1.00
 -17  -4   0   11.50    0.90
  17   4   0   13.20    1.20
 -17   4   0   13.80    1.20
   0  -5   0    0.50    0.10
   0  -5   0    0.90    0.20
   0   5   0    0.60    0.20
   0   5   0    0.80    0.10
   0   5   0    0.30    0.40
   0   5   0    0.10    0.30
   0   5   0    0.70    1.90
   0   5   0    0.40    0.30
   0   5   0    0.30    0.30
   1  -5   0    0.80    0.20
   1  -5   0    1.00    0.20
   1  -5   0    0.40    0.10
   1  -5   0    0.40    0.10
   1  -5   0    0.40    0.10
   1  -5   0    0.50    0.10
   1  -5   0    0.40    0.10
  -1   5   0    1.00    0.40
   1   5   0    0.60    0.40
  -1   5   0    0.60    0.20
  -1   5   0    0.70    0.20
  -1   5   0    0.80    0.30
  -1   5   0    2.10    3.10
  -1   5   0    0.90    0.20
  -1   5   0    1.30    0.30
   1   5   0    0.50    0.30
  -1   5   0    1.90    0.40
   1   5   0    0.60    0.40
  -1   5   0    0.70    1.40
   1   5   0    1.20    1.30
  -2   5   0  376.56   28.00
   3  -5   0   14.60    1.10
  -3  -5   0   16.20    1.10
  -3  -5   0   17.10    1.10
   3  -5   0   16.30    1.10
   3  -5   0   16.50    1.10
   3  -5   0   15.80    1.10
   3  -5   0   16.60    1.20
   3  -5   0   15.20    1.20
   3  -5   0   15.60    1.20
  -3   5   0   16.80    1.20
   3   5   0   19.10    1.20
   3   5   0   16.30    1.30
  -3   5   0   16.90    1.30
   3   5   0   18.00    1.20
   3   5   0   19.70    1.30
  -3   5   0   15.00    1.20
   3   5   0   15.10    2.30
  -3   5   0   11.70    2.60
  -3   5   0   14.30    1.10
   3   5   0   15.50    1.30
  -3   5   0   16.30    1.20
  -3   5   0    4.20    6.50
   4  -5   0   15.90    1.00
  -4  -5   0   14.10    0.90
  -4  -5   0   15.90    1.00
   4  -5   0   15.00    1.20
  -4  -5   0   14.30    0.90
   4  -5   0   13.40    1.00
   4  -5   0   14.10    1.20
  -4  -5   0   12.70    1.00
   4  -5   0   14.70    1.00
  -4  -5   0   14.20    1.00
   4  -5   0   15.80    1.00
   4   5   0   14.00    1.10
   4   5   0   14.20    1.20
   4   5   0   14.50    1.10
  -4   5   0   13.80    1.20
   4   5   0   12.50    1.20
   4   5   0   13.80    1.20
  -4   5   0   12.40    1.00
   4   5   0   12.30    1.10
  -4   5   0   13.60    1.00
  -4   5   0   14.20    1.10
  -4   5   0   15.40    1.20
  -4   5   0    2.00   10.30
  -5   5   0   31.40    3.20
   6   5   0  254.97   19.00
  -7  -5   0   37.70    2.40
  -7  -5   0   34.50    2.40
   7  -5   0   31.70    2.40
   7  -5   0   36.30    2.40
   7  -5   0   33.50    2.50
  -7  -5   0   35.30    2.40
  -7  -5   0   37.30    2.40
   7  -5   0   38.80    2.40
   7  -5   0   36.90    2.40
  -7  -5   0   31.40    2.40
  -7   5   0   40.90    2.60
  -7   5   0   36.10    2.40
  -7   5   0   33.20    2.40
   7   5   0   38.00    2.60
  -7   5   0   36.20    2.60
   7   5   0   39.30    6.00
   7   5   0   34.70    2.50
  -7   5   0   30.40    2.40
   7   5   0   36.80    2.50
   7   5   0   39.50    2.50
   8  -5   0   10.30    0.90
   8  -5   0   10.70    0.80
   8  -5   0   10.40    1.10
   8  -5   0   12.00    0.80
  -8  -5   0    7.50    0.80
   8  -5   0    9.90    0.90
  -8  -5   0    8.40    0.80
  -8  -5   0    9.60    0.70
  -8  -5   0    8.70    0.80
  -8  -5   0    8.10    0.80
   8   5   0    8.90    0.90
  -8   5   0    9.30    1.10
   8   5   0   10.70    1.00
   8   5   0    9.60    1.00
  -8   5   0   11.90    0.80
  -8   5   0   11.20    1.10
   8   5   0   11.60    4.70
  -8   5   0    8.30    0.80
   8   5   0    7.60    0.90
   9   5   0    7.80    4.80
  10  -5   0    2.30    0.40
 -10  -5   0    4.30    0.50
  10  -5   0    2.00    0.40
 -10  -5   0    3.70    0.50
  10  -5   0    1.70    0.50
  10  -5   0    2.60    0.50
 -10  -5   0    4.90    0.60
 -10  -5   0    4.20    0.50
 -10  -5   0    3.20    0.40
  10   5   0    3.00    0.60
 -10   5   0    2.30    0.40
  10   5   0    3.80    0.60
 -10   5   0    2.70    0.50
 -10   5   0    2.50    0.70
  10   5   0    7.00    5.10
 -10   5   0    3.30    0.80
  10   5   0    3.40    0.60
  11   5   0  431.46   34.00
  12  -5   0   52.29    4.10
 -12  -5   0   57.19    3.90
 -12  -5   0   61.69    3.90
  12  -5   0   57.09    3.80
  12  -5   0   58.09    3.80
 -12  -5   0   55.39    3.90
  12  -5   0   63.89    3.90
 -12  -5   0   58.89    3.90
 -12  -5   0   59.59    3.90
  12   5   0   60.49    3.90
  12   5   0   57.99    4.00
 -12   5   0   50.69    4.10
 -12   5   0   61.29    4.10
 -12   5   0   55.39    3.90
 -12   5   0   53.79    3.90
  12   5   0   58.09    3.90
  13  -5   0    1.10    0.50
 -13  -5   0    1.10    0.40
 -13  -5   0    1.50    0.40
 -13  -5   0    1.20    0.40
 -13  -5   0    1.70    0.40
 -13  -5   0    2.10    0.40
 -13   5   0    1.90    0.40
  13   5   0    1.50    0.40
 -13   5   0    2.50    0.70
 -13   5   0    1.80    0.70
 -13   5   0    2.20    0.40
  13   5   0    1.50    0.50
  13   5   0    1.60    0.60
 -14  -5   0    0.20    0.30
 -14  -5   0    0.20    0.40
 -14  -5   0    0.20    0.30
  14  -5   0    0.30    0.40
 -14  -5   0    0.30    0.40
 -14  -5   0    0.40    0.30
 -14   5   0   -0.10    0.40
  14   5   0    0.30    0.50
 -14   5   0    0.20    0.30
 -14   5   0    0.40    0.60
  14   5   0    0.60    0.60
  14   5   0    1.40    1.80
 -14   5   0   -0.20    0.60
  15  -5   0    3.20    0.60
 -15  -5   0    3.10    0.40
 -15  -5   0    2.60    0.40
 -15  -5   0    3.40    0.80
 -15  -5   0    3.00    0.40
 -15  -5   0    2.80    0.50
 -15   5   0    2.80    0.70
 -15   5   0    3.40    0.50
  15   5   0    3.10    0.70
  15   5   0    2.90    0.50
 -15   5   0    3.40    0.70
 -16  -5   0   26.90    2.10
 -16  -5   0   32.10    2.30
 -16  -5   0   33.20    2.10
 -16  -5   0   34.40    2.10
 -16   5   0   29.80    2.30
 -16   5   0   29.50    2.30
  16   5   0   28.10    2.30
  16   5   0   33.40    2.30
 -17  -5   0  153.28    8.70
 -17  -5   0  113.69    8.70
  17   5   0  126.19    8.80
 -17   5   0  141.89    8.80
   0  -6   0   13.70    0.90
   0   6   0   13.50    1.20
   0   6   0   15.10    1.20
   0   6   0   16.60    2.70
   0   6   0   13.10    1.10
   0   6   0   14.30    1.00
   1  -6   0    5.80    0.40
   1  -6   0    4.90    0.40
   1  -6   0    5.00    0.40
   1  -6   0    5.90    0.40
  -1   6   0    5.10    1.90
  -1   6   0    5.40    0.60
  -1   6   0    4.70    0.50
  -1   6   0    6.70    0.80
  -1   6   0    5.90    0.50
   1   6   0    3.70    0.50
   1   6   0    4.40    1.30
   1   6   0    3.80    0.50
  -1   6   0    4.80    4.00
  -1   6   0    6.40    1.10
  -1   6   0    5.90    0.40
   1   6   0    5.30    0.70
   1   6   0    3.80    0.60
  -1   6   0    4.70    0.60
  -2   6   0  991.80   67.59
  -3   6   0  584.24   43.20
  -4  -6   0   22.70    1.60
   4  -6   0   28.50    1.70
  -4  -6   0   21.20    1.60
  -4  -6   0   22.00    1.60
   4  -6   0   27.10    1.70
  -4  -6   0   22.70    1.60
   4  -6   0   26.80    1.70
   4  -6   0   28.40    1.70
   4  -6   0   26.10    1.80
   4   6   0   21.80    1.70
  -4   6   0   26.20    1.80
  -4   6   0   27.30    1.80
  -4   6   0   21.90   11.00
   4   6   0   27.20    1.80
   4   6   0   23.90    1.80
   4   6   0   27.70    1.80
   4   6   0   23.50    1.90
  -4   6   0   22.20    1.60
  -4   6   0   24.30    1.80
  -6  -6   0   47.30    3.20
  -6  -6   0   48.30    3.20
  -6  -6   0   47.60    3.20
   6  -6   0   49.99    3.20
   6  -6   0   47.30    3.30
  -6  -6   0   47.40    3.20
   6  -6   0   49.99    3.40
   6  -6   0   49.10    3.30
  -6  -6   0   48.10    3.20
   6   6   0   50.79    3.30
   6   6   0   52.79    3.40
  -6   6   0   47.80    3.40
   6   6   0   43.80    3.30
   6   6   0   54.99    3.40
  -6   6   0   48.70    3.40
   6   6   0   53.89    3.30
  -6   6   0   45.00    3.20
  -6   6   0   50.29    3.30
   6   6   0   46.10    3.50
  -7  -6   0   86.99    5.60
  -7  -6   0   82.09    5.60
  -7   6   0   82.29    5.60
  -7   6   0   86.99    5.80
  -7   6   0   90.59    5.80
   7   6   0   91.29    5.70
  -7   6   0   79.69    5.60
  -7   6   0   86.89    5.70
  -8  -6   0   12.00    0.90
   8  -6   0   14.40    1.10
  -8  -6   0   11.10    1.00
   8  -6   0   14.00    1.00
   8  -6   0   12.60    1.10
  -8  -6   0   11.10    0.90
  -8  -6   0   10.70    0.90
  -8  -6   0   11.30    0.90
   8   6   0    9.80    1.10
  -8   6   0   13.10    1.00
  -8   6   0   15.30    1.30
   8   6   0   15.00    1.20
  -8   6   0   11.90    1.30
   8   6   0   13.20    1.20
  -8   6   0   11.00    1.00
   8   6   0   11.60    1.10
   8   6   0   13.10    1.20
  -9  -6   0   99.49    6.70
   9  -6   0  110.39    6.80
  -9  -6   0  100.99    6.70
  -9  -6   0   99.49    6.70
  -9  -6   0  102.19    6.80
  -9   6   0  106.49    6.90
  -9   6   0   99.59    6.70
  -9   6   0  109.09    6.80
   9   6   0  104.09    6.80
   9   6   0   99.59    6.90
  10  -6   0  134.09    8.80
 -10  -6   0  144.39    8.80
 -10   6   0  129.79    8.80
 -10   6   0  129.79    8.70
 -11  -6   0   38.30    2.80
 -11  -6   0   43.80    2.80
 -11  -6   0   42.10    2.90
 -11  -6   0   42.30    2.80
 -11  -6   0   42.00    2.80
  11  -6   0   40.10    2.80
  11  -6   0   42.40    2.90
  11  -6   0   40.50    2.90
  11  -6   0   42.30    2.80
  11   6   0   43.40    2.90
 -11   6   0   39.00    2.80
  11   6   0   43.10    3.00
 -11   6   0   44.60    3.10
 -11   6   0   39.70    2.80
 -11   6   0   44.70    3.10
  11   6   0   37.10    3.00
 -12  -6   0   31.40    2.20
 -12  -6   0   31.50    2.20
  12  -6   0   34.70    2.20
  12  -6   0   32.80    2.20
 -12  -6   0   33.60    2.20
 -12  -6   0   32.50    2.30
 -12  -6   0   32.80    2.20
  12  -6   0   31.60    2.30
  12  -6   0   34.50    2.30
  12   6   0   27.40    2.40
 -12   6   0   31.80    2.50
 -12   6   0   31.00    2.20
  12   6   0   27.80    2.30
  12   6   0   31.60    3.20
  12   6   0   34.10    2.30
 -12   6   0   30.90    2.50
 -12   6   0   28.00    2.20
  13  -6   0   67.79    4.80
 -13  -6   0   75.09    4.80
 -13  -6   0   73.39    4.90
 -13  -6   0   73.99    4.80
 -13  -6   0   73.49    4.90
 -13  -6   0   75.09    4.90
  13  -6   0   74.69    4.90
  13   6   0   67.19    5.00
  13   6   0   72.59    4.90
 -13   6   0   69.89    5.00
  13   6   0   80.59    4.90
 -13   6   0   75.19    5.10
 -14  -6   0   10.60    0.90
 -14  -6   0    9.50    0.90
 -14  -6   0    9.00    0.90
 -14  -6   0   10.00    0.90
 -14  -6   0    9.60    0.90
 -14   6   0    9.50    1.30
 -14   6   0    9.40    1.20
  14   6   0   11.40    1.30
  14   6   0    9.40    1.00
  15  -6   0   49.60    3.50
 -15  -6   0   54.89    3.40
 -15  -6   0   55.39    3.40
 -15  -6   0   49.70    3.40
 -15  -6   0   52.79    3.40
  15   6   0   51.09    3.50
 -15   6   0   45.60    3.50
 -15   6   0   50.39    3.60
  15   6   0   48.30    3.60
 -16  -6   0   33.90    2.30
 -16  -6   0   36.00    2.40
  16   6   0   32.40    2.70
 -16   6   0   34.10    2.50
 -16   6   0   35.70    2.60
  16   6   0   33.00    2.30
 -17  -6   0    2.00    0.40
 -17   6   0    3.60    0.80
   0  -7   0    0.20    0.10
   0  -7   0    0.60    0.10
   0  -7   0    0.30    0.10
   0  -7   0    0.20    0.10
   0   7   0    0.20    0.30
   0   7   0    0.10    0.30
   0   7   0    1.10    0.50
   0   7   0   -0.10    0.20
   0   7   0    0.00    0.40
   0   7   0    0.60    1.50
   2  -7   0    1.80    0.30
   2  -7   0    1.40    0.20
   2  -7   0    1.80    0.20
  -2   7   0    2.90    1.90
  -2   7   0    1.80    0.50
  -2   7   0    2.30    0.30
  -2   7   0    0.50    5.00
   2   7   0    2.10    0.50
  -2   7   0    1.70    0.30
  -2   7   0    2.70    0.30
  -2   7   0    1.80    0.30
  -2   7   0    1.80    0.50
   2   7   0    1.70    1.50
   2   7   0    2.00    0.50
   2   7   0    2.70    0.50
   2   7   0    2.00    0.50
  -2   7   0    1.40    0.30
   3  -7   0   33.80    2.30
   3  -7   0   32.10    2.20
   3  -7   0   33.00    2.20
   3  -7   0   33.50    2.30
   3   7   0   37.40    2.60
  -3   7   0   36.40    2.30
  -3   7   0   31.30    9.20
  -3   7   0   32.90    2.40
  -3   7   0   32.70    2.50
   3   7   0   36.20    2.30
  -3   7   0   27.50    3.60
  -3   7   0   32.40    2.30
   3   7   0   35.10    2.40
   3   7   0   31.10    3.30
   3   7   0   38.00    2.40
   3   7   0   33.50    2.40
  -3   7   0   32.40    2.30
  -4  -7   0   50.69    3.10
   4  -7   0   51.19    3.10
   4  -7   0   45.30    3.10
  -4  -7   0   53.39    3.10
  -4  -7   0   44.90    3.10
   4   7   0   49.00    3.30
   4   7   0   49.10    3.20
   4   7   0   47.30    3.30
   4   7   0   47.90    3.20
  -4   7   0   46.50    3.20
  -4   7   0   24.80   12.10
   4   7   0   41.60    3.90
   4   7   0   47.70    3.30
  -4   7   0   39.30    3.30
  -6   7   0    1.40    1.70
   7  -7   0   46.70    3.00
  -7  -7   0   39.80    2.90
  -7  -7   0   43.50    2.90
  -7  -7   0   38.70    2.80
   7  -7   0   44.90    2.90
   7  -7   0   45.10    2.90
  -7  -7   0   43.50    2.90
   7  -7   0   45.00    2.90
  -7  -7   0   42.50    2.90
   7   7   0   45.60    3.10
   7   7   0   42.20    3.10
  -7   7   0   44.90    3.10
  -7   7   0   43.20    3.00
   7   7   0   42.10    3.00
  -7   7   0   46.10    3.10
   7   7   0   45.60    3.00
   7   7   0   38.80    3.00
  -7   7   0   41.20    4.20
   8  -7   0   31.80    2.20
  -8  -7   0   35.50    2.20
   8  -7   0   31.80    2.20
  -8  -7   0   33.00    2.20
  -8  -7   0   29.00    2.10
  -8  -7   0   30.60    2.20
  -8  -7   0   34.10    2.20
   8  -7   0   34.00    2.30
   8  -7   0   30.40    2.20
   8   7   0   26.40    2.30
   8   7   0   31.80    2.30
   8   7   0   32.80    2.40
   8   7   0   31.10    2.40
   8   7   0   29.10    2.30
  -8   7   0   35.60    2.50
  -8   7   0   34.00    2.40
   9  -7   0   76.39    4.90
  -9  -7   0   70.69    4.80
   9  -7   0   70.69    4.80
  -9  -7   0   72.59    4.80
  -9  -7   0   65.69    4.80
   9  -7   0   76.19    4.90
  -9  -7   0   71.09    4.80
  -9  -7   0   68.19    4.80
   9   7   0   76.29    4.90
   9   7   0   76.29    5.00
  -9   7   0   71.89    5.00
   9   7   0   77.79    5.00
   9   7   0   67.79    4.90
  -9   7   0   78.99    5.00
  10  -7   0    0.40    0.40
 -10  -7   0    0.90    0.30
  10  -7   0    0.40    0.40
 -10  -7   0    1.20    0.30
 -10  -7   0    0.60    0.40
 -10  -7   0    0.90    0.30
 -10  -7   0    0.70    0.30
  10  -7   0    0.80    0.30
  10  -7   0    0.80    0.30
  10   7   0    1.30    0.50
  10   7   0    1.40    0.50
 -10   7   0    0.60    0.60
 -10   7   0    1.10    0.60
  10   7   0    1.90    0.60
  11  -7   0   58.79    4.20
 -11  -7   0   61.99    4.20
 -11  -7   0   66.49    4.20
  11  -7   0   67.39    4.20
  11  -7   0   64.29    4.20
  11  -7   0   62.29    4.20
 -11  -7   0   60.89    4.20
 -11  -7   0   61.19    4.20
 -11  -7   0   62.39    4.20
  11   7   0   62.09    4.40
 -11   7   0   63.09    4.40
  11   7   0   67.49    4.50
  11   7   0   57.79    4.60
 -12  -7   0   43.50    2.80
 -12  -7   0   42.40    2.80
  12  -7   0   42.10    2.80
 -12  -7   0   43.00    2.90
  12  -7   0   41.20    2.80
  12  -7   0   39.40    2.90
  12  -7   0   41.20    2.90
 -12  -7   0   42.20    2.80
 -12  -7   0   39.80    2.80
  12   7   0   40.10    2.90
  12   7   0   45.00    3.00
 -12   7   0   41.80    3.10
  12   7   0   42.70    3.00
 -12   7   0   41.50    3.10
 -13  -7   0    2.00    0.50
  13  -7   0    2.30    0.50
 -13  -7   0    1.60    0.40
 -13  -7   0    2.20    0.40
 -13  -7   0    1.80    0.40
 -13  -7   0    2.10    0.40
  13  -7   0    2.50    0.50
  13   7   0    1.90    0.70
  13   7   0    2.50    0.50
 -13   7   0    1.90    0.60
  13   7   0    2.30    0.60
 -13   7   0    2.60    0.70
 -14  -7   0   44.00    2.90
  14  -7   0   43.00    3.00
 -14  -7   0   44.60    2.90
 -14  -7   0   43.70    2.90
 -14  -7   0   40.20    2.90
 -14  -7   0   43.70    2.90
  14   7   0   42.70    2.90
 -14   7   0   37.70    3.10
 -14   7   0   40.00    3.00
  14   7   0   46.00    3.10
  15  -7   0  110.09    7.10
 -15  -7   0  111.29    7.10
 -15  -7   0  106.49    7.00
 -15  -7   0  115.69    7.00
 -15   7   0  108.89    7.30
  15   7   0  108.99    7.10
 -15   7   0  106.19    7.20
  15   7   0   98.29    7.20
 -16  -7   0    1.70    0.30
  16   7   0    1.40    0.40
  16   7   0    1.20    0.50
 -16   7   0    1.40    0.50
   0  -8   0   52.69    3.50
   0  -8   0   58.69    3.50
   0  -8   0   51.39    3.50
   0   8   0   55.59    5.00
   0   8   0   55.59    3.80
   0   8   0   56.99    3.70
   0   8   0   51.59    3.70
   1  -8   0    3.10    0.40
   1  -8   0    3.80    0.30
   1  -8   0    2.70    0.40
   1  -8   0    2.80    0.30
  -1   8   0    3.10    0.60
   1   8   0    3.30    0.60
  -1   8   0    2.80    0.30
  -1   8   0    4.70    2.20
   1   8   0    3.00    0.40
  -1   8   0    3.60    0.50
   1   8   0    3.50    0.60
   1   8   0    3.50    0.50
   1   8   0    4.70    1.90
   1   8   0    3.50    0.50
  -1   8   0    3.50    0.50
  -1   8   0    3.50    0.60
   2  -8   0    7.20    0.60
   2  -8   0    7.90    0.60
   2  -8   0    7.30    0.60
   2  -8   0    8.20    0.60
   2   8   0    8.60    0.90
  -2   8   0    8.40    2.10
  -2   8   0    6.00    0.60
   2   8   0   10.30    2.70
  -2   8   0    6.90    0.60
   2   8   0    7.80    0.70
  -2   8   0    8.00    0.80
  -2   8   0    7.40    0.90
  -2   8   0    6.70    1.00
   2   8   0    8.20    0.90
   2   8   0    9.30    1.00
   2   8   0    8.00    0.80
   3  -8   0   93.99    6.10
   3   8   0   88.09    6.20
  -3   8   0   89.19   14.10
  -3   8   0   97.29    6.20
   4  -8   0   19.00    1.20
   4  -8   0   17.00    1.20
   4  -8   0   17.20    1.30
   4  -8   0   16.70    1.40
   4   8   0   15.70    2.70
  -4   8   0   18.70    1.50
  -4   8   0   16.90    1.40
   4   8   0   20.40    1.50
   4   8   0   16.80    1.40
  -4   8   0   18.60    1.40
   4   8   0   17.30    1.50
   4   8   0   17.70    1.50
   4   8   0   19.80    1.40
  -4   8   0   17.10   11.00
  -4   8   0   16.00    1.70
  -5  -8   0   60.29    4.20
   5  -8   0   65.09    4.30
   5  -8   0   66.39    4.30
  -5  -8   0   57.19    4.20
   5   8   0   66.49    4.40
  -5   8   0   69.49    4.30
  -5   8   0   61.39    4.50
  -5   8   0   73.39    4.40
  -5   8   0   65.39    4.40
   5   8   0   63.99    4.30
   5   8   0   62.49    4.40
   5   8   0   65.99    4.40
   7  -8   0    2.70    0.50
  -7  -8   0    2.80    0.30
  -7  -8   0    3.00    0.30
  -7  -8   0    2.80    0.30
  -7  -8   0    2.40    0.30
   7  -8   0    2.50    0.40
   7  -8   0    2.70    0.40
   7  -8   0    2.10    0.40
  -7  -8   0    2.60    0.40
   7   8   0    2.50    0.60
  -7   8   0    3.40    0.60
   7   8   0    2.80    0.60
   7   8   0    3.20    0.60
   7   8   0    2.80    0.60
   7   8   0    2.70    0.60
  -7   8   0    2.80    0.50
  -7   8   0    2.80    0.60
   8  -8   0   65.79    4.50
  -8  -8   0   66.59    4.50
  -8  -8   0   65.99    4.50
   8  -8   0   65.49    4.50
  -8  -8   0   66.29    4.50
  -8  -8   0   65.19    4.50
  -8  -8   0   63.99    4.40
   8  -8   0   67.99    4.60
   8   8   0   65.69    4.70
  -8   8   0   72.69    4.70
  -8   8   0   66.49    4.80
   8   8   0   75.59    4.60
   8   8   0   73.79    4.70
   8   8   0   72.39    4.70
  -9  -8   0  152.68   10.00
   9  -8   0  150.18   10.00
  -9  -8   0  158.08   10.00
 -10  -8   0    0.40    0.30
 -10  -8   0    0.80    0.30
 -10  -8   0    0.50    0.30
  10  -8   0    0.60    0.30
 -10  -8   0    0.40    0.30
 -10  -8   0    0.40    0.30
  10  -8   0    0.40    0.40
  10  -8   0    0.10    0.30
  10  -8   0    0.50    0.40
  10   8   0    1.00    0.60
  10   8   0    0.70    0.50
 -10   8   0    0.60    0.60
 -10   8   0    0.40    0.60
  10   8   0    1.10    0.50
 -11  -8   0   92.29    5.90
  11  -8   0   87.19    6.10
 -11  -8   0   92.19    5.90
  11  -8   0   88.99    6.00
 -11  -8   0   92.69    6.00
 -11  -8   0   86.39    6.00
  11  -8   0   90.99    6.00
  11   8   0   97.59    6.00
  11   8   0   78.79    6.10
 -11   8   0   97.49    6.20
 -11   8   0   88.49    6.30
  11   8   0   93.59    6.10
 -12  -8   0    2.00    0.40
 -12  -8   0    2.10    0.40
  12  -8   0    1.90    0.40
 -12  -8   0    2.40    0.40
 -12  -8   0    1.80    0.40
 -12  -8   0    1.90    0.30
  12  -8   0    1.70    0.40
  12  -8   0    1.70    0.50
  12  -8   0    2.10    0.50
 -12   8   0    2.40    0.60
  12   8   0    2.40    0.60
 -12   8   0    1.50    0.60
  12   8   0    2.00    0.50
  12   8   0    1.90    0.60
  13  -8   0   27.60    2.10
 -13  -8   0   32.50    2.10
 -13  -8   0   30.40    2.10
  13  -8   0   33.20    2.30
 -13  -8   0   31.50    2.40
 -13  -8   0   31.00    2.10
 -13   8   0   32.60    2.40
 -13   8   0   30.10    2.30
  13   8   0   29.10    2.30
  13   8   0   30.70    2.20
  13   8   0   31.10    2.20
  14  -8   0   22.70    1.90
 -14  -8   0   24.60    1.70
  14   8   0   24.70    1.80
 -14   8   0   24.60    2.30
 -14   8   0   26.00    1.90
  14   8   0   23.10    2.00
 -15  -8   0   73.49    4.80
 -15  -8   0   72.29    5.00
  15  -8   0   72.19    5.00
 -15   8   0   70.59    5.00
  15   8   0   82.49    5.00
 -16  -8   0   16.20    1.20
 -16   8   0   17.90    1.30
   0  -9   0    0.30    0.10
   0  -9   0    0.20    0.20
   0   9   0    0.10    0.30
   0   9   0    0.40    0.50
   0   9   0    1.00    2.30
   0   9   0    0.20    0.20
   0   9   0    0.50    0.40
   0   9   0    0.00    0.40
   2  -9   0   77.09    5.00
   2  -9   0   77.99    5.00
   2   9   0   74.79    5.20
   2   9   0   79.79    5.20
  -2   9   0   75.99    5.20
  -2   9   0   77.39    5.10
   3  -9   0  111.09    7.20
   3   9   0  103.79    7.30
  -3   9   0  107.99    7.20
  -3   9   0  118.49    7.40
   4  -9   0   46.30    3.10
   4  -9   0   46.20    3.00
   4  -9   0   41.30    3.00
   4  -9   0   44.70    3.00
  -4   9   0   47.70    3.00
   4   9   0   43.10    4.20
  -4   9   0   44.90    3.30
   4   9   0   50.69    3.10
  -4   9   0   42.20    3.20
  -4   9   0   47.70    3.10
   4   9   0   47.60    3.30
  -4   9   0   52.89   13.30
   4   9   0   43.00    3.20
   4   9   0   43.40    3.20
   4   9   0   45.90    3.20
   6  -9   0   11.90    0.90
  -6  -9   0    9.40    0.80
  -6  -9   0    9.90    0.80
   6  -9   0   12.60    0.90
   6  -9   0   12.00    1.00
  -6  -9   0   10.90    0.80
   6  -9   0   11.00    1.00
  -6   9   0   11.10    1.00
   6   9   0   12.30    1.20
   6   9   0   12.10    1.20
  -6   9   0   10.90    1.10
  -6   9   0   13.40    2.90
   6   9   0   11.40    1.20
   6   9   0   11.80    1.20
  -6   9   0   13.20    1.20
   6   9   0   11.30    1.20
   7  -9   0    1.80    0.40
  -7  -9   0    1.70    0.30
   7  -9   0    1.60    0.40
   7  -9   0    1.20    0.30
  -7  -9   0    2.10    0.30
   7  -9   0    1.10    0.40
  -7  -9   0    1.50    0.30
   7   9   0    2.00    0.60
  -7   9   0    1.10    0.60
  -7   9   0    1.10    0.50
   7   9   0    3.00    0.70
   7   9   0    1.70    0.60
   7   9   0    1.60    0.60
  -7   9   0    2.30    0.50
   7   9   0    1.70    0.60
   8   9   0   -0.20    0.10
  -9  -9   0   33.90    2.40
   9  -9   0   35.10    2.50
  -9  -9   0   32.60    2.40
   9  -9   0   33.70    2.50
  -9  -9   0   32.80    2.40
   9  -9   0   35.90    2.40
   9  -9   0   35.70    2.40
   9   9   0   36.10    2.60
   9   9   0   38.20    2.60
   9   9   0   35.80    2.60
  -9   9   0   35.70    2.60
  -9   9   0   33.90    2.60
   9   9   0   39.90    2.70
  10  -9   0    1.20    0.40
  10  -9   0    0.40    0.40
  10  -9   0    1.30    0.40
 -10  -9   0    0.50    0.30
  10  -9   0    0.90    0.30
 -10  -9   0    0.70    0.30
 -10  -9   0    0.60    0.30
  10   9   0    0.60    0.60
  10   9   0    0.70    0.50
 -10   9   0    0.60    0.50
  10   9   0    1.30    0.50
 -10   9   0    0.20    0.50
 -11  -9   0   13.30    1.00
 -11  -9   0   13.10    1.00
  11  -9   0   14.40    1.10
  11  -9   0   13.30    1.20
  11  -9   0   13.20    1.20
 -11  -9   0   12.70    1.10
  11  -9   0   14.40    1.10
 -11   9   0   11.60    1.30
 -11   9   0   12.60    1.30
  11   9   0   15.40    1.30
  11   9   0   15.50    1.40
  11   9   0   14.60    1.30
 -12  -9   0    0.60    0.30
  12  -9   0    1.10    0.30
  12  -9   0    1.70    0.50
  12  -9   0    1.00    0.40
  12  -9   0    0.60    0.40
 -12  -9   0    0.60    0.30
 -12   9   0    0.10    0.70
 -12   9   0    0.20    0.60
  12   9   0    0.60    0.70
  12   9   0    1.30    0.70
  12   9   0    0.80    0.50
 -13  -9   0   30.70    1.90
 -13  -9   0   30.00    1.90
  13  -9   0   27.70    2.10
  13  -9   0   27.80    2.00
 -13   9   0   25.90    2.10
  13   9   0   25.90    2.20
 -13   9   0   26.70    2.10
  13   9   0   28.50    2.10
  13   9   0   29.60    2.00
  14  -9   0   57.99    4.50
 -14  -9   0   69.59    4.30
 -14   9   0   69.09    4.40
  14   9   0   64.59    4.40
 -14   9   0   60.59    4.40
  14   9   0   70.29    4.40
 -15  -9   0    7.90    0.60
 -15   9   0    8.80    0.80
  15   9   0    6.60    0.80
   2 -10   0    1.30    0.20
   2 -10   0    1.20    0.30
   2 -10   0    1.70    0.30
   2 -10   0    1.00    0.30
   2  10   0    1.70    0.40
  -2  10   0    1.70    0.60
   2  10   0    1.50    0.50
  -2  10   0    1.60    0.50
   2  10   0    5.10    2.50
   2  10   0    1.90    0.70
   2  10   0    1.40    0.50
   2  10   0    2.10    0.50
  -2  10   0    2.40    0.70
   3 -10   0    1.00    0.30
   3 -10   0    0.70    0.30
   3 -10   0    1.20    0.30
  -3  10   0    1.70    0.60
   3  10   0    1.50    0.40
   3  10   0    2.50    0.60
   3  10   0    1.40    0.50
   3  10   0    2.20    0.70
  -3  10   0    0.50    0.50
  -3  10   0    0.90    0.40
   3  10   0    1.30    0.50
   4 -10   0   22.70    1.60
   4 -10   0   25.50    1.70
   4 -10   0   22.40    1.60
   4 -10   0   22.20    1.60
   4  10   0   26.10    1.90
   4  10   0   24.80    2.00
  -4  10   0   22.60    1.60
   4  10   0   24.10    3.40
   4  10   0   23.10    1.90
  -4  10   0   22.40    1.90
  -4  10   0   21.30    4.50
   4  10   0   23.20    1.90
   4  10   0   24.30    1.70
   5 -10   0   79.89    5.10
   5 -10   0   74.39    5.10
   5 -10   0   78.19    5.10
   5  10   0   74.99    5.20
  -5  10   0   78.29    5.10
   5  10   0   65.69    5.80
  -5  10   0   84.89   19.20
   5  10   0   80.49    5.30
   5  10   0   77.29    5.20
   5  10   0   79.59    5.30
  -5  10   0   82.19    5.30
   6 -10   0   15.40    1.20
  -6 -10   0   12.30    1.00
   6 -10   0   13.90    1.10
   6 -10   0   15.80    1.10
   6 -10   0   15.50    1.10
   6  10   0   14.00    1.40
  -6  10   0   16.30    1.20
  -6  10   0   13.30    1.30
   6  10   0   12.70    1.30
   6  10   0   14.60    1.40
   6  10   0   14.90    1.20
   6  10   0   12.60    1.40
   6  10   0   11.90    2.00
  -7 -10   0    2.00    0.30
  -7 -10   0    2.60    0.30
   7 -10   0    2.10    0.40
   7 -10   0    2.20    0.40
   7 -10   0    2.80    0.50
   7 -10   0    1.50    0.40
  -7 -10   0    2.30    0.30
  -7  10   0    2.70    0.50
  -7  10   0    6.50    2.50
   7  10   0    3.00    0.60
   7  10   0    3.80    0.70
   7  10   0    1.90    0.70
  -7  10   0    2.40    0.50
   7  10   0    2.20    0.60
   7  10   0    3.20    0.60
  -7  10   0    1.90    0.50
   8 -10   0   34.50    2.50
   8 -10   0   34.20    2.50
   8 -10   0   37.30    2.40
  -8 -10   0   34.30    2.40
  -8 -10   0   35.70    2.40
   8 -10   0   35.80    2.50
  -8 -10   0   32.40    2.40
   8  10   0   40.10    3.00
   8  10   0   36.50    3.00
  -8  10   0   36.80    2.70
  -8  10   0   35.20    2.50
   8  10   0   36.30    2.70
   8  10   0   34.70    2.80
   9 -10   0   26.60    1.90
   9 -10   0   24.80    2.00
  -9 -10   0   24.70    1.80
  -9 -10   0   28.00    1.90
   9 -10   0   25.30    2.00
   9  10   0   29.00    2.20
   9  10   0   27.60    2.10
  -9  10   0   27.90    2.10
   9  10   0   30.50    2.00
  10 -10   0    6.80    0.80
  10 -10   0    7.10    0.80
  10 -10   0    6.80    0.70
 -10 -10   0    7.10    0.60
  10 -10   0    7.40    0.70
 -10 -10   0    6.70    0.60
 -10 -10   0    6.40    0.70
  10  10   0    8.00    1.00
 -10  10   0    6.20    1.00
 -10  10   0    4.20    2.50
  10  10   0    6.90    0.90
 -10  10   0    6.70    0.80
  10  10   0    7.40    0.90
 -11 -10   0   34.20    2.30
  11 -10   0   37.10    2.40
  11 -10   0   35.50    2.50
  11 -10   0   33.50    2.40
  11 -10   0   36.60    2.50
 -11 -10   0   34.30    2.40
 -11  10   0   32.00    2.60
 -11  10   0   30.50    2.50
  11  10   0   35.10    2.50
  11  10   0   38.40    2.60
  11  10   0   36.70    3.00
  12 -10   0  247.78   16.50
  12 -10   0  249.68   16.40
 -12 -10   0  249.78   16.40
  12  10   0  270.27   16.60
 -13 -10   0   20.80    1.40
 -13 -10   0   19.40    1.50
  13 -10   0   17.50    1.50
  13 -10   0   20.00    1.60
  13  10   0   23.30    1.50
  13  10   0   20.70    1.70
 -13  10   0   22.90    1.60
 -14 -10   0   -0.10    0.20
 -14  10   0   -0.10    0.40
  14  10   0   -0.10    0.60
  14  10   0   -0.10    0.30
   0 -11   0   -0.20    0.20
   0 -11   0   -0.20    0.20
   0 -11   0   -0.20    0.20
   0  11   0    0.10    0.60
   0  11   0    0.10    0.30
   0  11   0    0.00    0.30
   0  11   0    1.50    2.80
   0  11   0    0.50    0.50
   0  11   0    0.60    0.50
   1 -11   0    1.00    0.20
   1 -11   0    0.70    0.30
   1 -11   0    0.80    0.20
   1  11   0    5.30    2.90
  -1  11   0    4.50    2.90
   1  11   0    0.50    0.40
  -1  11   0    0.70    0.40
  -1  11   0    1.60    0.70
   1  11   0    0.70    0.30
   1  11   0    0.80    0.60
  -1  11   0    1.00    0.30
   1  11   0    0.80    0.40
  -1  11   0    1.00    0.50
   1  11   0    1.00    0.50
   2 -11   0   16.00    1.20
   2 -11   0   16.80    1.20
   2 -11   0   16.30    1.20
   2  11   0   17.40    1.40
   2  11   0   16.50    1.40
   2  11   0   16.40    1.60
  -2  11   0   15.60    1.40
   2  11   0   21.60    4.10
   2  11   0   14.70    1.40
  -2  11   0   14.90    1.50
  -2  11   0   18.20    1.40
   2  11   0   17.30    1.30
   3 -11   0    4.20    0.50
   3 -11   0    3.90    0.40
   3 -11   0    3.40    0.50
   3  11   0    4.50    0.80
   3  11   0    4.40    0.70
   3  11   0    7.50    2.40
   3  11   0    4.70    0.70
  -3  11   0    4.10    0.70
   3  11   0    4.80    0.70
  -3  11   0    4.20    0.60
  -3  11   0    4.60    3.00
   3  11   0    4.80    0.60
   4 -11   0   70.99    4.40
   4 -11   0   67.39    4.40
   4 -11   0   70.09    4.40
   4 -11   0   73.29    4.50
   4  11   0   64.09    4.60
   4  11   0   65.19    4.50
   4  11   0   64.99    4.60
   4  11   0   68.59    4.70
   4  11   0   62.19    4.60
   4  11   0   66.29    5.80
  -4  11   0   67.09    4.70
   5  11   0    1.10    1.50
   6 -11   0    7.20    0.70
   6 -11   0    6.80    0.70
   6 -11   0    6.80    0.70
   6 -11   0    7.50    0.80
   6  11   0    7.50    1.00
   6  11   0    6.10    1.00
  -6  11   0    8.30    1.00
   6  11   0    7.20    1.00
   6  11   0    7.30    0.80
  -6  11   0    6.20    0.70
   6  11   0    7.70    1.00
  -7 -11   0    1.60    0.30
  -7 -11   0    1.90    0.30
   7 -11   0    2.20    0.40
   7 -11   0    2.50    0.40
   7 -11   0    2.70    0.40
   7 -11   0    2.80    0.50
   7  11   0    1.70    0.50
   7  11   0    2.00    0.50
   7  11   0    2.50    0.70
   7  11   0    1.60    0.60
   7  11   0    1.60    0.50
  -7  11   0    1.90    0.50
  -7  11   0    1.80    0.40
   8 -11   0    7.50    0.70
  -8 -11   0    8.00    0.70
  -8 -11   0    8.60    0.60
   8 -11   0    8.30    0.80
   8 -11   0    7.00    0.80
   8 -11   0    7.80    0.70
   8  11   0    8.40    1.00
   8  11   0    8.50    1.20
  -8  11   0    7.20    0.80
   8  11   0    7.90    1.00
   8  11   0    8.70    0.90
 -10 -11   0    0.30    0.30
  10 -11   0    0.70    0.30
 -10 -11   0    0.80    0.20
 -10 -11   0    0.40    0.20
  10 -11   0    0.50    0.40
  10 -11   0    0.70    0.50
  10  11   0    1.00    0.60
  10  11   0    0.80    0.50
 -10  11   0    0.20    0.40
  10  11   0    0.90    0.50
 -11 -11   0   28.90    1.90
  11 -11   0   28.30    2.00
  11 -11   0   27.90    2.00
 -11 -11   0   27.20    2.00
  11 -11   0   28.90    2.00
  11  11   0   31.10    2.10
  11  11   0   29.20    2.00
 -11  11   0   26.00    2.00
  11  11   0   29.50    2.20
 -12 -11   0    9.80    0.70
  12 -11   0    8.40    0.90
 -12 -11   0    9.30    0.70
  12 -11   0    9.50    0.80
  12 -11   0    9.70    0.80
  12  11   0   10.10    1.00
 -12  11   0    8.50    0.90
  12  11   0   11.80    1.20
  12  11   0    9.10    1.00
 -13 -11   0   13.10    0.90
  13 -11   0   11.90    1.00
  13  11   0   10.60    1.10
  13  11   0   15.90    1.20
 -13  11   0   11.60    1.10
  14  11   0    1.90    0.50
   0 -12   0   65.09    4.50
   0 -12   0   71.39    4.50
   0  12   0   74.19    4.80
   0  12   0   66.99    4.60
   0  12   0   69.39    4.70
   0  12   0   60.79    4.70
   0  12   0   78.89    7.00
   1 -12   0    0.20    0.20
   1 -12   0    0.10    0.20
   1 -12   0   -0.10    0.20
   1  12   0    0.10    0.30
   1  12   0    0.50    0.40
  -1  12   0    0.90    2.90
  -1  12   0    0.70    0.40
   1  12   0    1.50    2.60
   1  12   0    0.00    0.30
  -1  12   0    0.40    0.60
   1  12   0    0.60    0.50
   1  12   0    0.90    0.60
   2 -12   0   16.00    1.30
   2 -12   0   17.80    1.30
   2 -12   0   17.80    1.30
   2  12   0   16.10    1.50
   2  12   0   19.50    1.40
   2  12   0   19.10    1.70
  -2  12   0   18.20    1.50
   2  12   0   17.80    1.40
  -2  12   0   17.80    1.60
   2  12   0   19.50    1.50
   2  12   0   22.10    3.90
   3 -12   0   11.40    0.90
   3 -12   0   12.90    1.00
   3 -12   0   12.00    0.90
   3  12   0   12.50    1.00
   3  12   0   11.40    1.20
   3  12   0   12.80    1.40
   3  12   0   13.20    3.10
   3  12   0   11.60    1.10
  -3  12   0   13.90    1.30
   3  12   0   12.90    1.20
  -3  12   0   15.90    4.30
   4 -12   0   57.49    3.90
   4 -12   0   62.09    3.90
   4 -12   0   53.49    4.00
   4 -12   0   60.09    3.90
   4  12   0   60.39    4.20
   4  12   0   58.89    4.00
   4  12   0   63.19    4.20
   4  12   0   58.19    4.40
  -4  12   0   57.39    4.10
   5 -12   0    0.50    0.30
   5 -12   0    0.40    0.30
   5 -12   0    0.40    0.30
   5 -12   0    0.50    0.30
   5  12   0    0.00    0.50
   5  12   0    0.90    0.50
  -5  12   0    0.20    0.50
   5  12   0   -0.10    0.30
  -5  12   0    0.70    2.80
   5  12   0    0.40    0.50
   5  12   0    0.10    0.40
   5  12   0    1.00    1.70
   6 -12   0   27.00    1.80
   6 -12   0   27.30    1.80
   6 -12   0   25.00    1.80
   6 -12   0   26.70    1.90
   6  12   0   24.40    2.00
  -6  12   0   26.10    2.00
   6  12   0   24.10    2.00
   6  12   0   26.10    2.00
   6  12   0   26.20    1.90
   6  12   0   27.80    2.00
   7 -12   0   86.29    5.90
   7 -12   0   92.89    5.90
   7 -12   0   92.09    5.90
   7 -12   0   84.69    5.90
   7  12   0   90.29    6.00
   7  12   0   95.19    5.90
   7  12   0   87.79    6.00
   7  12   0   84.99    6.00
   7  12   0   89.59    6.00
   8 -12   0   30.70    2.20
   8 -12   0   32.60    2.20
   8 -12   0   31.20    2.20
   8 -12   0   30.30    2.20
   8  12   0   33.30    2.30
   8  12   0   32.90    2.40
   8  12   0   32.70    2.40
   9 -12   0   48.40    3.20
   9 -12   0   44.90    3.20
  -9 -12   0   45.20    3.10
   9 -12   0   49.30    3.20
   9 -12   0   44.30    3.20
   9  12   0   48.30    3.30
   9  12   0   50.09    3.20
   9  12   0   50.09    3.40
  10 -12   0    3.40    0.50
  10 -12   0    3.40    0.40
  10 -12   0    3.40    0.40
 -10 -12   0    3.30    0.40
  10  12   0    3.00    0.60
  10  12   0    3.90    0.50
  10  12   0    4.00    0.60
  11 -12   0   23.70    1.80
  11 -12   0   25.50    1.80
  11 -12   0   24.70    1.90
 -11 -12   0   24.60    1.80
  11  12   0   24.20    1.90
  11  12   0   27.70    1.80
  11  12   0   27.50    1.90
 -12 -12   0   68.39    4.90
  12 -12   0   73.59    4.90
  12  12   0   84.79    5.00
  13  12   0    1.50    0.40
   0 -13   0    0.10    0.20
   0  13   0    1.30    2.60
   0  13   0    0.40    0.40
   0  13   0    0.60    0.60
   1 -13   0   18.10    1.30
   1  13   0   22.50    4.00
  -1  13   0   20.00    1.70
   1  13   0   20.80    1.70
   1  13   0   20.30    1.60
  -1  13   0   15.80    4.20
   1  13   0   19.10    1.40
  -1  13   0   19.70    1.50
   1  13   0   16.80    1.50
   2 -13   0    1.20    0.30
   2 -13   0    0.80    0.20
   2 -13   0    1.00    0.20
   2  13   0    0.50    0.40
  -2  13   0    4.20    2.60
  -2  13   0    0.40    0.60
   2  13   0    2.40    2.30
   2  13   0    0.70    0.40
   2  13   0    1.10    0.50
   2  13   0    1.10    0.60
   2  13   0    0.60    0.40
   3 -13   0    0.10    0.20
   3 -13   0    0.20    0.20
   3 -13   0    0.10    0.30
   3  13   0    0.30    0.60
   3  13   0    0.10    0.30
   3  13   0    0.30    0.50
   3  13   0    0.10    1.80
  -3  13   0    0.00    0.50
   3  13   0   -0.20    0.30
   3  13   0   -0.20    0.40
   4  13   0    1.80    1.90
   5 -13   0   48.20    3.20
   5 -13   0   48.60    3.20
   5 -13   0   48.00    3.20
   5  13   0   46.90    3.40
   5  13   0   50.09    3.30
   5  13   0   45.40    3.30
   5  13   0   48.90    3.40
  -5  13   0   47.40    3.40
   5  13   0   54.79    4.40
   5  13   0   42.80    3.30
   6 -13   0    7.60    0.70
   6 -13   0    7.90    0.70
   6 -13   0    7.40    0.70
   6  13   0    6.20    0.90
   6  13   0    7.40    0.80
   6  13   0    7.70    1.00
  -6  13   0    8.50    1.00
   6  13   0    7.00    0.90
   6  13   0    7.40    0.90
   7 -13   0   25.50    1.70
   7 -13   0   23.30    1.80
   7 -13   0   25.20    1.80
   7  13   0   25.20    1.90
   7  13   0   24.70    1.80
   7  13   0   24.20    1.90
   8 -13   0   19.00    1.30
   8 -13   0   18.70    1.30
   8 -13   0   16.00    1.60
   8 -13   0   17.60    1.50
   8  13   0   18.60    1.40
   8  13   0   17.20    1.50
   8  13   0   18.10    1.50
   9 -13   0    4.10    0.40
   9 -13   0    3.70    0.50
  -9  13   0    2.60    1.80
   9  13   0    3.80    0.60
   9  13   0    4.20    0.50
   9  13   0    3.30    0.60
  10 -13   0   18.70    1.30
  10 -13   0   17.70    1.30
  10  13   0   17.30    1.40
  10  13   0   16.00    1.40
  10  13   0   17.40    1.30
  11 -13   0    3.00    0.40
  11  13   0    2.80    0.40
  12  13   0   11.80    1.00
   0  14   0   22.90    1.90
   0  14   0   21.30    1.70
   1 -14   0   24.00    1.80
   1 -14   0   24.80    1.70
   1  14   0   26.70    1.90
   1  14   0   27.20    2.10
  -1  14   0   28.90    2.10
   1  14   0   22.70    4.10
   2 -14   0   90.39    6.00
   2  14   0   83.89    6.00
  -2  14   0   91.99    6.10
   2  14   0   91.19    7.20
   2  14   0   95.99    6.20
   2  14   0   91.19    6.10
   3 -14   0    1.40    0.30
   3 -14   0    1.80    0.30
   3  14   0    0.50    0.40
  -3  14   0    1.60    0.60
   3  14   0    1.30    0.60
   3  14   0    1.00    0.50
   3  14   0    1.40    0.60
   4 -14   0   10.40    0.70
   4 -14   0    9.50    0.70
   4  14   0    7.00    0.90
   4  14   0    8.20    0.90
   4  14   0    8.90    0.90
   4  14   0    9.40    1.10
   4  14   0   10.30    2.50
   4  14   0    9.00    1.00
  -4  14   0   10.90    1.30
   5 -14   0    9.40    0.80
   5 -14   0    8.10    0.70
   5 -14   0    9.00    0.70
   5  14   0    9.80    1.00
   5  14   0   10.00    1.00
  -5  14   0    9.90    1.00
   5  14   0    9.30    0.90
   5  14   0    8.40    0.90
   6 -14   0    8.10    0.70
   6 -14   0    9.90    0.90
   6 -14   0    8.00    0.70
   6  14   0    6.50    0.90
   6  14   0    6.50    0.80
   6  14   0    7.50    0.80
   6  14   0    6.00    0.80
   7 -14   0   22.00    1.50
   7 -14   0   22.70    1.50
   7  14   0   20.40    1.70
   7  14   0   22.00    1.70
  -7  14   0   17.50    3.90
   7  14   0   22.60    1.60
   8 -14   0   13.10    1.00
   8 -14   0   12.70    1.00
   8  14   0   12.30    1.00
   8  14   0   11.70    1.10
   8  14   0   11.50    1.10
   9 -14   0    0.50    0.30
   9 -14   0    1.20    0.30
   9  14   0    0.30    0.40
   9  14   0    0.00    0.40
  10 -14   0    1.10    0.30
  10  14   0    0.50    0.30
   0  15   0    1.00    2.00
   0  15   0    0.30    0.50
  -1  15   0    4.60    0.70
   1  15   0    4.80    0.70
  -1  15   0    1.60    1.90
   1  15   0    6.40    2.40
   3 -15   0   55.59    3.70
   3 -15   0   57.49    3.80
   3  15   0   56.19    3.90
   3  15   0   56.59    3.90
  -3  15   0   60.79    4.00
   5 -15   0    0.80    0.30
   5 -15   0    1.20    0.40
   5  15   0    0.90    0.30
   5  15   0    1.00    0.40
   5  15   0    0.10    0.50
   6 -15   0   17.80    1.20
   6 -15   0   12.80    1.10
   6  15   0   16.30    1.20
   6  15   0   17.90    1.40
  -6  15   0   16.10    3.10
   7 -15   0   16.10    1.10
   7  15   0   12.70    1.10
   7  15   0   14.00    1.10
   8 -15   0    2.80    0.30
   8  15   0    2.40    0.40
   9 -15   0    0.90    0.30
   1  16   0    6.30    2.00
   3  16   0    2.70    0.50
  -3  16   0    0.30    1.80
   6 -16   0    6.50    0.70
 -18   0   1    0.30    0.30
  18   0  -1   -0.30    0.50
 -17   0   1   -0.20    0.30
 -17   0   1    0.00    0.40
  16   0  -1   -5.30   16.80
 -16   0   1    0.70    0.40
 -16   0   1    0.40    0.30
 -15   0   1    0.30    0.30
  15   0  -1    3.90   15.70
 -15   0   1    0.50    0.40
 -15   0   1   -0.50    0.40
 -15   0   1    0.10    0.90
 -15   0   1   -0.80    0.50
 -14   0   1    0.00    0.30
 -14   0   1   -0.10    0.70
 -14   0   1    1.20    1.00
 -14   0   1    0.30    0.60
 -14   0   1    0.20    0.40
  14   0  -1   18.10   14.90
  14   0  -1    0.30    0.40
 -14   0   1    0.20    0.40
  13   0  -1    0.40    0.40
  13   0  -1    0.40    0.20
 -13   0   1    0.00    0.50
 -13   0   1    0.40    0.30
 -13   0   1    0.00    0.40
 -13   0   1    0.20    0.60
 -13   0   1    0.40    0.40
 -13   0   1    0.20    0.30
  13   0  -1   -7.50   13.30
 -13   0   1    0.00    0.40
 -12   0   1    0.20    0.40
  12   0  -1    4.10    9.40
  12   0  -1    0.50    0.30
  12   0  -1    0.50    0.40
 -12   0   1    0.60    0.60
 -12   0   1    0.70    0.60
 -12   0   1   -0.10    0.40
 -12   0   1    0.40    0.40
 -12   0   1    0.10    0.30
 -11   0   1    0.20    0.40
  11   0  -1    0.00    0.50
  11   0  -1    0.10    0.30
 -11   0   1    0.00    0.40
  11   0  -1    7.90    9.10
 -11   0   1    0.10    0.60
 -11   0   1   -0.30    0.40
 -11   0   1   -0.10    0.30
 -11   0   1   -0.50    0.50
 -11   0   1   -0.30    0.30
  10   0  -1    0.00    0.30
  10   0  -1    4.80    8.80
 -10   0   1    0.20    0.40
 -10   0   1    0.30    0.30
 -10   0   1    0.50    0.40
 -10   0   1    0.20    0.50
 -10   0   1   -0.20    0.30
 -10   0   1   -0.20    0.50
 -10   0   1    0.30    0.30
   9   0  -1   -0.30    0.50
  -9   0   1    0.20    0.30
  -9   0   1    0.20    0.20
   9   0  -1   -0.10    0.20
  -9   0   1    0.00    0.30
   9   0  -1   -0.10    0.50
  -9   0   1    0.40    0.40
   9   0  -1    0.40    0.30
  -9   0   1    0.10    0.40
  -9   0   1   -0.10    0.30
   9   0  -1   -0.90    6.90
  -9   0   1    0.20    0.30
   8   0  -1    0.00    0.20
  -8   0   1    0.20    0.20
   8   0  -1    0.50    0.20
   8   0  -1    0.10    0.40
   8   0  -1   -1.70    4.30
  -8   0   1    0.00    0.30
  -8   0   1    0.40    0.40
  -8   0   1    0.20    0.40
  -8   0   1    0.10    0.30
  -8   0   1    0.00    0.20
   8   0  -1    0.00    0.20
   8   0  -1    0.30    0.20
   8   0  -1    0.00    0.30
   8   0  -1    0.00    0.40
  -8   0   1    0.20    0.30
   7   0  -1    0.10    0.20
  -7   0   1    0.20    0.30
   7   0  -1   -0.10    0.40
  -7   0   1    0.30    0.20
   7   0  -1    0.90    0.20
  -7   0   1    0.50    0.20
   7   0  -1    0.30    0.40
   7   0  -1    0.20    0.20
   7   0  -1    0.20    0.20
  -7   0   1    1.10    0.30
   7   0  -1    0.10    0.20
   7   0  -1    5.20    4.00
  -7   0   1    0.30    0.40
  -7   0   1    0.60    0.30
  -7   0   1    0.20    0.40
   6   0  -1    0.00    0.20
   6   0  -1    0.80    4.50
  -6   0   1   -0.50    0.40
   6   0  -1   -0.30    0.30
  -6   0   1   -0.10    0.30
  -6   0   1   -0.10    0.40
   6   0  -1    0.00    0.20
  -6   0   1    0.10    0.30
   6   0  -1   -0.10    0.40
  -6   0   1    0.00    0.20
   6   0  -1    0.50    0.40
  -6   0   1    0.10    0.20
   6   0  -1    0.00    0.20
  -6   0   1    0.70    0.20
   6   0  -1    0.00    0.20
  -5   0   1    0.20    0.20
   5   0  -1    0.20    0.10
  -5   0   1    0.40    0.20
   5   0  -1   -0.20    0.20
  -5   0   1    0.00    0.10
   5   0  -1   -0.10    0.30
   5   0  -1    0.00    0.20
  -5   0   1   -0.40    0.30
   5   0  -1   -1.70    3.60
   5   0  -1    0.20    0.10
   5   0  -1    0.00    0.20
  -5   0   1    0.10    0.20
  -5   0   1    0.10    0.20
  -5   0   1    0.10    0.30
   5   0  -1    0.00    0.30
  -4   0   1    0.50    0.20
   4   0  -1    0.60    0.30
   4   0  -1    0.20    0.10
  -4   0   1    0.20    0.10
  -4   0   1    0.60    0.20
   4   0  -1    0.10    0.20
   4   0  -1    0.30    0.30
  -4   0   1    0.10    0.30
  -4   0   1    0.00    0.30
   4   0  -1    0.40    0.20
  -4   0   1    0.30    0.20
  -4   0   1    0.30    0.10
   4   0  -1    0.00    0.30
  -4   0   1    0.40    0.20
   4   0  -1    2.90    2.70
   3   0  -1    0.60    0.30
  -3   0   1    0.20    0.30
   3   0  -1   -0.10    0.40
   3   0  -1    0.30    0.40
   3   0  -1    1.20    0.20
  -3   0   1    0.90    0.20
  -3   0   1    1.10    0.30
  -3   0   1    0.10    0.30
   3   0  -1    0.60    0.50
  -3   0   1   -0.10    0.20
  -3   0   1    0.10    0.20
   3   0  -1    0.20    0.10
   3   0  -1    0.50    0.20
  -3   0   1    0.00    0.20
   3   0  -1    0.70    0.20
   3   0  -1    2.60    3.00
  -2   0   1    0.50    0.10
   2   0  -1    0.30    0.20
   2   0  -1    0.60    0.20
   2   0  -1    0.60    1.80
  -2   0   1   -0.70    3.00
  -2   0   1    0.30    0.20
   2   0  -1    0.40    0.10
   2   0  -1    0.50    0.10
   2   0  -1    0.40    0.10
  -2   0   1    0.60    0.10
   2   0  -1    0.30    0.10
  -2   0   1    0.80    0.10
  -2   0   1    0.20    0.10
  -2   0   1    0.20    0.10
  -2   0   1    0.20    0.20
  -2   0   1    0.20    0.10
  -1   0   1    0.50    0.10
   1   0  -1    0.40    1.00
  -1   0   1    1.10    1.60
  -1   0   1    0.50    0.10
   1   0  -1    0.30    0.10
   1   0  -1    0.30    0.10
  -1   0   1    0.30    0.10
   1   0  -1    0.40    0.10
   1   0  -1    0.30    0.10
  -1   0   1    0.40    0.10
  -1   0   1    0.50    0.10
  -1   0   1    0.30    0.10
   0   0   1    0.00    0.10
   0   0   1    0.00    0.10
   0   0  -1    0.00    0.10
   0   0   1   -0.20    0.50
   0   0   1    0.00    0.10
   0   0  -1    0.00    0.10
   0   0  -1    0.00    0.10
   0   0  -1    0.00    0.10
   0   0   1    0.00    0.10
  -1   0  -1    0.40    0.10
  -1   0  -1    0.20    0.10
  -1   0  -1    0.20    0.10
   1   0   1    0.20    0.10
   1   0   1    0.30    0.10
   1   0   1   -0.10    0.70
   1   0   1    0.10    0.10
  -1   0  -1    0.40    0.10
   1   0   1    0.20    0.10
  -1   0  -1    0.30    0.10
  -1   0  -1    0.20    0.10
  -2   0  -1    0.50    0.10
   2   0   1    0.50    0.20
   2   0   1    0.10    0.10
   2   0   1    0.60    0.20
   2   0   1    0.50    1.70
  -2   0  -1    0.50    0.10
   2   0   1    0.80    0.10
   2   0   1    0.40    0.10
  -2   0  -1    0.80    0.10
  -2   0  -1    0.20    0.10
  -2   0  -1    0.20    0.10
  -2   0  -1    0.30    0.10
  -2   0  -1    0.20    3.00
   2   0   1    0.10    0.10
   2   0   1    0.20    0.10
  -2   0  -1    0.20    0.20
   3   0   1    0.80    0.30
  -3   0  -1    1.00    0.20
  -3   0  -1    0.60    0.30
   3   0   1    1.20    0.30
   3   0   1    0.50    0.10
   3   0   1    0.60    0.30
  -3   0  -1    0.90    0.20
   3   0   1    0.40    0.30
   3   0   1    0.70    0.20
  -3   0  -1    1.30    0.20
   3   0   1    0.20    0.20
   3   0   1   -1.40    3.10
   3   0   1    0.90    0.10
  -3   0  -1    0.60    0.20
  -3   0  -1    0.50    0.20
  -3   0  -1    0.20    0.20
   4   0   1   -0.10    0.20
   4   0   1    0.30    0.30
  -4   0  -1    0.10    0.30
   4   0   1    0.20    0.10
  -4   0  -1    0.00    0.20
   4   0   1    0.80    0.10
  -4   0  -1    0.20    0.20
  -4   0  -1    0.80    0.10
   4   0   1    0.50    0.30
  -4   0  -1    0.40    0.20
   4   0   1    0.00    0.20
   4   0   1    3.50    3.10
   4   0   1    0.40    0.10
  -4   0  -1    0.10    0.20
  -4   0  -1    0.20    0.20
  -4   0  -1    0.00    0.10
   5   0   1    0.70    0.30
   5   0   1    2.30    3.20
  -5   0  -1    0.30    0.20
   5   0   1    0.70    0.20
   5   0   1    1.00    0.30
   5   0   1    0.60    0.10
  -5   0  -1    0.40    0.20
   5   0   1    0.80    0.20
   5   0   1    0.50    0.20
  -5   0  -1    0.20    0.30
  -5   0  -1    0.30    0.20
   5   0   1    0.40    0.20
  -5   0  -1    0.10    0.20
  -5   0  -1    0.70    0.30
  -5   0  -1    0.00    0.20
   6   0   1    0.80    0.20
  -6   0  -1    0.50    0.30
   6   0   1    0.00    0.40
  -6   0  -1    0.80    0.20
  -6   0  -1    0.40    0.40
  -6   0  -1    0.20    0.20
   6   0   1    0.40    0.40
   6   0   1    1.10    0.20
   6   0   1    0.20    0.20
   6   0   1    2.80    4.00
  -6   0  -1    0.40    0.30
  -6   0  -1    0.60    0.40
   6   0   1    0.50    0.20
  -6   0  -1    1.10    0.20
   7   0   1    0.20    0.20
   7   0   1    0.00    0.30
  -7   0  -1    0.30    0.40
  -7   0  -1    0.20    0.20
   7   0   1    0.40    0.20
   7   0   1   -0.10    0.20
   7   0   1    0.00    0.20
  -7   0  -1    0.20    0.40
  -7   0  -1    0.10    0.20
   7   0   1   -0.40    3.50
  -7   0  -1    1.20    0.30
  -7   0  -1    0.00    0.20
   7   0   1    0.00    0.20
  -7   0  -1    0.10    0.20
   7   0   1    0.00    0.40
  -8   0  -1    0.00    0.40
  -8   0  -1   -0.10    0.40
  -8   0  -1    0.60    0.30
  -8   0  -1    0.10    0.30
   8   0   1    0.30    0.20
   8   0   1    1.00    0.30
  -8   0  -1   -0.20    0.30
   8   0   1    0.10    0.20
  -8   0  -1    0.10    0.20
   8   0   1    0.00    0.20
   8   0   1   -3.60    4.60
   8   0   1    0.30    0.20
  -8   0  -1    0.00    0.20
  -9   0  -1    0.20    0.30
  -9   0  -1    0.00    0.20
   9   0   1   -3.30    5.10
  -9   0  -1    0.20    0.20
  -9   0  -1   -0.10    0.40
  -9   0  -1    0.50    0.30
   9   0   1    0.20    0.30
  -9   0  -1    0.40    0.30
   9   0   1    0.00    0.20
  -9   0  -1   -0.20    0.40
 -10   0  -1   -0.40    0.50
  10   0   1    0.30    0.40
 -10   0  -1   -0.30    0.30
 -10   0  -1    0.20    0.30
 -10   0  -1    0.10    0.30
  10   0   1    0.10    0.30
 -10   0  -1   -0.60    0.30
  10   0   1    4.00    7.80
 -10   0  -1    0.30    0.50
 -10   0  -1    0.00    0.60
  11   0   1    0.20    0.40
  11   0   1    2.00    8.90
 -11   0  -1    0.30    0.30
 -11   0  -1   -0.60    0.50
 -11   0  -1    0.10    0.40
 -11   0  -1    0.30    0.60
 -11   0  -1   -0.20    0.40
 -11   0  -1   -0.20    0.40
 -11   0  -1    0.10    0.30
  11   0   1   -0.10    0.30
  12   0   1   -5.10   11.40
 -12   0  -1    0.30    0.70
 -12   0  -1    0.30    0.30
 -12   0  -1   -0.20    0.40
 -12   0  -1    0.20    0.30
 -12   0  -1    0.20    0.40
  12   0   1    0.10    0.40
 -12   0  -1    0.40    0.50
 -12   0  -1   -0.20    0.40
  12   0   1    0.50    0.40
 -13   0  -1    0.40    0.30
  13   0   1    0.50    0.40
  13   0   1    0.30    0.20
 -13   0  -1    0.50    0.30
 -13   0  -1    0.50    0.40
 -13   0  -1    0.70    0.60
  13   0   1    9.90   14.50
 -13   0  -1    0.50    0.40
 -13   0  -1    0.90    0.60
 -13   0  -1    0.50    0.40
 -14   0  -1    0.40    0.40
  14   0   1   -7.80   16.90
 -14   0  -1    0.00    0.30
 -14   0  -1   -0.20    0.40
 -14   0  -1    0.10    0.60
 -14   0  -1    0.40    0.40
 -14   0  -1    0.20    0.60
 -14   0  -1    0.00    0.30
  15   0   1    9.20   18.10
 -16   0  -1   -0.50    0.30
 -16   0  -1   -0.20    0.40
  16   0   1  -36.50   24.30
 -17   0  -1    0.20    0.30
 -17   0  -1    0.20    0.30
 -18   0  -1    0.20    0.20
  18   0   1   -0.30    0.50
 -18  -1   1   46.50    2.80
  18  -1  -1   36.90    2.80
 -18   1   1   40.10    2.70
  18   1  -1   40.00    3.00
 -17  -1   1    7.20    0.80
 -17  -1   1    6.50    0.70
 -17   1   1    5.90    0.70
 -17   1   1    6.10    0.70
  17   1  -1    8.10    1.00
 -16  -1   1    9.40    0.90
 -16  -1   1    8.90    0.80
 -16  -1   1    9.70    0.90
  16  -1  -1   55.99   28.80
 -16   1   1    8.00    1.30
  16   1  -1   -1.10   17.90
 -16   1   1   10.30    0.90
 -16   1   1    9.30    1.30
 -16   1   1    8.90    0.90
 -15  -1   1   40.80    2.80
 -15  -1   1   43.20    2.80
 -15  -1   1   40.20    2.80
 -15  -1   1   41.00    2.80
  15  -1  -1   71.19   23.70
  15   1  -1   21.20   13.30
 -15   1   1   43.10    2.80
 -15   1   1   43.00    3.10
 -15   1   1   39.80    3.10
 -15   1   1   43.20    2.80
  15   1  -1   32.80    2.90
  14  -1  -1  -22.30   22.70
 -14  -1   1    2.20    0.50
  14  -1  -1    2.40    0.50
 -14  -1   1    2.90    0.40
 -14  -1   1    2.70    0.50
 -14  -1   1    2.20    0.60
 -14  -1   1    3.40    1.00
 -14  -1   1    2.90    0.80
 -14  -1   1    1.70    0.50
  14  -1  -1    2.20    0.50
  14   1  -1    2.40    0.60
 -14   1   1    2.70    0.60
 -14   1   1    2.50    0.70
 -14   1   1    2.70    0.50
 -14   1   1    1.90    0.70
 -14   1   1    2.30    0.50
  14   1  -1    2.80   11.60
 -14   1   1    2.80    0.40
  13  -1  -1  155.08    9.70
 -13  -1   1  141.19    9.80
 -13  -1   1  137.79    9.80
  13  -1  -1  114.49   21.50
 -13  -1   1  160.38    9.60
 -13  -1   1  147.39    9.70
 -13  -1   1  158.88    9.70
  13  -1  -1  140.59    9.70
  13   1  -1  165.58   23.30
  13   1  -1  136.49    9.70
 -13   1   1  147.29    9.70
 -13   1   1  139.09    9.80
 -13   1   1  162.68    9.90
 -13   1   1  149.49    9.60
 -13   1   1  149.99    9.60
 -12  -1   1   17.40    1.40
  12  -1  -1   16.90    1.30
 -12  -1   1   16.50    1.60
 -12  -1   1   15.90    1.60
 -12  -1   1   13.20    1.30
  12  -1  -1   17.00    1.40
 -12  -1   1   17.40    1.30
 -12  -1   1   19.00    1.40
  12  -1  -1    8.90   10.70
 -12  -1   1   18.60    1.40
 -12   1   1   16.80    1.40
 -12   1   1   19.20    1.40
 -12   1   1   17.70    1.60
 -12   1   1   17.80    1.30
  12   1  -1   26.50   11.50
 -12   1   1   17.60    1.60
  12   1  -1   14.50    1.40
 -12   1   1   17.40    1.40
 -12   1   1   16.90    1.30
 -11  -1   1    0.10    0.30
 -11  -1   1    0.10    0.40
 -11  -1   1    0.10    0.30
 -11  -1   1    0.00    0.30
 -11  -1   1    0.60    0.40
  11  -1  -1    0.40    0.30
  11  -1  -1    2.70    8.60
 -11  -1   1    0.90    0.60
 -11  -1   1    0.30    0.60
 -11   1   1    0.50    1.10
 -11   1   1    0.30    0.40
  11   1  -1    0.50    0.50
  11   1  -1    0.20    0.30
  11   1  -1    0.20    0.30
 -11   1   1    0.60    0.30
 -11   1   1    0.10    0.30
 -11   1   1    0.60    0.60
 -11   1   1    0.40    0.40
 -11   1   1    0.80    0.40
  10  -1  -1   56.39   13.40
 -10  -1   1  102.59    6.10
 -10  -1   1   91.29    6.00
  10  -1  -1   94.09    6.00
 -10  -1   1   99.89    6.10
 -10   1   1   88.19    6.10
 -10   1   1   88.59    6.00
 -10   1   1   93.59    6.00
  10   1  -1   88.49    6.00
 -10   1   1   88.29    6.10
  10   1  -1   67.09   16.10
  10   1  -1   88.19    6.00
  10   1  -1   85.39    5.90
   9  -1  -1   85.69    5.00
  -9  -1   1   75.19    5.00
  -9  -1   1   79.29    5.00
   9  -1  -1   75.69    5.00
   9  -1  -1   66.09    4.80
   9  -1  -1   70.19    4.80
   9  -1  -1   92.99   16.10
  -9  -1   1   72.79    4.90
  -9  -1   1   78.29    4.90
   9  -1  -1   75.59    4.80
  -9   1   1   64.09    5.00
  -9   1   1   76.49    4.80
   9   1  -1   91.79   12.90
   9   1  -1   75.79    4.90
  -9   1   1   73.69    4.90
  -9   1   1   70.29    4.90
   9   1  -1   70.19    4.80
  -9   1   1   74.39    4.90
  -9   1   1   66.99    5.00
   8  -1  -1   32.40    2.10
  -8  -1   1   26.30    2.20
   8  -1  -1   30.70    2.30
  -8  -1   1   33.40    2.20
  -8  -1   1   26.90    2.20
   8  -1  -1   29.60    2.10
  -8  -1   1   32.90    2.10
   8  -1  -1   42.70   10.10
   8  -1  -1   29.80    2.10
  -8  -1   1   35.00    2.10
   8  -1  -1   33.40    2.10
  -8  -1   1   34.40    2.20
  -8  -1   1   30.00    2.10
   8   1  -1   29.70    2.20
  -8   1   1   31.50    2.20
  -8   1   1   35.00    2.30
   8   1  -1   32.80    2.10
   8   1  -1   28.50    2.10
   8   1  -1   34.60    2.30
   8   1  -1   32.30    2.30
   8   1  -1   24.30    8.40
  -8   1   1   34.50    2.10
  -8   1   1   31.20    2.20
  -8   1   1   31.70    2.10
  -8   1   1   27.30    2.30
  -8   1   1   29.30    2.10
   7  -1  -1   83.19   12.90
   7  -1  -1  100.39    6.20
  -7  -1   1   93.59    6.30
   7  -1  -1   99.79    6.30
   7   1  -1   96.39    6.30
   7   1  -1  111.29   12.20
  -7   1   1   88.09    6.30
  -7   1   1   93.99    6.30
   7   1  -1   95.79    6.20
   6   1  -1  326.67   25.70
   5  -1  -1  826.82   57.59
   4  -1  -1  719.13   51.29
   4   1  -1  764.02   50.69
   3  -1  -1 3318.37  217.58
   3   1  -1 3372.36  216.98
   2  -1  -1  721.53   50.59
   2   1  -1  792.42   50.09
   1  -1  -1  157.38   10.30
   1   1  -1  120.69    9.40
   0  -1  -1   11.00    1.70
   0  -1   1    6.20    1.00
   0  -1   1    7.40    0.50
   0  -1  -1    7.60    0.50
   0  -1  -1    7.00    0.50
   0   1  -1    8.60    1.10
   0   1   1    6.70    1.40
   0   1   1    7.90    0.50
   0   1   1    6.40    0.60
   0   1   1    8.00    0.50
   1  -1   1  122.89   10.00
  -1  -1  -1  139.39    9.90
   1   1   1  151.08    9.60
   2  -1   1  170.58   11.90
   2   1   1  139.69   10.90
  -2   1  -1  131.89   13.10
   3   1   1  797.72   46.90
  -3   1  -1  570.14   49.00
   4  -1   1  784.02   50.79
   4   1   1  684.83   49.80
   5  -1   1  500.65   38.40
   5   1   1  562.64   38.10
   6   1   1  172.08   15.80
  -7  -1  -1   25.90    1.90
  -7  -1  -1   22.90    2.00
  -7  -1  -1   25.10    1.90
  -7  -1  -1   28.10    1.90
   7  -1   1   25.70    2.00
   7  -1   1   27.10    1.80
  -7  -1  -1   28.60    1.90
   7  -1   1   39.00    9.10
  -7  -1  -1   29.00    1.90
   7  -1   1   30.10    1.90
   7  -1   1   31.80    1.90
   7  -1   1   28.80    2.00
   7  -1   1   25.20    1.80
   7  -1   1   27.10    1.80
  -7  -1  -1   23.80    2.00
   7   1   1   38.70    8.80
  -7   1  -1   23.50    2.00
  -7   1  -1   27.00    1.90
  -7   1  -1   32.60    1.90
  -7   1  -1   32.20    2.00
   7   1   1   26.60    1.90
   7   1   1   26.00    1.80
  -7   1  -1   29.00    1.90
  -7   1  -1   31.00    1.90
   7   1   1   25.00    1.90
  -7   1  -1   30.90    1.90
   8  -1   1    7.30    0.70
  -8  -1  -1    6.50    0.70
  -8  -1  -1    6.60    0.80
   8  -1   1   10.80    8.30
  -8  -1  -1    6.20    0.70
   8  -1   1    8.70    0.90
  -8  -1  -1    7.60    0.90
   8  -1   1    7.30    0.60
  -8  -1  -1    8.30    0.60
  -8  -1  -1    8.20    0.70
   8  -1   1    6.90    0.60
  -8  -1  -1    8.10    0.60
   8  -1   1    7.60    0.60
  -8   1  -1    7.40    0.60
   8   1   1    7.10    0.70
  -8   1  -1    7.20    0.70
  -8   1  -1    6.70    0.70
   8   1   1    6.60    0.60
  -8   1  -1    7.20    0.90
  -8   1  -1    6.30    0.70
  -8   1  -1    7.40    0.60
   8   1   1    6.80    5.80
  -8   1  -1    7.20    0.90
  -9  -1  -1   41.60    2.60
   9  -1   1   38.90    2.60
   9  -1   1   68.69   14.00
   9  -1   1   39.50    2.60
  -9  -1  -1   40.70    2.80
   9  -1   1   34.60    2.60
  -9  -1  -1   38.90    2.60
   9  -1   1   37.80    2.60
  -9  -1  -1   38.80    2.80
  -9  -1  -1   38.90    2.70
  -9  -1  -1   41.50    2.60
  -9  -1  -1   39.80    2.70
  -9   1  -1   35.90    2.80
   9   1   1   36.30    2.60
  -9   1  -1   37.50    2.80
  -9   1  -1   40.50    2.70
  -9   1  -1   37.20    2.70
   9   1   1   38.90    2.60
   9   1   1   53.89   11.10
  -9   1  -1   39.80    2.60
  -9   1  -1   40.30    2.70
   9   1   1   39.70    2.60
  -9   1  -1   39.60    2.60
 -10  -1  -1    1.50    0.30
 -10  -1  -1    1.80    0.40
 -10  -1  -1    2.20    0.60
 -10  -1  -1    2.60    0.50
 -10  -1  -1    2.30    0.40
  10  -1   1    4.30    7.30
 -10  -1  -1    1.50    0.50
  10  -1   1    1.20    0.40
 -10  -1  -1    1.90    0.40
 -10   1  -1    2.10    0.40
  10   1   1    1.70    0.40
 -10   1  -1    1.50    0.60
 -10   1  -1    1.80    0.30
  10   1   1    3.00    8.10
 -10   1  -1    2.60    0.50
 -10   1  -1    1.10    0.60
  10   1   1    2.30    0.50
 -10   1  -1    2.00    0.40
  10   1   1    1.60    0.40
 -10   1  -1    2.00    0.40
  11  -1   1  472.25   40.60
  11   1   1  436.46   40.90
 -12  -1  -1   80.89    4.90
 -12  -1  -1   74.79    5.00
  12  -1   1   72.09    4.90
 -12  -1  -1   76.19    5.00
 -12  -1  -1   70.79    5.10
 -12  -1  -1   79.89    4.90
 -12  -1  -1   68.29    5.10
 -12  -1  -1   75.29    5.00
  12  -1   1   54.69   14.60
  12  -1   1   69.09    5.00
 -12   1  -1   71.49    5.00
 -12   1  -1   76.59    5.00
  12   1   1  105.59   20.00
 -12   1  -1   79.59    5.00
 -12   1  -1   78.99    5.10
 -12   1  -1   76.09    5.10
 -12   1  -1   69.09    5.00
  12   1   1   70.29    5.00
 -12   1  -1   75.39    4.90
 -13  -1  -1  121.69    8.70
 -13  -1  -1  135.99    8.60
 -13  -1  -1  132.29    8.70
  13  -1   1  135.59    8.60
 -13  -1  -1  146.79    8.80
  13  -1   1  122.79    8.60
  13  -1   1  146.29   23.00
 -13  -1  -1  133.49    8.60
 -13   1  -1  129.59    8.70
 -13   1  -1  131.29    8.80
 -13   1  -1  131.89    8.50
  13   1   1  178.98   22.90
 -13   1  -1  123.29    8.60
 -13   1  -1  137.19    8.60
 -13   1  -1  130.39    8.60
  13   1   1  121.49    8.60
 -14  -1  -1   16.50    1.40
  14  -1   1   16.10    1.40
 -14  -1  -1   19.00    1.40
  14  -1   1   32.80   19.80
 -14  -1  -1   15.10    1.60
 -14  -1  -1   19.90    1.40
 -14  -1  -1   18.90    1.30
 -14  -1  -1   17.20    1.30
  14   1   1   20.80   12.00
 -14   1  -1   16.40    1.60
  14   1   1   15.60    1.40
 -14   1  -1   18.00    1.40
 -14   1  -1   18.20    1.40
 -14   1  -1   16.90    1.30
 -14   1  -1   16.70    1.60
 -15  -1  -1   43.50    3.00
  15  -1   1   -4.00   18.70
 -15  -1  -1   42.30    3.00
 -15  -1  -1   49.20    3.00
 -15  -1  -1   43.00    2.90
 -15   1  -1   43.20    3.00
 -15   1  -1   44.10    3.00
  15   1   1   53.69   17.10
 -15   1  -1   45.20    3.30
 -15   1  -1   36.80    3.20
 -16  -1  -1   -0.30    0.20
 -16  -1  -1    0.10    0.40
 -16  -1  -1   -0.20    0.30
  16  -1   1  -12.50   25.20
  16   1   1   -4.00   17.90
 -16   1  -1    0.30    0.50
 -16   1  -1    0.00    0.30
 -16   1  -1    0.20    0.40
 -16   1  -1    0.00    0.50
 -17  -1  -1    4.00    0.50
 -17  -1  -1    3.90    0.50
  17   1   1    4.90    0.70
 -17   1  -1    2.80    0.40
 -17   1  -1    2.80    0.50
 -18  -1  -1   -0.50    0.20
  18  -1   1   -0.60    0.50
 -18   1  -1    0.20    0.30
 -18  -2   1    4.50    0.50
 -17  -2   1    9.00    0.80
 -17  -2   1    9.30    0.80
 -17   2   1    8.60    0.80
 -17   2   1    7.30    1.00
 -17   2   1    8.50    1.00
  17   2  -1    7.90    1.10
 -16  -2   1    9.90    0.80
 -16  -2   1    8.80    0.80
 -16  -2   1   10.70    0.90
 -16  -2   1    9.20    0.90
 -16   2   1    9.00    0.90
 -16   2   1    9.70    0.90
 -16   2   1    8.70    1.10
 -15  -2   1   11.00    1.00
 -15  -2   1    9.60    0.90
 -15  -2   1   10.80    1.00
  15  -2  -1    5.00   32.10
 -15  -2   1   10.40    1.00
 -15  -2   1   10.30    0.90
 -15   2   1   10.50    0.90
 -15   2   1    7.90    1.20
  15   2  -1    8.30   14.30
  15   2  -1    8.10    1.00
 -15   2   1   11.30    1.00
 -15   2   1   10.80    1.30
 -14  -2   1   23.60    1.70
  14  -2  -1   41.50   25.10
 -14  -2   1   23.60    1.70
 -14  -2   1   22.20    1.70
 -14  -2   1   23.60    1.70
  14  -2  -1   23.00    1.70
 -14  -2   1   21.10    1.80
  14   2  -1   35.00   13.50
 -14   2   1   20.90    1.90
 -14   2   1   22.70    1.90
 -14   2   1   23.30    1.70
 -14   2   1   23.30    1.70
  14   2  -1   22.70    1.80
  13  -2  -1   61.49    4.50
 -13  -2   1   72.09    4.50
 -13  -2   1   70.79    4.50
 -13  -2   1   70.89    4.50
 -13  -2   1   70.89    4.50
 -13  -2   1   64.29    4.60
  13  -2  -1   50.19   25.70
 -13  -2   1   70.39    4.70
  13  -2  -1   68.29    4.50
 -13   2   1   67.89    4.50
  13   2  -1   32.80   13.30
 -13   2   1   67.89    4.50
 -13   2   1   63.49    4.70
 -13   2   1   64.39    4.70
  12  -2  -1   50.99   21.10
 -12  -2   1   45.20    3.10
  12  -2  -1   47.10    3.10
 -12  -2   1   49.99    3.10
 -12  -2   1   47.00    3.10
 -12  -2   1   44.00    3.20
 -12  -2   1   46.20    3.10
 -12  -2   1   44.90    3.00
  12  -2  -1   46.00    3.10
 -12   2   1   49.60    3.30
 -12   2   1   44.50    3.00
 -12   2   1   49.10    3.10
 -12   2   1   44.90    3.10
 -12   2   1   36.40    3.30
  12   2  -1   43.10    3.10
 -12   2   1   42.70    3.00
  12   2  -1   43.30    3.10
  12   2  -1   37.50   13.20
 -12   2   1   41.50    3.10
 -11  -2   1   40.50    2.80
  11  -2  -1   34.90   18.10
 -11  -2   1   38.60    2.70
 -11  -2   1   37.00    2.60
 -11  -2   1   37.80    2.60
 -11  -2   1   35.40    2.80
 -11  -2   1   39.00    2.60
  11  -2  -1   37.80    2.60
 -11  -2   1   37.00    2.70
 -11   2   1   37.30    2.60
  11   2  -1   55.89   13.50
  11   2  -1   36.20    2.60
 -11   2   1   37.10    2.70
 -11   2   1   37.90    2.60
 -11   2   1   36.90    2.70
 -11   2   1   38.80    2.90
 -11   2   1   43.10    2.90
 -11   2   1   38.70    2.60
  11   2  -1   40.60    2.70
  10  -2  -1   33.50   12.00
  10  -2  -1   36.40    2.40
  10  -2  -1   37.90    2.40
 -10  -2   1   34.70    2.60
 -10  -2   1   34.10    2.60
 -10  -2   1   35.60    2.40
  10  -2  -1   34.30    2.40
 -10  -2   1   37.00    2.40
 -10  -2   1   35.50    2.50
 -10  -2   1   37.10    2.40
  10  -2  -1   37.10    2.40
 -10  -2   1   36.30    2.50
  10   2  -1   35.30    2.50
 -10   2   1   34.20    2.50
 -10   2   1   35.40    2.40
 -10   2   1   30.80    2.60
 -10   2   1   35.40    2.40
  10   2  -1   37.10    2.50
 -10   2   1   28.80    2.40
 -10   2   1   37.10    2.40
  10   2  -1   22.50    8.80
 -10   2   1   35.30    2.70
   9  -2  -1   89.59    5.70
   9  -2  -1   86.99    5.70
  -9  -2   1   84.59    5.80
   9  -2  -1   82.79    5.90
   9  -2  -1   88.09    5.70
   9   2  -1   91.19    5.80
   9   2  -1   87.89    5.70
   9   2  -1   69.29   12.10
  -9   2   1   90.79    5.90
   9   2  -1   84.69    5.70
  -9   2   1   89.69    5.70
  -9   2   1   86.59    5.80
  -9   2   1   91.49    5.70
  -9   2   1   82.29    5.90
   8  -2  -1   36.60    2.40
   8  -2  -1   37.10    2.40
  -8  -2   1   36.30    2.50
  -8  -2   1   32.50    2.50
  -8  -2   1   37.00    2.50
   8  -2  -1   36.40    2.60
   8  -2  -1   54.39   12.90
   8  -2  -1   34.70    2.40
   8  -2  -1   35.60    2.50
  -8  -2   1   37.90    2.50
  -8  -2   1   35.00    2.40
  -8  -2   1   38.00    2.40
  -8  -2   1   34.60    2.40
  -8   2   1   32.50    2.40
  -8   2   1   37.60    2.40
   8   2  -1   36.00    2.50
  -8   2   1   38.90    2.60
  -8   2   1   35.30    2.40
  -8   2   1   36.60    2.50
  -8   2   1   38.20    2.50
   8   2  -1   45.60    9.20
   7  -2  -1  566.44   47.20
   7   2  -1  699.43   46.50
   6  -2  -1 2518.55  161.68
   6   2  -1 2328.97  159.68
   5  -2  -1   85.29   10.90
   5  -2  -1   88.19    5.20
  -5  -2   1   72.59    5.20
  -5  -2   1   68.19    5.20
  -5  -2   1   86.19    5.20
   5   2  -1   79.69    5.20
   5   2  -1   83.19    8.80
   4  -2  -1  625.24   43.30
   4   2  -1  581.14   41.20
   3  -2  -1 1813.82  121.29
  -3   2   1 1865.41  121.99
   2  -2  -1  787.12   47.50
   2   2  -1  613.54   45.50
   1  -2  -1  382.46   27.10
  -1   2   1  408.66   27.10
   0  -2  -1   51.99    5.90
   0   2  -1   53.29    4.70
   0   2  -1   58.69    4.10
   0   2   1   68.79    5.40
   0   2   1   68.49    4.10
   0   2  -1   66.79    4.10
   1  -2   1    9.60    0.70
   1  -2   1    8.90    0.70
  -1  -2  -1    8.20    0.70
   1  -2   1   11.20    0.70
   1  -2   1    4.80    2.50
  -1  -2  -1   11.10    0.70
   1  -2   1    9.80    0.70
   1   2   1    8.40    0.90
   1   2   1    9.80    0.80
  -1   2  -1    9.70    0.70
   1   2   1   10.60    0.70
  -1   2  -1    9.90    0.70
  -1   2  -1   10.10    0.80
  -1   2  -1    9.10    0.80
  -1   2  -1   11.70    0.70
  -1   2  -1   11.40    0.60
  -1   2  -1    8.90    0.70
  -1   2  -1   11.80    3.20
   1   2   1    8.90    0.70
   1   2   1    8.40    0.80
  -1   2  -1   10.20    0.70
   2  -2   1  548.95   34.00
   2   2   1  432.26   32.10
   3  -2   1  191.38   16.30
  -3   2  -1  212.68   18.40
   3   2   1  207.38   15.00
   4   2   1  254.27   20.20
  -4   2  -1  322.27   27.00
  -5  -2  -1  166.18   10.60
  -5  -2  -1  156.88   10.60
   5  -2   1  172.28   15.90
   6  -2   1  108.79    7.20
   6  -2   1  128.09   13.60
   6   2   1  108.49    7.10
   6   2   1  102.29    7.10
   6   2   1  133.59   12.00
  -7  -2  -1   18.40    1.20
   7  -2   1   18.50    1.30
  -7  -2  -1   16.40    1.40
   7  -2   1   18.70    1.20
   7  -2   1   19.50    7.10
  -7  -2  -1   19.40    1.30
   7  -2   1   19.50    1.30
  -7  -2  -1   17.10    1.30
  -7  -2  -1   15.20    1.40
   7  -2   1   19.30    1.20
  -7  -2  -1   17.10    1.30
   7  -2   1   15.00    1.40
  -7  -2  -1   16.40    1.30
   7  -2   1   15.50    1.40
   7   2   1   16.00    1.30
   7   2   1    9.20    5.50
   7   2   1   17.40    1.20
  -7   2  -1   19.10    1.20
  -7   2  -1   18.20    1.30
   7   2   1   18.10    1.30
  -7   2  -1   20.10    1.20
  -7   2  -1   15.40    1.40
  -7   2  -1   19.00    1.30
  -7   2  -1   19.80    1.30
   8  -2   1   22.30    1.40
  -8  -2  -1   25.40    1.50
   8  -2   1   21.10    1.40
   8  -2   1   22.10    1.50
   8  -2   1   19.80    1.50
  -8  -2  -1   16.90    1.50
  -8  -2  -1   22.10    1.50
  -8  -2  -1   19.20    1.50
   8  -2   1   14.20    7.40
  -8  -2  -1   19.90    1.60
   8  -2   1   21.20    1.60
  -8  -2  -1   19.40    1.60
  -8  -2  -1   20.80    1.40
  -8   2  -1   19.60    1.50
   8   2   1   20.50    1.50
  -8   2  -1   21.20    1.40
   8   2   1   19.60    1.40
  -8   2  -1   21.10    1.40
  -8   2  -1   21.50    1.50
  -8   2  -1   19.50    1.60
   8   2   1    6.70    4.70
  -8   2  -1   21.80    1.50
  -9  -2  -1   16.20    1.40
  -9  -2  -1   18.40    1.30
  -9  -2  -1   16.80    1.20
  -9  -2  -1   16.00    1.40
  -9  -2  -1   16.80    1.20
   9  -2   1   15.00    1.10
  -9  -2  -1   18.80    1.30
   9  -2   1   15.60    1.20
  -9  -2  -1   17.20    1.20
   9  -2   1   11.60    9.50
   9  -2   1   16.30    1.20
   9  -2   1   15.40    1.20
  -9   2  -1   14.90    1.10
   9   2   1   15.10    1.20
  -9   2  -1   16.10    1.20
  -9   2  -1   15.40    1.20
   9   2   1   15.00    1.20
   9   2   1   17.00    7.20
  -9   2  -1   16.40    1.30
  -9   2  -1   16.50    1.40
  -9   2  -1   15.00    1.40
  -9   2  -1   14.90    1.20
   9   2   1   17.20    1.30
 -10  -2  -1   74.19    5.00
 -10  -2  -1   76.59    5.00
  10  -2   1   75.59    5.00
 -10  -2  -1   72.29    5.50
 -10  -2  -1   77.79    5.00
 -10  -2  -1   72.99    5.10
  10  -2   1   70.99    5.00
  10  -2   1   43.90   16.90
 -10  -2  -1   74.99    5.00
 -10  -2  -1   72.99    5.00
  10  -2   1   77.19    5.00
 -10   2  -1   78.09    5.00
  10   2   1   70.99   13.60
 -10   2  -1   77.99    5.20
 -10   2  -1   80.49    5.00
 -10   2  -1   78.69    5.00
 -10   2  -1   78.79    5.00
 -10   2  -1   72.19    5.20
 -10   2  -1   72.29    5.00
  10   2   1   78.29    5.00
  10   2   1   76.99    5.00
 -11  -2  -1   50.69    3.30
  11  -2   1   43.30    3.10
 -11  -2  -1   48.90    3.10
 -11  -2  -1   48.50    3.20
  11  -2   1   19.80   12.20
 -11  -2  -1   50.99    3.20
 -11  -2  -1   49.90    3.10
  11  -2   1   45.50    3.10
 -11  -2  -1   43.10    3.30
 -11  -2  -1   46.10    3.20
 -11   2  -1   49.00    3.40
  11   2   1   44.70    3.20
 -11   2  -1   42.80    3.10
 -11   2  -1   43.20    3.30
 -11   2  -1   41.90    3.10
  11   2   1   49.70    3.10
 -11   2  -1   42.90    3.20
  11   2   1   34.90    9.60
 -11   2  -1   45.80    3.10
 -11   2  -1   45.30    3.20
 -12  -2  -1    1.30    0.40
  12  -2   1    1.80    0.40
 -12  -2  -1    1.70    0.40
 -12  -2  -1    2.70    0.90
 -12  -2  -1    2.40    0.50
  12  -2   1    1.90    0.50
 -12  -2  -1    2.90    0.70
 -12  -2  -1    1.70    0.40
  12  -2   1   34.80   20.30
 -12   2  -1    1.90    0.70
 -12   2  -1    2.00    0.70
 -12   2  -1    0.90    0.30
 -12   2  -1    2.50    0.50
  12   2   1    1.60    0.50
 -12   2  -1    1.80    0.30
  12   2   1   -5.20    8.50
 -12   2  -1    2.00    0.50
 -13  -2  -1   11.90    0.90
 -13  -2  -1    9.80    1.00
 -13  -2  -1    9.90    1.20
  13  -2   1   11.00    1.00
 -13  -2  -1   11.90    1.00
  13  -2   1   39.00   25.40
 -13  -2  -1   10.70    1.00
 -13   2  -1   12.30    1.00
 -13   2  -1    8.60    1.00
  13   2   1    9.10    1.00
 -13   2  -1   10.90    1.30
 -13   2  -1    8.20    1.20
 -14  -2  -1    4.80    0.60
  14  -2   1    4.20    0.60
 -14  -2  -1    4.40    0.50
 -14  -2  -1    4.50    0.60
 -14  -2  -1    4.80    0.70
 -14  -2  -1    5.20    0.60
  14  -2   1    8.80   28.60
 -14   2  -1    5.60    0.90
  14   2   1    9.40   10.30
 -14   2  -1    5.20    0.60
 -14   2  -1    4.30    0.80
 -14   2  -1    4.30    0.60
  14   2   1    4.60    0.60
 -15  -2  -1   11.90    1.00
 -15  -2  -1   10.90    0.90
 -15  -2  -1   10.10    1.00
 -15  -2  -1   11.90    1.00
  15  -2   1   -5.40   26.00
 -15   2  -1   11.10    1.00
 -15   2  -1   12.10    1.00
  15   2   1    6.10   11.90
 -15   2  -1   13.10    1.40
  15   2   1    8.40    1.00
 -15   2  -1   11.60    1.30
 -16  -2  -1   22.90    1.60
 -16  -2  -1   20.40    1.70
 -16  -2  -1   26.90    1.70
 -16  -2  -1   25.90    1.70
 -16   2  -1   23.40    1.70
 -16   2  -1   19.10    1.80
  16   2   1   23.70    1.90
 -16   2  -1   23.40    1.90
 -17  -2  -1   20.20    1.50
 -17  -2  -1   21.10    1.50
  17   2   1   23.50    1.70
 -17   2  -1   18.30    1.70
 -17   2  -1   20.20    1.50
 -18  -2  -1    0.30    0.30
 -18  -3   1   96.99    6.40
 -17  -3   1   23.90    1.70
 -17  -3   1   28.00    1.80
 -17  -3   1   21.10    1.60
 -17   3   1   24.50    1.80
  17   3  -1   25.90    2.00
 -17   3   1   22.30    1.70
 -16  -3   1   -0.40    0.30
 -16  -3   1    0.10    0.30
 -16  -3   1   -0.10    0.30
 -16  -3   1    0.00    0.30
  16   3  -1   -0.10    0.50
 -16   3   1    0.30    0.30
 -16   3   1    0.60    0.60
 -16   3   1    0.90    0.60
 -16   3   1    0.00    0.30
  16   3  -1   -0.20    0.40
 -15  -3   1   46.40    3.00
 -15  -3   1   48.40    3.10
  15  -3  -1   45.80    3.10
 -15  -3   1   43.10    3.10
 -15  -3   1   47.80    3.10
 -15  -3   1   47.50    3.10
  15   3  -1   43.80   13.40
 -15   3   1   36.80    3.60
 -15   3   1   46.30    3.30
  15   3  -1   41.00    3.20
 -15   3   1   51.09    3.30
  15   3  -1   43.30    3.10
 -15   3   1   42.90    3.30
 -14  -3   1    0.20    0.40
 -14  -3   1    0.00    0.40
 -14  -3   1    0.20    0.30
  14  -3  -1    0.30    0.40
 -14  -3   1    0.40    0.40
 -14  -3   1    0.30    0.30
  14   3  -1    6.20    9.40
 -14   3   1    0.30    0.60
 -14   3   1    0.40    0.40
 -14   3   1    0.80    0.40
 -14   3   1    0.20    0.60
  14   3  -1    0.80    0.50
 -13  -3   1   91.59    6.30
  13  -3  -1   -1.50   31.90
  13  -3  -1   93.59    6.30
 -13  -3   1   96.39    6.30
 -13  -3   1   94.89    6.30
 -13   3   1   90.89    6.40
  13   3  -1  154.38   18.60
 -13   3   1   97.89    6.30
 -13   3   1   98.49    6.50
 -12  -3   1   29.60    1.90
  12  -3  -1   36.50   21.50
 -12  -3   1   29.50    2.00
 -12  -3   1   25.10    1.90
 -12  -3   1   27.90    2.00
  12  -3  -1   28.00    2.00
 -12  -3   1   28.40    1.90
  12   3  -1   27.60    2.00
 -12   3   1   24.50    2.00
  12   3  -1   18.80    9.90
  12   3  -1   27.70    2.00
 -12   3   1   24.10    2.20
 -12   3   1   25.50    2.20
 -12   3   1   25.00    1.90
 -11  -3   1   86.39    5.90
  11  -3  -1   60.69   18.90
 -11  -3   1   87.29    6.10
 -11  -3   1   93.69    5.80
 -11  -3   1   90.89    5.80
 -11  -3   1   90.29    5.80
  11  -3  -1   89.89    5.80
  11  -3  -1   89.39    5.80
 -11   3   1   93.69    6.00
  11   3  -1   92.39    5.90
 -11   3   1   86.19    5.80
 -11   3   1   91.99    5.80
  11   3  -1   96.49   14.40
  11   3  -1   82.29    5.90
 -11   3   1   73.29    6.00
  10  -3  -1   92.29    6.00
 -10  -3   1   94.99    6.10
  10  -3  -1   88.89    6.10
 -10  -3   1   92.99    6.10
 -10  -3   1   87.29    6.20
  10  -3  -1   51.79   15.80
  10  -3  -1   90.99    6.00
 -10  -3   1   92.19    6.00
 -10   3   1   91.59    6.20
 -10   3   1  101.19    6.30
  10   3  -1   98.59    6.10
 -10   3   1   91.59    6.10
 -10   3   1   89.29    6.00
  10   3  -1   97.29    6.10
  10   3  -1  111.89   14.00
 -10   3   1   87.89    6.00
 -10   3   1   90.09    6.10
  -9  -3   1    1.20    0.50
  -9  -3   1    0.80    0.30
   9  -3  -1    0.60    0.50
  -9  -3   1    1.20    0.30
   9  -3  -1    1.30    0.30
   9  -3  -1    0.10    0.30
  -9  -3   1    1.30    0.40
   9  -3  -1    6.60   11.90
   9  -3  -1    1.10    0.30
   9  -3  -1    0.50    0.30
   9  -3  -1    0.90    0.50
  -9  -3   1    1.10    0.40
  -9  -3   1    1.00    0.30
   9   3  -1    2.30    5.00
   9   3  -1    0.70    0.40
  -9   3   1    0.80    0.30
  -9   3   1    0.60    0.50
  -9   3   1    0.70    0.30
   9   3  -1    0.60    0.40
  -9   3   1    0.60    0.40
  -9   3   1    0.80    0.30
  -9   3   1    0.90    0.60
   8  -3  -1   83.69    5.40
  -8  -3   1   78.49    5.20
   8  -3  -1   83.49    5.30
   8  -3  -1   87.89    5.40
  -8  -3   1   68.79    5.30
  -8   3   1   81.59    5.20
  -8   3   1   83.49    5.40
  -8   3   1   80.99    5.20
   8   3  -1   62.29   10.10
  -8   3   1   81.59    5.30
  -8   3   1   83.09    5.30
  -8   3   1   90.39    5.40
   8   3  -1   68.69    5.20
   8   3  -1   78.39    5.30
   8   3  -1   75.59    5.30
   7  -3  -1  519.65   42.60
   7   3  -1  569.34   40.00
   6  -3  -1  198.88   21.30
   6   3  -1  264.77   19.10
   6   3  -1  219.78   14.70
  -5  -3   1   10.10    0.90
  -5  -3   1    9.70    0.70
   5  -3  -1   10.70    1.00
   5  -3  -1   12.00    0.80
  -5  -3   1   10.10    0.70
   5  -3  -1    8.20    1.00
   5  -3  -1    9.90    0.80
  -5  -3   1   10.00    0.70
  -5  -3   1    8.50    0.80
   5  -3  -1   12.40    0.70
   5  -3  -1   11.40    0.80
  -5  -3   1    9.00    0.80
   5  -3  -1   18.10    7.10
  -5   3   1   11.10    0.80
   5   3  -1   10.40    0.90
   5   3  -1   11.60    3.80
   5   3  -1   10.30    0.70
   5   3  -1   10.30    1.00
   5   3  -1    8.40    1.30
   5   3  -1    8.20    0.80
  -5   3   1   11.00    0.80
  -5   3   1    9.60    1.00
   5   3  -1   11.10    0.90
  -5   3   1   10.10    0.70
  -5   3   1   10.40    0.80
   4  -3  -1    2.60    0.40
   4  -3  -1    1.90    0.30
   4  -3  -1    2.50    0.30
  -4  -3   1    2.40    0.30
  -4  -3   1    2.20    0.20
  -4  -3   1    3.00    0.40
   4  -3  -1    9.70    6.90
  -4  -3   1    3.00    0.30
   4  -3  -1    3.40    0.30
   4  -3  -1    2.00    0.20
   4  -3  -1    2.30    0.30
   4  -3  -1    3.60    0.40
  -4  -3   1    2.70    0.20
  -4  -3   1    2.40    0.30
   4  -3  -1    2.20    0.30
  -4  -3   1    3.10    0.30
   4   3  -1    2.30    0.50
  -4   3   1    1.90    0.20
  -4   3   1    2.80    0.30
   4   3  -1    2.60    0.40
   4   3  -1    2.90    0.40
  -4   3   1    2.30    0.40
   4   3  -1    3.60    0.50
   4   3  -1    3.50    0.40
   4   3  -1    6.00    2.60
  -4   3   1    2.60    0.30
  -4   3   1    2.00    0.30
   4   3  -1    3.40    0.40
  -4   3   1    2.10    0.30
  -4   3   1   -9.70   12.30
  -4   3   1    2.70    0.30
   2  -3  -1 7590.04  484.25
  -2   3   1 7409.46  484.25
   1  -3  -1 4601.84  346.67
  -1   3   1 6152.08  347.17
   0   3  -1  258.37   17.30
   0   3   1  251.77   17.80
   1  -3   1 2587.24  187.18
  -1   3  -1 3200.18  187.68
   2  -3   1  336.27   24.20
  -2   3  -1  321.37   24.20
   3   3   1  122.89    7.90
   4  -3   1  407.16   29.70
  -4   3  -1  356.26   32.20
   5  -3   1  333.87   27.30
   6  -3   1  584.04   43.90
   7  -3   1  242.28   26.10
   7   3   1  344.17   24.40
   8  -3   1   81.49   16.20
  -8  -3  -1   82.39    5.20
   8  -3   1   80.99    5.10
   8  -3   1   76.99    5.20
  -8  -3  -1   73.79    5.00
   8   3   1   76.09    5.10
   8   3   1   73.09   10.50
  -8   3  -1   78.99    5.10
  -8   3  -1   72.09    5.20
   8   3   1   66.39    5.00
  -8   3  -1   80.99    5.00
  -8   3  -1   77.19    5.00
  -8   3  -1   80.29    5.10
  -8   3  -1   78.49    5.20
   8   3   1   78.39    5.10
  -9  -3  -1    0.30    0.30
  -9  -3  -1    0.70    0.30
   9  -3   1    0.90    0.30
   9  -3   1    0.50    0.30
  -9  -3  -1    0.50    0.30
  -9  -3  -1    0.20    0.30
  -9  -3  -1    0.70    0.30
   9  -3   1   -7.60   12.10
  -9  -3  -1    1.00    0.40
   9  -3   1    0.90    0.30
  -9   3  -1    0.20    0.30
  -9   3  -1    0.70    0.20
  -9   3  -1    0.80    0.40
  -9   3  -1    1.10    0.60
  -9   3  -1    0.60    0.30
  -9   3  -1    0.70    0.30
   9   3   1    1.10    0.40
   9   3   1   -1.60    5.80
  -9   3  -1    0.60    0.50
   9   3   1    0.80    0.40
 -10  -3  -1   61.89    4.00
 -10  -3  -1   52.69    4.00
 -10  -3  -1   59.09    3.90
 -10  -3  -1   58.29    3.90
  10  -3   1   58.49    4.00
  10  -3   1   60.99    3.90
 -10  -3  -1   59.69    4.00
  10  -3   1   61.09    4.00
 -10  -3  -1   61.09    4.00
  10  -3   1   24.40   15.00
  10  -3   1   60.39    3.90
 -10   3  -1   56.99    3.90
  10   3   1   59.69    4.00
 -10   3  -1   56.99    4.00
 -10   3  -1   60.59    4.00
  10   3   1   79.79   12.10
  10   3   1   61.99    4.00
 -10   3  -1   59.69    4.20
  11  -3   1  214.98   14.40
  11  -3   1  244.88   31.70
 -11  -3  -1  221.28   14.50
  11   3   1  240.98   23.10
  12  -3   1   10.10    0.90
  12  -3   1   27.50   21.50
 -12  -3  -1    8.70    0.80
 -12  -3  -1    8.00    0.80
 -12  -3  -1    7.50    0.90
 -12  -3  -1    7.10    0.90
 -12  -3  -1    8.20    0.90
  12   3   1   11.90    8.40
 -12   3  -1    9.30    0.90
 -12   3  -1    8.30    1.20
  12   3   1    8.80    0.90
 -12   3  -1    8.60    0.90
 -12   3  -1    9.30    1.20
  12   3   1    7.30    1.00
 -13  -3  -1   10.20    0.90
  13  -3   1    9.70    1.00
 -13  -3  -1    9.80    1.00
 -13  -3  -1    9.60    1.00
 -13  -3  -1   10.50    0.90
 -13  -3  -1    9.70    1.00
 -13   3  -1   10.20    1.00
  13   3   1    4.30    8.00
 -13   3  -1   10.90    0.90
  13   3   1    9.20    1.10
 -13   3  -1    9.50    1.30
 -13   3  -1    9.60    1.30
 -14  -3  -1    7.00    0.90
 -14  -3  -1    7.60    0.80
  14  -3   1    7.60    0.90
 -14  -3  -1    7.20    0.80
 -14  -3  -1    6.40    0.70
 -14  -3  -1    6.50    0.70
  14   3   1    9.30   11.30
  14   3   1    5.30    0.70
 -14   3  -1    7.80    0.80
 -14   3  -1    8.80    1.10
 -14   3  -1    7.80    1.20
 -14   3  -1   10.00    0.90
 -15  -3  -1   65.19    4.70
 -15  -3  -1   63.69    4.30
  15  -3   1   61.69    4.30
 -15  -3  -1   63.79    4.30
 -15  -3  -1   69.69    4.30
 -15  -3  -1   64.09    4.30
 -15   3  -1   66.19    4.30
 -15   3  -1   63.99    4.30
 -15   3  -1   55.99    4.50
 -15   3  -1   68.39    4.50
 -16  -3  -1   26.70    1.90
 -16  -3  -1   28.60    1.90
 -16  -3  -1   29.90    2.10
 -16  -3  -1   25.40    1.90
 -16   3  -1   26.10    2.10
 -16   3  -1   24.80    1.90
  16   3   1   26.10    2.10
 -16   3  -1   29.20    2.00
 -16   3  -1   31.50    2.50
  16   3   1   26.30    4.30
 -17  -3  -1    3.60    0.50
 -17  -3  -1    3.30    0.60
 -17  -3  -1    4.60    0.50
  17   3   1    6.10    1.00
 -17   3  -1    3.60    0.50
 -17   3  -1    4.00    0.60
 -18  -3  -1    0.80    0.30
 -17  -4   1   22.90    1.50
 -17   4   1   19.30    1.70
  17   4  -1   24.70    1.70
 -16  -4   1    1.80    0.30
 -16  -4   1    2.50    0.40
 -16  -4   1    2.30    0.40
 -16  -4   1    2.20    0.40
  16   4  -1    1.60    2.40
 -16   4   1    1.70    0.60
 -16   4   1    1.50    0.40
 -16   4   1    1.70    0.60
  16   4  -1    2.10    0.50
  16   4  -1    2.50    0.70
 -15  -4   1    0.70    0.30
 -15  -4   1    0.60    0.40
 -15  -4   1    0.70    0.40
  15  -4  -1    0.90    0.40
 -15  -4   1    0.70    0.30
 -15  -4   1    0.20    0.30
  15   4  -1    0.30    0.40
 -15   4   1    1.10    0.60
 -15   4   1    1.00    0.40
 -15   4   1    0.30    0.30
  15   4  -1    1.40    0.60
 -15   4   1    0.50    0.60
 -14  -4   1   84.99    5.50
 -14  -4   1   87.29    5.50
 -14  -4   1   85.99    5.40
  14  -4  -1   80.49    5.50
 -14  -4   1   88.09    5.50
 -14  -4   1   86.69    5.40
  14   4  -1   85.99    5.50
 -14   4   1   74.59    5.60
 -14   4   1   73.29    5.50
 -14   4   1   79.19    5.40
 -14   4   1   76.99    5.60
  14   4  -1   85.69    5.60
 -13  -4   1   -0.30    0.40
 -13  -4   1    0.20    0.30
 -13  -4   1   -0.20    0.30
 -13  -4   1    0.20    0.30
 -13  -4   1    0.20    0.40
  13  -4  -1    0.10    0.40
 -13   4   1    0.20    0.60
  13   4  -1    0.20    0.40
  13   4  -1    0.30    0.50
 -13   4   1    0.30    0.40
  13   4  -1    2.70    7.90
 -13   4   1   -0.10    0.60
 -13   4   1   -0.20    0.40
  11  -4  -1  250.17   15.60
  11  -4  -1  234.88   15.50
  11   4  -1  230.08   22.90
  10  -4  -1   18.00    1.40
  10  -4  -1   18.00    1.30
 -10  -4   1   17.60    1.40
 -10  -4   1   18.00    1.40
  10  -4  -1   18.10    1.30
 -10  -4   1   17.90    1.40
  10  -4  -1   18.00    1.40
 -10  -4   1   17.80    1.40
 -10  -4   1   20.20    1.50
  10   4  -1   20.80    1.50
  10   4  -1   16.60    1.50
  10   4  -1   11.70    6.70
 -10   4   1   18.90    1.70
 -10   4   1   20.80    1.70
 -10   4   1   20.00    1.40
 -10   4   1   18.80    1.40
  -9  -4   1   14.30    1.10
  -9  -4   1   15.20    1.10
  -9  -4   1   14.10    1.10
   9  -4  -1   13.20    1.10
   9  -4  -1   14.20    1.10
   9  -4  -1   15.20    1.20
  -9  -4   1   15.10    1.10
  -9  -4   1   14.80    1.10
   9  -4  -1    8.80   13.10
   9  -4  -1   13.30    1.40
   9  -4  -1   15.10    1.10
   9   4  -1   13.30    6.60
  -9   4   1   14.60    1.40
  -9   4   1   13.40    1.10
  -9   4   1   12.60    1.10
  -9   4   1   12.20    1.40
   9   4  -1   14.70    1.30
   9   4  -1   13.70    1.20
  -8  -4   1   59.09    4.30
   8  -4  -1   68.89    4.50
   8  -4  -1   60.69    4.40
   8  -4  -1   62.69    4.30
   8  -4  -1   68.19    4.30
  -8  -4   1   67.09    4.30
   8  -4  -1   76.59   18.20
  -8  -4   1   60.39    4.30
   8   4  -1   67.29    4.30
  -8   4   1   68.09    4.30
  -8   4   1   63.19    4.30
  -8   4   1   67.09    4.50
   8   4  -1   67.09    4.40
   8   4  -1   63.69    4.40
  -8   4   1   70.19    4.50
  -7  -4   1    0.40    0.20
   7  -4  -1    0.10    0.30
   7  -4  -1    0.80    0.30
  -7  -4   1    0.60    0.20
  -7  -4   1    0.80    0.20
   7  -4  -1    1.00    0.50
   7  -4  -1    0.50    0.20
  -7  -4   1    0.50    0.30
   7  -4  -1    0.30    0.40
   7  -4  -1    2.70   11.50
   7  -4  -1    0.50    0.20
  -7  -4   1    0.50    0.20
  -7   4   1    0.20    0.50
   7   4  -1    0.70    0.40
  -7   4   1   -0.40    0.40
   7   4  -1    0.10    0.30
  -7   4   1    0.30    0.30
  -7   4   1   -0.10    0.20
   7   4  -1    2.20    3.40
  -7   4   1    1.20    0.30
   7   4  -1    0.50    0.40
   7   4  -1    0.40    0.30
  -7   4   1    0.10    0.20
   6  -4  -1  182.48   20.40
  -6  -4   1  182.18   10.50
   6  -4  -1  150.78   10.50
  -6   4   1  160.48   10.40
   6   4  -1  149.19   10.50
   5  -4  -1  766.02   53.69
   5   4  -1  695.53   49.00
  -4  -4   1   32.00    2.30
  -4  -4   1   34.40    2.30
  -4  -4   1   34.90    2.30
  -4  -4   1   33.30    2.30
   4  -4  -1   31.40    2.40
   4  -4  -1   39.20    2.40
   4  -4  -1   40.50    2.50
   4  -4  -1   34.10    2.50
   4  -4  -1   35.60    2.30
  -4  -4   1   33.60    2.40
  -4  -4   1   35.40    2.30
   4   4  -1   39.00    2.40
  -4   4   1   38.40    2.50
  -4   4   1   31.90    2.40
   4   4  -1   39.40    2.50
   4   4  -1   39.40    2.40
  -4   4   1   33.70    2.40
  -4   4   1   37.40    2.40
  -4   4   1   37.20    2.40
   4   4  -1   33.70    2.40
   4   4  -1   38.60    4.50
   4   4  -1   37.30    2.50
  -4   4   1   35.70    2.50
   3  -4  -1  357.96   28.80
  -3   4   1  357.96   28.10
   2  -4  -1 2802.62  209.28
  -2   4   1 3587.14  208.78
  -1   4   1 1536.35  100.89
   0  -4   1   47.20    3.00
   0  -4   1   47.50    3.00
   0  -4  -1   46.70    3.10
   0  -4   1   50.09    3.00
   0   4   1   44.20    3.00
   0   4   1   40.90    3.60
   0   4  -1   49.00    3.10
   0   4   1   48.80    3.10
   0   4   1   49.50    5.20
   0   4  -1   38.80    3.60
   0   4  -1   46.80    3.00
   0   4  -1   47.40    3.10
  -1   4  -1  747.83   50.09
  -2   4  -1  762.62   52.29
   3  -4   1    3.60    0.30
  -3  -4  -1    2.90    0.30
  -3  -4  -1    4.00    0.30
  -3  -4  -1    3.10    0.30
   3  -4   1    3.70    6.60
   3  -4   1    3.70    0.50
   3  -4   1    3.80    0.40
   3  -4   1    3.00    0.40
   3  -4   1    3.70    0.30
  -3  -4  -1    2.90    0.30
   3  -4   1    3.70    0.40
   3   4   1    4.30    0.50
  -3   4  -1    3.90    0.50
  -3   4  -1    2.90    0.30
  -3   4  -1    3.80    0.40
   3   4   1    3.10    0.40
  -3   4  -1    2.00    1.40
   3   4   1    3.70    0.50
  -3   4  -1    3.40    0.30
   3   4   1    2.60    0.30
   3   4   1    2.70    0.40
   3   4   1    3.50    0.40
  -3   4  -1    0.70    6.80
  -3   4  -1    3.60    0.40
   5   4   1  159.68   13.00
  -5   4  -1  163.58   10.40
  -6  -4  -1  118.89    7.60
   6   4   1  133.59   11.50
   6   4   1  102.69    7.60
  -6   4  -1  122.69    7.50
  -7  -4  -1  170.68   12.40
   7  -4   1  171.18   22.60
   7   4   1  212.58   16.80
   7   4   1  206.68   12.40
   8  -4   1   11.70    0.90
   8  -4   1   12.90    1.00
   8  -4   1   -3.30    9.70
   8  -4   1   10.40    0.90
   8  -4   1   10.00    0.90
  -8  -4  -1   10.80    0.90
  -8  -4  -1   11.90    0.90
  -8  -4  -1   11.80    0.90
  -8  -4  -1   12.80    0.90
  -8  -4  -1   10.30    0.90
   8   4   1   10.20    5.10
   8   4   1   11.20    1.00
   8   4   1   10.80    1.10
  -8   4  -1   11.10    0.90
  -8   4  -1   14.80    1.20
   8   4   1   11.90    1.00
  -8   4  -1   13.30    1.20
  -8   4  -1   12.70    1.00
   8   4   1   11.00    1.00
   9  -4   1   73.99    4.90
  -9  -4  -1   72.39    4.90
   9  -4   1   49.00   17.40
   9  -4   1   74.79    4.90
  -9  -4  -1   76.49    4.90
   9  -4   1   68.09    4.90
  -9  -4  -1   77.39    4.90
   9  -4   1   75.49    4.90
   9   4   1   78.29    4.90
   9   4   1   72.69    5.00
   9   4   1   84.69   10.90
  -9   4  -1   70.19    5.00
  -9   4  -1   74.59    4.90
  -9   4  -1   74.49    5.10
  -9   4  -1   73.49    4.90
  10   4   1  374.96   30.80
 -11  -4  -1   34.00    2.60
  11  -4   1   35.60    2.60
  11  -4   1   37.10    2.70
 -11  -4  -1   42.30    2.70
  11  -4   1   41.50    2.70
 -11  -4  -1   40.70    2.70
  11  -4   1   36.60    2.60
 -11  -4  -1   40.30    2.70
 -11  -4  -1   40.40    2.70
 -11   4  -1   35.40    2.70
 -11   4  -1   41.00    2.90
  11   4   1   39.50    2.70
  11   4   1   36.90    2.70
  11   4   1   53.89   10.50
 -11   4  -1   42.30    3.00
 -11   4  -1   40.20    2.70
 -12  -4  -1  100.29    6.50
  12  -4   1   98.89    6.50
 -12  -4  -1   94.39    6.50
 -12  -4  -1   98.59    6.50
 -12  -4  -1   90.79    6.50
 -12   4  -1  104.59    6.70
  12   4   1  124.09   15.70
 -12   4  -1  100.69    6.50
  12   4   1  103.09    6.50
 -12   4  -1   92.59    6.70
  12   4   1  100.79    6.50
 -12   4  -1   95.89    6.50
 -13  -4  -1   13.70    1.10
 -13  -4  -1   13.80    1.30
  13  -4   1   13.30    1.20
 -13  -4  -1   14.40    1.10
 -13  -4  -1   13.10    1.10
 -13  -4  -1   12.90    1.20
  13   4   1   12.00    1.20
  13   4   1   14.00    1.20
 -13   4  -1   13.90    1.10
  13   4   1   13.60    8.20
 -13   4  -1   15.20    1.50
 -13   4  -1   13.10    1.10
 -13   4  -1   13.10    1.50
 -14  -4  -1   10.20    1.00
  14  -4   1   10.70    1.00
 -14  -4  -1    9.70    1.00
 -14  -4  -1    9.40    0.90
 -14  -4  -1    9.20    0.90
 -14  -4  -1   10.00    0.90
 -14   4  -1   11.10    1.30
 -14   4  -1   11.40    1.00
  14   4   1    8.30    1.00
 -14   4  -1   11.70    0.90
  14   4   1   12.20    1.30
 -14   4  -1   11.90    1.30
 -15  -4  -1    2.40    0.40
 -15  -4  -1    2.50    0.40
  15  -4   1    2.10    0.50
 -15  -4  -1    2.00    0.50
 -15  -4  -1    2.10    0.40
 -15  -4  -1    2.30    0.50
  15   4   1    2.40    2.20
  15   4   1    2.20    0.50
  15   4   1    2.50    0.70
 -15   4  -1    1.80    0.60
 -15   4  -1    1.70    0.40
 -15   4  -1    2.60    0.40
 -15   4  -1    2.70    0.70
 -16  -4  -1    0.30    0.30
 -16  -4  -1    0.20    0.30
 -16  -4  -1    0.70    0.40
 -16  -4  -1    0.50    0.30
 -16   4  -1    0.00    0.50
  16   4   1    0.50    0.90
 -16   4  -1    0.20    0.50
  16   4   1   -1.40    2.60
 -16   4  -1    0.30    0.30
 -17  -4  -1    6.00    0.60
 -17  -4  -1    5.90    0.60
  17   4   1    6.60    0.90
 -17   4  -1    4.60    0.70
 -17  -5   1    0.60    0.20
 -17  -5   1    0.30    0.20
 -17   5   1    0.70    0.40
  17   5  -1    0.70    0.50
 -16  -5   1   49.10    3.40
  16  -5  -1   46.30    3.60
 -16  -5   1   54.69    3.30
 -16  -5   1   51.69    3.30
  16   5  -1   48.30    3.40
  16   5  -1   50.59    3.50
 -16   5   1   48.90    3.50
 -16   5   1   49.00    3.50
 -15  -5   1   16.40    1.20
 -15  -5   1   17.00    1.20
 -15  -5   1   16.20    1.40
  15  -5  -1   15.30    1.30
 -15  -5   1   17.80    1.20
 -15  -5   1   16.80    1.20
  15   5  -1   15.30    1.30
 -15   5   1   14.60    1.50
 -15   5   1   14.10    1.20
  15   5  -1   15.80    1.50
 -15   5   1   15.20    1.50
 -14  -5   1   38.10    2.70
 -14  -5   1   38.90    2.60
 -14  -5   1   35.50    2.70
 -14  -5   1   41.50    2.80
  14  -5  -1   40.00    2.70
 -14  -5   1   39.60    2.60
 -14   5   1   39.80    2.90
 -14   5   1   35.90    2.70
 -14   5   1   37.40    2.60
 -14   5   1   42.40    2.90
  14   5  -1   35.70    2.80
  14   5  -1   38.90    2.70
  14   5  -1   40.70    4.00
  13  -5  -1   18.30    1.30
 -13  -5   1   15.60    1.30
 -13  -5   1   15.20    1.30
 -13  -5   1   15.60    1.20
 -13  -5   1   16.10    1.20
 -13  -5   1   14.60    1.30
 -13   5   1   17.60    1.60
  13   5  -1   13.20    1.50
  13   5  -1   13.80    1.30
 -13   5   1   14.90    1.20
  13   5  -1   15.50    1.30
 -13   5   1   17.10    1.70
 -13   5   1   13.70    1.20
 -12  -5   1   36.80    2.50
  12  -5  -1   34.10    2.50
 -12  -5   1   38.70    2.50
  12  -5  -1   37.20    2.50
 -12  -5   1   35.30    2.50
 -12  -5   1   36.20    2.50
 -12  -5   1   38.10    2.50
  12  -5  -1   32.00    2.40
  12  -5  -1   32.20    2.40
  12   5  -1   44.50    9.90
  12   5  -1   35.00    2.60
 -12   5   1   34.90    2.80
  12   5  -1   34.90    2.50
 -12   5   1   38.30    2.50
 -12   5   1   34.40    2.50
  12   5  -1   36.20    2.60
 -12   5   1   34.30    2.70
 -11  -5   1   38.60    2.80
 -11  -5   1   42.60    2.80
  11  -5  -1   43.90    2.90
 -11  -5   1   41.70    2.80
  11  -5  -1   39.50    2.80
 -11  -5   1   41.60    2.90
  11  -5  -1   41.50    2.80
  11  -5  -1   44.20    2.90
 -11  -5   1   41.60    2.90
  11   5  -1   44.10    9.50
 -11   5   1   45.70    3.10
  11   5  -1   40.00    3.00
 -11   5   1   42.70    2.90
  11   5  -1   46.10    3.00
 -11   5   1   42.80    3.10
  11   5  -1   35.50    2.90
 -11   5   1   42.20    2.90
  10   5  -1  384.36   30.30
  -9  -5   1    0.30    0.30
   9  -5  -1    0.20    0.30
   9  -5  -1    0.60    0.40
  -9  -5   1    0.30    0.30
   9  -5  -1   -0.30    0.30
   9  -5  -1   -0.20    0.30
  -9  -5   1    0.00    0.30
  -9  -5   1   -0.10    0.30
  -9  -5   1    0.10    0.30
   9   5  -1    0.60    0.50
   9   5  -1    0.70    0.50
  -9   5   1   -0.10    0.30
  -9   5   1   -0.40    1.30
   9   5  -1   -0.10    0.40
  -9   5   1   -0.70    0.30
   9   5  -1   -0.10    0.50
   9   5  -1    2.80    4.30
  -9   5   1   -0.20    0.50
   8   5  -1  242.98   15.70
   8   5  -1  241.78   19.70
   7  -5  -1   22.40    1.60
   7  -5  -1   21.60    1.60
  -7  -5   1   25.10    1.60
  -7  -5   1   24.10    1.60
   7  -5  -1   23.00    1.60
  -7  -5   1   24.40    1.60
   7  -5  -1   21.40    1.60
   7  -5  -1   18.90    1.80
  -7  -5   1   22.40    1.50
   7  -5  -1   18.10    1.70
   7   5  -1   23.90    5.40
  -7   5   1   21.30    1.60
   7   5  -1   21.10    1.60
  -7   5   1   26.10    1.80
   7   5  -1   20.30    1.70
  -7   5   1   20.60    1.60
   7   5  -1   24.80    1.70
  -7   5   1   26.50    1.80
  -7   5   1   26.60    2.80
   7   5  -1   25.40    1.70
   7   5  -1   25.10    1.80
  -6  -5   1   49.30    3.60
  -6  -5   1   50.39    3.60
   6  -5  -1   51.29    3.70
  -6  -5   1   53.09    3.60
  -6  -5   1   52.49    3.60
   6  -5  -1   48.70    3.70
   6   5  -1   55.89    3.60
   6   5  -1   73.89    6.80
  -6   5   1   54.09    3.60
   6   5  -1   55.89    3.70
   6   5  -1   57.39    3.80
   6   5  -1   56.79    3.70
  -6   5   1   58.09    3.70
  -6   5   1   55.49    3.60
  -6   5   1   54.59    3.70
   6   5  -1   54.99    3.70
  -6   5   1   62.69    3.70
  -5  -5   1   32.90    2.20
  -5  -5   1   31.40    2.10
  -5  -5   1   27.70    2.10
   5  -5  -1   31.30    2.30
   5  -5  -1   38.20    2.30
   5  -5  -1   34.80    2.20
  -5  -5   1   31.70    2.10
   5  -5  -1   34.50    2.20
   5  -5  -1   32.80    2.20
  -5  -5   1   30.80    2.10
   5  -5  -1   36.20    2.20
  -5   5   1   32.50    2.30
  -5   5   1   32.30    2.20
   5   5  -1   31.50    2.20
   5   5  -1   31.00    2.30
  -5   5   1   31.00    2.20
  -5   5   1   32.80    2.30
   5   5  -1   31.60    2.20
   5   5  -1   30.00    2.30
   5   5  -1   32.00    4.20
   5   5  -1   33.40    2.20
  -5   5   1   34.20    2.20
  -4   5   1  220.48   25.20
  -3   5   1  471.55   35.70
  -2   5   1 1126.99   76.09
   1  -5  -1   16.00    1.20
   1  -5  -1   19.60    1.20
   1  -5  -1   16.90    1.20
   1  -5  -1   18.20    1.20
   1  -5  -1   17.60    1.20
   1  -5  -1   18.20    1.20
  -1   5   1   17.00    1.20
   1   5  -1   16.50    1.30
   1   5  -1   15.60    1.30
  -1   5   1   15.60    2.40
  -1   5   1   18.70    1.20
  -1   5   1   18.20    1.40
  -1   5   1   20.80    1.30
  -1   5   1   19.60    1.20
  -1   5   1   20.80    4.70
   0  -5   1   20.40    1.30
   0  -5   1   18.70    1.30
   0  -5  -1   23.00    1.30
   0   5   1   20.10    1.40
   0   5   1   20.30    1.50
   0   5  -1   19.80    1.40
   0   5  -1   18.80    1.40
   0   5   1   21.60    1.30
   0   5  -1   17.60    1.50
   0   5  -1   20.90    1.50
   0   5   1   20.20    1.40
   0   5  -1   17.10    1.40
   0   5   1   24.30    3.60
   0   5   1   20.70    1.50
  -1  -5  -1   18.90    1.10
   1  -5   1   18.10    1.10
   1  -5   1   19.10    1.10
   1  -5   1   17.40    1.10
   1  -5   1   15.90    1.10
  -1  -5  -1   17.80    1.10
  -1   5  -1   16.80    1.30
   1   5   1   17.60    1.20
   1   5   1   14.80    1.30
  -1   5  -1   15.20    1.30
  -1   5  -1   16.90    1.10
   1   5   1   20.20    2.60
   1   5   1   16.90    1.30
  -1   5  -1   16.60    1.20
  -1   5  -1   16.00    1.10
  -1   5  -1   18.50    1.40
  -1   5  -1   16.70    2.50
   1   5   1   14.20    1.30
  -1   5  -1   20.00    4.20
  -1   5  -1   14.00    1.20
   2  -5   1   27.50    2.00
   2  -5   1   31.70    2.00
   2  -5   1   34.00    2.00
   2  -5   1   32.90    2.00
  -2  -5  -1   29.90    2.00
  -2  -5  -1   26.60    2.00
  -2  -5  -1   32.70    2.00
   2  -5   1   28.10    2.00
  -2   5  -1   29.90    2.10
   2   5   1   34.00    2.10
  -2   5  -1   33.90    2.00
  -2   5  -1   30.60    2.10
  -2   5  -1   21.70    6.30
   2   5   1   25.70    2.10
  -2   5  -1   28.90    2.10
   2   5   1   31.60    2.10
  -2   5  -1   27.20    3.10
  -2   5  -1   29.90    2.00
   2   5   1   32.10    2.00
   3  -5   1  112.79    7.10
   3  -5   1  106.49    7.10
   4  -5   1   26.00    1.70
  -4  -5  -1   24.40    1.60
   4  -5   1   25.80    1.70
   4  -5   1   23.80    1.60
  -4  -5  -1   24.00    1.60
   4  -5   1   25.80    1.70
   4  -5   1   23.00    1.80
  -4  -5  -1   24.30    1.60
  -4  -5  -1   22.80    1.60
   4   5   1   23.60    1.70
   4   5   1   24.70    1.80
   4   5   1   23.80    1.80
   4   5   1   26.30    1.90
   4   5   1   24.30    1.80
  -4   5  -1   17.80   10.60
  -4   5  -1   24.00    1.80
  -4   5  -1   25.70    1.80
  -4   5  -1   24.70    1.70
  -4   5  -1   28.70    1.80
   4   5   1   26.70    1.70
  -4   5  -1   22.80    1.60
  -7  -5  -1    8.10    0.60
  -7  -5  -1    7.40    0.60
   7  -5   1    7.30    0.70
   7  -5   1    7.80    0.70
   7  -5   1    8.30    0.70
   7  -5   1    7.00    0.90
  -7  -5  -1    7.60    0.70
  -7  -5  -1    8.90    0.70
  -7  -5  -1    8.10    0.70
   7  -5   1    8.00    0.60
   7   5   1    8.00    0.90
   7   5   1    8.00    0.90
   7   5   1    6.90    0.80
  -7   5  -1    9.10    1.00
   7   5   1    7.90    0.90
  -7   5  -1    7.80    0.70
   7   5   1    7.80    0.80
  -7   5  -1    7.30    0.90
   7   5   1   12.30    4.10
  -7   5  -1    6.60    0.70
   8  -5   1    6.30    0.60
   8  -5   1    7.10    0.70
  -8  -5  -1    5.50    0.60
   8  -5   1    6.20    0.60
   8  -5   1    6.20    0.70
  -8  -5  -1    5.20    0.60
  -8  -5  -1    5.50    0.60
  -8  -5  -1    6.00    0.50
  -8  -5  -1    5.40    0.60
   8   5   1    6.30    4.10
  -8   5  -1    5.50    0.60
   8   5   1    5.90    0.80
  -8   5  -1    6.40    0.80
   8   5   1    6.70    0.80
  -8   5  -1    6.50    0.80
  -8   5  -1    5.00    0.60
   8   5   1    4.90    0.70
   8   5   1    6.40    0.80
  -9  -5  -1   49.80    3.40
  -9  -5  -1   47.10    3.40
   9  -5   1   49.00    3.40
  -9  -5  -1   50.69    3.40
   9  -5   1   53.79    3.40
   9  -5   1   49.20    3.40
  -9  -5  -1   49.40    3.40
   9  -5   1   53.49    3.40
  -9  -5  -1   46.70    3.40
   9   5   1   50.69    9.10
  -9   5  -1   50.29    3.40
  -9   5  -1   49.80    3.60
  -9   5  -1   56.99    3.60
   9   5   1   51.49    3.50
  -9   5  -1   52.99    3.40
  10  -5   1   75.29    5.50
  10  -5   1   80.49    5.50
 -10  -5  -1   82.79    5.50
 -10  -5  -1   84.29    5.50
 -10  -5  -1   93.59    5.60
  10  -5   1   80.79    5.50
 -10  -5  -1   90.49    5.50
  10  -5   1   87.89    5.60
 -10  -5  -1   86.19    5.50
 -10   5  -1   89.89    5.70
 -10   5  -1   88.29    5.70
 -10   5  -1   77.69    5.50
 -10   5  -1   77.69    5.50
  10   5   1   87.89    5.60
  10   5   1   82.99    5.60
  10   5   1   76.79   11.50
  10   5   1   73.99    5.60
  11  -5   1   12.70    1.00
  11  -5   1   11.50    1.10
 -11  -5  -1   14.10    1.20
  11  -5   1   13.00    1.10
 -11  -5  -1   13.90    1.10
 -11  -5  -1   12.40    1.10
 -11  -5  -1   13.70    1.10
  11  -5   1   14.40    1.20
 -11  -5  -1   14.30    1.10
 -11   5  -1   11.40    1.10
 -11   5  -1   13.60    1.50
  11   5   1   14.50    1.20
  11   5   1   14.70    1.20
  11   5   1   14.40    1.40
 -11   5  -1   15.10    1.50
 -11   5  -1   11.70    1.10
 -12  -5  -1    1.80    0.50
  12  -5   1    1.50    0.40
  12  -5   1    1.70    0.40
 -12  -5  -1    1.20    0.40
 -12  -5  -1    1.80    0.40
 -12  -5  -1    1.60    0.40
  12  -5   1    1.20    0.50
 -12  -5  -1    2.00    0.40
  12   5   1    1.80    0.50
 -12   5  -1    1.60    0.40
 -12   5  -1    2.20    0.70
  12   5   1    1.90    0.60
 -12   5  -1    1.80    0.70
  12   5   1    1.90    0.50
 -12   5  -1    1.70    0.40
 -13  -5  -1   40.50    2.70
 -13  -5  -1   41.00    2.80
  13  -5   1   43.20    2.80
 -13  -5  -1   42.10    2.70
 -13  -5  -1   40.70    2.70
 -13  -5  -1   39.60    2.70
 -13   5  -1   42.10    2.80
  13   5   1   36.50    2.90
 -13   5  -1   39.00    2.70
  13   5   1   36.70    2.80
 -13   5  -1   35.00    2.90
 -13   5  -1   41.90    3.00
  13   5   1   39.90    2.80
 -14  -5  -1   46.70    3.10
 -14  -5  -1   45.30    3.20
  14  -5   1   46.90    3.20
 -14  -5  -1   42.60    3.20
 -14  -5  -1   44.70    3.10
 -14  -5  -1   47.10    3.20
 -14   5  -1   44.40    3.20
  14   5   1   43.90    3.20
 -14   5  -1   45.10    3.40
 -14   5  -1   54.29    3.40
 -14   5  -1   50.69    3.30
  14   5   1   50.59    3.30
  14   5   1   42.50    4.40
 -15  -5  -1    1.10    0.40
 -15  -5  -1    2.30    0.40
 -15  -5  -1    1.80    0.40
  15  -5   1    2.10    0.50
 -15  -5  -1    1.30    0.70
 -15  -5  -1    2.10    0.40
 -15   5  -1    1.80    0.60
  15   5   1    1.90    0.60
 -15   5  -1    1.70    0.60
  15   5   1    1.70    0.50
 -16  -5  -1   27.00    1.70
 -16  -5  -1   22.90    1.70
 -16  -5  -1   21.00    1.70
 -16  -5  -1   24.80    1.70
  16   5   1   26.30    1.90
 -16   5  -1   21.40    2.20
 -16   5  -1   26.10    1.90
 -17  -5  -1   59.89    4.20
 -17  -5  -1   71.79    4.20
  17   5   1   63.09    4.40
 -17   5  -1   60.99    4.40
 -17  -6   1    7.30    0.60
 -17   6   1    6.00    0.80
 -16  -6   1   85.39    5.50
 -16  -6   1   85.69    5.60
 -16  -6   1   84.59    5.70
 -16   6   1   79.69    5.60
  16   6  -1   78.79    5.50
 -16   6   1   85.89    5.60
  16   6  -1   92.49    5.90
 -15  -6   1    0.20    0.30
 -15  -6   1    0.80    0.30
 -15  -6   1    0.50    0.30
 -15  -6   1    0.10    0.30
  15  -6  -1    1.10    0.50
 -15   6   1    0.70    0.60
 -15   6   1    0.50    0.50
  15   6  -1    0.60    0.40
  15   6  -1    0.40    0.60
  14  -6  -1   23.00    1.80
 -14  -6   1   22.70    1.60
 -14  -6   1   23.80    1.70
 -14  -6   1   24.30    1.70
 -14  -6   1   22.30    1.70
 -14  -6   1   23.80    1.60
 -14   6   1   22.10    1.90
  14   6  -1   22.30    2.00
  14   6  -1   21.00    1.70
 -14   6   1   22.20    1.90
 -13  -6   1   91.79    5.90
  13  -6  -1   82.69    5.90
 -13  -6   1   91.59    6.00
 -13  -6   1   95.29    5.90
  13  -6  -1   94.59    6.00
 -13  -6   1   96.29    5.90
 -13  -6   1   82.89    5.90
  13   6  -1   82.69    6.00
  13   6  -1   97.29    6.00
  13   6  -1   98.69    6.00
 -13   6   1   84.89    6.10
 -13   6   1   78.99    5.90
 -13   6   1   93.99    6.10
 -12  -6   1  100.89    6.50
  12  -6  -1   95.19    6.40
  12  -6  -1   97.29    6.40
  12  -6  -1   91.19    6.40
 -12  -6   1  100.79    6.40
 -12  -6   1  106.29    6.40
 -12  -6   1   97.39    6.40
 -12  -6   1  101.49    6.40
  12  -6  -1   97.99    6.40
  12   6  -1  104.59    6.50
 -12   6   1   88.39    6.40
 -12   6   1   94.69    6.60
 -12   6   1  104.89    6.60
 -12   6   1   93.89    6.40
  12   6  -1   98.29    7.10
  12   6  -1   91.99    6.50
  12   6  -1   89.49    6.50
  11  -6  -1    4.30    0.60
 -11  -6   1    5.50    0.60
 -11  -6   1    5.10    0.60
 -11  -6   1    4.80    0.50
 -11  -6   1    4.60    0.50
 -11  -6   1    4.50    0.50
  11  -6  -1    5.10    0.60
  11  -6  -1    4.50    0.60
  11  -6  -1    4.80    0.60
  11   6  -1    3.70    0.70
  11   6  -1    5.10    0.70
  11   6  -1    5.70    0.70
 -11   6   1    4.70    0.50
 -11   6   1    5.10    0.90
 -11   6   1    4.30    0.80
 -11   6   1    3.90    0.60
 -10  -6   1   14.90    1.20
 -10  -6   1   16.20    1.20
 -10  -6   1   14.70    1.10
  10  -6  -1   15.20    1.30
  10  -6  -1   14.40    1.20
 -10  -6   1   16.40    1.20
  10  -6  -1   14.40    1.20
 -10  -6   1   15.50    1.20
 -10   6   1   13.50    1.20
 -10   6   1   16.90    1.60
  10   6  -1   16.30    1.40
  10   6  -1   15.80    1.40
  10   6  -1   17.20    1.40
 -10   6   1   13.00    1.20
 -10   6   1   15.10    1.50
  -9  -6   1   18.60    1.20
  -9  -6   1   14.00    1.10
  -9  -6   1   14.50    1.10
  -9  -6   1   17.10    1.20
   9  -6  -1   15.90    1.20
   9  -6  -1   13.00    1.10
   9  -6  -1   11.70    1.10
  -9  -6   1   15.30    1.10
   9  -6  -1   14.40    1.20
  -9   6   1   16.50    1.50
  -9   6   1   16.00    1.50
  -9   6   1   11.50    1.10
   9   6  -1   14.30    1.40
   9   6  -1   14.60    1.40
   9   6  -1   18.80    1.40
   9   6  -1   16.60    1.30
  -9   6   1   14.40    1.20
  -8  -6   1   70.49    4.50
  -8  -6   1   64.69    4.50
  -8  -6   1   66.19    4.50
  -8  -6   1   68.39    4.50
  -8   6   1   65.39    4.50
  -8   6   1   73.49    4.70
  -8   6   1   72.49    4.70
   8   6  -1   78.39    4.70
   8   6  -1   63.79    4.60
   8   6  -1   68.19    4.70
   8   6  -1   66.39    4.60
  -8   6   1   66.49    4.50
   7  -6  -1    5.80    0.60
  -7  -6   1    4.80    0.50
  -7  -6   1    5.30    0.50
   7  -6  -1    4.60    0.50
  -7  -6   1    5.20    0.50
   7  -6  -1    4.10    0.50
   7  -6  -1    5.10    0.70
  -7  -6   1    5.30    0.50
   7  -6  -1    4.20    0.50
  -7  -6   1    4.20    0.40
  -7   6   1    5.10    0.50
   7   6  -1    5.70    0.70
  -7   6   1    5.20    0.70
   7   6  -1    4.90    0.70
   7   6  -1    4.90    0.60
   7   6  -1    3.70    1.00
  -7   6   1    4.90    0.50
  -7   6   1    4.00    0.70
   7   6  -1    4.90    0.70
  -7   6   1    4.70    0.60
   7   6  -1    5.40    0.80
  -6  -6   1   11.50    0.80
  -6  -6   1   11.70    0.80
  -6  -6   1    9.40    0.80
   6  -6  -1   11.80    0.90
   6  -6  -1   13.20    0.90
   6  -6  -1   11.50    0.90
   6  -6  -1   11.70    1.10
   6  -6  -1   11.30    0.90
  -6  -6   1   10.70    0.80
  -6  -6   1    9.90    0.80
   6   6  -1   13.90    1.20
   6   6  -1   11.80    1.00
  -6   6   1   11.60    0.80
  -6   6   1   11.80    1.10
   6   6  -1   10.50    1.00
  -6   6   1   10.10    0.90
  -6   6   1    9.60    1.10
   6   6  -1   11.10    1.00
   6   6  -1   13.40    1.10
   5  -6  -1    1.90    0.30
   5  -6  -1    3.20    0.40
  -5  -6   1    2.10    0.20
   5  -6  -1    1.80    0.50
   5  -6  -1    2.20    0.30
   5  -6  -1    2.30    0.40
   5  -6  -1    3.70    0.50
  -5  -6   1    2.50    0.30
  -5  -6   1    3.30    0.30
  -5  -6   1    3.20    0.30
  -5   6   1    4.00    0.60
   5   6  -1    1.90    0.50
   5   6  -1    3.10    0.60
  -5   6   1    3.20    0.50
   5   6  -1    2.80    0.40
   5   6  -1    3.40    0.40
  -5   6   1    3.50    0.50
   5   6  -1    3.80    0.50
  -5   6   1    3.70    0.40
  -4   6   1  185.98   26.00
   3  -6  -1   70.59    4.60
   3  -6  -1   80.79    4.60
   3  -6  -1   69.69    4.50
   3   6  -1   67.49    4.60
  -3   6   1   64.79    4.70
  -3   6   1   49.30   10.40
   3   6  -1   68.89    4.70
   3   6  -1   68.79    4.70
  -2   6   1 1213.08   81.89
  -1   6   1  691.83   47.20
  -1   6  -1  169.88   12.80
  -1   6  -1  144.59   10.00
  -2   6  -1  243.68   20.10
  -3   6  -1  501.85   38.00
   4  -6   1    5.40    0.50
  -4  -6  -1    4.50    0.40
  -4  -6  -1    4.60    0.40
   4  -6   1    5.20    0.40
   4  -6   1    5.80    0.50
  -4  -6  -1    5.20    0.40
   4  -6   1    5.00    0.50
  -4  -6  -1    4.40    0.40
   4  -6   1    5.50    0.70
  -4   6  -1    4.60    0.70
   4   6   1    5.40    0.60
   4   6   1    4.20    1.30
  -4   6  -1    7.40    1.90
  -4   6  -1    5.90    0.70
   4   6   1    5.10    0.80
  -4   6  -1    6.70    0.70
  -4   6  -1    4.40    0.40
   4   6   1    7.40    0.80
   4   6   1    5.80    0.70
   4   6   1    5.30    0.60
  -4   6  -1   -0.80   10.30
  -5  -6  -1   80.19    5.20
  -5  -6  -1   83.39    5.20
   5   6   1   76.79    5.40
  -5   6  -1   82.59    5.30
   6   6   1  135.89    9.20
  -6   6  -1  139.99    8.90
   7  -6   1   17.70    1.20
  -7  -6  -1   13.20    1.30
  -7  -6  -1   15.10    1.10
  -7  -6  -1   16.10    1.10
  -7  -6  -1   14.50    1.10
   7  -6   1   16.80    1.20
   7  -6   1   17.10    1.30
   7   6   1   16.80    1.40
   7   6   1   18.30    1.40
  -7   6  -1   15.40    1.20
   7   6   1   16.20    1.40
  -7   6  -1   15.70    1.40
  -7   6  -1   17.20    1.40
   7   6   1   16.20    1.90
  -7   6  -1   15.10    1.20
  -7   6  -1   17.40    1.30
   7   6   1   14.00    1.30
   7   6   1   17.80    1.30
  -8  -6  -1   79.79    5.40
  -8  -6  -1   80.59    5.40
   8  -6   1   89.09    5.50
  -8  -6  -1   78.59    5.40
  -8  -6  -1   81.49    5.40
  -8   6  -1   89.39    5.60
   8   6   1   85.39    5.60
  -8   6  -1   82.79    5.70
  -8   6  -1   79.19    5.40
  -8   6  -1   77.49    5.40
   8   6   1   80.59    5.50
   8   6   1   88.09    5.50
   9  -6   1   82.49    5.40
  -9  -6  -1   79.29    5.40
   9  -6   1   84.49    5.30
  -9  -6  -1   67.79    5.50
   9  -6   1   86.79    5.40
  -9  -6  -1   78.19    5.30
  -9  -6  -1   78.19    5.30
  -9  -6  -1   78.39    5.30
  -9   6  -1   83.89    5.50
  -9   6  -1   80.59    5.30
  -9   6  -1   79.59    5.60
   9   6   1   88.89    5.50
   9   6   1   91.29    5.40
   9   6   1   80.99    5.50
  -9   6  -1   80.39    5.40
 -10  -6  -1   25.90    1.70
  10  -6   1   24.90    1.80
 -10  -6  -1   25.40    1.80
 -10  -6  -1   27.30    1.70
 -10  -6  -1   25.00    1.70
 -10  -6  -1   21.50    1.80
  10  -6   1   25.40    1.70
  10  -6   1   24.70    1.70
  10  -6   1   23.40    1.80
 -10   6  -1   19.20    1.70
 -10   6  -1   24.70    2.00
  10   6   1   28.80    1.90
 -10   6  -1   23.20    2.00
 -10   6  -1   23.00    1.70
  10   6   1   22.30    1.90
  11  -6   1   15.80    1.20
 -11  -6  -1   15.60    1.30
 -11  -6  -1   18.10    1.30
  11  -6   1   17.30    1.40
  11  -6   1   17.10    1.30
  11  -6   1   16.70    1.30
 -11  -6  -1   16.30    1.30
 -11  -6  -1   17.40    1.30
 -11  -6  -1   16.60    1.30
  11   6   1   17.60    2.50
 -11   6  -1   16.10    1.30
 -11   6  -1   18.50    1.70
  11   6   1   14.10    1.50
  11   6   1   17.70    1.40
 -11   6  -1   17.20    1.60
  11   6   1   17.60    1.40
 -11   6  -1   14.90    1.20
 -12  -6  -1   17.10    1.20
  12  -6   1   15.30    1.30
 -12  -6  -1   19.10    1.20
 -12  -6  -1   17.50    1.30
 -12  -6  -1   16.30    1.20
  12  -6   1   14.50    1.20
  12  -6   1   13.60    1.20
 -12  -6  -1   16.70    1.20
  12  -6   1   13.50    1.20
  12   6   1   15.90    1.40
  12   6   1   13.50    1.50
 -12   6  -1   15.20    1.50
 -12   6  -1   12.10    1.20
 -12   6  -1   17.00    1.60
 -12   6  -1   13.90    1.20
  12   6   1   16.50    1.30
  12   6   1   14.50    2.40
  13  -6   1    4.50    0.60
 -13  -6  -1    4.80    0.50
  13  -6   1    4.40    0.60
 -13  -6  -1    5.20    0.60
 -13  -6  -1    5.00    0.60
 -13  -6  -1    3.90    0.50
 -13  -6  -1    5.30    0.60
  13   6   1    5.30    0.70
  13   6   1    4.40    0.80
 -13   6  -1    4.80    0.80
 -13   6  -1    5.40    0.80
  13   6   1    4.50    0.60
 -14  -6  -1   11.40    1.00
 -14  -6  -1   11.00    1.00
 -14  -6  -1   10.10    0.90
  14  -6   1    9.20    1.00
 -14  -6  -1   11.50    0.90
  14   6   1   10.10    1.10
  14   6   1   11.00    1.30
  15  -6   1    2.50    0.50
 -15  -6  -1    2.30    0.40
 -15  -6  -1    2.40    0.40
 -15  -6  -1    2.40    0.40
  15   6   1    2.10    0.70
 -15   6  -1    1.90    0.60
 -15   6  -1    1.80    0.70
  15   6   1    2.80    0.80
 -16  -6  -1    8.10    0.70
 -16  -6  -1    7.60    0.90
 -16  -6  -1    8.60    0.70
 -16   6  -1    8.80    1.00
  16   6   1    7.20    1.20
 -16   6  -1    7.40    1.10
 -17  -6  -1    2.30    0.40
 -17   6  -1    3.20    0.70
 -16  -7   1   24.30    1.70
  16   7  -1   21.50    1.70
 -16   7   1   24.90    1.90
  16   7  -1   25.40    1.80
 -15  -7   1   21.00    1.60
 -15  -7   1   23.10    1.60
  15  -7  -1   22.60    1.70
 -15  -7   1   21.00    1.60
  15   7  -1   24.40    1.70
 -15   7   1   27.20    1.90
  15   7  -1   22.80    1.80
 -15   7   1   21.50    1.80
 -14  -7   1   14.30    1.10
 -14  -7   1   14.50    1.10
 -14  -7   1   13.20    1.10
  14  -7  -1   13.90    1.20
 -14  -7   1   14.10    1.10
 -14  -7   1   14.50    1.20
  14   7  -1   12.60    1.20
  14   7  -1   17.60    1.40
  14   7  -1   11.80    1.20
 -14   7   1   13.90    1.40
 -14   7   1   12.50    1.30
 -13  -7   1   25.90    2.10
  13  -7  -1   24.70    2.00
 -13  -7   1   26.20    1.90
 -13  -7   1   26.10    1.90
 -13  -7   1   25.30    1.90
  13  -7  -1   25.70    2.00
 -13  -7   1   27.50    1.90
 -13   7   1   24.10    2.10
 -13   7   1   25.60    2.10
  13   7  -1   28.00    2.10
  13   7  -1   27.00    2.00
  13   7  -1   29.00    2.00
  12  -7  -1   19.80    1.60
 -12  -7   1   22.40    1.60
 -12  -7   1   21.80    1.60
  12  -7  -1   22.30    1.60
  12  -7  -1   20.10    1.50
 -12  -7   1   19.80    1.50
 -12  -7   1   20.80    1.50
  12  -7  -1   19.20    1.60
 -12  -7   1   20.90    1.60
 -12   7   1   19.90    1.90
  12   7  -1   23.00    1.70
  12   7  -1   22.50    1.80
  12   7  -1   23.80    1.70
 -12   7   1   22.70    1.90
  11  -7  -1   13.40    1.10
 -11  -7   1   13.30    1.10
 -11  -7   1   12.80    1.10
 -11  -7   1   13.30    1.10
 -11  -7   1   13.90    1.10
  11  -7  -1   13.50    1.20
  11  -7  -1   13.50    1.20
  11  -7  -1   13.50    1.10
 -11  -7   1   13.30    1.10
 -11   7   1   13.20    1.40
  11   7  -1   12.90    1.40
 -11   7   1   14.40    1.60
  11   7  -1   13.30    1.40
  11   7  -1   14.80    1.30
  10  -7  -1   45.10    3.20
  10  -7  -1   44.30    3.10
  10  -7  -1   44.30    3.10
  10  -7  -1   48.30    3.20
 -10  -7   1   49.30    3.10
 -10  -7   1   44.60    3.10
 -10  -7   1   48.50    3.20
 -10  -7   1   45.90    3.10
  10   7  -1   44.30    3.30
 -10   7   1   47.80    3.40
 -10   7   1   43.30    3.30
  10   7  -1   50.09    3.30
  10   7  -1   47.20    3.20
  -9  -7   1   10.50    0.90
  -9  -7   1   10.10    0.80
   9  -7  -1    9.60    1.00
   9  -7  -1    9.60    0.90
  -9  -7   1    9.20    0.80
  -9  -7   1    8.80    0.80
   9  -7  -1    9.70    0.80
  -9   7   1   11.30    1.30
   9   7  -1    8.70    1.10
   9   7  -1    9.40    1.10
   9   7  -1    9.70    1.20
   9   7  -1   12.90    1.20
  -9   7   1   10.40    1.20
   7  -7  -1    6.80    0.70
  -7  -7   1    8.50    0.70
  -7  -7   1    8.30    0.70
   7  -7  -1    6.60    0.70
  -7  -7   1    7.60    0.70
  -7  -7   1    9.10    0.70
   7  -7  -1    7.50    0.80
   7  -7  -1    7.50    0.80
  -7  -7   1    8.00    0.60
   7   7  -1    9.30    0.90
   7   7  -1    9.00    1.00
  -7   7   1    8.30    1.00
   7   7  -1    9.90    1.00
   7   7  -1    7.60    0.90
  -7   7   1    8.00    0.90
   7   7  -1   10.00    1.10
  -7   7   1    8.00    1.10
  -6  -7   1   29.60    2.00
   6  -7  -1   29.90    2.10
   6  -7  -1   28.50    2.00
  -6  -7   1   27.10    2.00
   6  -7  -1   30.90    2.00
   6  -7  -1   27.80    2.30
  -6  -7   1   29.70    2.00
  -6  -7   1   27.30    2.00
   6  -7  -1   29.90    2.10
  -6  -7   1   29.30    2.00
   6   7  -1   33.60    2.20
   6   7  -1   28.60    2.20
  -6   7   1   28.30    2.20
   6   7  -1   34.00    2.30
  -6   7   1   30.60    2.20
   6   7  -1   33.70    2.10
   6   7  -1   35.50    2.20
  -6   7   1   29.30    2.20
   5  -7  -1  123.89    8.00
  -5  -7   1  123.49    7.90
   5   7  -1  117.99    8.00
  -4   7   1  440.26   37.50
  -2   7   1  202.68   14.30
  -2   7   1  265.97   19.70
   1  -7  -1   15.70    1.20
   1  -7  -1   18.20    1.20
   1  -7  -1   15.70    1.20
   1  -7  -1   18.40    1.20
   1  -7  -1   16.30    1.10
  -1   7   1   17.70    1.40
  -1   7   1   16.20    1.30
  -1   7   1   21.30    1.40
  -1   7   1   19.20    4.30
   1   7  -1   19.10    1.30
   1   7  -1   15.40    1.40
   1   7  -1   18.20    2.70
  -1   7   1   16.50    1.20
   1   7  -1   17.30    1.40
   1   7  -1   16.30    1.20
   1   7  -1   20.50    1.40
   0  -7  -1   25.20    1.60
   0  -7   1   23.00    1.60
   0  -7   1   21.60    1.60
   0  -7  -1   25.00    1.60
   0  -7  -1   21.90    1.60
   0  -7   1   23.80    1.60
   0   7   1   22.80    1.80
   0   7  -1   18.90    4.30
   0   7  -1   24.40    1.70
   0   7   1   29.40    2.30
   0   7   1   22.80    1.70
   0   7  -1   27.20    1.90
   0   7  -1   22.70    1.60
   0   7  -1   23.60    1.70
   0   7  -1   26.50    1.80
   0   7   1   23.20    1.70
   0   7   1   26.80    3.20
   0   7   1   23.30    1.60
   1  -7   1   42.80    3.00
   1  -7   1   47.90    3.00
  -1   7  -1   42.80    3.10
   1   7   1   44.90    4.10
   1   7   1   44.30    3.30
  -1   7  -1   48.60    3.20
  -1   7  -1   47.80    3.10
   1   7   1   50.19    3.20
  -1   7  -1   48.40    4.30
   1   7   1   48.40    3.20
  -1   7  -1   45.90    3.20
  -1   7  -1   44.10    3.00
   1   7   1   47.80    3.10
   2  -7   1    0.20    0.10
   2  -7   1    0.20    0.20
   2  -7   1    0.30    0.10
   2  -7   1    0.20    0.20
  -2   7  -1    1.00    0.20
  -2   7  -1    0.10    0.20
  -2   7  -1    0.60    0.30
  -2   7  -1    0.20    0.50
  -2   7  -1    0.40    0.40
  -2   7  -1    0.30    0.20
  -2   7  -1    1.60    4.90
   2   7   1    0.50    1.40
   2   7   1    0.70    0.30
   2   7   1    0.40    0.80
   2   7   1    0.10    0.30
   2   7   1    0.00    0.30
  -2   7  -1    1.10    1.30
   2   7   1    0.40    0.40
  -2   7  -1    0.10    0.20
   3  -7   1   49.40    3.40
   3  -7   1   51.39    3.40
   3   7   1   48.70    4.30
  -3   7  -1   73.69   14.00
   3   7   1   53.49    3.60
  -3   7  -1   57.39    3.60
  -3   7  -1   51.19    3.50
   3   7   1   54.99    3.60
  -3   7  -1   47.10    3.60
  -3   7  -1   54.79    3.50
  -4   7  -1  538.55   43.30
  -7  -7  -1   45.40    3.10
   7  -7   1   46.20    3.10
  -7  -7  -1   42.90    3.10
   7  -7   1   46.20    3.20
  -7  -7  -1   47.10    3.10
  -7  -7  -1   42.80    3.10
  -7  -7  -1   45.40    3.10
   7  -7   1   47.30    3.20
   7  -7   1   47.70    3.10
   7   7   1   48.00    3.30
   7   7   1   48.80    3.40
  -7   7  -1   45.90    3.20
  -7   7  -1   50.09    3.30
  -7   7  -1   43.30    3.30
   7   7   1   48.20    3.30
   7   7   1   53.69    3.30
   7   7   1   49.00    3.30
   8  -7   1   26.70    1.90
  -8  -7  -1   27.30    1.90
  -8  -7  -1   31.00    2.00
   8  -7   1   26.10    2.00
  -8  -7  -1   28.70    1.90
   8  -7   1   25.90    1.90
   8  -7   1   26.60    2.00
  -8  -7  -1   27.90    1.90
   8   7   1   29.90    2.20
  -8   7  -1   28.80    2.20
   8   7   1   28.90    2.20
  -8   7  -1   25.30    2.10
   8   7   1   31.10    2.10
   8   7   1   27.80    2.10
   8   7   1   31.60    2.20
  -9  -7  -1  128.19    8.40
   9  -7   1  129.89    8.50
  10  -7   1  193.38   12.60
 -11  -7  -1   10.30    0.90
  11  -7   1    8.60    1.00
 -11  -7  -1   10.20    0.90
  11  -7   1    8.50    0.90
 -11  -7  -1   10.00    0.90
 -11  -7  -1   10.70    1.10
 -11  -7  -1   10.60    0.90
  11  -7   1    9.60    0.90
  11   7   1    6.10    1.40
  11   7   1   11.30    1.20
 -11   7  -1    9.20    1.20
 -11   7  -1   12.90    1.70
  11   7   1   11.40    1.20
 -12  -7  -1    4.20    0.50
 -12  -7  -1    4.40    0.50
  12  -7   1    4.00    0.60
  12  -7   1    3.70    0.50
 -12  -7  -1    4.20    0.50
 -12  -7  -1    3.50    0.50
 -12  -7  -1    3.90    0.60
  12  -7   1    4.00    0.60
  12  -7   1    3.60    0.50
  12   7   1    5.70    0.70
  12   7   1    4.00    0.80
 -12   7  -1    3.50    0.80
  12   7   1    4.10    0.60
 -12   7  -1    3.50    0.80
 -13  -7  -1   44.80    3.20
  13  -7   1   44.60    3.20
  13  -7   1   40.90    3.10
 -13  -7  -1   47.60    3.10
 -13  -7  -1   47.80    3.10
 -13  -7  -1   45.90    3.10
 -13  -7  -1   48.70    3.10
 -13   7  -1   53.39    3.40
  13   7   1   40.50    3.20
  13   7   1   50.69    3.20
 -13   7  -1   43.00    3.30
  13   7   1   43.80    3.30
 -14  -7  -1    1.20    0.30
 -14  -7  -1    1.40    0.40
 -14  -7  -1    1.70    0.30
 -14  -7  -1    1.20    0.30
  14  -7   1    1.70    0.50
  14   7   1    1.40    0.60
 -14   7  -1    1.60    0.60
  14   7   1    2.00    0.50
 -14   7  -1    1.80    0.60
 -15  -7  -1    7.50    0.70
  15  -7   1    8.10    1.00
 -15  -7  -1    7.80    0.80
 -15  -7  -1    7.40    0.70
  15   7   1    8.20    1.10
  15   7   1    8.10    0.80
 -15   7  -1    6.20    1.10
 -15   7  -1    8.60    1.00
 -16  -7  -1    5.50    0.50
  16   7   1    4.30    0.70
 -16   7  -1    7.60    0.80
 -16  -8   1   21.30    1.50
 -16   8   1   21.40    1.60
  15  -8  -1    4.20    0.70
 -15  -8   1    4.90    0.50
 -15  -8   1    5.00    0.50
 -15   8   1    6.10    1.00
  15   8  -1    6.00    0.90
 -15   8   1    5.00    0.70
  15   8  -1    5.40    0.70
 -14  -8   1   84.99    5.70
 -14  -8   1   85.99    5.70
  14  -8  -1   90.79    5.80
  14   8  -1   85.69    5.80
  14   8  -1   90.49    5.70
 -14   8   1   76.79    5.90
 -14   8   1   91.39    5.80
 -13  -8   1    0.50    0.30
 -13  -8   1    0.40    0.30
  13  -8  -1    0.60    0.30
  13  -8  -1    0.50    0.60
 -13  -8   1    0.90    0.40
 -13   8   1   -0.60    0.80
  13   8  -1    0.80    0.40
  13   8  -1    0.40    0.60
 -13   8   1    0.50    0.90
  13   8  -1    0.60    0.50
 -12  -8   1    2.60    0.40
 -12  -8   1    2.20    0.40
  12  -8  -1    3.10    0.40
  12  -8  -1    3.00    0.40
  12  -8  -1    2.90    0.50
 -12  -8   1    2.00    0.40
 -12  -8   1    2.50    0.50
 -12  -8   1    2.20    0.40
 -12   8   1    2.70    0.70
  12   8  -1    2.60    0.70
  12   8  -1    2.70    0.60
  12   8  -1    2.40    0.50
 -12   8   1    2.10    0.60
 -11  -8   1    0.50    0.30
 -11  -8   1    0.80    0.30
  11  -8  -1    0.80    0.40
 -11  -8   1    0.30    0.30
 -11  -8   1    0.30    0.30
  11  -8  -1    0.10    0.30
  11  -8  -1    0.10    0.40
  11  -8  -1    0.10    0.40
 -11   8   1    0.70    0.60
  11   8  -1    0.00    0.60
  11   8  -1    0.70    0.50
  11   8  -1    0.30    0.50
 -11   8   1    0.50    0.60
  10  -8  -1   38.10    2.70
 -10  -8   1   36.50    2.60
 -10  -8   1   36.90    2.60
  10  -8  -1   37.90    2.60
 -10  -8   1   37.10    2.60
 -10  -8   1   38.50    2.60
  10  -8  -1   38.70    2.60
  10  -8  -1   38.90    2.70
 -10  -8   1   40.50    2.60
 -10   8   1   35.80    2.80
  10   8  -1   39.30    2.70
 -10   8   1   38.10    2.90
  10   8  -1   36.50    2.80
  10   8  -1   38.50    2.80
   9  -8  -1   61.29    4.20
  -9  -8   1   61.39    4.10
  -9  -8   1   61.19    4.20
   9  -8  -1   62.89    4.20
  -9  -8   1   64.79    4.20
   9  -8  -1   63.19    4.20
   9  -8  -1   59.89    4.20
  -9  -8   1   60.29    4.20
   9   8  -1   69.89    4.30
   9   8  -1   61.39    4.30
   9   8  -1   67.09    4.40
   9   8  -1   65.89    4.40
  -9   8   1   59.59    4.30
  -9   8   1   64.49    4.40
   8  -8  -1   43.20    2.80
  -8  -8   1   39.80    2.70
   8  -8  -1   42.70    2.80
   8  -8  -1   41.70    2.80
  -8  -8   1   38.90    2.70
  -8  -8   1   40.70    2.80
  -8  -8   1   38.60    2.70
   8  -8  -1   40.70    2.80
  -8  -8   1   40.30    2.70
   8   8  -1   36.40    2.90
   8   8  -1   41.90    2.90
   8   8  -1   41.90    3.00
  -8   8   1   41.50    3.00
   8   8  -1   42.60    3.00
  -7  -8   1   22.90    1.70
  -7  -8   1   22.50    1.60
   7  -8  -1   25.20    1.70
  -7  -8   1   22.10    1.60
   7  -8  -1   24.80    1.70
   7  -8  -1   23.10    1.80
  -7  -8   1   23.70    1.60
   7  -8  -1   25.10    1.80
  -7  -8   1   23.50    1.60
   7   8  -1   29.20    1.90
  -7   8   1   22.60    1.90
  -7   8   1   26.70    1.90
   7   8  -1   25.20    1.90
   7   8  -1   25.60    2.00
  -7   8   1   26.40    1.80
   7   8  -1   21.30    1.80
   6  -8  -1   67.99    4.20
  -6  -8   1   55.79    4.10
  -6  -8   1   61.19    4.10
   6  -8  -1   66.89    4.30
  -6  -8   1   62.79    4.20
  -6  -8   1   60.59    4.10
   6   8  -1   63.69    4.40
  -6   8   1   65.79    4.40
  -6   8   1   67.39    4.30
  -6   8   1   57.49    4.30
   6   8  -1   63.29    4.30
   6   8  -1   70.59    4.30
  -6   8   1   66.89    4.30
   5  -8  -1    8.00    0.80
  -5  -8   1    9.00    0.70
   5  -8  -1    8.40    0.70
   5  -8  -1    8.20    0.80
   5  -8  -1    9.50    0.70
  -5   8   1    8.80    1.00
  -5   8   1    8.50    1.00
   5   8  -1   10.10    1.10
   5   8  -1   10.50    0.90
   5   8  -1    8.40    1.70
  -5   8   1    8.30    0.90
   5   8  -1    7.20    1.00
  -5   8   1    7.80    1.10
   5   8  -1   11.50    1.10
   5   8  -1   10.80    1.00
  -3   8   1  623.24   46.20
  -2   8   1  185.48   16.60
  -2   8   1  187.28   12.20
   0  -8  -1    4.00    0.40
   0  -8   1    4.60    0.40
   0  -8  -1    5.10    0.40
   0  -8   1    5.50    0.40
   0  -8   1    4.30    0.40
   0   8   1    4.20    0.60
   0   8  -1    5.30    1.00
   0   8  -1    4.80    0.60
   0   8   1    4.60    0.60
   0   8  -1    4.10    0.50
   0   8   1    4.30    0.70
   0   8  -1    4.20    0.60
   0   8  -1    6.00    1.90
   0   8  -1    4.90    0.70
   0   8   1    3.80    0.60
   0   8   1    5.00    1.90
   0   8   1    4.20    0.50
   2  -8   1   53.99    3.70
   2  -8   1   60.59    3.70
   2  -8   1   61.19    3.70
  -2   8  -1   50.29    3.70
  -2   8  -1   55.59    3.70
   2   8   1   53.29    4.90
  -2   8  -1   60.29    3.90
  -2   8  -1   54.19    3.90
  -2   8  -1   57.09    3.70
   2   8   1   56.39    3.80
   2   8   1   59.29    3.90
   2   8   1   54.89    3.80
  -3   8  -1  124.49    8.20
  -3   8  -1  104.49   15.20
   4   8   1   95.09    6.10
  -4   8  -1   87.89    6.20
   5  -8   1    6.40    0.70
  -5  -8  -1    5.30    0.50
   5  -8   1    5.50    0.60
  -5  -8  -1    5.10    0.50
   5  -8   1    5.30    0.60
   5  -8   1    6.40    0.60
  -5  -8  -1    5.40    0.50
   5   8   1    6.00    0.80
  -5   8  -1    7.10    0.80
   5   8   1    6.10    1.00
   5   8   1    7.00    1.70
  -5   8  -1    5.00    2.10
  -5   8  -1    6.60    0.80
  -5   8  -1    6.60    1.00
  -5   8  -1    6.60    0.80
   5   8   1    6.90    0.80
   5   8   1    5.50    0.80
   5   8   1    8.40    0.90
  -6  -8  -1   62.69    4.20
   6  -8   1   68.39    4.30
  -6  -8  -1   64.39    4.20
   6  -8   1   64.59    4.30
   6  -8   1   66.89    4.30
  -6  -8  -1   62.99    4.20
  -6  -8  -1   59.59    4.20
  -6   8  -1   67.89    4.40
   6   8   1   69.49    4.50
  -6   8  -1   70.59    4.40
   6   8   1   64.69    4.30
   6   8   1   64.59    4.50
  -6   8  -1   60.09    4.60
   6   8   1   62.79    4.40
  -6   8  -1   66.49    4.40
   6   8   1   61.69    4.40
  -7  -8  -1  186.28   12.00
  -8  -8  -1    6.70    0.70
  -8  -8  -1    5.40    0.60
   8  -8   1    7.00    0.70
   8  -8   1    6.40    0.80
  -8  -8  -1    6.70    0.60
  -8  -8  -1    6.30    0.70
   8  -8   1    7.40    0.80
   8  -8   1    5.70    0.70
   8   8   1    6.70    0.90
   8   8   1    6.60    0.90
  -8   8  -1    6.80    0.90
   8   8   1    7.60    1.00
  -8   8  -1    6.80    0.90
   8   8   1    7.70    1.00
   9  -8   1   48.40    3.30
  -9  -8  -1   47.00    3.30
  -9  -8  -1   50.79    3.40
   9  -8   1   48.30    3.40
   9  -8   1   52.69    3.40
  -9  -8  -1   52.79    3.30
   9  -8   1   51.19    3.30
  -9  -8  -1   48.80    3.30
  -9  -8  -1   50.59    3.30
  -9   8  -1   45.60    4.40
  -9   8  -1   49.50    3.50
   9   8   1   46.60    3.50
  -9   8  -1   53.29    3.60
   9   8   1   55.69    3.50
   9   8   1   48.80    3.50
 -10  -8  -1    3.50    0.40
 -10  -8  -1    4.00    0.50
 -10  -8  -1    3.60    0.40
 -10  -8  -1    3.90    0.40
 -10  -8  -1    3.50    0.40
  10  -8   1    4.30    0.50
  10  -8   1    3.20    0.50
  10  -8   1    3.60    0.50
  10  -8   1    3.30    0.50
 -10   8  -1    3.40    0.70
 -10   8  -1    2.60    0.70
  10   8   1    2.80    0.60
  10   8   1    4.50    0.70
  10   8   1    3.40    0.70
 -11  -8  -1  250.37   16.00
  11  -8   1  245.58   16.10
 -12  -8  -1    8.70    0.80
 -12  -8  -1    9.10    0.80
  12  -8   1   10.50    0.90
  12  -8   1    9.80    0.80
 -12  -8  -1    7.40    0.80
 -12  -8  -1    8.40    0.80
  12  -8   1    9.00    1.00
  12  -8   1    9.10    0.80
 -12  -8  -1    8.60    0.80
 -12   8  -1    8.30    1.10
 -12   8  -1   10.50    1.20
  12   8   1    9.20    1.00
  12   8   1    8.70    1.20
  12   8   1    9.20    1.00
  13  -8   1   16.80    1.40
 -13  -8  -1   18.50    1.30
 -13  -8  -1   16.40    1.60
 -13  -8  -1   18.40    1.30
  13  -8   1   18.90    1.50
 -13  -8  -1   19.10    1.30
 -13   8  -1   17.80    1.60
 -13   8  -1   18.40    1.60
  13   8   1   18.20    1.50
  13   8   1   17.40    1.60
  13   8   1   18.30    1.50
 -14  -8  -1    3.30    0.40
 -14  -8  -1    3.20    0.40
  14  -8   1    2.00    0.50
 -14  -8  -1    3.60    0.50
  14   8   1    2.70    0.70
 -14   8  -1    2.50    0.60
 -14   8  -1    2.10    0.60
  14   8   1    3.30    0.50
 -15  -8  -1    0.40    0.20
  15  -8   1    0.50    0.40
  15   8   1    0.40    0.50
 -15   8  -1    0.40    0.40
  15   8   1    0.20    0.30
 -16  -8  -1  212.78   13.20
 -16   8  -1  197.18   13.30
 -15  -9   1    0.90    0.20
 -15   9   1    1.30    0.40
  15   9  -1    0.90    0.30
  14  -9  -1   45.10    3.30
 -14  -9   1   51.19    3.20
 -14  -9   1   48.60    3.20
  14   9  -1   48.00    3.30
  14   9  -1   49.60    3.20
 -14   9   1   48.90    3.30
 -14   9   1   43.30    3.30
  13  -9  -1   13.80    1.20
 -13  -9   1   15.20    1.20
 -13  -9   1   13.00    1.00
  13  -9  -1   12.60    1.10
 -13  -9   1   13.30    1.00
  13   9  -1   12.40    1.30
  13   9  -1   13.60    1.20
 -13   9   1   13.60    1.30
  13   9  -1   13.40    1.20
 -13   9   1   13.00    1.20
 -12  -9   1    8.40    0.70
 -12  -9   1    9.00    0.90
  12  -9  -1    8.80    0.90
 -12  -9   1    6.50    0.80
  12  -9  -1    8.30    0.80
  12  -9  -1    8.50    0.90
  12   9  -1    8.80    1.30
 -12   9   1    8.50    1.00
  12   9  -1    9.50    1.00
 -12   9   1    7.70    1.10
  12   9  -1    9.50    1.00
  11  -9  -1   25.30    1.80
 -11  -9   1   25.30    1.70
 -11  -9   1   23.60    1.70
  11  -9  -1   23.70    1.70
  11  -9  -1   24.20    1.80
 -11  -9   1   22.80    1.70
  11  -9  -1   23.60    1.70
 -11   9   1   24.90    2.00
  11   9  -1   24.70    1.90
 -11   9   1   23.00    1.90
  11   9  -1   23.80    1.90
 -10  -9   1  102.49    6.70
  10  -9  -1  105.79    6.70
  10  -9  -1  102.79    6.80
 -10  -9   1  104.79    6.70
  10  -9  -1  105.09    6.70
  10   9  -1   88.69    6.80
 -10   9   1  104.79    6.80
 -10   9   1  103.59    6.90
  -9  -9   1   65.49    4.70
   9  -9  -1   72.39    4.80
   9  -9  -1   67.69    4.80
  -9  -9   1   67.99    4.70
  -9  -9   1   69.59    4.70
   9  -9  -1   72.19    4.70
   9  -9  -1   71.99    4.70
  -9   9   1   72.79    4.90
   9   9  -1   81.39    4.90
  -9   9   1   70.99    4.90
   9   9  -1   70.19    4.90
   9   9  -1   72.49    4.90
   9   9  -1   78.69    4.90
  -8  -9   1   11.30    0.90
  -8  -9   1   11.50    0.90
   8  -9  -1   12.00    1.10
   8  -9  -1   12.10    0.90
   8  -9  -1   13.20    1.00
   8  -9  -1   11.00    1.00
  -8  -9   1    9.30    0.90
  -8   9   1   10.90    1.20
   8   9  -1   12.70    1.20
  -8   9   1   10.90    1.20
   8   9  -1    9.40    1.20
   8   9  -1   12.70    1.20
   8   9  -1   14.00    1.30
  -7  -9   1   12.80    1.00
   7  -9  -1   13.50    1.20
   7  -9  -1   14.70    1.10
  -7  -9   1   13.40    1.00
  -7  -9   1   13.20    1.10
   7  -9  -1   12.70    1.20
   7  -9  -1   14.20    1.10
   7   9  -1   17.60    1.40
   7   9  -1   13.40    1.40
  -7   9   1   16.60    1.30
  -7   9   1   13.10    1.30
   7   9  -1   15.70    1.40
   7   9  -1   14.00    1.30
   7   9  -1   16.40    1.40
  -6  -9   1   57.29    3.80
   6  -9  -1   60.39    3.90
   6  -9  -1   58.59    3.90
   6  -9  -1   61.59    3.90
  -6  -9   1   50.69    3.80
   6  -9  -1   60.59    4.00
  -6  -9   1   60.19    3.90
  -6   9   1   57.19    4.00
   6   9  -1   61.89    4.10
  -6   9   1   60.39    4.00
   6   9  -1   58.19    4.10
   6   9  -1   60.49    4.10
  -6   9   1   60.79    4.10
   6   9  -1   57.69    4.00
  -4   9   1  100.09    7.70
  -4   9   1  127.49    7.50
  -4   9   1  117.89    7.60
  -4   9   1  129.09   19.10
   3  -9  -1   12.30    1.00
   3  -9  -1   13.50    1.00
   3  -9  -1   12.10    1.00
   3  -9  -1   13.20    1.00
  -3   9   1   14.60    1.30
  -3   9   1   12.90    1.30
   3   9  -1   13.90    1.20
   3   9  -1   15.30    3.20
   3   9  -1   14.60    1.30
   3   9  -1   12.60    1.30
   3   9  -1   13.80    1.10
   3   9  -1   13.90    1.30
  -3   9   1   13.80    1.10
  -3   9   1   12.40    1.00
   2  -9  -1   28.00    1.90
   2  -9  -1   29.30    1.90
   2  -9  -1   29.60    1.90
   2  -9  -1   27.70    1.90
   2   9  -1   25.60    2.10
   2   9  -1   27.70    2.10
  -2   9   1   31.20    2.20
  -2   9   1   24.80    2.10
   2   9  -1   27.40    2.10
   2   9  -1   26.20    2.00
   2   9  -1   28.40    2.20
   2   9  -1   32.00    3.80
  -2   9   1   25.90    4.40
  -2   9   1   32.30    2.10
  -2   9   1   29.50    1.90
   1  -9  -1   45.00    2.70
   1  -9  -1   41.90    2.60
   1  -9  -1   35.90    2.60
   1  -9  -1   41.70    2.60
  -1   9   1   44.00    2.80
   1   9  -1   33.90    2.80
   1   9  -1   36.70    2.80
  -1   9   1   40.20    2.80
   1   9  -1   36.40    2.80
   1   9  -1   45.90    4.60
  -1   9   1   48.20    4.90
  -1   9   1   39.30    2.70
  -1   9   1   41.60    2.90
  -1   9   1   37.00    2.70
   1   9  -1   41.80    2.90
   1   9  -1   38.00    2.70
   0  -9  -1   84.49    5.50
   0  -9   1   81.39    5.50
   0  -9   1   85.89    5.50
   0   9  -1   83.09    5.60
   0   9   1   87.79    5.60
   0   9  -1   79.79    5.70
   0   9   1   89.39    5.70
   1  -9   1    6.10    0.50
   1  -9   1    5.60    0.50
   1  -9   1    6.00    0.50
   1   9   1    6.50    1.00
  -1   9  -1    7.20    1.00
  -1   9  -1    8.20    2.60
  -1   9  -1    5.50    0.60
   1   9   1    7.10    0.80
   1   9   1    9.20    2.60
   1   9   1    6.60    0.60
   1   9   1    6.00    0.80
  -1   9  -1    7.40    0.90
  -1   9  -1    5.50    0.60
   1   9   1    6.00    0.80
   2  -9   1   91.99    5.80
   2  -9   1   85.69    5.80
   2   9   1   94.89    5.90
  -2   9  -1   82.49    6.00
   3  -9   1    7.00    0.60
   3  -9   1    7.20    0.60
   3  -9   1    7.00    0.70
   3  -9   1    8.30    0.70
  -3   9  -1    6.80    0.70
   3   9   1    8.00    1.00
  -3   9  -1    8.10    0.80
   3   9   1   10.60    1.10
  -3   9  -1    7.80    1.00
   3   9   1    8.80    0.80
   3   9   1    8.20    0.90
  -3   9  -1    6.50    0.90
   3   9   1    8.70    0.90
   4  -9   1   23.70    1.70
   4  -9   1   24.00    1.70
   4  -9   1   24.50    1.60
   4  -9   1   23.50    1.60
   4   9   1   23.60    1.90
  -4   9  -1   24.30    1.70
   4   9   1   22.60    1.80
   4   9   1   24.10    1.90
   4   9   1   23.80    3.40
  -4   9  -1   32.00   11.70
  -4   9  -1   24.30    1.70
  -4   9  -1   23.20    2.00
   4   9   1   23.60    2.00
   5  -9   1   44.30    2.90
   5  -9   1   44.00    2.90
  -5  -9  -1   46.60    2.90
   5  -9   1   42.80    3.00
   5  -9   1   45.80    3.00
   5   9   1   43.30    3.10
   5   9   1   46.80    3.20
  -5   9  -1   44.50    3.10
   5   9   1   43.70    3.10
   5   9   1   38.30    3.90
  -5   9  -1   38.10    3.20
  -5   9  -1   45.10    3.00
  -5   9  -1   38.00    3.00
  -5   9  -1  -11.50   17.30
   5   9   1   46.30    3.10
  -5   9  -1   51.99    4.80
   5   9   1   46.50    3.00
  -6  -9  -1   12.60    1.00
  -6  -9  -1   12.70    1.00
   6  -9   1   13.70    1.00
   6  -9   1   13.70    1.00
   6  -9   1   12.20    1.10
  -6  -9  -1   13.50    1.00
   6  -9   1   13.00    1.10
   6   9   1   15.90    1.40
  -6   9  -1   10.30    1.50
   6   9   1   15.50    1.30
  -6   9  -1   15.40    1.30
   6   9   1   14.40    1.30
  -6   9  -1   12.90    1.20
   6   9   1   14.70    1.40
  -6   9  -1   14.30    1.20
   6   9   1   14.60    1.40
  -9  -9  -1  102.89    6.60
   9  -9   1  101.99    6.70
  -9  -9  -1  103.59    6.70
  -9  -9  -1  100.69    6.60
   9  -9   1  104.19    6.70
   9  -9   1  104.19    6.70
   9  -9   1  104.19    6.70
  -9   9  -1   95.39    6.80
  -9   9  -1  104.39    6.80
   9   9   1   97.49    6.80
 -10  -9  -1   28.20    2.00
  10  -9   1   29.20    2.10
  10  -9   1   27.50    2.20
  10  -9   1   32.10    2.00
  10  -9   1   31.80    2.20
 -10  -9  -1   27.30    2.00
 -10   9  -1   24.60    2.50
  10   9   1   30.20    2.20
  10   9   1   28.20    2.10
 -10   9  -1   28.10    2.20
  10   9   1   25.30    2.20
  11  -9   1   82.59    6.00
 -11  -9  -1   90.19    5.90
  11  -9   1   89.79    5.90
  11  -9   1   86.39    6.00
  11  -9   1   85.69    5.90
 -11  -9  -1   89.09    5.90
 -11  -9  -1   94.09    5.90
  11   9   1   99.09    6.00
  11   9   1   96.69    6.10
 -11   9  -1   86.99    6.00
 -11   9  -1   88.39    6.10
  11   9   1   94.59    6.10
  12  -9   1   18.10    1.50
  12  -9   1   18.10    1.40
 -12  -9  -1   16.80    1.40
 -12  -9  -1   19.70    1.40
  12  -9   1   18.10    1.40
  12  -9   1   17.90    1.40
 -12   9  -1   18.60    1.90
  12   9   1   20.40    1.80
  12   9   1   17.30    1.70
  12   9   1   21.00    1.70
 -13  -9  -1   23.30    1.60
  13  -9   1   21.10    1.70
 -13  -9  -1   24.70    1.60
  13  -9   1   21.00    1.70
  13   9   1   23.20    1.90
  13   9   1   23.60    1.70
 -13   9  -1   23.10    1.90
 -13   9  -1   20.10    1.80
  13   9   1   24.90    1.80
 -14  -9  -1  139.69    9.40
  14  -9   1  143.59    9.50
 -14  -9  -1  151.68    9.40
 -14   9  -1  145.99    9.50
  14   9   1  157.68    9.50
  14   9   1  144.89    9.50
 -14   9  -1  134.29    9.60
 -15  -9  -1   45.70    2.90
  15   9   1   43.50    2.90
 -15   9  -1   42.60    3.00
 -14 -10   1   16.90    1.20
  14  10  -1   17.00    1.30
 -14  10   1   16.30    1.30
  13 -10  -1    0.30    0.40
 -13 -10   1    0.40    0.20
 -13 -10   1    0.10    0.20
  13 -10  -1    0.00    0.30
  13  10  -1    0.00    0.40
  13  10  -1    0.00    0.50
 -13  10   1   -0.30    0.40
 -13  10   1   -0.10    0.40
 -12 -10   1    5.10    0.50
  12 -10  -1    4.60    0.50
  12 -10  -1    5.00    0.60
 -12 -10   1    4.30    0.50
  12 -10  -1    4.90    0.60
 -12  10   1    4.80    0.70
 -12  10   1    4.10    0.70
  12  10  -1    4.80    0.70
  12  10  -1    5.70    0.80
  12  10  -1    4.70    0.60
  11 -10  -1    3.40    0.50
  11 -10  -1    2.90    0.50
 -11 -10   1    3.40    0.50
 -11 -10   1    3.70    0.40
  11 -10  -1    2.50    0.40
  11 -10  -1    2.80    0.40
 -11 -10   1    3.10    0.40
 -11  10   1    2.70    0.60
  11  10  -1    3.90    0.70
  11  10  -1    4.40    0.60
 -10 -10   1   25.10    1.70
 -10 -10   1   26.40    1.70
  10 -10  -1   24.90    1.80
  10 -10  -1   24.30    1.80
  10 -10  -1   24.10    1.80
  10 -10  -1   22.90    1.80
 -10 -10   1   24.70    1.70
  10  10  -1   22.70    2.00
 -10  10   1   26.10    1.90
 -10  10   1   22.80    1.80
  10  10  -1   25.90    1.90
  10  10  -1   26.90    2.00
  -9 -10   1   22.10    1.60
   9 -10  -1   25.50    1.90
  -9 -10   1   25.00    1.70
   9 -10  -1   23.70    1.80
   9 -10  -1   23.30    1.70
   9  10  -1   23.70    1.90
   9  10  -1   24.50    1.90
   9  10  -1   22.50    1.90
  -9  10   1   21.60    2.20
  -9  10   1   26.50    1.90
  -9  10   1   20.50    3.60
   9  10  -1   25.20    2.00
   8 -10  -1   35.10    2.50
   8 -10  -1   35.80    2.40
   8 -10  -1   35.90    2.40
  -8 -10   1   35.20    2.30
  -8 -10   1   33.50    2.30
  -8 -10   1   33.70    2.30
  -8  10   1   31.10    4.40
  -8  10   1   37.20    2.60
  -8  10   1   34.80    2.50
   8  10  -1   34.80    3.00
  -7 -10   1   48.90    3.40
   7 -10  -1   52.49    3.50
   7 -10  -1   54.99    3.50
   7 -10  -1   50.79    3.50
  -7 -10   1   49.80    3.40
  -7 -10   1   53.19    3.40
   7 -10  -1   54.09    3.50
   7  10  -1   49.00    3.70
  -7  10   1   52.39    3.60
  -7  10   1   50.79    3.50
   7  10  -1   54.09    3.70
  -7  10   1   51.69    3.60
   7  10  -1   48.40    3.60
   7  10  -1   53.59    3.70
   7  10  -1   58.19    3.60
   6 -10  -1   46.60    3.10
   6 -10  -1   45.40    3.10
   6 -10  -1   45.20    3.10
   6 -10  -1   43.60    3.10
   6  10  -1   44.50    3.30
  -6  10   1   46.70    3.20
  -6  10   1   46.80    3.30
   6  10  -1   50.09    3.20
  -6  10   1   45.10    3.30
   6  10  -1   50.09    3.30
   6  10  -1   44.90    3.30
   6  10  -1   44.40    3.30
  -5  10   1  -14.60   13.00
   5  10  -1    2.10    1.50
   4 -10  -1   98.39    6.90
   4  10  -1  101.99    7.00
   4  10  -1  111.69    8.10
   4  10  -1  113.49    7.10
  -4  10   1  101.19    6.80
  -2  10   1  165.58   10.80
   1 -10  -1   53.79    3.80
   1 -10  -1   58.49    3.80
   1 -10  -1   59.59    3.80
   1  10  -1   63.79    4.10
   1  10  -1   58.39    4.00
   1  10  -1   56.59    3.90
  -1  10   1   55.59    6.10
  -1  10   1   54.09    4.00
   1  10  -1   66.59    5.60
  -1  10   1   62.79    4.10
  -1  10   1   54.89    3.90
  -1  10   1   58.49    4.00
   1  10  -1   60.09    4.00
   1  10  -1   54.29    4.00
   0 -10   1   21.20    1.40
   0 -10  -1   21.40    1.40
   0 -10  -1   18.90    1.40
   0 -10   1   21.30    1.40
   0 -10  -1   21.60    1.40
   0  10  -1   19.30    1.60
   0  10  -1   19.60    1.50
   0  10  -1   21.60    1.60
   0  10   1   21.90    1.80
   0  10   1   21.00    1.50
   0  10   1   22.70    1.60
   0  10   1   20.10    1.70
   0  10  -1   18.60    1.70
   0  10  -1   27.90    4.60
   0  10   1   26.80    4.50
   0  10   1   20.90    1.60
   0  10  -1   22.30    1.80
   4 -10   1   25.10    1.60
   4 -10   1   24.20    1.60
   4 -10   1   23.40    1.60
   4 -10   1   21.90    1.60
  -4  10  -1   22.30    1.80
  -4  10  -1   27.20    1.90
   4  10   1   21.00    1.90
   4  10   1   18.20    1.80
   4  10   1   20.80    1.60
  -4  10  -1   23.80    1.60
   4  10   1   20.30    1.80
   4  10   1   22.80    3.30
   4  10   1   18.40    1.80
   5 -10   1   47.90    3.30
   5 -10   1   47.50    3.30
   5 -10   1   50.69    3.30
   5 -10   1   51.89    3.30
  -5  10  -1   65.19   18.00
   5  10   1   46.50    3.40
   5  10   1   51.79    3.30
  -5  10  -1   48.80    3.30
   5  10   1   48.60    3.50
   5  10   1   49.30    3.50
   5  10   1   42.00    4.30
  -5  10  -1   50.99    3.50
   5  10   1   51.79    3.50
   7 -10   1    3.60    0.50
   7 -10   1    4.10    0.60
   7 -10   1    4.80    0.60
   7 -10   1    4.80    0.60
  -7 -10  -1    5.40    0.50
  -7 -10  -1    4.70    0.50
  -7 -10  -1    4.30    0.50
  -7  10  -1    5.20    0.80
   7  10   1    4.60    0.70
   7  10   1    5.80    0.80
   7  10   1    4.20    0.80
  -7  10  -1    4.40    0.60
  -7  10  -1    4.10    0.60
   7  10   1    5.00    0.80
   7  10   1    5.30    0.70
   8 -10   1    0.00    0.40
   8 -10   1    0.50    0.40
  -8 -10  -1    0.40    0.20
   8 -10   1    0.10    0.30
  -8 -10  -1    0.50    0.20
   8 -10   1    0.10    0.30
  -8 -10  -1    0.70    0.30
   8  10   1    1.20    0.80
   8  10   1    0.50    0.50
   8  10   1    0.90    0.60
   8  10   1    0.60    0.50
  -8  10  -1    0.20    0.40
  -9 -10  -1    9.50    0.80
   9 -10   1    9.80    0.90
   9 -10   1    7.80    0.90
  -9 -10  -1    8.20    0.70
  -9 -10  -1   10.00    0.80
   9 -10   1    9.60    0.90
   9 -10   1    9.00    0.80
  -9  10  -1   10.10    1.00
   9  10   1   10.20    1.00
  -9  10  -1    7.30    2.40
  -9  10  -1    9.00    1.10
   9  10   1    8.60    1.20
   9  10   1   10.00    1.10
 -10 -10  -1   19.40    1.40
  10 -10   1   19.90    1.50
  10 -10   1   20.10    1.50
 -10 -10  -1   18.90    1.40
  10 -10   1   21.20    1.50
  10 -10   1   19.40    1.50
 -10 -10  -1   19.20    1.40
 -10  10  -1   19.80    1.60
  10  10   1   19.40    1.80
  10  10   1   20.20    1.70
  10  10   1   19.20    1.60
 -10  10  -1   21.20    1.60
  11 -10   1    2.50    0.60
 -11 -10  -1    2.40    0.40
  11 -10   1    2.70    0.50
 -11 -10  -1    2.30    0.30
  11 -10   1    3.10    0.50
  11 -10   1    1.60    0.50
 -11  10  -1    2.30    0.50
  11  10   1    2.60    0.50
  11  10   1    2.10    0.50
  11  10   1    2.60    0.70
 -12 -10  -1    1.10    0.30
  12 -10   1    1.00    0.50
  12 -10   1    1.90    0.50
  12 -10   1    1.70    0.40
 -12 -10  -1    1.70    0.30
  12  10   1    1.90    0.50
  12  10   1    1.30    0.50
 -12  10  -1    1.10    0.50
  12  10   1    1.90    0.60
  13 -10   1   23.50    1.70
  13 -10   1   21.90    1.70
 -13 -10  -1   23.50    1.60
 -13  10  -1   21.50    1.70
  13  10   1   23.50    1.60
  13  10   1   21.30    1.80
 -14 -10  -1   84.59    5.30
 -14  10  -1   80.29    5.30
  14  10   1   69.59    5.40
  14  10   1   88.29    5.30
 -13 -11   1   39.20    2.50
  13 -11  -1   33.30    2.60
  13  11  -1   41.50    2.60
 -12 -11   1   20.60    1.40
  12 -11  -1   19.10    1.50
  12 -11  -1   19.30    1.50
  12 -11  -1   21.10    1.50
 -12 -11   1   20.50    1.40
  12  11  -1   22.60    1.60
  12  11  -1   20.90    1.60
 -12  11   1   20.70    1.50
 -11 -11   1   74.79    4.80
  11 -11  -1   73.59    4.90
  11 -11  -1   71.29    5.00
  11 -11  -1   71.29    4.90
  11 -11  -1   73.49    4.90
 -11 -11   1   71.49    4.90
  11  11  -1   78.89    5.00
  11  11  -1   76.29    5.00
  11  11  -1   74.69    4.90
 -11  11   1   74.49    4.90
  10 -11  -1    7.80    0.80
 -10 -11   1    7.50    0.70
  10 -11  -1    7.10    0.80
 -10 -11   1    8.00    0.60
  10 -11  -1    7.50    0.80
  10  11  -1    7.80    0.90
 -10  11   1    7.70    0.90
  10  11  -1    8.90    1.00
  10  11  -1    8.40    1.10
  -9 -11   1   46.60    3.30
  -9 -11   1   50.49    3.30
   9 -11  -1   45.80    3.40
   9 -11  -1   46.60    3.40
   9 -11  -1   49.50    3.30
  -9 -11   1   50.29    3.30
   9 -11  -1   53.29    3.30
   9  11  -1   53.79    3.40
   9  11  -1   50.79    3.50
   9  11  -1   49.80    3.50
  -9  11   1   48.30    3.40
   8 -11  -1   43.00    2.90
   8 -11  -1   40.90    2.90
   8 -11  -1   45.60    2.90
   8 -11  -1   40.40    2.90
  -8 -11   1   42.30    2.80
  -8 -11   1   39.90    2.80
  -8  11   1   39.40    2.90
   8  11  -1   43.90    3.00
   8  11  -1   42.20    2.90
   8  11  -1   43.30    3.10
   8  11  -1   44.00    3.10
  -7 -11   1    3.20    0.40
  -7 -11   1    3.80    0.40
   7 -11  -1    3.20    0.40
   7 -11  -1    3.60    0.50
   7 -11  -1    3.10    0.40
   7 -11  -1    3.80    0.50
   7  11  -1    3.00    0.60
   7  11  -1    3.90    0.70
   7  11  -1    3.50    0.70
   7  11  -1    4.40    0.60
  -7  11   1    3.70    2.30
   7  11  -1    3.90    0.70
  -7  11   1    2.70    0.60
  -7  11   1    3.80    0.50
   6 -11  -1    8.10    0.80
   6 -11  -1    8.20    0.80
   6 -11  -1    8.10    0.80
   6 -11  -1    7.40    0.70
   6  11  -1    8.10    1.00
   6  11  -1    9.00    1.00
  -6  11   1    8.20    1.00
   6  11  -1    6.90    1.70
  -6  11   1    7.80    0.80
   6  11  -1    9.80    1.10
   6  11  -1    7.80    1.00
   6  11  -1    9.70    0.90
  -6  11   1    9.50    3.00
   5 -11  -1  159.28    9.80
   5  11  -1  142.99   10.60
   4 -11  -1    0.70    0.30
   4 -11  -1    1.20    0.40
   4 -11  -1    1.40    0.30
   4 -11  -1    0.80    0.30
   4  11  -1    1.50    0.60
   4  11  -1    0.80    0.50
  -4  11   1    0.50    0.50
   4  11  -1    2.70    2.00
   4  11  -1    1.30    0.40
   4  11  -1    0.80    0.60
   4  11  -1    1.30    0.50
   3 -11  -1   11.40    1.00
   3 -11  -1   10.30    0.80
   3 -11  -1   10.50    0.80
   3 -11  -1    9.90    0.80
   3  11  -1   11.10    1.10
   3  11  -1    7.50    0.90
  -3  11   1    9.90    1.00
   3  11  -1   10.80    1.10
   3  11  -1   12.20    3.20
  -3  11   1   11.40    1.20
   3  11  -1   10.00    1.10
   3  11  -1    8.80    1.20
   2 -11  -1   25.20    1.70
   2 -11  -1   27.10    1.80
   2 -11  -1   24.10    1.70
   2  11  -1   25.70    1.80
   2  11  -1   24.30    1.90
   2  11  -1   26.70    1.90
   2  11  -1   32.50    4.40
   2  11  -1   26.00    2.10
  -2  11   1   20.40    2.00
  -2  11   1   26.50    1.90
   2  11  -1   24.70    2.00
  -1  11   1  204.68   13.40
   0 -11  -1   25.90    1.60
   0 -11   1   25.80    1.60
   0 -11  -1   23.60    1.60
   0 -11   1   24.10    1.60
   0 -11   1   19.80    1.60
   0  11   1   27.20    2.10
   0  11   1   27.60    4.80
   0  11   1   24.50    1.70
   0  11  -1   24.30    1.70
   0  11  -1   27.10    2.00
   0  11   1   20.70    1.70
   0  11  -1   22.00    1.90
   0  11   1   27.40    1.90
   0  11  -1   22.30    1.80
   0  11  -1   24.30    1.80
   0  11   1   23.00    1.80
   1 -11   1  124.89    8.10
  -1  11  -1  127.39    8.30
   1  11   1  123.59    8.20
   1  11   1  125.49    8.30
   2 -11   1   79.19    5.40
   2 -11   1   91.99    5.40
   2 -11   1   77.99    5.40
   2  11   1   90.09    5.70
  -2  11  -1   83.99    5.60
   2  11   1   87.49    5.60
   2  11   1   75.89    5.50
  -2  11  -1   76.69    5.60
   2  11   1   79.89    5.60
   2  11   1   83.59    5.40
   3 -11   1   13.00    1.00
   3 -11   1   13.20    1.00
   3 -11   1   14.00    1.00
   3  11   1   15.00    3.40
   3  11   1   12.90    1.30
   3  11   1   14.50    1.50
   3  11   1   13.50    1.30
   3  11   1   14.10    1.10
  -3  11  -1   15.70    1.40
   3  11   1   14.40    1.30
   4 -11   1    0.70    0.30
   4 -11   1    0.60    0.30
   4 -11   1    0.60    0.30
   4 -11   1    0.80    0.30
   4  11   1    1.50    0.50
   4  11   1    1.80    0.60
   4  11   1    1.90    0.70
   4  11   1    2.60    1.90
   4  11   1    1.30    0.40
   4  11   1    1.60    0.50
  -4  11  -1    1.00    0.50
   5 -11   1   42.10    3.00
   5 -11   1   44.20    3.00
   5 -11   1   45.30    3.10
   5 -11   1   45.70    3.00
   5  11   1   45.50    3.20
   5  11   1   45.50    3.10
  -5  11  -1   45.50    3.20
   5  11   1   49.99    3.20
   5  11   1   43.50    3.20
   5  11   1   46.90    3.30
   5  11   1   40.20    4.00
   6 -11   1   47.80    3.20
   6 -11   1   45.20    3.10
   6 -11   1   47.80    3.10
   6 -11   1   44.10    3.10
   6  11   1   48.00    3.20
   6  11   1   52.19    3.30
   6  11   1   43.00    3.20
   6  11   1   44.40    3.30
  -6  11  -1   43.40    3.30
   6  11   1   45.70    3.30
  -6  11  -1   47.10    3.10
   7 -11   1    6.80    0.70
  -7 -11  -1    6.00    0.50
  -7 -11  -1    5.60    0.50
   7 -11   1    6.50    0.70
   7 -11   1    7.00    0.70
   7 -11   1    6.30    0.70
  -7  11  -1    8.90    0.90
   7  11   1    6.00    0.80
   7  11   1    7.80    1.10
   7  11   1    6.70    0.90
  -7  11  -1    6.90    0.70
   7  11   1    5.80    0.80
   7  11   1    5.80    0.90
   8 -11   1   35.40    2.40
  -8 -11  -1   34.10    2.30
  -8 -11  -1   35.20    2.30
   8 -11   1   33.70    2.40
   8 -11   1   34.40    2.30
  -8 -11  -1   32.60    2.30
   8 -11   1   33.30    2.40
   8  11   1   37.50    2.60
  -8  11  -1   33.10    2.40
   8  11   1   35.80    2.40
   8  11   1   33.50    2.50
   9 -11   1   98.79    6.40
  -9 -11  -1   95.59    6.30
   9 -11   1   99.79    6.40
   9 -11   1   96.19    6.40
  -9 -11  -1   96.89    6.30
   9 -11   1   93.69    6.50
  -9 -11  -1   94.69    6.30
   9  11   1  100.49    6.50
  -9  11  -1   94.59    6.40
   9  11   1  104.39    6.60
 -10 -11  -1   13.30    1.00
  10 -11   1   13.90    1.20
 -10 -11  -1   14.80    1.00
 -10 -11  -1   13.70    1.00
  10 -11   1   13.30    1.20
  10 -11   1   14.60    1.20
  10  11   1   14.30    1.40
  10  11   1   14.90    1.50
 -10  11  -1   13.80    1.20
  11 -11   1    4.00    0.50
  11 -11   1    3.20    0.50
  11 -11   1    3.00    0.50
 -11 -11  -1    3.60    0.40
  11  11   1    3.10    0.50
  11  11   1    3.90    0.70
  11  11   1    4.60    0.60
 -11  11  -1    2.90    0.50
  12 -11   1    2.70    0.40
 -12 -11  -1    2.90    0.30
 -12 -11  -1    2.70    0.30
  12 -11   1    2.40    0.50
  12 -11   1    3.30    0.40
  12  11   1    2.10    0.50
  12  11   1    3.30    0.50
 -12  11  -1    2.40    0.50
  12  11   1    3.10    0.60
 -13 -11  -1   87.19    5.00
  13 -11   1   68.79    5.00
  13  11   1   75.69    5.10
 -13  11  -1   74.69    5.10
  13  12  -1   24.30    1.70
  12 -12  -1   -0.10    0.30
 -12 -12   1    0.60    0.20
  12  12  -1    1.00    0.30
  11 -12  -1    1.00    0.50
  11 -12  -1    1.00    0.30
 -11 -12   1    0.90    0.40
  11  12  -1    1.50    0.60
  11  12  -1    0.70    0.50
  11  12  -1    0.30    0.50
  10 -12  -1   48.70    3.10
 -10 -12   1   43.60    3.10
  10 -12  -1   48.70    3.10
  10 -12  -1   44.80    3.40
  10  12  -1   43.60    3.30
  10  12  -1   47.10    3.20
  10  12  -1   50.39    3.30
  -9 -12   1   12.20    1.00
   9 -12  -1   13.70    1.10
   9 -12  -1   14.40    1.10
   9 -12  -1   13.70    1.10
   9 -12  -1   14.50    1.40
   9  12  -1   14.00    1.30
   9  12  -1   16.10    1.20
   9  12  -1   14.50    1.30
   7 -12  -1   66.89    4.30
   7 -12  -1   64.99    4.40
   7 -12  -1   66.49    4.30
   7 -12  -1   62.79    4.40
  -7  12   1   65.89    4.50
   7  12  -1   65.89    4.50
   7  12  -1   70.09    4.50
   7  12  -1   60.69    4.40
   7  12  -1   66.49    4.40
   7  12  -1   65.99    4.50
   6  12  -1    1.60    0.50
   5 -12  -1   98.79    6.60
   5 -12  -1  105.39    6.70
   5 -12  -1  105.99    6.60
   5 -12  -1  100.49    6.60
   5  12  -1   96.69    7.80
   5  12  -1  102.69    6.80
  -5  12   1  103.69    6.80
   5  12  -1   97.89    6.80
   5  12  -1  103.69    6.80
   3 -12  -1    0.40    0.30
   3 -12  -1    0.20    0.20
   3 -12  -1    0.50    0.20
   3  12  -1    1.00    0.50
  -3  12   1    4.20    2.80
   3  12  -1    0.50    0.30
   3  12  -1    0.90    0.40
   3  12  -1    0.40    2.10
   3  12  -1    1.00    0.60
  -3  12   1    1.30    0.60
   3  12  -1    0.70    0.50
   2 -12  -1    0.60    0.20
   2 -12  -1    0.60    0.30
   2 -12  -1    1.00    0.20
   2  12  -1    0.60    2.30
  -2  12   1    3.20    2.70
   2  12  -1    1.50    0.40
  -2  12   1    1.10    0.60
   2  12  -1    1.80    0.60
   2  12  -1    0.70    0.40
   2  12  -1    1.40    0.50
   2  12  -1    1.10    0.50
  -2  12   1    1.30    0.50
   1 -12  -1    6.00    0.60
   1 -12  -1    5.90    0.50
   1 -12  -1    4.90    0.50
   1  12  -1    5.80    0.90
  -1  12   1    5.50    0.80
  -1  12   1    6.80    1.00
   1  12  -1    9.10    2.90
   1  12  -1    5.30    0.70
   1  12  -1    7.10    0.90
   1  12  -1    7.00    1.10
   1  12  -1    5.90    0.70
   0 -12  -1   13.20    1.00
   0 -12   1   15.10    1.00
   0 -12   1   14.20    1.00
   0 -12  -1   14.10    1.00
   0  12   1   16.10    1.30
   0  12   1   17.10    4.30
   0  12   1   16.00    1.50
   0  12  -1   18.80    4.20
   0  12   1   14.20    1.20
   0  12  -1   16.10    1.30
   0  12  -1   16.70    1.50
   0  12  -1   14.50    1.30
   0  12  -1   14.10    1.20
   1 -12   1   12.50    0.90
   1 -12   1   13.30    0.90
   1 -12   1   13.80    1.00
   1  12   1   13.90    1.20
   1  12   1   12.80    1.10
   1  12   1   11.00    1.10
  -1  12  -1   16.70    4.40
   1  12   1   16.00    4.00
  -1  12  -1   12.10    1.20
  -1  12  -1   14.20    1.40
   1  12   1   14.30    1.40
   1  12   1   11.20    1.20
  -1  12  -1   10.60    1.20
   2 -12   1    0.40    0.20
   2 -12   1    0.20    0.20
   2 -12   1    0.40    0.30
   2  12   1    0.50    0.40
   2  12   1    0.40    0.30
   2  12   1    0.60    0.40
   2  12   1    1.30    2.40
  -2  12  -1    1.10    0.50
  -2  12  -1    0.70    0.60
   2  12   1    0.80    0.50
   2  12   1    0.60    0.60
   3 -12   1   43.50    2.80
   3 -12   1   42.60    2.80
   3 -12   1   40.60    2.80
   3  12   1   41.30    4.40
   3  12   1   43.30    3.10
   3  12   1   44.80    3.00
  -3  12  -1   44.70    3.10
   3  12   1   39.60    2.80
   3  12   1   35.20    2.90
   3  12   1   39.50    2.90
   4 -12   1    2.60    0.40
   4 -12   1    1.90    0.30
   4 -12   1    1.50    0.30
   4 -12   1    3.20    0.40
   4  12   1    2.20    0.40
   4  12   1    2.70    0.60
   4  12   1    2.20    0.80
  -4  12  -1    1.60    0.60
   4  12   1    1.50    0.50
   5 -12   1    0.50    0.30
   5 -12   1    0.40    0.30
   5 -12   1    0.60    0.30
   5  12   1    0.90    0.50
   5  12   1   -0.30    1.70
   5  12   1    0.50    0.40
  -5  12  -1    0.70    0.50
   5  12   1    0.60    0.40
   5  12   1   -0.20    0.40
   5  12   1    0.10    0.50
   7 -12   1   14.90    1.20
   7 -12   1   15.70    1.20
   7 -12   1   15.50    1.10
   7 -12   1   14.80    1.20
   7  12   1   15.90    1.40
   7  12   1   16.60    1.30
   7  12   1   15.50    1.40
   7  12   1   13.40    1.30
   8 -12   1    5.70    0.70
   8 -12   1    6.30    0.60
   8 -12   1    6.50    0.70
   8 -12   1    6.00    0.70
  -8 -12  -1    5.90    0.50
   8  12   1    6.40    0.90
   8  12   1    5.80    0.90
   8  12   1    6.30    0.80
   9 -12   1   11.30    1.00
  -9 -12  -1   12.20    0.90
   9 -12   1   11.80    1.00
   9 -12   1   12.50    1.00
   9 -12   1   11.60    1.00
  -9 -12  -1   12.20    0.90
   9  12   1   12.90    1.10
   9  12   1   13.50    1.20
   9  12   1   13.30    1.30
  10 -12   1   12.80    1.10
  10 -12   1   13.10    1.10
 -10 -12  -1   12.90    0.90
  10 -12   1   13.70    1.00
  10  12   1   13.50    1.30
  10  12   1   12.80    1.20
  10  12   1   14.00    1.10
  11 -12   1    1.00    0.50
  11 -12   1    1.30    0.30
  11 -12   1    0.70    0.30
 -11 -12  -1    1.10    0.30
  11  12   1    0.90    0.40
  11  12   1    0.80    0.40
  11  12   1    0.40    0.50
 -12 -12  -1   33.30    2.30
  12 -12   1   34.70    2.30
  12  12   1   28.60    2.50
  12  12   1   37.70    2.30
  13  12   1   44.20    3.00
  12  13  -1   27.10    2.00
  11 -13  -1    9.00    0.80
  11  13  -1    8.90    0.80
  10 -13  -1   26.90    1.80
  10 -13  -1   26.00    1.80
  10  13  -1   27.20    2.00
  10  13  -1   29.00    1.90
  10  13  -1   24.70    1.90
   9 -13  -1    1.90    0.40
   9 -13  -1    2.40    0.40
   9 -13  -1    2.10    0.50
   9  13  -1    2.00    0.50
  -9  13   1    2.10    2.00
   9  13  -1    2.00    0.40
   9  13  -1    2.30    0.50
   8 -13  -1    2.90    0.40
   8 -13  -1    2.30    0.40
   8 -13  -1    2.40    0.40
   8  13  -1    1.90    0.50
   8  13  -1    2.50    0.60
   8  13  -1    3.10    0.50
   7 -13  -1   48.10    3.30
   7 -13  -1   51.39    3.40
   7 -13  -1   45.60    3.30
   7  13  -1   47.60    3.40
   7  13  -1   51.19    3.30
   7  13  -1   50.19    3.40
   6 -13  -1    0.20    0.30
   6 -13  -1    0.10    0.30
   6 -13  -1    0.60    0.30
   6  13  -1    0.00    0.40
   6  13  -1   -0.30    0.50
   6  13  -1    0.00    0.40
   6  13  -1    0.20    0.40
  -6  13   1    0.50    0.50
   6  13  -1    0.00    0.30
   5 -13  -1   49.20    3.30
   5 -13  -1   49.90    3.30
   5 -13  -1   51.89    3.30
   5  13  -1   47.20    3.40
   5  13  -1   46.10    3.40
   5  13  -1   49.99    3.30
  -5  13   1   49.99    3.50
  -5  13   1   51.29    5.40
   5  13  -1   48.10    3.40
   5  13  -1   43.80    4.10
   5  13  -1   50.29    3.40
   4 -13  -1   17.00    1.20
   4 -13  -1   16.00    1.20
   4 -13  -1   16.30    1.30
   4  13  -1   16.80    1.40
  -4  13   1   16.20    1.50
   4  13  -1   20.20    3.10
   4  13  -1   17.50    1.40
   4  13  -1   18.60    1.60
   4  13  -1   16.20    1.40
   4  13  -1   18.10    1.30
   3 -13  -1   54.89    3.60
   3 -13  -1   55.19    3.70
   3 -13  -1   53.59    3.60
  -3  13   1   56.19    3.90
   3  13  -1   57.19    3.90
   3  13  -1   55.89    3.70
   3  13  -1   51.19    3.80
   3  13  -1   63.89    5.20
   3  13  -1   56.79    3.80
   3  13  -1   48.60    3.80
   2 -13  -1    6.80    0.60
   2 -13  -1    5.40    0.60
   2 -13  -1    6.30    0.60
   2  13  -1    6.50    0.70
   2  13  -1    5.70    0.80
   2  13  -1    7.20    1.10
   2  13  -1    5.80    0.80
   2  13  -1    7.50    0.90
   2  13  -1    9.20    2.50
  -2  13   1    7.40    1.10
  -2  13   1    7.20    0.90
   1 -13  -1    7.90    0.60
   1 -13  -1    7.00    0.60
   1  13  -1    6.00    0.90
  -1  13   1    6.10    2.80
   1  13  -1    8.00    0.90
  -1  13   1    8.60    1.10
  -1  13   1    7.60    0.90
   1  13  -1    6.40    0.70
   1  13  -1    6.90    1.10
   1  13  -1    9.10    2.70
   0 -13   1   57.19    3.90
   0 -13  -1   53.39    3.80
   0  13   1   60.79    4.00
   0  13   1   52.19    5.80
   0  13  -1   65.19    4.20
   0  13   1   62.99    4.20
   0  13  -1   59.79    4.00
   1 -13   1   32.90    2.40
   1 -13   1   36.60    2.40
  -1  13  -1   36.20    2.70
   1  13   1   36.80    2.60
   1  13   1   35.80    4.60
   1  13   1   38.60    2.80
  -1  13  -1   35.50    2.60
   1  13   1   34.90    2.50
   2 -13   1   16.90    1.10
   2 -13   1   15.40    1.10
   2 -13   1   14.80    1.10
   2  13   1   16.70    1.40
   2  13   1   16.30    1.60
   2  13   1   15.30    1.20
   2  13   1   14.20    1.30
   2  13   1   19.20    3.60
   2  13   1   14.50    1.30
  -2  13  -1   16.40    1.50
   3 -13   1   12.40    1.00
   3 -13   1   13.20    1.00
   3 -13   1   12.80    1.00
   3  13   1   12.10    1.10
   3  13   1   12.40    3.00
   3  13   1   14.00    1.40
  -3  13  -1   13.70    1.30
   3  13   1   12.30    1.10
   3  13   1   12.50    1.20
   3  13   1   12.10    1.10
   4 -13   1   39.60    2.60
   4 -13   1   40.60    2.60
   4 -13   1   39.60    2.70
  -4  13  -1   41.50    2.90
   4  13   1   33.30    2.70
   4  13   1   41.70    4.00
   4  13   1   40.00    2.80
   4  13   1   37.10    2.80
   4  13   1   39.40    2.70
   4  13   1   38.90    2.90
   5 -13   1    7.00    0.70
   5 -13   1    6.40    0.60
   5 -13   1    6.30    0.60
   5  13   1    7.10    0.80
  -5  13  -1    7.90    2.50
  -5  13  -1    8.10    1.00
   5  13   1    7.00    0.90
   5  13   1    6.50    0.80
   5  13   1    6.90    1.00
   5  13   1    6.40    0.80
   5  13   1    6.00    1.80
   6 -13   1   12.40    0.90
   6 -13   1   11.30    1.00
   6 -13   1   12.00    0.90
   6  13   1   11.20    1.10
   6  13   1   10.90    1.20
  -6  13  -1   12.40    2.80
   6  13   1   12.50    1.20
   6  13   1   12.70    1.00
   7 -13   1    1.00    0.30
   7 -13   1    0.90    0.30
   7  13   1    0.90    0.50
   7  13   1    1.20    0.50
   7  13   1    0.90    0.40
  -7  13  -1    0.50    2.20
   8 -13   1    1.80    0.30
   8 -13   1    1.40    0.30
   8  13   1    1.50    0.60
   8  13   1    1.60    0.50
  -8  13  -1   -0.70    1.90
   8  13   1    2.00    0.40
   9 -13   1   16.50    1.20
   9 -13   1   16.80    1.20
   9  13   1   16.90    1.30
   9  13   1   16.90    1.40
   9  13   1   17.10    1.40
  10 -13   1    0.90    0.30
  10 -13   1    1.00    0.30
  10  13   1    1.20    0.30
  10  13   1    0.20    0.50
  11 -13   1    0.30    0.30
  11  13   1    0.30    0.30
  12  13   1    6.60    0.70
  10 -14  -1    6.70    0.60
  10  14  -1    6.50    0.80
   9 -14  -1    5.50    0.70
   9 -14  -1    5.40    0.60
   9  14  -1    5.20    0.70
   8 -14  -1    9.90    0.90
   8 -14  -1   10.90    0.80
   8  14  -1    9.60    1.00
   8  14  -1   10.70    0.90
  -8  14   1   12.60    3.10
   6 -14  -1    5.30    0.50
   6 -14  -1    5.60    0.60
   6 -14  -1    5.30    0.50
   6  14  -1    4.30    0.60
   6  14  -1    4.80    0.70
   6  14  -1    4.70    0.60
   5 -14  -1    5.00    0.50
   5 -14  -1    4.20    0.50
   5 -14  -1    5.00    0.50
   5  14  -1    4.50    0.60
   5  14  -1    4.10    0.60
  -5  14   1    4.70    0.70
   5  14  -1    5.00    0.60
   5  14  -1    4.00    0.70
   5  14  -1    4.50    0.60
   4 -14  -1   54.89    3.60
   4 -14  -1   57.79    3.60
  -4  14   1   59.19    4.00
   4  14  -1   57.79    4.60
   4  14  -1   50.59    3.70
   4  14  -1   54.29    3.80
   4  14  -1   48.80    3.70
   4  14  -1   55.19    3.70
   4  14  -1   51.79    3.60
   3 -14  -1    0.70    0.20
   3 -14  -1    0.80    0.20
   3 -14  -1   -0.10    0.40
  -3  14   1    1.70    2.40
  -3  14   1    0.20    0.50
   3  14  -1    0.50    0.50
   3  14  -1   -0.10    0.40
   3  14  -1   -0.10    0.30
   3  14  -1   -0.40    0.40
   3  14  -1    0.20    0.40
   1 -14  -1    0.70    0.20
   1 -14  -1    0.30    0.40
   1  14  -1    2.60    2.20
   1  14  -1    0.40    0.50
  -1  14   1    0.80    0.60
  -1  14   1    4.00    2.50
   1  14  -1    0.60    0.40
   0  14  -1    2.70    2.50
   0  14   1    2.00    0.50
   0  14  -1    2.40    0.50
   0  14  -1    2.20    0.60
   0  14   1    2.00    2.40
   0  14   1    2.30    0.70
   1 -14   1   47.50    3.10
   1 -14   1   46.10    3.10
  -1  14  -1   50.89    3.40
   1  14   1   50.79    3.40
   1  14   1   39.40    4.90
   1  14   1   48.70    3.30
   2 -14   1    0.30    0.30
   2 -14   1    0.20    0.20
   2  14   1    0.10    0.30
   2  14   1    1.10    2.00
   2  14   1    0.20    0.50
   2  14   1    0.30    0.50
  -2  14  -1    0.50    0.50
   3 -14   1   12.70    1.00
   3 -14   1   12.30    0.90
  -3  14  -1   13.70    1.30
   3  14   1   13.30    1.30
   3  14   1   13.90    1.20
   3  14   1   11.00    1.20
   3  14   1   11.00    1.10
   4 -14   1   11.40    0.90
   4 -14   1   10.60    0.80
   4 -14   1   10.40    0.80
   4  14   1   10.90    1.10
   4  14   1   10.40    0.90
   4  14   1   10.60    1.10
   4  14   1    9.00    2.40
   4  14   1    9.00    1.00
   5 -14   1    0.80    0.30
   5 -14   1    1.10    0.30
   5 -14   1    1.50    0.30
   5  14   1    0.90    0.40
  -5  14  -1    2.00    0.50
  -5  14  -1    3.90    2.30
   5  14   1    1.20    0.50
   5  14   1    0.70    0.40
   5  14   1    1.30    0.50
   6 -14   1   41.10    2.60
   6 -14   1   41.20    2.60
   6  14   1   40.00    2.80
   6  14   1   40.90    2.70
   6  14   1   35.00    2.80
   6  14   1   36.70    2.70
   7 -14   1   17.30    1.20
   7 -14   1   16.30    1.20
   7  14   1   17.40    1.30
   7  14   1   14.60    1.40
   7  14   1   15.60    1.40
   8 -14   1    0.70    0.30
   8  14   1    0.70    0.40
   8  14   1    0.80    0.30
   9 -14   1    1.20    0.30
   9 -14   1    0.80    0.40
   9  14   1    1.00    0.50
   9  14   1   -0.20    0.50
  10 -14   1    6.50    0.80
  10  14   1    6.70    0.70
   9 -15  -1   60.99    4.10
   8 -15  -1    7.60    0.60
   8  15  -1    5.20    0.60
   7 -15  -1   31.30    2.10
   7  15  -1   29.10    2.10
   6 -15  -1    8.40    0.80
   6 -15  -1   12.00    0.80
   6  15  -1   12.00    0.90
   6  15  -1   10.10    0.90
   5 -15  -1   36.70    2.40
   5 -15  -1   37.50    2.50
   5  15  -1   37.20    2.50
   5  15  -1   36.20    2.50
   5  15  -1   32.50    2.80
   4 -15  -1    2.10    0.30
   4 -15  -1    1.80    0.30
   4  15  -1    1.00    0.40
   4  15  -1    1.50    0.50
  -4  15   1    0.90    2.10
  -4  15   1    1.30    0.50
   4  15  -1    1.40    0.40
   3 -15  -1   27.80    1.80
   3 -15  -1   27.20    1.80
  -3  15   1   27.10    2.00
   3  15  -1   26.60    2.00
   3  15  -1   21.50    3.40
   3  15  -1   26.10    1.90
   2 -15  -1   17.60    1.20
   2  15  -1   16.60    1.40
   2  15  -1   17.30    3.00
   2  15  -1   19.30    1.50
  -2  15   1   18.30    1.50
   1  15  -1    6.80    2.50
   1  15  -1    5.90    0.90
  -1  15   1    5.90    0.80
   0  15   1    6.30    2.20
   0  15  -1    9.30    2.40
   1  15   1    3.20    2.30
   2 -15   1   57.79    3.90
  -2  15  -1   59.29    4.10
   2  15   1   62.89    4.10
   2  15   1   58.29    4.00
   3 -15   1    0.00    0.20
   3 -15   1    0.30    0.20
   3  15   1    0.00    0.40
   3  15   1    0.10    0.50
  -3  15  -1    0.20    0.50
  -3  15  -1    1.10    1.90
   4 -15   1   48.30    3.20
   4 -15   1   48.00    3.20
   4  15   1   53.29    3.60
   4  15   1   46.60    3.30
   4  15   1   47.20    3.40
   6 -15   1   13.90    0.90
   6 -15   1    9.90    1.00
   6  15   1   12.10    1.30
   6  15   1   13.40    1.00
   7 -15   1    0.30    0.30
   7  15   1   -0.30    0.50
   8 -15   1    0.10    0.30
   8  15   1   -0.10    0.30
   9 -15   1    1.10    0.40
  -6  16   1    5.20    1.40
   4 -16  -1   24.30    1.50
  -4  16   1   18.30    3.20
  -3  16   1    3.10    1.80
  -2  16   1    3.80    2.00
  -2  16   1    4.80    0.80
   2  16  -1    4.00    0.60
   1  16  -1    0.30    1.60
  -1  16   1    1.80    0.50
   1  16  -1    1.90    0.50
   0  16  -1    0.10    0.40
   0  16  -1    1.60    1.80
  -1  16  -1    2.00    1.90
   1  16   1    0.50    1.70
  -1  16  -1    1.00    0.50
   1  16   1    1.00    0.50
   2  16   1   11.90    2.70
   4 -16   1    0.40    0.20
   4  16   1   -0.60    0.40
   6 -16   1   47.80    3.20
  18   0  -2   28.00    2.10
 -18   0   2   31.00    2.00
 -17   0   2    3.40    0.50
 -17   0   2    3.70    0.50
  16   0  -2   31.60   22.20
 -15   0   2    1.40    0.40
 -15   0   2    0.50    0.60
 -15   0   2    0.70    0.40
 -15   0   2    1.00    0.40
  15   0  -2    9.90   16.40
 -15   0   2    0.80    0.30
 -14   0   2   28.60    2.00
 -14   0   2   32.40    2.10
 -14   0   2   27.30    2.10
  14   0  -2   38.00   15.60
 -14   0   2   26.70    2.10
 -14   0   2   24.40    2.20
  14   0  -2   27.90    2.10
 -14   0   2   28.10    2.10
 -13   0   2   15.00    1.30
 -13   0   2   15.40    1.30
 -13   0   2   15.10    1.30
  13   0  -2   14.20   16.60
 -13   0   2   13.80    1.50
  13   0  -2   16.70    1.30
 -13   0   2   14.90    1.20
 -13   0   2   16.30    1.50
 -13   0   2   15.80    1.20
  12   0  -2  275.07   29.80
 -11   0   2    9.50    0.80
 -11   0   2    8.00    0.90
  11   0  -2    8.20    0.80
 -11   0   2    8.00    1.20
 -11   0   2    9.10    0.90
 -11   0   2    8.80    0.80
  11   0  -2   -3.50    7.60
 -11   0   2    6.80    0.90
 -11   0   2    8.30    0.90
 -10   0   2    8.00    0.90
 -10   0   2    9.50    0.90
 -10   0   2    8.80    0.80
 -10   0   2    8.30    1.10
 -10   0   2    7.90    1.10
 -10   0   2   10.00    0.80
 -10   0   2    8.50    0.80
  10   0  -2    8.10    0.80
  10   0  -2    4.70    6.60
   9   0  -2  192.98   20.60
   8   0  -2  149.09    9.30
   8   0  -2  144.69    9.20
   8   0  -2  113.89   15.50
   7   0  -2   15.40    1.10
  -7   0   2   15.60    1.10
   7   0  -2   15.30    1.00
  -7   0   2   16.00    1.30
   7   0  -2   16.70    6.50
   7   0  -2   18.80    1.30
   7   0  -2   14.60    1.10
  -7   0   2   14.60    1.10
   7   0  -2   15.60    1.10
   7   0  -2   13.30    1.30
  -7   0   2   15.40    1.10
  -7   0   2   16.00    1.20
  -7   0   2   14.00    1.30
  -7   0   2   14.50    1.10
   7   0  -2   15.90    1.10
   6   0  -2  794.22   56.19
   5   0  -2 1496.35  100.39
   4   0  -2   59.49    7.10
  -4   0   2   40.70    2.90
  -4   0   2   43.30    3.00
   4   0  -2   45.40    2.90
  -4   0   2   44.40    2.90
  -4   0   2   46.00    2.90
   3   0  -2  166.18   10.20
   3   0  -2  136.19   12.90
  -2   0   2   53.59    6.70
   2   0  -2   37.30    4.80
  -2   0   2   38.70    2.70
   2   0  -2   42.60    2.70
  -2   0   2   38.10    2.70
  -2   0   2   47.60    2.70
   1   0  -2   31.30    3.30
   0   0  -2  245.38   16.90
  -1   0  -2   19.80    2.70
  -1   0  -2   17.20    1.10
   1   0   2   19.10    2.20
   1   0   2   14.50    1.10
   2   0   2 2635.84  170.88
   3   0   2  147.29   12.20
   4   0   2 1708.83  112.89
   5   0   2  161.68   14.80
  -6   0  -2    2.40    0.30
  -6   0  -2    3.30    0.40
   6   0   2    2.50    0.30
   6   0   2    2.40    0.30
   6   0   2    4.20    0.40
   6   0   2    4.00    0.50
   6   0   2    0.50    3.60
   6   0   2    2.50    0.30
   7   0   2 1513.45  103.09
   8   0   2    5.20    0.70
   8   0   2    4.90    0.50
  -8   0  -2    6.10    0.60
   8   0   2    6.00    0.50
  -8   0  -2    6.70    0.80
   8   0   2    7.00    0.60
  -8   0  -2    5.40    0.60
  -8   0  -2    6.50    0.60
  -8   0  -2    7.20    0.70
  -8   0  -2    6.40    0.80
  -8   0  -2    6.40    0.60
   8   0   2    5.00    0.50
   8   0   2    2.50    5.40
   9   0   2  298.77   27.20
  10   0   2    1.20    0.40
 -10   0  -2    2.00    0.60
  10   0   2   -3.80    7.30
 -10   0  -2    1.40    0.40
 -10   0  -2    1.20    0.50
 -10   0  -2    1.20    0.40
  10   0   2    1.30    0.40
 -10   0  -2    0.90    0.40
 -10   0  -2    1.30    0.30
 -10   0  -2    1.40    0.30
 -11   0  -2    0.90    0.30
 -11   0  -2    0.90    0.40
  11   0   2    0.90    0.40
 -11   0  -2    1.70    0.60
  11   0   2   -1.70    8.10
 -11   0  -2    0.50    0.60
 -11   0  -2    1.40    0.40
  11   0   2    0.80    0.40
 -11   0  -2    0.30    0.40
 -11   0  -2    0.70    0.30
 -12   0  -2  259.97   16.50
  12   0   2  264.37   28.70
  12   0   2  245.58   16.40
 -13   0  -2   73.59    4.90
 -13   0  -2   77.89    5.10
 -13   0  -2   76.39    5.10
 -13   0  -2   73.79    5.00
  13   0   2   66.49    4.90
 -13   0  -2   80.29    5.00
 -13   0  -2   74.79    5.00
 -13   0  -2   74.69    4.90
 -14   0  -2    3.60    0.50
  14   0   2    2.50   17.40
 -14   0  -2    3.50    0.80
 -14   0  -2    3.40    0.40
 -14   0  -2    3.30    0.50
 -14   0  -2    3.00    0.70
 -14   0  -2    3.20    0.70
 -14   0  -2    3.10    0.50
 -15   0  -2   66.79    4.20
 -15   0  -2   71.09    4.20
  15   0   2   62.39   17.50
 -15   0  -2   54.09    4.40
 -15   0  -2   62.59    4.20
 -15   0  -2   60.59    4.40
  16   0   2   24.50   29.50
 -17   0  -2   10.30    0.80
 -17   0  -2    8.80    0.80
 -18   0  -2   49.70    3.40
 -18  -1   2   33.20    2.10
  18   1  -2   27.20    2.50
 -18   1   2   31.90    2.10
 -17  -1   2   21.00    1.50
 -17  -1   2   19.70    1.50
  17   1  -2   19.90    1.70
 -17   1   2   19.70    1.40
 -17   1   2   18.80    1.50
 -16  -1   2    0.70    0.40
  16  -1  -2  -20.60   21.00
 -16  -1   2    1.20    0.30
 -16  -1   2    1.10    0.40
 -16   1   2    1.60    0.60
  16   1  -2   13.30   15.00
 -16   1   2    1.70    0.40
 -16   1   2    0.90    0.40
 -16   1   2    1.20    0.70
 -15  -1   2    8.00    0.80
 -15  -1   2    8.60    0.80
  15  -1  -2   27.20   25.30
 -15  -1   2    8.50    0.90
 -15  -1   2    9.80    0.90
 -15  -1   2    8.30    1.00
 -15   1   2    8.10    1.10
  15   1  -2    0.70   14.10
 -15   1   2    7.70    1.10
 -15   1   2    8.10    0.90
  15   1  -2    8.60    1.00
 -15   1   2    7.60    0.80
 -14  -1   2   38.80    2.80
 -14  -1   2   43.00    3.10
  14  -1  -2   32.50   19.00
 -14  -1   2   42.80    2.70
 -14  -1   2   41.70    2.70
  14  -1  -2   32.40    2.70
 -14  -1   2   47.30    3.00
  14  -1  -2   39.90    2.90
 -14   1   2   38.80    2.70
 -14   1   2   33.30    2.90
 -14   1   2   40.20    2.90
  14   1  -2   32.40    2.70
  14   1  -2   60.19   18.00
 -14   1   2   36.40    3.20
 -14   1   2   43.30    2.70
 -13  -1   2    5.60    0.70
  13  -1  -2    6.50    0.80
 -13  -1   2    5.40    0.90
  13  -1  -2    8.30   13.80
 -13  -1   2    5.50    0.70
  13  -1  -2    6.20    0.70
 -13  -1   2    6.70    0.70
 -13  -1   2    5.20    0.70
 -13  -1   2    4.60    0.60
 -13  -1   2    6.40    0.90
  13   1  -2    0.20   12.30
 -13   1   2    5.80    0.60
 -13   1   2    5.00    0.70
 -13   1   2    7.00    0.80
 -13   1   2    6.30    0.90
  13   1  -2    5.60    0.70
 -13   1   2    4.70    0.70
 -13   1   2    6.50    0.70
 -13   1   2    4.70    0.80
 -12  -1   2  192.48   12.60
 -12  -1   2  187.58   12.50
  12  -1  -2  173.58   12.40
 -12  -1   2  184.58   12.60
 -12   1   2  188.58   12.50
 -12   1   2  188.68   12.60
  12   1  -2  217.38   24.00
  12   1  -2  195.28   12.50
 -12   1   2  219.08   12.80
 -11  -1   2   19.70    1.40
  11  -1  -2   18.70    1.40
 -11  -1   2   21.00    1.50
  11  -1  -2   11.70   11.40
 -11  -1   2   18.10    1.70
 -11  -1   2   18.40    1.70
 -11  -1   2   20.10    1.50
 -11  -1   2   19.00    1.40
 -11  -1   2   18.20    1.50
  11   1  -2   19.20    1.40
 -11   1   2   18.60    1.50
 -11   1   2   16.90    1.70
 -11   1   2   21.40    1.40
  11   1  -2    8.40    8.60
 -11   1   2   19.20    1.40
  11   1  -2   17.90    1.40
  11   1  -2   19.60    1.50
 -11   1   2   18.90    1.50
 -11   1   2   17.20    1.70
 -11   1   2   18.50    1.50
  10  -1  -2    0.00    0.60
 -10  -1   2    0.80    0.50
 -10  -1   2    0.10    0.40
 -10  -1   2    0.90    0.50
 -10  -1   2   -0.10    0.30
 -10  -1   2    0.20    0.40
 -10  -1   2   -0.10    0.30
 -10  -1   2    0.30    0.30
  10  -1  -2   10.30    8.80
  10  -1  -2   -0.30    0.50
  10  -1  -2    0.60    0.30
 -10   1   2    0.20    0.30
  10   1  -2    2.00    6.50
 -10   1   2    0.00    0.50
  10   1  -2    0.30    0.30
 -10   1   2    0.00    0.30
 -10   1   2    0.60    0.40
 -10   1   2   -0.20    0.50
  10   1  -2    0.10    0.30
 -10   1   2    0.50    0.40
 -10   1   2    1.30    0.40
   9  -1  -2  187.28   20.10
   9   1  -2  143.39   17.70
   8  -1  -2  276.57   25.30
   7  -1  -2  286.97   24.20
   7   1  -2  253.17   22.80
   6  -1  -2    0.10    0.20
   6  -1  -2    0.20    0.40
  -6  -1   2    0.50    0.40
  -6  -1   2   -0.10    0.20
   6  -1  -2    2.60    6.40
  -6  -1   2    0.20    0.20
  -6  -1   2    0.20    0.20
   6  -1  -2    0.30    0.20
  -6  -1   2    0.10    0.20
  -6  -1   2    0.50    0.40
   6  -1  -2    0.00    0.20
  -6  -1   2    0.50    0.40
   6  -1  -2   -0.10    0.20
   6  -1  -2    0.60    0.40
  -6   1   2    0.00    0.40
  -6   1   2    0.60    0.20
   6   1  -2    0.50    0.40
   6   1  -2    0.30    0.20
  -6   1   2    0.90    0.30
   6   1  -2    1.00    3.10
   6   1  -2    0.20    0.30
   6   1  -2    0.40    0.30
   6   1  -2    0.40    0.20
  -6   1   2    0.70    0.30
  -6   1   2    0.50    0.20
  -6   1   2    0.60    0.30
   6   1  -2    0.30    0.30
  -5  -1   2  124.39    7.60
  -5  -1   2  111.69    7.60
   5   1  -2  110.19   11.40
   4   1  -2  239.18   18.50
   3  -1  -2  581.14   35.90
   3   1  -2  434.26   34.40
   2  -1  -2 1033.90   68.39
   2   1  -2 1028.50   67.69
  -1  -1   2    6.40    0.50
   1  -1  -2   13.40    3.20
   1  -1  -2    7.20    0.50
   1  -1  -2    7.30    0.50
   1  -1  -2    6.90    0.50
  -1  -1   2   12.70    2.90
   1  -1  -2    7.30    0.50
   1  -1  -2    7.60    0.50
   1  -1  -2    7.20    0.50
   1  -1  -2    6.50    0.50
  -1  -1   2    5.60    0.50
   1   1  -2    4.90    1.50
  -1   1   2    7.00    0.50
  -1   1   2    6.50    0.50
  -1   1   2    6.60    0.50
   1   1  -2    7.30    0.50
  -1   1   2    7.40    0.50
   0  -1  -2 2529.95  163.58
   1  -1   2  178.28   13.20
   2  -1   2 3044.80  187.18
  -2   1  -2 2956.70  187.58
   2   1   2 2657.23  186.48
   3  -1   2 1652.73  105.49
  -3   1  -2 1664.03  106.69
   3   1   2 1486.55  104.69
   4  -1   2  273.77   21.20
   5  -1   2   23.20    1.60
   5  -1   2   22.60    1.70
  -5  -1  -2   20.60    1.60
   5  -1   2   25.30    1.70
   5  -1   2   34.50    7.70
   5  -1   2   23.90    1.60
   5  -1   2   22.80    1.60
  -5  -1  -2   24.60    1.60
   5  -1   2   24.80    1.60
   5  -1   2   25.50    1.60
  -5  -1  -2   24.50    1.60
  -5  -1  -2   21.80    1.60
  -5  -1  -2   23.80    1.60
  -5   1  -2   24.90    1.60
   5   1   2   24.80    1.60
  -5   1  -2   23.60    1.60
   5   1   2   23.80    1.60
  -5   1  -2   21.60    1.70
  -5   1  -2   25.90    1.60
   5   1   2   32.00    5.90
   5   1   2   23.70    1.60
  -5   1  -2   21.40    1.70
   5   1   2   21.50    1.60
  -5   1  -2   19.00    1.70
   6  -1   2  233.68   18.60
   6   1   2  161.88   16.60
   7  -1   2    5.60    0.80
  -7  -1  -2    5.10    0.80
  -7  -1  -2    6.50    0.60
   7  -1   2    6.30    0.60
   7  -1   2    4.60    5.10
   7  -1   2    7.90    0.60
  -7  -1  -2    6.90    0.60
  -7  -1  -2    6.40    0.60
   7  -1   2    6.30    0.50
  -7  -1  -2    6.80    0.60
   7  -1   2    6.50    0.60
  -7  -1  -2    6.30    0.60
  -7  -1  -2    6.50    0.80
  -7   1  -2    6.60    0.80
  -7   1  -2    6.60    0.60
   7   1   2    6.70    0.60
   7   1   2    7.30    4.40
  -7   1  -2    5.50    0.80
  -7   1  -2    7.00    0.60
   7   1   2    6.20    0.60
  -7   1  -2    6.10    0.60
  -7   1  -2    5.80    0.60
   7   1   2    7.10    0.60
  -7   1  -2    5.80    0.60
   8  -1   2   39.60    2.80
  -8  -1  -2   39.60    2.90
  -8  -1  -2   43.80    3.00
  -8  -1  -2   41.10    2.90
   8  -1   2   41.50    2.80
  -8  -1  -2   40.90    2.80
  -8  -1  -2   43.70    2.90
   8  -1   2   43.50    2.90
  -8  -1  -2   43.20    3.00
  -8  -1  -2   44.70    2.80
   8  -1   2   42.70    2.80
   8  -1   2   71.89   13.40
  -8   1  -2   42.10    2.90
   8   1   2   39.30    2.90
  -8   1  -2   42.40    2.90
  -8   1  -2   41.30    3.00
  -8   1  -2   45.60    2.80
  -8   1  -2   42.70    2.80
  -8   1  -2   49.50    3.10
   8   1   2   43.70    2.80
   8   1   2   61.39   10.90
   8   1   2   41.10    2.90
  -8   1  -2   44.00    2.90
  -9  -1  -2   38.80    2.60
  -9  -1  -2   37.40    2.70
  -9  -1  -2   40.10    2.60
   9  -1   2   23.70   10.10
   9  -1   2   38.90    2.50
  -9  -1  -2   37.00    2.60
  -9  -1  -2   35.90    2.50
   9  -1   2   37.70    2.50
   9  -1   2   38.90    2.50
  -9  -1  -2   40.90    2.50
   9  -1   2   38.70    2.50
   9   1   2   40.10    2.60
  -9   1  -2   38.70    2.50
  -9   1  -2   39.20    2.60
  -9   1  -2   34.00    2.60
  -9   1  -2   31.20    2.70
  -9   1  -2   34.20    2.70
   9   1   2   37.60    2.50
   9   1   2   38.20    2.60
   9   1   2   23.60    7.20
  -9   1  -2   35.20    2.60
 -10  -1  -2   41.50    2.50
  10  -1   2   31.80    2.50
 -10  -1  -2   36.40    2.50
 -10  -1  -2   32.50    2.40
 -10  -1  -2   40.00    2.60
  10  -1   2   35.80    2.50
 -10  -1  -2   40.80    2.50
  10  -1   2   31.20   12.70
 -10  -1  -2   34.90    2.60
 -10  -1  -2   35.70    2.40
 -10   1  -2   35.00    2.70
 -10   1  -2   36.80    2.40
  10   1   2   37.20    2.50
 -10   1  -2   37.00    2.40
 -10   1  -2   36.40    2.50
 -10   1  -2   35.40    2.50
  10   1   2   39.50    2.50
 -10   1  -2   33.90    2.70
 -10   1  -2   33.60    2.50
  10   1   2   32.10    2.50
  10   1   2   15.60    7.20
 -11  -1  -2    8.10    0.80
  11  -1   2    6.30    0.80
 -11  -1  -2    7.20    0.80
 -11  -1  -2    6.90    0.90
 -11  -1  -2    7.30    1.10
 -11  -1  -2    6.60    0.70
 -11  -1  -2    7.20    0.80
  11  -1   2    6.90    0.80
  11  -1   2    1.70   11.10
 -11  -1  -2    7.50    0.70
 -11   1  -2    5.90    0.80
 -11   1  -2    6.50    0.90
 -11   1  -2    6.00    0.70
  11   1   2   10.00    1.10
  11   1   2    6.90    0.70
 -11   1  -2    6.20    0.90
 -11   1  -2    6.90    0.80
 -11   1  -2    6.30    0.70
  11   1   2    0.10    7.40
 -11   1  -2    5.00    0.60
 -12  -1  -2   21.80    1.70
  12  -1   2   22.70    1.80
  12  -1   2    9.70   12.20
 -12  -1  -2   23.50    1.80
 -12  -1  -2   22.90    2.00
 -12  -1  -2   21.90    1.80
  12  -1   2   25.50    1.80
 -12  -1  -2   23.10    1.80
 -12  -1  -2   23.30    1.70
 -12   1  -2   24.00    1.80
  12   1   2   26.20   12.00
  12   1   2   22.80    1.80
 -12   1  -2   27.10    2.00
 -12   1  -2   26.10    1.80
 -12   1  -2   26.70    2.00
 -12   1  -2   24.20    1.70
 -12   1  -2   24.70    1.80
 -13  -1  -2   42.60    2.90
 -13  -1  -2   38.20    2.90
 -13  -1  -2   42.40    2.90
 -13  -1  -2   40.70    3.10
 -13  -1  -2   38.20    2.90
 -13  -1  -2   41.90    2.90
  13  -1   2   41.60    2.90
  13  -1   2   54.89   17.20
 -13  -1  -2   39.50    3.10
 -13   1  -2   40.90    2.90
  13   1   2   45.10    2.90
 -13   1  -2   46.30    2.90
 -13   1  -2   41.30    2.80
  13   1   2   28.30   17.00
 -13   1  -2   42.80    2.80
 -13   1  -2   47.80    3.10
 -13   1  -2   38.30    3.10
 -13   1  -2   46.70    2.90
 -14  -1  -2   11.40    1.00
 -14  -1  -2    8.80    1.20
 -14  -1  -2   10.80    0.90
 -14  -1  -2   10.10    0.90
  14  -1   2   -1.40   14.70
 -14  -1  -2   10.70    1.00
 -14  -1  -2    9.60    1.00
  14  -1   2   10.10    1.00
 -14   1  -2    8.80    0.80
  14   1   2    5.70   12.10
  14   1   2    8.00    1.00
 -14   1  -2   11.70    1.00
 -14   1  -2   11.10    1.20
 -14   1  -2   10.50    1.20
 -14   1  -2   11.40    1.00
 -15  -1  -2    4.80    0.60
 -15  -1  -2    5.90    0.70
 -15  -1  -2    5.50    0.70
 -15  -1  -2    4.70    0.60
  15  -1   2   25.10   23.30
 -15   1  -2    5.40    0.80
 -15   1  -2    4.60    0.60
 -15   1  -2    7.50    1.30
 -15   1  -2    5.10    0.60
  15   1   2  -13.30   17.30
 -16  -1  -2   11.90    1.00
  16  -1   2   21.90   29.90
 -16  -1  -2   11.60    1.00
 -16  -1  -2    9.60    0.90
 -16   1  -2   11.10    1.20
 -16   1  -2   11.80    1.00
 -16   1  -2   11.50    1.20
 -16   1  -2   11.60    1.00
 -17  -1  -2    0.00    0.30
 -17  -1  -2    0.00    0.30
 -17   1  -2   -0.40    0.50
 -17   1  -2    0.00    0.30
  17   1   2   -0.70    0.60
  18  -1   2   10.50    1.70
 -18  -1  -2   15.20    1.10
  18   1   2   18.00    1.60
 -18  -2   2    3.50    0.50
 -17  -2   2   41.80    2.80
 -17  -2   2   41.90    2.70
 -17   2   2   40.80    2.70
  17   2  -2   35.30    2.80
 -17   2   2   38.90    2.80
 -16  -2   2    1.00    0.30
 -16  -2   2    0.90    0.30
 -16  -2   2    1.20    0.40
 -16  -2   2    1.10    0.40
 -16   2   2    1.90    0.40
  16   2  -2    0.40    0.60
 -16   2   2    1.20    0.60
 -16   2   2    1.20    0.80
  16   2  -2    7.70   13.40
 -16   2   2    1.70    0.40
 -15  -2   2    1.40    0.40
 -15  -2   2    1.30    0.30
 -15  -2   2    1.90    0.50
  15  -2  -2   10.10   29.50
 -15  -2   2    1.50    0.50
 -15  -2   2    1.60    0.40
 -15   2   2    1.90    0.40
 -15   2   2    1.60    0.50
 -15   2   2    1.20    0.60
  15   2  -2    1.70    0.60
  15   2  -2    1.00   12.60
 -15   2   2    1.50    0.60
  14  -2  -2    9.90    0.90
 -14  -2   2    6.80    0.90
 -14  -2   2    8.40    0.80
 -14  -2   2    7.70    0.90
  14  -2  -2  -13.00   20.90
 -14  -2   2    7.50    0.80
 -14  -2   2    9.10    0.90
 -14   2   2    8.30    1.20
 -14   2   2    7.80    1.20
  14   2  -2    1.30   11.70
  14   2  -2    7.20    0.80
 -14   2   2   10.00    0.90
 -14   2   2    9.60    0.90
  13  -2  -2   13.40    1.40
 -13  -2   2   17.90    1.30
  13  -2  -2    6.60   19.50
  13  -2  -2   18.70    1.40
 -13  -2   2   14.80    1.60
 -13  -2   2   18.00    1.40
 -13  -2   2   16.40    1.40
 -13  -2   2   18.60    1.40
 -13  -2   2   18.20    1.30
 -13   2   2   17.80    1.40
 -13   2   2   17.20    1.60
 -13   2   2   18.50    1.40
 -13   2   2   18.80    1.70
  13   2  -2   17.80    1.50
 -13   2   2   15.90    1.20
  13   2  -2    6.50   10.80
 -12  -2   2  187.98   11.60
  12  -2  -2  236.18   31.10
 -12   2   2  167.98   11.40
 -12   2   2  156.88   11.60
  12   2  -2  196.48   22.20
  12   2  -2  182.28   11.40
  12   2  -2  177.18   11.50
 -12   2   2  170.48   11.50
 -11  -2   2    1.80    0.40
 -11  -2   2    1.60    0.50
 -11  -2   2    2.50    0.50
  11  -2  -2    2.40    0.40
  11  -2  -2    3.60   14.60
 -11  -2   2    2.40    0.60
 -11  -2   2    2.10    0.50
 -11  -2   2    2.70    0.70
 -11  -2   2    2.00    0.40
  11   2  -2    2.90    0.50
 -11   2   2    2.60    0.70
  11   2  -2    0.50    6.50
 -11   2   2    2.10    0.50
 -11   2   2    2.90    0.40
 -11   2   2    2.90    0.50
 -11   2   2    2.10    0.50
  11   2  -2    2.50    0.50
 -11   2   2    2.80    0.40
 -11   2   2    3.00    0.70
  10  -2  -2   81.79    5.30
 -10  -2   2   77.99    5.20
 -10  -2   2   74.79    5.30
  10  -2  -2   84.59    5.20
  10  -2  -2   75.89    5.10
 -10  -2   2   80.49    5.20
 -10  -2   2   80.19    5.20
  10  -2  -2   74.49    5.10
  10  -2  -2   82.19    5.20
 -10  -2   2   73.49    5.30
  10  -2  -2   81.89    5.40
 -10  -2   2   78.79    5.10
  10  -2  -2  101.49   19.90
  10   2  -2   76.89    5.20
  10   2  -2   77.29    5.20
  10   2  -2   46.20   10.80
 -10   2   2   80.89    5.10
 -10   2   2   83.29    5.10
 -10   2   2   84.39    5.40
 -10   2   2   75.09    5.30
 -10   2   2   78.99    5.20
 -10   2   2   70.19    5.20
 -10   2   2   74.69    5.20
   9  -2  -2   39.10    3.10
  -9  -2   2   39.60    3.00
  -9  -2   2   46.50    3.00
   9  -2  -2   43.00    2.90
  -9  -2   2   43.30    2.90
  -9  -2   2   45.20    2.90
   9  -2  -2   45.80    2.90
  -9  -2   2   43.40    2.90
  -9  -2   2   45.40    2.90
   9  -2  -2   42.30    2.90
   9  -2  -2   43.80    2.90
   9  -2  -2   39.70   13.40
  -9  -2   2   43.60    2.90
   9  -2  -2   50.29    3.10
  -9   2   2   42.70    2.90
   9   2  -2   28.50    9.50
   9   2  -2   44.40    3.00
  -9   2   2   42.00    3.10
  -9   2   2   40.10    3.10
  -9   2   2   43.40    2.90
   9   2  -2   38.20    2.90
  -9   2   2   44.70    2.90
  -9   2   2   43.40    2.90
  -9   2   2   42.60    2.90
   9   2  -2   41.10    2.90
   8  -2  -2   -4.50    7.90
  -8  -2   2    0.50    0.30
   8  -2  -2    0.80    0.20
   8  -2  -2    0.70    0.30
  -8  -2   2    0.30    0.30
  -8  -2   2    0.50    0.20
  -8  -2   2    1.30    0.40
   8  -2  -2    0.50    0.30
  -8  -2   2    0.40    0.20
   8  -2  -2    0.90    0.50
   8  -2  -2    1.00    0.20
   8  -2  -2    0.70    0.50
  -8  -2   2    0.90    0.40
  -8  -2   2    0.60    0.20
  -8   2   2    0.00    0.50
  -8   2   2    0.70    0.50
  -8   2   2    0.50    0.30
   8   2  -2    0.20    0.40
  -8   2   2    0.40    0.20
  -8   2   2    0.80    0.30
   8   2  -2   -0.20    0.30
   8   2  -2    0.30    0.20
   8   2  -2    2.60    5.30
  -8   2   2    1.10    0.20
   8   2  -2    0.40    0.30
  -8   2   2    0.00    0.30
  -7  -2   2   82.69    5.20
   7  -2  -2   75.59   12.70
   7  -2  -2   78.59    5.30
  -7  -2   2   87.29    5.20
   7   2  -2   79.99    5.10
   7   2  -2   61.49    9.80
   7   2  -2   69.19    5.20
   7   2  -2   80.59    5.20
  -7   2   2   78.49    5.30
  -6  -2   2   37.00    2.80
  -6  -2   2   45.50    2.80
   6  -2  -2   38.60    2.80
   6  -2  -2   40.20    2.70
  -6  -2   2   36.30    2.70
   6  -2  -2   44.30   10.80
  -6  -2   2   39.60    2.70
  -6  -2   2   37.80    2.70
  -6  -2   2   42.60    2.70
   6  -2  -2   40.40    2.70
  -6   2   2   40.40    2.70
  -6   2   2   40.10    2.70
  -6   2   2   41.10    2.70
  -6   2   2   46.70    2.70
   6   2  -2   38.00    2.70
  -6   2   2   34.50    2.80
   6   2  -2   35.40    2.80
   6   2  -2   42.20    2.80
   6   2  -2   41.80    2.80
   6   2  -2   42.60    2.80
  -6   2   2   45.80    2.80
  -6   2   2   44.70    2.70
   5  -2  -2 1154.08   86.49
   5   2  -2 1390.36   85.69
  -4   2   2  427.66   36.10
   4   2  -2  456.85   31.40
   3  -2  -2  230.98   18.70
  -3   2   2  277.67   20.50
   3   2  -2  210.38   16.90
   2  -2  -2  435.76   31.80
   1  -2  -2  237.28   19.40
  -1   2   2  295.27   19.70
   1   2  -2  282.77   17.60
   0  -2  -2  315.67   20.00
   0   2  -2  287.47   19.00
   0   2   2  253.27   19.70
  -1  -2  -2   13.80    0.90
   1  -2   2   14.40    0.90
   1  -2   2   13.20    0.90
  -1  -2  -2   13.40    0.90
   1  -2   2   14.40    0.90
   1  -2   2   14.10    1.00
   1  -2   2    9.80    3.10
  -1   2  -2   20.60    3.80
  -1   2  -2   14.90    0.90
  -1   2  -2   13.50    1.00
  -1   2  -2   15.30    1.10
  -1   2  -2   12.70    0.90
  -1   2  -2   16.20    1.00
  -1   2  -2   12.80    0.90
  -1   2  -2   11.20    1.80
   1   2   2   13.40    1.10
   5  -2   2   10.20    1.00
  -5  -2  -2   11.00    1.00
  -5  -2  -2   13.10    0.90
  -5  -2  -2   13.60    0.90
  -5  -2  -2   12.00    0.90
   5  -2   2   14.50    0.90
   5  -2   2   12.40    0.90
   5  -2   2    7.80    4.10
  -5  -2  -2   12.60    0.90
   5  -2   2   10.30    0.80
   5  -2   2   12.10    0.90
   5  -2   2   11.10    1.00
  -5  -2  -2   12.30    1.00
  -5  -2  -2   14.50    1.00
  -5  -2  -2   12.30    0.90
   5   2   2   12.90    1.00
  -5   2  -2   10.60    0.90
   5   2   2   12.80    0.90
  -5   2  -2   11.90    0.90
   5   2   2   11.80    0.90
   5   2   2   13.10    1.00
  -5   2  -2   12.30    0.90
  -5   2  -2   11.50    0.90
  -5   2  -2   11.00    1.00
  -5   2  -2   11.50    0.90
   5   2   2   16.90    4.30
  -6  -2  -2    2.80    0.40
  -6  -2  -2    3.00    0.40
  -6  -2  -2    2.60    0.30
  -6  -2  -2    3.80    0.50
   6  -2   2    3.10    0.40
  -6  -2  -2    2.40    0.40
  -6  -2  -2    2.30    0.30
  -6  -2  -2    2.90    0.30
   6  -2   2    1.30    4.40
   6  -2   2    3.20    0.40
   6  -2   2    1.70    0.40
   6  -2   2    3.70    0.50
   6  -2   2    3.10    0.40
   6  -2   2    2.90    0.30
  -6   2  -2    4.20    0.40
  -6   2  -2    4.20    0.60
  -6   2  -2    3.00    0.50
  -6   2  -2    2.70    0.40
  -6   2  -2    3.10    0.40
   6   2   2    2.60    0.40
  -6   2  -2    3.30    0.40
   6   2   2    3.20    0.40
  -6   2  -2    4.20    0.40
   6   2   2    3.50    0.30
   6   2   2    2.20    4.00
   6   2   2    2.30    0.40
  -7  -2  -2   16.20    1.10
   7  -2   2   18.50    8.30
  -7  -2  -2   13.60    1.20
  -7  -2  -2   15.10    1.10
  -7  -2  -2   15.60    1.20
   7  -2   2   15.50    1.10
  -7  -2  -2   15.00    1.10
   7  -2   2   16.70    1.10
  -7  -2  -2   15.70    1.10
   7  -2   2   17.90    1.10
   7  -2   2   14.40    1.30
  -7   2  -2   12.90    1.30
   7   2   2   16.00    1.20
  -7   2  -2   17.10    1.10
  -7   2  -2   13.50    1.30
  -7   2  -2   14.30    1.10
   7   2   2   13.60    1.10
   7   2   2   14.80    1.10
   7   2   2    8.00    4.50
  -7   2  -2   16.00    1.10
  -7   2  -2   16.10    1.10
  -7   2  -2   13.90    1.10
  -8  -2  -2   13.20    1.20
   8  -2   2   15.00    1.10
   8  -2   2   15.30    1.10
  -8  -2  -2   17.90    1.20
   8  -2   2   15.70    1.10
  -8  -2  -2   14.70    1.10
  -8  -2  -2   14.20    1.20
  -8  -2  -2   14.30    1.10
   8  -2   2   15.00    1.10
  -8  -2  -2   14.10    1.10
  -8  -2  -2   14.40    1.10
  -8   2  -2   15.00    1.30
  -8   2  -2   14.60    1.10
  -8   2  -2   16.90    1.20
  -8   2  -2   15.20    1.10
   8   2   2    4.90    4.40
  -8   2  -2   13.40    1.30
   8   2   2   15.60    1.20
  -8   2  -2   15.00    1.10
   8   2   2   14.60    1.20
   8   2   2   14.60    1.10
  -8   2  -2   15.80    1.10
   9  -2   2  404.46   33.20
   9   2   2  292.47   27.90
 -10  -2  -2   28.10    2.20
 -10  -2  -2   29.20    2.20
 -10  -2  -2   26.00    2.20
  10  -2   2   30.10    2.10
 -10  -2  -2   32.20    2.30
  10  -2   2   29.20    2.10
 -10  -2  -2   31.00    2.10
 -10  -2  -2   31.40    2.30
  10  -2   2    9.90   10.20
  10   2   2   31.20    2.20
 -10   2  -2   33.20    2.10
  10   2   2   30.70    2.20
 -10   2  -2   31.20    2.20
 -10   2  -2   32.40    2.40
 -10   2  -2   28.10    2.30
  10   2   2   24.50    9.20
 -10   2  -2   33.20    2.10
 -10   2  -2   30.80    2.10
 -10   2  -2   31.50    2.20
 -11  -2  -2    0.00    0.50
 -11  -2  -2    0.00    0.40
 -11  -2  -2    0.30    0.30
 -11  -2  -2    0.60    0.30
  11  -2   2   -1.10   11.00
  11  -2   2    0.90    0.40
 -11  -2  -2    0.70    0.60
  11  -2   2    0.90    0.40
 -11  -2  -2    0.20    0.40
 -11  -2  -2    0.10    0.40
  11   2   2    2.90    7.60
 -11   2  -2    1.10    0.40
 -11   2  -2    0.50    0.60
 -11   2  -2    0.90    0.40
 -11   2  -2    0.70    0.40
  11   2   2    1.00    0.30
 -11   2  -2    1.20    0.40
  11   2   2    1.40    0.50
 -11   2  -2    0.30    0.30
 -11   2  -2    1.00    0.60
 -12  -2  -2    2.60    0.70
 -12  -2  -2    1.60    0.40
  12  -2   2    7.70   17.10
 -12  -2  -2    2.00    0.40
 -12  -2  -2    2.10    0.50
 -12  -2  -2    2.10    0.50
  12  -2   2    1.30    0.40
 -12  -2  -2    1.10    0.80
 -12  -2  -2    2.10    0.50
  12   2   2    2.30    0.50
 -12   2  -2    1.50    0.70
 -12   2  -2    1.90    0.70
  12   2   2    0.70    7.90
 -12   2  -2    2.40    0.50
 -12   2  -2    2.50    0.40
 -12   2  -2    2.00    0.50
 -13  -2  -2   21.20    1.70
  13  -2   2   19.60    1.60
 -13  -2  -2   21.00    2.00
 -13  -2  -2   21.90    1.80
 -13  -2  -2   24.50    1.90
 -13  -2  -2   20.90    1.60
 -13  -2  -2   24.40    1.70
  13  -2   2   53.19   24.10
  13   2   2   31.70   12.50
 -13   2  -2   22.40    2.00
 -13   2  -2   24.60    2.00
 -13   2  -2   20.40    1.90
 -13   2  -2   20.00    1.70
  13   2   2   18.90    1.60
 -14  -2  -2    1.70    0.50
  14  -2   2    2.00    0.50
 -14  -2  -2    1.20    0.40
  14  -2   2   14.50   30.00
 -14  -2  -2    1.30    0.40
 -14  -2  -2    1.00    0.30
 -14  -2  -2    1.20    0.40
 -14   2  -2    2.40    0.70
 -14   2  -2    2.10    0.40
 -14   2  -2    1.80    0.40
 -14   2  -2    2.00    0.60
  14   2   2   -8.60    9.70
  14   2   2    1.20    0.50
 -15  -2  -2    0.50    0.30
 -15  -2  -2    0.20    0.40
 -15  -2  -2    0.30    0.40
 -15  -2  -2    0.30    0.30
  15   2   2   -6.30   11.90
 -15   2  -2    0.00    0.40
 -15   2  -2   -0.20    0.60
 -15   2  -2   -0.10    0.90
 -15   2  -2    0.60    0.40
 -16  -2  -2   37.20    2.50
 -16  -2  -2   39.90    2.50
 -16  -2  -2   34.70    2.50
 -16   2  -2   37.10    2.80
 -16   2  -2   34.00    2.70
 -16   2  -2   35.50    2.50
 -16   2  -2   32.20    2.50
  16   2   2   41.60    2.70
 -17  -2  -2  128.69    8.10
 -17  -2  -2  117.49    8.10
  17   2   2  121.69    8.10
 -17   2  -2  127.39    8.10
 -18  -3   2    5.40    0.50
 -17  -3   2    0.30    0.20
 -17  -3   2   -0.20    0.30
 -17  -3   2    0.40    0.30
 -17   3   2    0.50    0.70
 -17   3   2    0.80    0.50
  17   3  -2    0.90    0.60
 -17   3   2    0.70    0.30
 -16  -3   2  167.98   10.70
 -16  -3   2  166.08   10.60
 -16  -3   2  178.08   10.70
 -16  -3   2  157.78   10.70
 -16   3   2  169.98   10.70
 -16   3   2  156.48   10.70
  16   3  -2  153.58   10.70
 -15  -3   2    0.80    0.40
  15  -3  -2    1.10    0.40
 -15  -3   2    1.20    0.30
 -15  -3   2    1.30    0.50
 -15  -3   2    1.10    0.40
 -15  -3   2    1.00    0.30
  15   3  -2   -6.30   11.20
 -15   3   2    0.30    0.40
 -15   3   2    0.70    0.40
  15   3  -2    0.60    0.50
 -15   3   2    0.70    0.80
 -15   3   2    0.90    0.60
  15   3  -2    1.20    0.70
 -14  -3   2   54.99    3.60
 -14  -3   2   55.99    3.50
 -14  -3   2   52.29    3.60
 -14  -3   2   57.99    3.60
  14  -3  -2   50.79    3.60
 -14  -3   2   53.69    3.50
  14   3  -2   26.00   11.10
 -14   3   2   51.49    3.80
 -14   3   2   48.70    3.60
 -14   3   2   45.90    3.70
  14   3  -2   54.49    3.60
 -14   3   2   53.29    3.60
  13  -3  -2  108.09   26.70
  13  -3  -2  145.09    9.40
 -13  -3   2  145.59    9.40
 -13  -3   2  136.79    9.40
 -13   3   2  148.29    9.60
  13   3  -2  144.29    9.40
 -13   3   2  146.59    9.40
  13   3  -2  138.89    9.40
 -13   3   2  142.09    9.60
 -13   3   2  149.39    9.40
  12  -3  -2  144.09   29.70
 -12  -3   2  180.38   11.40
  12   3  -2  159.78   20.60
  12   3  -2  164.88   11.40
  12   3  -2  185.78   11.40
 -11  -3   2   -0.50    0.40
  11  -3  -2   -0.20    0.40
 -11  -3   2   -0.30    0.40
 -11  -3   2   -0.10    0.30
  11  -3  -2   -2.50   16.80
 -11  -3   2    0.00    0.30
 -11  -3   2    0.10    0.70
 -11  -3   2   -0.20    0.40
  11  -3  -2    0.10    0.30
 -11   3   2   -0.20    0.40
 -11   3   2    0.10    0.10
  11   3  -2    3.00    7.20
 -11   3   2    0.00    0.60
 -11   3   2   -0.10    0.40
 -11   3   2   -0.40    0.60
 -11   3   2   -0.10    0.20
  11   3  -2    0.60    0.40
  11   3  -2   -0.40    0.50
 -10  -3   2   58.59    4.20
 -10  -3   2   64.29    4.10
  10  -3  -2   62.79    4.10
 -10  -3   2   71.99    4.30
 -10  -3   2   63.19    4.10
  10  -3  -2   23.00   12.50
  10  -3  -2   57.99    4.10
  10  -3  -2   62.39    4.10
 -10  -3   2   61.29    4.10
 -10  -3   2   59.49    4.10
  10  -3  -2   61.69    4.10
  10  -3  -2   60.49    4.30
  10   3  -2   64.39    4.20
 -10   3   2   61.09    4.10
 -10   3   2   60.29    4.10
 -10   3   2   61.09    4.10
  10   3  -2   65.29    4.20
 -10   3   2   57.89    4.10
  10   3  -2  100.89   15.50
 -10   3   2   56.89    4.30
  -9  -3   2    3.30    0.40
  -9  -3   2    3.70    0.50
   9  -3  -2    3.80    0.40
  -9  -3   2    3.30    0.40
   9  -3  -2    2.80    0.60
  -9  -3   2    2.70    0.40
   9  -3  -2    3.40    0.50
  -9  -3   2    3.80    0.40
   9  -3  -2    3.30    0.40
   9  -3  -2   -0.20    8.50
  -9  -3   2    4.30    0.60
   9  -3  -2    3.30    0.40
   9  -3  -2    4.10    0.70
  -9   3   2    2.90    0.50
   9   3  -2    3.40    0.60
   9   3  -2    2.60    0.50
   9   3  -2   -3.00    4.50
  -9   3   2    3.80    0.40
  -9   3   2    2.90    0.40
  -9   3   2    3.30    0.70
  -9   3   2    3.70    0.70
  -9   3   2    4.10    0.50
   8  -3  -2    9.80    1.20
   8  -3  -2   13.50    1.00
  -8  -3   2   12.20    0.90
  -8  -3   2   12.70    1.00
   8  -3  -2   12.70    0.90
   8  -3  -2   14.10    0.90
  -8  -3   2   12.00    1.10
   8  -3  -2   25.50   12.10
  -8  -3   2   11.60    1.00
   8  -3  -2   12.00    1.20
   8  -3  -2   13.50    1.00
  -8  -3   2   11.50    0.90
  -8  -3   2   11.90    1.00
   8   3  -2   13.30    1.10
  -8   3   2   12.90    1.20
  -8   3   2   13.50    1.00
   8   3  -2   11.80    1.00
   8   3  -2   11.80    0.90
  -8   3   2   14.10    1.00
  -8   3   2   12.90    1.00
  -8   3   2   10.90    1.20
   8   3  -2   10.90    1.10
  -8   3   2   12.00    0.90
   8   3  -2   24.50    7.10
  -8   3   2   13.00    0.90
   7  -3  -2    8.70    1.10
  -7  -3   2   12.00    0.80
  -7  -3   2   11.00    0.80
   7  -3  -2   12.40    0.80
  -7  -3   2   12.60    0.80
  -7  -3   2    9.20    0.90
  -7  -3   2   10.70    1.00
   7  -3  -2   12.40    1.10
   7  -3  -2   12.50    0.80
   7  -3  -2   21.40   10.20
  -7  -3   2    9.60    0.80
   7  -3  -2   10.90    0.90
   7  -3  -2    9.40    0.90
   7   3  -2   26.30    6.80
  -7   3   2    9.00    0.90
  -7   3   2   11.80    0.80
  -7   3   2    8.60    0.90
   7   3  -2    8.40    1.00
   7   3  -2   11.00    0.80
   7   3  -2   13.30    1.10
  -7   3   2   11.60    0.90
  -7   3   2   10.20    0.80
  -7   3   2   10.50    1.50
   6  -3  -2  372.26   32.00
   6   3  -2  403.96   29.20
   5  -3  -2  611.54   49.60
   5   3  -2  751.82   47.50
   4  -3  -2  304.97   24.10
   4   3  -2  255.37   18.60
   4   3  -2  340.87   21.20
  -4   3   2  264.17   26.70
   2  -3  -2  123.69   12.50
   2  -3  -2  126.99    8.50
   2   3  -2  142.59    8.60
  -2   3   2  120.69   11.90
  -1   3   2 1514.75   99.39
   0  -3  -2 1000.90   64.09
   0   3  -2  910.51   62.09
   1  -3   2  105.19   10.70
  -1   3  -2  133.99   10.50
  -1   3  -2  123.09    8.20
   1   3   2  136.99    8.30
   2  -3   2 2202.88  138.59
  -2   3  -2 2031.60  138.69
   3   3   2  200.88   13.00
  -4  -3  -2   13.90    0.90
  -4  -3  -2   13.60    0.90
  -4  -3  -2   13.20    0.90
   4  -3   2   13.80    0.90
   4  -3   2   13.60    0.90
  -4  -3  -2   12.60    0.90
  -4  -3  -2   13.70    0.90
   4  -3   2   13.40    1.10
   4  -3   2    4.50    5.00
  -4  -3  -2   13.70    0.90
   4  -3   2   12.70    1.00
  -4  -3  -2   13.30    1.00
   4   3   2   12.60    1.00
   4   3   2   12.90    0.90
  -4   3  -2   19.30   15.60
   4   3   2   16.00    1.40
  -4   3  -2   12.00    0.90
  -4   3  -2   12.80    0.90
  -4   3  -2   12.40    0.90
  -4   3  -2   11.90    0.90
   4   3   2   15.90    1.30
  -4   3  -2   12.70    1.00
  -4   3  -2   12.40    0.90
   4   3   2   11.50    3.10
  -4   3  -2   14.90    1.10
  -4   3  -2   14.40    1.00
   5  -3   2  128.49   14.70
  -6  -3  -2   14.90    1.10
   6  -3   2   15.00    1.10
  -6  -3  -2   16.90    1.30
  -6  -3  -2   13.90    1.20
   6  -3   2   15.00    1.20
  -6  -3  -2   19.70    1.20
   6  -3   2   17.10    1.20
   6  -3   2   18.00    8.00
  -6  -3  -2   17.60    1.20
   6  -3   2   19.40    1.20
   6  -3   2   18.20    1.30
  -6  -3  -2   20.30    1.20
   6  -3   2   17.80    1.40
  -6  -3  -2   14.70    1.30
   6   3   2   12.40    4.00
  -6   3  -2   17.60    1.30
  -6   3  -2   20.00    1.20
  -6   3  -2   18.20    1.20
  -6   3  -2   20.60    1.40
   6   3   2   16.00    1.20
   6   3   2   16.30    1.20
   6   3   2   14.00    1.30
  -6   3  -2   15.70    1.20
   6   3   2   15.40    1.30
  -6   3  -2   15.30    1.10
  -7  -3  -2    0.50    0.30
   7  -3   2    0.80    0.30
  -7  -3  -2    1.30    0.40
  -7  -3  -2    0.70    0.30
  -7  -3  -2    0.70    0.20
  -7  -3  -2    1.00    0.40
   7  -3   2    0.50    0.40
  -7  -3  -2    0.50    0.20
   7  -3   2    1.90    0.50
  -7  -3  -2    0.80    0.30
   7  -3   2    0.80    0.20
   7  -3   2    2.30    7.30
   7  -3   2    0.60    0.20
   7   3   2    1.00    0.20
   7   3   2    1.50    3.50
  -7   3  -2    1.10    0.20
  -7   3  -2    0.90    0.30
  -7   3  -2    1.40    0.30
  -7   3  -2    0.80    0.30
   7   3   2    0.40    0.30
   7   3   2    0.80    0.50
  -7   3  -2    1.00    0.20
  -7   3  -2    1.00    0.50
  -7   3  -2    1.20    0.50
  -8  -3  -2   24.40    1.70
   8  -3   2   26.30   12.40
  -8  -3  -2   24.30    1.70
   8  -3   2   25.80    1.70
   8  -3   2   24.50    1.70
   8  -3   2   25.10    1.70
   8  -3   2   24.40    1.70
  -8  -3  -2   24.00    1.70
  -8  -3  -2   24.00    1.70
  -8  -3  -2   22.20    1.80
  -8  -3  -2   25.20    1.70
  -8   3  -2   25.20    1.70
  -8   3  -2   26.20    1.70
   8   3   2   24.30    6.80
   8   3   2   25.00    1.80
  -8   3  -2   25.30    1.90
  -8   3  -2   26.00    1.70
  -8   3  -2   21.30    1.90
   8   3   2   23.10    1.80
  -8   3  -2   25.00    1.70
  -8   3  -2   24.50    1.70
   9  -3   2   39.60    2.50
  -9  -3  -2   39.10    2.50
  -9  -3  -2   36.60    2.60
   9  -3   2   39.00    2.50
   9  -3   2   37.40    2.60
  -9  -3  -2   31.40    2.60
  -9  -3  -2   37.10    2.50
  -9  -3  -2   37.50    2.50
  -9  -3  -2   37.40    2.60
   9  -3   2   37.70    2.50
   9  -3   2    5.40   10.60
   9   3   2   40.40    2.60
  -9   3  -2   38.30    2.60
  -9   3  -2   34.80    2.70
  -9   3  -2   36.00    2.50
  -9   3  -2   41.50    2.70
   9   3   2   50.19    9.80
  -9   3  -2   35.30    2.60
   9   3   2   36.80    2.60
  -9   3  -2   39.00    2.50
  -9   3  -2   35.30    2.60
  10  -3   2  123.19    7.60
 -10  -3  -2  110.49    7.80
  10  -3   2  118.19    7.70
  10  -3   2   75.69   17.60
  10  -3   2  123.09    7.60
  10   3   2  133.89    7.70
 -10   3  -2  117.19    7.60
  10   3   2  115.89   15.10
 -10   3  -2  101.19    7.70
  11  -3   2  117.99   24.40
 -11  -3  -2   83.49    6.40
 -11  -3  -2   95.19    6.20
 -11  -3  -2   97.59    6.30
 -11  -3  -2   96.59    6.30
  11  -3   2   94.29    6.30
  11  -3   2   93.99    6.20
  11   3   2   77.59   14.40
 -11   3  -2   93.69    6.40
  11   3   2  102.49    6.30
  11   3   2  103.09    6.30
 -11   3  -2   91.39    6.30
 -11   3  -2   91.49    6.20
  12  -3   2  -18.00   20.00
  12  -3   2    1.70    0.50
 -12  -3  -2    2.90    0.40
 -12  -3  -2    2.90    0.50
 -12  -3  -2    2.60    0.50
 -12  -3  -2    2.70    0.50
 -12  -3  -2    3.60    0.50
 -12   3  -2    2.10    0.50
  12   3   2    3.20    0.60
 -12   3  -2    2.10    0.70
  12   3   2    2.80    0.50
  12   3   2    5.10    7.40
 -12   3  -2    1.90    0.70
 -12   3  -2    1.30    0.40
 -13  -3  -2    0.20    0.40
 -13  -3  -2    0.10    0.30
 -13  -3  -2    0.40    0.40
  13  -3   2    0.00    0.40
 -13  -3  -2   -0.10    0.30
 -13  -3  -2   -0.10    0.30
 -13   3  -2    0.00    0.60
  13   3   2    0.40    0.40
 -13   3  -2    0.00    0.30
 -13   3  -2   -0.10    0.60
  13   3   2   -4.30    7.90
 -13   3  -2    0.50    0.40
 -14  -3  -2  155.88   10.60
  14  -3   2  157.48   10.60
 -14  -3  -2  159.48   10.60
 -14  -3  -2  162.08   10.60
 -14   3  -2  185.98   10.80
  14   3   2  160.18   21.60
  14   3   2  153.88   10.60
 -14   3  -2  162.08   10.60
 -14   3  -2  162.08   10.70
 -14   3  -2  163.98   10.60
 -15  -3  -2    6.40    0.60
 -15  -3  -2    7.10    1.10
 -15  -3  -2    5.70    0.80
 -15  -3  -2    5.80    0.60
 -15  -3  -2    6.20    0.90
  15  -3   2    5.60    0.70
  15   3   2    5.70    1.00
 -15   3  -2    6.40    0.70
  15   3   2    5.30    0.70
 -15   3  -2    6.30    0.90
 -15   3  -2    7.10    0.90
 -15   3  -2    6.40    0.70
 -16  -3  -2   85.69    5.40
 -16  -3  -2   89.39    5.30
 -16  -3  -2   81.79    5.40
 -16  -3  -2   70.29    5.30
 -16   3  -2   84.79    5.30
 -16   3  -2   77.19    5.50
 -16   3  -2   89.49    5.60
 -16   3  -2   69.89    5.30
  16   3   2   81.49    7.20
  16   3   2   80.09    5.40
 -17  -3  -2    4.70    0.50
 -17  -3  -2    5.80    0.70
  17   3   2    6.10    1.00
 -17   3  -2    3.40    0.60
 -17   3  -2    2.80    0.50
 -17  -4   2    0.20    0.30
 -17  -4   2    0.30    0.20
  17   4  -2    0.60    0.50
 -17   4   2   -0.40    0.40
 -16  -4   2   10.60    0.90
 -16  -4   2    9.50    0.80
 -16  -4   2    9.80    0.80
 -16  -4   2   10.00    0.90
 -16   4   2    8.60    1.10
  16   4  -2    8.50    0.90
 -16   4   2    9.60    1.20
  16   4  -2    9.30    2.80
  16   4  -2   12.30    1.30
 -16   4   2    8.90    0.80
 -15  -4   2   21.90    1.60
 -15  -4   2   18.90    1.50
  15  -4  -2   20.80    1.60
 -15  -4   2   21.20    1.50
 -15  -4   2   20.90    1.50
 -15   4   2   19.20    1.50
  15   4  -2   21.80    1.70
 -15   4   2   19.10    1.70
 -15   4   2   19.00    1.80
 -15   4   2   17.50    1.50
  15   4  -2   18.60    1.60
 -14  -4   2   77.49    5.20
 -14  -4   2   80.39    5.20
  14  -4  -2   77.89    5.20
 -14  -4   2   74.99    5.20
 -14  -4   2   80.99    5.20
 -14  -4   2   78.89    5.20
  14   4  -2   80.29    5.20
  14   4  -2   74.09    5.30
  14   4  -2   89.09   14.80
 -14   4   2   82.39    5.40
 -14   4   2   78.79    5.40
 -14   4   2   73.19    5.20
 -14   4   2   75.09    5.20
 -13  -4   2   39.00    2.70
 -13  -4   2   39.90    2.60
  13  -4  -2   39.00    2.70
 -13  -4   2   38.10    2.70
 -13  -4   2   41.90    2.70
 -13  -4   2   40.00    2.70
 -13   4   2   36.20    2.70
  13   4  -2   34.50    2.70
 -13   4   2   41.20    2.90
  13   4  -2   32.30    9.90
 -13   4   2   34.60    2.70
  13   4  -2   39.10    2.70
 -13   4   2   39.20    2.90
  12   4  -2  289.17   26.70
  11  -4  -2  196.18   12.40
  11  -4  -2  187.48   12.30
  11   4  -2  214.58   20.50
  11   4  -2  179.78   12.40
 -10  -4   2   43.70    2.90
 -10  -4   2   41.00    2.80
  10  -4  -2   -3.30   37.00
 -10  -4   2   46.60    2.90
  10  -4  -2   48.70    3.10
  10  -4  -2   43.00    2.90
  10  -4  -2   40.30    2.80
  10  -4  -2   39.30    2.80
  10  -4  -2   41.90    2.90
 -10  -4   2   43.30    2.80
 -10  -4   2   45.50    2.90
 -10   4   2   41.30    2.90
  10   4  -2   36.90    2.90
 -10   4   2   37.30    3.10
  10   4  -2   38.80    3.00
 -10   4   2   43.40    2.90
  10   4  -2   24.20    8.30
  -9  -4   2   43.30    2.70
   9  -4  -2   40.80    2.70
   9  -4  -2   33.40    2.80
   9  -4  -2   37.50    2.60
   9  -4  -2   27.80   17.50
   9  -4  -2   38.70    2.70
   9  -4  -2   38.20    2.60
   9  -4  -2   38.20    2.90
  -9  -4   2   40.40    2.70
  -9  -4   2   42.10    2.60
  -9  -4   2   38.90    2.60
  -9  -4   2   37.80    2.60
   9   4  -2   41.70    2.80
   9   4  -2   40.40    2.80
  -9   4   2   36.90    2.70
   9   4  -2   41.70    9.30
  -9   4   2   36.80    2.90
  -9   4   2   40.30    2.70
   9   4  -2   35.20    2.70
  -9   4   2   41.90    2.90
  -7  -4   2   86.59    5.60
   7  -4  -2   89.19    5.70
  -7  -4   2   84.99    5.60
   7  -4  -2   92.59    5.70
   7  -4  -2   94.69   18.50
   7   4  -2   76.39    5.60
   7   4  -2   96.79   10.20
  -7   4   2   83.59    5.60
  -7   4   2   81.59    5.50
  -7   4   2   88.79    5.70
  -7   4   2   85.39    5.60
  -7   4   2   83.49    5.60
   6  -4  -2  179.98   20.70
   6   4  -2  128.29   13.20
   5  -4  -2  177.88   20.20
   5   4  -2  174.48   13.90
   3  -4  -2   70.49    4.60
   3  -4  -2   86.99   13.60
  -3  -4   2   68.49    4.60
   3   4  -2   76.39    4.70
  -3   4   2   72.19   11.50
   3   4  -2   67.99    4.70
  -3   4   2   70.09    4.60
   2  -4  -2 2337.27  182.18
  -2   4   2 3242.38  182.78
  -1   4   2  345.17   24.80
   0   4   2  312.87   22.10
  -1   4  -2 1323.17   87.09
   2  -4   2  803.52   56.39
  -2   4  -2  794.72   54.59
   4  -4   2  116.59    7.60
   5  -4   2  179.58   19.60
   6  -4   2   77.89    5.00
   6  -4   2   94.29   16.20
  -6  -4  -2   72.99    4.90
  -6  -4  -2   84.99    5.00
   6   4   2   81.19    8.50
  -6   4  -2   80.69    4.90
   6   4   2   63.29    5.00
  -6   4  -2   74.99    4.90
  -6   4  -2   73.99    4.90
   6   4   2   78.19    5.00
   6   4   2   67.09    4.90
  -7  -4  -2   60.59    4.60
   7  -4   2   26.80   13.60
  -7  -4  -2   67.39    4.50
  -7  -4  -2   64.99    4.50
  -7   4  -2   68.79    4.60
   7   4   2   63.99    4.60
   7   4   2   67.19    4.60
   7   4   2   73.19    8.80
  -7   4  -2   80.59    4.80
  -7   4  -2   74.49    4.50
   7   4   2   67.89    4.60
  -7   4  -2   78.89    4.60
  -7   4  -2   70.49    4.70
   8  -4   2   47.10   16.50
  -8  -4  -2   89.39    5.80
   8   4   2  109.99   11.20
   8   4   2   94.89    5.80
   8   4   2   78.69    5.80
  -8   4  -2   91.49    5.80
   9  -4   2   22.00    1.60
  -9  -4  -2   22.50    1.60
  -9  -4  -2   25.30    1.70
   9  -4   2   24.80    1.70
  -9  -4  -2   24.80    1.70
   9  -4   2   23.30    1.70
   9  -4   2   22.10    1.60
  -9  -4  -2   25.20    1.70
  -9  -4  -2   22.60    1.70
   9  -4   2   24.50   17.00
  -9   4  -2   24.20    1.70
   9   4   2   23.10    7.00
   9   4   2   24.40    1.80
   9   4   2   24.40    1.80
  -9   4  -2   24.10    1.70
  -9   4  -2   25.00    1.90
  -9   4  -2   21.70    1.90
  10   4   2  518.55   39.90
 -11  -4  -2   32.40    2.20
 -11  -4  -2   31.10    2.10
  11  -4   2   31.80    2.20
 -11  -4  -2   31.30    2.20
  11  -4   2   27.80    2.10
 -11  -4  -2   32.10    2.10
  11  -4   2   29.70    2.10
 -11  -4  -2   31.50    2.20
  11  -4   2   28.40    2.20
 -11   4  -2   33.10    2.40
  11   4   2   31.30    2.20
  11   4   2   32.50    2.20
  11   4   2   44.60   10.80
 -11   4  -2   26.90    2.40
 -11   4  -2   30.20    2.20
 -12  -4  -2   35.90    2.50
 -12  -4  -2   34.70    2.50
  12  -4   2   37.90    2.60
 -12  -4  -2   34.70    2.60
 -12  -4  -2   35.70    2.50
 -12  -4  -2   37.20    2.50
  12   4   2   35.60    2.50
 -12   4  -2   36.30    2.80
 -12   4  -2   33.80    2.70
  12   4   2   29.10    9.10
  12   4   2   36.80    2.60
 -12   4  -2   38.10    2.50
 -12   4  -2   37.00    2.50
 -13  -4  -2   11.30    1.00
 -13  -4  -2   10.50    0.90
  13  -4   2   10.20    1.10
 -13  -4  -2   11.00    1.00
 -13  -4  -2   11.10    0.90
 -13   4  -2   11.70    1.00
 -13   4  -2   11.30    1.00
  13   4   2   10.60    1.10
 -13   4  -2   11.20    1.30
 -13   4  -2   10.60    1.30
 -14  -4  -2  194.98   12.40
  14  -4   2  187.78   12.40
 -14  -4  -2  195.18   12.40
 -14  -4  -2  181.18   12.50
 -14   4  -2  193.78   12.40
 -14   4  -2  190.38   12.40
 -14   4  -2  205.08   12.60
 -14   4  -2  198.98   12.60
  14   4   2  170.88   12.40
 -15  -4  -2    4.60    0.50
 -15  -4  -2    3.20    0.50
 -15  -4  -2    4.20    0.70
 -15  -4  -2    4.10    0.50
 -15  -4  -2    4.00    0.50
  15  -4   2    4.60    0.60
 -15   4  -2    4.90    0.70
  15   4   2    2.40    2.20
 -15   4  -2    4.10    0.50
 -15   4  -2    3.60    0.50
 -15   4  -2    3.60    0.70
  15   4   2    2.70    0.50
  15   4   2    4.60    0.80
 -16  -4  -2    8.90    0.80
 -16  -4  -2    7.50    0.80
 -16  -4  -2    8.40    0.70
 -16  -4  -2    9.70    1.00
  16   4   2    8.20    3.20
 -16   4  -2    5.70    0.80
 -16   4  -2    8.50    1.00
 -16   4  -2    6.70    0.70
  16   4   2    8.00    1.20
 -17  -4  -2    0.40    0.20
 -17  -4  -2    0.40    0.30
 -17   4  -2    0.50    0.60
  17   4   2    0.60    0.50
 -17  -5   2    1.90    0.30
 -17  -5   2    1.60    0.30
 -17   5   2    1.70    0.50
 -16  -5   2    4.20    0.50
 -16  -5   2    3.50    0.50
 -16  -5   2    3.40    0.40
 -16  -5   2    3.30    0.50
  16  -5  -2    4.10    0.80
  16   5  -2    4.00    0.60
 -16   5   2    2.90    0.70
 -16   5   2    4.30    0.70
  16   5  -2    4.00    0.70
  15  -5  -2    3.80    0.60
 -15  -5   2    2.20    0.40
 -15  -5   2    2.40    0.50
 -15  -5   2    2.50    0.40
 -15  -5   2    2.10    0.40
 -15  -5   2    2.10    0.40
  15   5  -2    2.10    0.50
 -15   5   2    1.80    0.60
 -15   5   2    2.30    0.40
 -15   5   2    2.20    0.70
  15   5  -2    2.90    0.60
 -14  -5   2  133.49    8.20
 -14  -5   2  126.19    8.10
 -14  -5   2  125.89    8.20
  14  -5  -2  125.29    8.20
 -14   5   2  111.89    8.30
 -14   5   2  125.89    8.30
  14   5  -2  137.59    8.20
 -14   5   2  108.09    8.20
  14   5  -2  139.89    8.30
 -14   5   2  111.29    8.10
  14   5  -2  127.79    8.40
  13  -5  -2   25.80    2.20
 -13  -5   2   24.50    1.70
 -13  -5   2   24.60    1.80
 -13  -5   2   25.40    1.80
  13   5  -2   23.80    1.90
  13   5  -2   19.60    1.90
 -13   5   2   23.90    2.00
  13   5  -2   22.40    1.80
 -13   5   2   23.70    1.70
 -13   5   2   27.30    2.10
 -12  -5   2   80.99    5.20
  12  -5  -2   77.49    5.20
 -12  -5   2   75.39    5.20
 -12  -5   2   79.49    5.20
  12  -5  -2   77.39    5.20
  12  -5  -2   84.49    5.30
 -12  -5   2   77.39    5.20
 -12  -5   2   74.19    5.20
  12  -5  -2   74.59    5.20
 -12   5   2   75.99    5.20
 -12   5   2   74.49    5.20
  12   5  -2   78.89    5.30
  12   5  -2   76.29    5.30
 -12   5   2   77.19    5.40
  12   5  -2   80.19    5.30
 -12   5   2   91.19    5.50
  12   5  -2   85.29   12.70
  11  -5  -2   25.80    2.00
 -11  -5   2   28.20    2.00
 -11  -5   2   30.10    2.10
 -11  -5   2   23.10    2.00
 -11  -5   2   32.00    2.00
  11  -5  -2   27.60    2.00
 -11  -5   2   29.50    2.00
  11  -5  -2   30.60    2.10
 -11   5   2   26.40    2.30
  11   5  -2   28.60    2.10
 -11   5   2   26.60    2.00
  11   5  -2   47.80    9.80
  11   5  -2   28.90    2.20
  11   5  -2   26.70    2.10
 -11   5   2   32.70    2.30
 -10   5   2  168.68   11.00
   8   5  -2  328.67   25.30
   7  -5  -2  147.79    8.80
   7  -5  -2  128.99    8.70
   7   5  -2  115.79    8.60
   7   5  -2  149.29   12.30
   6  -5  -2    0.30    0.20
  -6  -5   2    0.20    0.20
  -6  -5   2    0.30    0.20
  -6  -5   2    0.90    0.20
   6  -5  -2    0.40    0.30
   6  -5  -2    0.50    0.40
   6  -5  -2    0.10    0.20
   6  -5  -2    0.20    0.30
  -6  -5   2    0.40    0.20
  -6  -5   2    0.30    0.20
   6  -5  -2   -0.40    0.40
  -6   5   2    0.30    0.30
   6   5  -2    0.10    0.30
   6   5  -2    0.50    0.40
  -6   5   2    0.70    0.20
   6   5  -2   -1.20    2.20
   6   5  -2    0.20    0.40
  -6   5   2    0.20    0.30
  -6   5   2    0.70    0.50
  -6   5   2    0.20    0.40
   6   5  -2    0.60    0.30
   6   5  -2    1.00    0.30
   5  -5  -2   66.69    4.90
  -5  -5   2   77.69    4.80
  -5  -5   2   74.59    4.70
  -5  -5   2   71.99    4.80
   5  -5  -2   68.09    4.90
   5   5  -2   84.79    6.80
  -5   5   2   76.59    4.80
  -5   5   2   73.09    4.80
  -4  -5   2   71.99    5.30
  -4  -5   2   80.69    5.30
   4  -5  -2   81.59    5.40
   4  -5  -2   96.99    5.40
  -4   5   2   74.79    5.30
  -4   5   2   39.20   14.60
  -4   5   2   86.59    5.30
   4   5  -2   83.29    5.40
   3  -5  -2   98.99    6.40
   3  -5  -2   93.39    6.50
   3  -5  -2  106.39    6.50
  -3   5   2   96.99    6.40
  -3   5   2  105.09   13.50
  -2   5   2 1061.29   72.09
   1  -5  -2   61.39    4.00
   1  -5  -2   58.49    4.10
   1   5  -2   64.29    4.20
  -1   5   2   65.49    4.10
  -1   5   2   61.39    4.20
  -1   5   2   58.59    4.10
  -1   5   2   66.09    8.10
   1   5  -2   67.69    4.20
   0   5   2  528.25   35.80
  -1   5  -2  859.11   57.49
  -2   5  -2  252.47   20.30
  -3   5  -2  141.59   15.70
   4  -5   2  104.39    6.30
  -4   5  -2  107.29    6.20
  -4   5  -2  104.49    6.20
   4   5   2   80.29    6.20
   4   5   2   85.69    6.50
  -6  -5  -2   17.50    1.30
  -6  -5  -2   17.40    1.30
   6  -5   2   19.40    1.30
  -6  -5  -2   16.80    1.20
   6  -5   2   19.50    1.30
  -6  -5  -2   16.00    1.20
   6  -5   2   18.60    1.30
  -6  -5  -2   17.80    1.20
   6  -5   2   21.10    1.30
  -6   5  -2   20.60    1.50
   6   5   2   16.40    1.30
  -6   5  -2   17.70    1.30
  -6   5  -2   16.90    1.40
   6   5   2   18.30    1.40
  -6   5  -2   18.40    1.30
   6   5   2   19.00    1.40
   6   5   2   17.80    1.40
   6   5   2   18.80    1.40
  -6   5  -2   16.60    1.40
  -7  -5  -2   35.60    2.50
  -7  -5  -2   37.10    2.50
   7  -5   2   39.40    2.60
  -7  -5  -2   35.40    2.50
   7  -5   2   40.40    2.50
   7  -5   2   38.10    2.50
   7  -5   2   39.10    2.60
  -7  -5  -2   35.80    2.50
  -7  -5  -2   37.90    2.60
  -7   5  -2   37.40    2.50
   7   5   2   38.40    2.70
   7   5   2   35.20    2.60
  -7   5  -2   40.70    2.60
   7   5   2   41.10    2.70
   7   5   2   38.40    2.70
   7   5   2   44.60    6.70
   7   5   2   36.70    2.60
  -7   5  -2   36.60    2.70
  -8  -5  -2   15.30    1.20
  -8  -5  -2   15.00    1.20
   8  -5   2   17.30    1.20
   8  -5   2   16.60    1.30
  -8  -5  -2   13.50    1.20
  -8  -5  -2   16.00    1.20
   8  -5   2   17.00    1.20
   8  -5   2   16.90    1.20
  -8  -5  -2   16.10    1.20
   8   5   2   17.60    1.40
  -8   5  -2   17.70    1.50
   8   5   2   13.50    1.30
   8   5   2   18.10    5.30
   8   5   2   18.40    1.40
  -8   5  -2   16.30    1.20
  -8   5  -2   15.10    1.20
  -8   5  -2   14.40    1.40
   8   5   2   17.40    1.40
 -10  -5  -2   52.39    3.90
  10  -5   2   61.79    3.90
  10  -5   2   63.99    4.00
  10  -5   2   62.09    4.00
 -10  -5  -2   56.19    4.00
 -10  -5  -2   58.89    3.90
  10  -5   2   65.59    3.90
 -10  -5  -2   56.79    3.90
  10   5   2   50.19    4.00
 -10   5  -2   54.59    3.90
  10   5   2   64.19    4.10
  10   5   2   51.39    4.10
 -10   5  -2   64.49    3.90
  10   5   2   73.99   10.80
 -10   5  -2   60.49    4.20
  11  -5   2   32.00    2.40
 -11  -5  -2   36.40    2.40
 -11  -5  -2   36.80    2.40
  11  -5   2   35.00    2.50
 -11  -5  -2   40.40    2.50
 -11  -5  -2   33.90    2.40
 -11  -5  -2   37.20    2.50
  11  -5   2   31.80    2.40
  11  -5   2   36.70    2.50
  11   5   2   32.60    2.50
 -11   5  -2   38.80    2.70
 -11   5  -2   35.40    2.50
 -11   5  -2   38.00    2.70
  11   5   2   31.40    2.50
  11   5   2   37.70    2.70
  12  -5   2   20.90    1.70
  12  -5   2   19.50    1.60
 -12  -5  -2   21.50    1.60
 -12  -5  -2   22.10    1.60
 -12  -5  -2   22.20    1.70
 -12  -5  -2   22.90    1.60
  12  -5   2   20.60    1.60
 -12  -5  -2   21.30    1.60
 -12   5  -2   23.70    1.90
 -12   5  -2   19.10    1.60
  12   5   2   20.50    1.70
  12   5   2   22.90    1.90
 -12   5  -2   28.10    2.30
  12   5   2   24.20    1.70
 -12   5  -2   20.90    1.60
 -13  -5  -2   97.89    6.00
  13  -5   2   93.79    6.10
 -13  -5  -2   91.59    6.00
 -13  -5  -2   93.79    6.00
 -13  -5  -2  100.59    6.00
 -13  -5  -2   92.39    6.10
  13   5   2   83.89    7.20
 -13   5  -2   87.39    6.00
  13   5   2   90.59    6.10
 -13   5  -2   86.29    6.00
 -13   5  -2   92.59    6.20
  13   5   2   88.99    6.20
  13   5   2   98.09    6.10
 -13   5  -2   82.09    6.20
 -14  -5  -2   96.19    6.00
  14  -5   2   93.79    6.00
 -14  -5  -2   88.59    6.00
 -14  -5  -2   88.49    5.90
 -14  -5  -2   89.89    6.00
 -14  -5  -2   97.49    6.00
 -14   5  -2   80.59    6.10
  14   5   2   96.99    6.10
 -14   5  -2   77.09    6.00
 -14   5  -2   96.49    6.20
 -14   5  -2   88.69    5.90
  14   5   2   94.29    6.00
  14   5   2   89.49    7.10
  15  -5   2   43.90    3.00
 -15  -5  -2   45.00    2.80
 -15  -5  -2   43.50    2.90
 -15  -5  -2   38.60    2.90
 -15  -5  -2   38.70    3.00
 -15  -5  -2   42.20    2.80
 -15   5  -2   41.30    3.00
 -15   5  -2   44.40    3.10
  15   5   2   41.60    2.90
  15   5   2   44.40    3.00
 -16  -5  -2    3.30    0.40
 -16  -5  -2    3.80    0.40
 -16  -5  -2    2.60    0.40
 -16  -5  -2    3.30    0.40
  16   5   2    3.70    0.70
 -16   5  -2    3.00    0.60
 -16   5  -2    3.40    0.60
 -17  -5  -2    6.00    0.60
 -17  -5  -2    6.30    0.60
 -17   5  -2    4.80    0.70
  17   5   2    8.20    1.00
 -17  -6   2    0.20    0.20
 -17   6   2    0.60    0.40
 -16  -6   2   15.10    1.20
 -16  -6   2   16.00    1.10
 -16  -6   2   14.60    1.10
 -16   6   2   13.50    1.30
  16   6  -2   15.30    1.40
 -16   6   2   15.20    1.40
  16   6  -2   19.80    1.80
 -15  -6   2  113.49    6.90
 -15  -6   2  101.09    6.90
 -15  -6   2  110.59    6.90
 -15  -6   2  108.49    6.90
  15   6  -2  105.19    7.00
 -15   6   2   91.09    7.00
  15   6  -2  105.19    6.90
 -15   6   2  103.49    7.00
 -14  -6   2    7.50    0.90
 -14  -6   2    5.80    0.70
  14  -6  -2    6.60    0.80
 -14  -6   2    5.50    0.70
 -14  -6   2    6.10    1.00
 -14  -6   2    7.30    0.80
  14   6  -2    4.80    0.70
  14   6  -2    6.00    0.80
 -14   6   2    6.30    0.90
 -14   6   2    7.60    0.90
 -13  -6   2    0.20    0.30
  13  -6  -2    0.10    0.30
 -13  -6   2   -0.20    0.30
 -13  -6   2    0.10    0.30
 -13  -6   2   -0.30    0.30
 -13  -6   2    0.30    0.30
  13  -6  -2   -0.70    0.40
  13   6  -2    0.10    0.40
  13   6  -2   -0.20    0.50
 -13   6   2    0.00    0.30
 -13   6   2    0.20    0.60
  13   6  -2    0.10    0.50
 -13   6   2    0.40    0.60
  12  -6  -2   61.99    3.90
 -12  -6   2   58.79    3.90
 -12  -6   2   55.29    3.90
  12  -6  -2   59.99    3.90
 -12  -6   2   56.09    3.90
 -12  -6   2   60.69    3.90
  12  -6  -2   56.29    3.90
 -12  -6   2   58.79    3.90
  12  -6  -2   59.29    3.80
  12   6  -2   62.19    4.00
 -12   6   2   56.19    4.10
 -12   6   2   61.39    4.10
  12   6  -2   53.19    3.90
  12   6  -2   53.29    4.00
 -12   6   2   52.89    3.90
 -11  -6   2    0.60    0.30
  11  -6  -2    0.50    0.30
 -11  -6   2    0.20    0.30
 -11  -6   2    0.60    0.30
  11  -6  -2    0.20    0.40
 -11  -6   2    0.70    0.30
 -11  -6   2    0.70    0.40
  11  -6  -2    0.40    0.40
  11  -6  -2    0.30    0.30
 -11   6   2    1.20    0.60
  11   6  -2    1.00    1.20
  11   6  -2    0.10    0.50
 -11   6   2    0.70    0.40
 -11   6   2    0.80    0.70
 -11   6   2    0.50    0.30
  11   6  -2    0.60    0.50
  11   6  -2    0.80    0.50
  10  -6  -2   35.10    2.40
 -10  -6   2   29.20    2.20
 -10  -6   2   32.70    2.20
 -10  -6   2   29.10    2.20
 -10  -6   2   31.30    2.20
  10  -6  -2   30.80    2.30
  10  -6  -2   31.10    2.20
 -10  -6   2   30.00    2.20
  10  -6  -2   32.50    2.20
 -10   6   2   34.00    2.50
 -10   6   2   34.60    2.50
  10   6  -2   33.80    2.30
  10   6  -2   36.40    2.40
  10   6  -2   29.10    2.30
 -10   6   2   29.30    2.20
 -10   6   2   26.90    2.20
   7  -6  -2    1.60    0.40
   7  -6  -2    2.40    0.40
  -7  -6   2    1.40    0.30
  -7  -6   2    2.10    0.30
   7  -6  -2    2.10    0.60
   7  -6  -2    1.90    0.30
   7  -6  -2    1.80    0.30
   7  -6  -2    0.60    0.50
  -7  -6   2    1.80    0.30
  -7  -6   2    1.40    0.20
  -7  -6   2    2.60    0.40
   7   6  -2    1.70    0.60
  -7   6   2    2.20    0.60
   7   6  -2    1.20    0.50
   7   6  -2    2.10    0.40
   7   6  -2    1.60    0.50
   7   6  -2    1.30    0.80
  -7   6   2    3.20    1.70
   7   6  -2    2.00    0.40
  -7   6   2    1.80    0.60
  -7   6   2    2.20    0.30
  -7   6   2    1.70    0.30
  -7   6   2    1.80    0.40
  -6  -6   2   54.09    3.80
   6  -6  -2   58.99    3.90
   6  -6  -2   53.59    4.00
  -6  -6   2   59.29    3.80
  -6  -6   2   57.79    3.80
   6  -6  -2   63.99    4.00
  -6  -6   2   59.89    3.90
  -6  -6   2   55.09    3.80
   6   6  -2   56.69    3.90
   6   6  -2   63.99    4.00
  -6   6   2   56.29    3.80
   6   6  -2   58.29    4.00
  -6   6   2   57.69    4.00
  -6   6   2   59.19    3.90
   6   6  -2   57.09    3.90
  -6   6   2   62.79    4.00
   6   6  -2   64.99    4.00
  -6   6   2   59.49    4.00
   5  -6  -2  272.07   17.60
   4  -6  -2   83.89    5.00
   4  -6  -2   73.19    4.90
  -4  -6   2   73.19    4.90
  -4   6   2   62.79    5.90
  -4   6   2   86.59   19.10
   4   6  -2   75.19    5.00
   4   6  -2   80.89    5.10
  -4   6   2   79.59    4.90
   3  -6  -2   60.79    3.80
   3  -6  -2   59.89    3.80
   3  -6  -2   58.59    3.80
   3  -6  -2   57.99    3.90
  -3   6   2   60.39    3.90
   3   6  -2   52.29    3.90
   3   6  -2   60.59    3.90
  -3   6   2   57.99    3.90
  -3   6   2   57.59    3.90
   3   6  -2   51.79    4.50
   3   6  -2   59.59    3.90
  -3   6   2   85.39   12.90
  -2   6   2 1221.28   82.69
  -1   6   2  143.89    9.40
  -1   6   2  144.59   14.40
  -1   6  -2  961.20   63.99
  -2   6  -2  137.19    9.30
  -2   6  -2  152.38    9.50
  -2   6  -2  137.99   13.90
   3  -6   2   19.10    1.40
   3  -6   2   17.30    1.30
   3  -6   2   20.30    1.40
  -3  -6  -2   20.30    1.30
   3  -6   2   18.50    1.30
  -3  -6  -2   21.70    1.30
  -3   6  -2   18.30    1.50
   3   6   2   22.40    1.40
  -3   6  -2   20.00    8.20
  -3   6  -2   19.80    1.40
   3   6   2   21.80    1.60
   3   6   2   21.60    1.50
   3   6   2   22.60    1.50
   3   6   2   18.30    2.50
  -3   6  -2   19.50    2.60
  -3   6  -2   19.10    1.40
   3   6   2   19.90    1.50
  -3   6  -2   20.20    1.40
  -4   6  -2  128.49    8.30
  -4   6  -2  131.29   19.60
   6   6   2  119.29    7.70
  -6   6  -2  107.49    7.60
   6   6   2  120.19    7.90
  -6   6  -2  120.19    7.60
   8   6   2  148.19    9.70
  -8   6  -2  132.19    9.00
   8   6   2  135.29    9.10
  -8   6  -2  140.39    9.00
  10  -6   2   13.30    1.10
  10  -6   2   11.70    1.10
  10  -6   2   13.40    1.10
 -10  -6  -2   10.80    1.00
 -10  -6  -2   13.70    1.10
 -10  -6  -2   14.90    1.10
  10  -6   2   15.80    1.20
 -10  -6  -2   15.00    1.10
 -10  -6  -2   17.00    1.40
 -10   6  -2   14.40    1.50
  10   6   2   15.10    1.40
  10   6   2   10.30    1.20
 -10   6  -2   14.90    1.40
  10   6   2   13.90    2.30
 -10   6  -2   12.80    1.10
  10   6   2   15.10    1.20
 -10   6  -2   13.90    1.10
  11  -6   2   34.50    2.50
 -11  -6  -2   35.30    2.50
 -11  -6  -2   36.10    2.50
 -11  -6  -2   40.20    2.50
 -11  -6  -2   37.70    2.60
  11  -6   2   36.70    2.50
 -11  -6  -2   39.20    2.50
  11  -6   2   39.50    2.60
  11  -6   2   36.70    2.60
  11   6   2   33.70    3.60
  11   6   2   37.70    2.70
 -11   6  -2   35.90    2.50
  11   6   2   37.00    2.60
 -11   6  -2   40.80    2.80
 -11   6  -2   35.90    2.80
  11   6   2   34.80    2.70
 -11   6  -2   34.50    2.50
 -12  -6  -2   64.39    4.10
  12  -6   2   56.89    4.10
 -12  -6  -2   63.99    4.00
  12  -6   2   63.39    4.10
  12  -6   2   58.69    4.00
  12  -6   2   57.39    4.00
 -12  -6  -2   63.59    4.00
 -12  -6  -2   62.09    4.00
 -12  -6  -2   64.59    4.00
  12   6   2   59.59    4.90
  12   6   2   51.99    4.20
 -12   6  -2   53.49    4.00
 -12   6  -2   61.29    4.20
  12   6   2   61.19    4.10
  12   6   2   62.39    4.10
 -12   6  -2   61.09    4.30
 -13  -6  -2    1.50    0.40
 -13  -6  -2    0.90    0.40
 -13  -6  -2    0.60    0.30
 -13  -6  -2    1.20    0.40
  13  -6   2    0.40    0.40
 -13  -6  -2    0.50    0.30
  13   6   2    0.60    0.50
 -13   6  -2    0.70    0.60
 -13   6  -2    0.30    0.60
  13   6   2    0.90    0.60
  13   6   2    0.50    0.40
 -14  -6  -2   12.60    1.10
  14  -6   2   12.60    1.20
 -14  -6  -2   13.40    1.00
 -14  -6  -2   12.60    1.00
 -14  -6  -2   13.00    1.20
 -14  -6  -2   11.80    1.10
  14   6   2   12.70    1.10
  14   6   2   11.40    1.30
 -14   6  -2   13.30    1.40
 -14   6  -2   15.20    1.50
 -15  -6  -2    1.20    0.40
 -15  -6  -2    0.60    0.30
 -15  -6  -2    1.20    0.30
 -15  -6  -2    0.70    0.30
  15  -6   2    1.20    0.40
  15   6   2    1.10    0.40
 -15   6  -2    0.50    0.50
  15   6   2    1.10    0.60
 -15   6  -2    1.70    0.70
 -16  -6  -2   18.40    1.30
 -16  -6  -2   17.90    1.30
 -16   6  -2   18.00    1.50
 -16   6  -2   13.10    1.80
  16   6   2   19.90    1.60
 -17   6  -2    3.40    0.60
 -16  -7   2    1.60    0.40
  16   7  -2    1.20    0.40
  16   7  -2    1.70    0.60
 -15  -7   2    4.70    0.60
  15  -7  -2    5.10    0.60
 -15  -7   2    4.00    0.50
 -15  -7   2    4.60    0.60
  15   7  -2    6.10    0.80
 -15   7   2    5.00    0.70
 -15   7   2    5.00    0.70
  15   7  -2    5.50    0.80
 -14  -7   2   10.40    0.80
  14  -7  -2   10.00    1.00
 -14  -7   2    9.10    0.80
 -14  -7   2    9.10    0.90
 -14  -7   2    9.90    0.80
 -14  -7   2    9.40    0.80
 -14   7   2    8.90    1.20
  14   7  -2   10.50    0.90
 -14   7   2    8.90    1.10
  14   7  -2    8.80    1.00
  14   7  -2   11.30    1.20
 -13  -7   2   61.19    4.10
 -13  -7   2   62.19    4.00
  13  -7  -2   60.19    4.10
 -13  -7   2   59.09    4.00
  13  -7  -2   58.29    4.10
 -13  -7   2   61.69    4.00
  13   7  -2   61.69    4.20
  13   7  -2   64.49    4.20
 -13   7   2   65.49    4.30
 -13   7   2   61.99    4.20
  13   7  -2   52.79    4.10
 -12  -7   2    5.40    0.70
 -12  -7   2    5.30    0.60
  12  -7  -2    4.60    0.50
  12  -7  -2    5.50    0.60
  12  -7  -2    5.00    0.70
 -12  -7   2    5.00    0.60
  12  -7  -2    4.40    0.60
 -12  -7   2    5.60    0.60
 -12  -7   2    5.00    0.60
 -12   7   2    5.50    0.90
 -12   7   2    4.60    0.80
  12   7  -2    5.50    0.80
  12   7  -2    6.30    0.80
  12   7  -2    4.70    0.80
  11  -7  -2   13.20    1.20
  11  -7  -2   13.10    1.20
  11  -7  -2   13.90    1.10
 -11  -7   2   14.20    1.10
 -11  -7   2   14.70    1.10
  11  -7  -2   13.60    1.10
 -11  -7   2   15.00    1.20
 -11  -7   2   15.00    1.10
 -11  -7   2   16.50    1.10
  11   7  -2   14.50    1.40
  11   7  -2   15.20    1.30
 -11   7   2   13.50    1.50
 -11   7   2   13.50    1.50
  11   7  -2   13.40    1.40
 -10  -7   2   11.80    1.00
 -10  -7   2   12.90    1.00
  10  -7  -2   13.50    1.10
 -10  -7   2   13.30    1.10
  10  -7  -2   13.00    1.20
 -10  -7   2   14.60    1.10
 -10  -7   2   14.00    1.00
  10  -7  -2   12.00    1.10
  10  -7  -2   12.50    1.10
 -10   7   2   14.80    2.50
  10   7  -2   12.10    1.30
 -10   7   2   12.60    1.50
  10   7  -2   15.00    1.30
 -10   7   2   12.90    1.40
  10   7  -2   14.40    1.30
   9  -7  -2   13.90    1.20
  -9  -7   2   15.00    1.20
  -9  -7   2   15.50    1.10
  -9  -7   2   16.00    1.20
   9  -7  -2   14.60    1.20
   9  -7  -2   15.10    1.40
   9  -7  -2   13.30    1.10
  -9  -7   2   13.70    1.10
  -9  -7   2   15.60    1.10
  -9   7   2   13.50    1.50
   9   7  -2   16.30    1.40
   9   7  -2   12.20    1.40
  -9   7   2   15.00    1.50
  -9   7   2    9.70    2.90
   9   7  -2   17.60    1.30
   9   7  -2   14.80    1.40
   7  -7  -2  163.98   10.70
   7   7  -2  162.88   10.70
  -6  -7   2   26.60    1.90
  -6  -7   2   29.30    1.90
   6  -7  -2   30.70    2.00
   6  -7  -2   28.40    2.20
   6  -7  -2   31.00    2.00
  -6  -7   2   24.60    1.90
   6  -7  -2   27.20    1.90
   6  -7  -2   30.00    2.00
  -6  -7   2   28.00    1.90
  -6  -7   2   27.20    1.90
   6   7  -2   29.70    2.20
   6   7  -2   30.30    2.20
   6   7  -2   26.50    2.00
  -6   7   2   29.30    2.10
  -6   7   2   29.40    2.10
   6   7  -2   33.80    2.10
   6   7  -2   26.60    2.10
  -6   7   2   28.90    2.20
   5  -7  -2  105.79    7.20
  -5  -7   2  105.39    7.10
   5   7  -2  114.59    7.20
  -5   7   2  110.49    7.20
  -4   7   2  540.85   43.90
  -3   7   2  222.28   14.50
   2  -7  -2    1.30    0.20
   2  -7  -2    1.50    0.30
   2  -7  -2    1.70    0.20
   2  -7  -2    0.80    0.20
   2  -7  -2    0.80    0.20
  -2   7   2    1.00    0.20
  -2   7   2    1.60    0.50
  -2   7   2    1.60    0.30
   2   7  -2    1.90    0.50
   2   7  -2    1.50    0.50
  -2   7   2    1.50    0.50
   2   7  -2    2.10    0.50
   2   7  -2    2.90    0.40
  -2   7   2    0.10    5.10
  -2   7   2    2.50    0.30
   2   7  -2    4.50    1.70
  -2   7   2    2.20    0.30
   2   7  -2    2.00    0.40
   1  -7  -2    1.00    0.20
   1  -7  -2    1.20    0.10
   1  -7  -2    0.80    0.10
   1  -7  -2    1.20    0.20
   1   7  -2    0.50    0.40
  -1   7   2    0.90    0.40
  -1   7   2    0.30    0.30
   1   7  -2    1.40    0.50
   1   7  -2    0.80    0.30
   1   7  -2    1.60    1.70
  -1   7   2    2.10    2.70
  -1   7   2    0.30    0.40
   1   7  -2    0.60    0.30
  -1   7   2    0.60    0.40
  -1   7   2    0.70    0.20
  -1   7   2    0.40    0.20
   1   7  -2    1.90    0.50
   0  -7   2    9.00    0.60
   0  -7  -2    9.60    0.70
   0  -7  -2    8.30    0.70
   0  -7  -2    9.10    0.70
   0  -7   2    9.80    0.60
   0  -7  -2   10.90    0.60
   0   7  -2    8.10    1.10
   0   7   2    8.90    1.20
   0   7   2    8.20    0.90
   0   7  -2    8.60    0.80
   0   7   2    9.20    0.70
   0   7   2   10.30    2.90
   0   7   2    8.70    0.80
   0   7  -2    8.40    0.70
   0   7  -2    9.20    0.90
   0   7  -2   10.70    1.10
   1  -7   2   24.30    1.60
   1  -7   2   24.80    1.60
   1  -7   2   21.80    1.60
   1  -7   2   23.70    1.50
  -1  -7  -2   22.90    1.50
   1   7   2   25.10    2.10
  -1   7  -2   23.70    3.20
   1   7   2   25.40    1.70
  -1   7  -2   23.00    1.70
  -1   7  -2   20.90    1.70
  -1   7  -2   21.90    1.60
   1   7   2   24.70    1.60
   1   7   2   23.50    1.90
   1   7   2   23.30    3.10
  -1   7  -2   24.10    1.80
  -1   7  -2   22.70    1.80
   1   7   2   24.60    1.70
  -2   7  -2  121.29    8.80
  -2   7  -2  156.18   13.90
  -2   7  -2  144.69    9.00
  -3  -7  -2   18.80    1.20
   3  -7   2   18.10    1.20
   3  -7   2   16.00    1.20
   3  -7   2   17.70    1.30
   3  -7   2   17.60    1.30
  -3   7  -2   15.90    1.60
   3   7   2   18.00    2.60
  -3   7  -2   18.50    1.30
   3   7   2   16.80    1.40
   3   7   2   19.00    1.40
   3   7   2   21.00    1.30
  -3   7  -2   17.70    1.40
   3   7   2   19.60    1.50
  -3   7  -2    8.10    8.10
  -3   7  -2   18.00    1.30
  -3   7  -2   19.00    1.30
  -4   7  -2  246.08   26.60
  -6  -7  -2   70.09    4.60
  -6  -7  -2   63.59    4.50
  -6  -7  -2   65.39    4.60
   6  -7   2   70.99    4.60
   6  -7   2   68.79    4.60
  -6  -7  -2   80.99    4.70
  -6  -7  -2   68.19    4.60
   6   7   2   70.09    4.70
  -6   7  -2   69.39    4.70
   6   7   2   68.59    4.70
   6   7   2   73.09    4.70
  -6   7  -2   71.39    4.70
   6   7   2   73.19    4.80
  -6   7  -2   68.49    4.70
  -7  -7  -2    0.30    0.20
   7  -7   2    0.10    0.30
   7  -7   2    0.20    0.30
  -7  -7  -2    0.00    0.20
  -7  -7  -2    0.30    0.30
  -7  -7  -2    0.10    0.20
   7  -7   2   -0.10    0.30
  -7  -7  -2    0.10    0.20
   7   7   2    0.00    0.50
  -7   7  -2   -0.10    0.50
  -7   7  -2    1.00    0.40
   7   7   2    0.60    0.50
  -7   7  -2   -0.30    0.50
   7   7   2    0.50    0.50
   8  -7   2    4.40    0.60
  -8  -7  -2    3.90    0.50
  -8  -7  -2    3.70    0.50
   8  -7   2    4.70    0.60
  -8  -7  -2    4.50    0.50
  -8  -7  -2    4.20    0.50
  -8  -7  -2    4.20    0.50
   8  -7   2    5.40    0.60
   8  -7   2    4.30    0.50
   8   7   2    5.60    0.80
   8   7   2    4.70    0.70
   8   7   2    4.40    0.70
  -8   7  -2    4.70    0.70
   8   7   2    5.00    0.70
  -8   7  -2    3.50    0.70
   8   7   2    5.30    0.70
   9  -7   2   32.80    2.20
   9  -7   2   31.70    2.30
   9  -7   2   34.10    2.20
  -9  -7  -2   32.10    2.30
  -9  -7  -2   31.90    2.20
  -9  -7  -2   30.70    2.20
  -9  -7  -2   32.20    2.20
  -9  -7  -2   31.80    2.20
   9  -7   2   34.60    2.30
  -9   7  -2   32.00    2.50
   9   7   2   32.90    2.40
   9   7   2   29.40    2.40
   9   7   2   32.60    2.40
  -9   7  -2   34.90    2.50
  10  -7   2  104.49    6.90
  10  -7   2  109.59    6.90
 -10  -7  -2   98.49    6.80
 -10  -7  -2  105.39    6.80
 -10  -7  -2  104.29    6.80
 -10  -7  -2  107.99    6.90
 -10  -7  -2  102.09    6.80
  10  -7   2  104.79    6.80
 -10   7  -2  111.99    7.10
  10   7   2  103.79    7.00
  10   7   2  100.39    6.90
  10   7   2   95.79    7.00
 -10   7  -2  113.29    7.00
 -11  -7  -2  109.59    7.30
 -11  -7  -2  111.49    7.30
 -11  -7  -2  107.29    7.20
 -11  -7  -2  103.89    7.20
  11  -7   2  110.69    7.30
  11  -7   2  113.59    7.20
  11  -7   2  116.99    7.30
 -11   7  -2  119.59    7.40
  11   7   2   98.49    7.40
  11   7   2  115.09    7.40
 -11   7  -2  113.79    7.50
 -12  -7  -2  101.59    6.50
  12  -7   2   97.99    6.50
 -12  -7  -2  101.49    6.50
  12  -7   2   96.49    6.50
 -12  -7  -2   99.39    6.50
 -12  -7  -2  101.39    6.50
  12  -7   2   90.59    6.60
 -12  -7  -2   98.59    6.60
  12  -7   2   96.89    6.60
  12   7   2  101.49    6.70
  12   7   2  101.09    6.60
  12   7   2  107.49    6.70
 -12   7  -2  100.29    6.70
 -12   7  -2  102.59    6.70
 -13  -7  -2  106.29    7.80
 -13  -7  -2  125.49    7.80
 -13  -7  -2  124.09    7.70
 -13  -7  -2  122.79    7.70
 -13  -7  -2  113.89    7.80
  13  -7   2  115.59    7.80
  13  -7   2  111.69    7.70
 -13   7  -2  117.79    7.90
  13   7   2  109.59    7.90
  13   7   2  127.49    7.80
  13   7   2  124.39    7.80
 -13   7  -2  119.49    7.90
 -14  -7  -2   67.49    4.40
 -14  -7  -2   65.79    4.50
  14  -7   2   65.29    4.50
 -14  -7  -2   59.09    4.60
 -14  -7  -2   68.29    4.40
 -14  -7  -2   73.39    4.40
  14   7   2   65.19    4.60
 -14   7  -2   72.99    4.60
 -14   7  -2   63.49    4.50
  14   7   2   62.69    4.40
  15  -7   2    7.10    0.80
 -15  -7  -2    5.50    0.60
 -15  -7  -2    5.30    0.60
 -15  -7  -2    5.00    0.50
  15   7   2    5.40    0.60
 -15   7  -2    5.40    0.70
  15   7   2    5.50    0.80
 -15   7  -2    4.50    0.70
 -16  -7  -2    0.10    0.20
 -16   7  -2   -0.10    0.40
  16   7   2   -0.30    0.50
 -16  -8   2    0.10    0.30
  16   8  -2   -0.30    0.40
 -16   8   2    0.00    0.50
 -15  -8   2   14.30    1.00
 -15  -8   2   13.40    1.00
  15  -8  -2   14.20    1.20
  15   8  -2   13.50    1.10
 -15   8   2   12.50    1.20
  15   8  -2   12.50    1.20
 -15   8   2   13.00    1.20
 -14  -8   2   42.30    2.80
  14  -8  -2   41.90    2.90
 -14  -8   2   44.30    2.80
  14   8  -2   44.60    2.90
 -14   8   2   37.90    3.00
 -14   8   2   37.80    3.00
  14   8  -2   47.00    3.10
  14   8  -2   42.20    3.00
  13  -8  -2   10.60    0.90
 -13  -8   2   12.90    1.00
 -13  -8   2   10.50    1.10
 -13  -8   2   11.20    0.90
  13  -8  -2   12.90    1.40
  13   8  -2    8.90    1.30
 -13   8   2   10.80    1.60
  13   8  -2   11.00    1.10
  13   8  -2   13.20    1.30
  12  -8  -2    1.90    0.50
  12  -8  -2    2.40    0.60
 -12  -8   2    2.50    0.40
  12  -8  -2    1.80    0.40
 -12  -8   2    2.50    0.50
 -12  -8   2    2.20    0.40
 -12  -8   2    1.80    0.40
 -12  -8   2    2.60    0.40
  12  -8  -2    1.50    0.40
  12   8  -2    2.10    0.50
 -12   8   2    1.70    0.60
  12   8  -2    2.20    0.70
 -12   8   2    1.80    0.70
  12   8  -2    2.50    0.60
  11  -8  -2    7.30    0.70
 -11  -8   2    7.00    0.80
 -11  -8   2    7.60    0.70
 -11  -8   2    7.40    1.00
 -11  -8   2    7.10    0.70
  11  -8  -2    6.20    0.70
  11  -8  -2    6.30    0.70
 -11  -8   2    6.80    0.70
  11  -8  -2    8.40    1.10
  11   8  -2    5.30    0.80
 -11   8   2    7.20    0.90
  11   8  -2    9.10    1.00
 -11   8   2    7.10    1.00
  11   8  -2    7.70    1.00
  10  -8  -2   -0.10    0.30
  10  -8  -2   -0.20    0.30
 -10  -8   2    0.50    0.30
 -10  -8   2   -0.10    0.30
 -10  -8   2   -0.10    0.30
 -10  -8   2    0.50    0.30
  10  -8  -2    0.10    0.40
  10  -8  -2    0.30    0.40
 -10  -8   2    0.10    0.20
  10   8  -2    0.10    0.50
  10   8  -2    0.30    0.50
 -10   8   2   -0.40    0.60
  10   8  -2    0.40    0.50
 -10   8   2    0.00    0.50
   9  -8  -2   13.90    1.20
   9  -8  -2   13.10    1.10
  -9  -8   2   15.70    1.20
   9  -8  -2   12.80    1.10
  -9  -8   2   13.40    1.10
  -9  -8   2   15.20    1.10
   9  -8  -2   14.70    1.20
  -9  -8   2   13.90    1.10
  -9  -8   2   14.60    1.10
   9   8  -2   14.80    1.40
   9   8  -2   15.40    1.30
  -9   8   2   13.50    1.50
   9   8  -2   15.00    1.40
   9   8  -2   16.30    1.40
  -9   8   2   13.60    1.40
  -8  -8   2   49.99    3.60
  -8  -8   2   54.89    3.60
  -8  -8   2   52.99    3.60
   8  -8  -2   57.09    3.70
  -8  -8   2   57.59    3.70
   8  -8  -2   53.19    3.70
   8  -8  -2   55.59    3.80
  -8  -8   2   51.19    3.60
   8  -8  -2   54.09    3.80
  -8   8   2   52.89    3.80
   8   8  -2   54.69    3.90
  -8   8   2   59.39    3.90
   8   8  -2   63.39    3.90
   8   8  -2   63.29    3.80
   8   8  -2   53.59    3.90
   7  -8  -2   22.80    1.60
  -7  -8   2   22.30    1.50
  -7  -8   2   21.90    1.50
  -7  -8   2   21.30    1.50
   7  -8  -2   24.30    1.70
   7  -8  -2   22.20    1.60
   7  -8  -2   22.50    1.70
  -7  -8   2   23.60    1.60
  -7   8   2   23.30    1.70
   7   8  -2   20.50    1.70
   7   8  -2   22.30    1.80
   7   8  -2   20.70    1.80
  -7   8   2   22.60    1.80
   7   8  -2   19.50    1.70
   7   8  -2   25.40    1.90
  -7   8   2   23.10    3.50
  -7   8   2   23.30    1.80
   6  -8  -2   14.10    1.10
  -6  -8   2   11.60    0.90
   6  -8  -2   12.90    1.00
   6  -8  -2   13.20    1.10
  -6  -8   2   12.30    0.90
  -6  -8   2   12.70    1.00
  -6  -8   2   13.00    0.90
   6  -8  -2   13.30    1.00
  -6   8   2   14.50    1.20
   6   8  -2   13.40    1.60
   6   8  -2   12.20    1.20
  -6   8   2   13.50    1.30
   6   8  -2   14.60    1.20
   6   8  -2   13.90    1.30
  -6   8   2   10.70    1.20
   5  -8  -2    7.60    0.60
   5  -8  -2    7.00    0.60
  -5  -8   2    6.90    0.60
   5  -8  -2    6.70    0.70
   5  -8  -2    7.10    0.70
   5   8  -2    6.80    1.00
  -5   8   2    7.90    0.90
  -5   8   2    6.20    0.90
   5   8  -2    8.10    1.00
  -5   8   2    6.50    0.80
   5   8  -2    8.00    0.90
   5   8  -2    6.90    1.60
   5   8  -2    8.00    0.80
   5   8  -2    8.70    0.90
  -5   8   2    7.50    0.90
   3  -8  -2   73.99    4.50
   3   8  -2   64.29    4.70
  -3   8   2   71.59    4.50
   3   8  -2   65.89    4.70
   3   8  -2   66.99    4.70
  -3   8   2   72.09    4.70
   3   8  -2   66.19    5.50
  -3   8   2   62.59    4.60
  -3   8   2   75.29   12.70
  -3   8   2   73.89    4.50
  -2   8   2  225.98   14.10
  -2   8   2  195.68   18.50
   0  -8   2   53.49    3.80
   0  -8  -2   56.29    3.80
   0  -8   2   56.59    3.80
   0  -8  -2   51.39    3.80
   0  -8   2   61.99    3.80
   0  -8  -2   55.99    3.80
   0   8   2   56.29    3.90
   0   8   2   57.59    3.90
   0   8  -2   60.49    3.80
   0   8  -2   57.89    3.90
   0   8  -2   55.39    3.90
   0   8   2   63.09    4.00
   0   8   2   55.99    3.80
   0   8  -2   65.09    4.00
   0   8   2   61.59    5.30
   0   8  -2   65.89    4.00
   2  -8   2   82.39    5.30
   2  -8   2   83.19    5.30
  -2   8  -2   84.19    5.50
  -2   8  -2   85.49    5.30
   2   8   2   78.59    6.30
   2   8   2   83.79    5.40
   2   8   2   80.39    5.40
  -2   8  -2   76.49    5.40
  -3   8  -2  220.08   21.10
   4  -8   2    3.00    0.40
   4  -8   2    2.40    0.40
   4  -8   2    2.40    0.30
   4  -8   2    1.70    0.30
  -4  -8  -2    2.80    0.30
   4   8   2    3.00    0.50
   4   8   2    4.30    1.80
  -4   8  -2    3.10    0.50
  -4   8  -2    2.40    0.40
   4   8   2    1.80    0.50
   4   8   2    2.80    0.50
  -4   8  -2    1.80    0.70
  -4   8  -2    3.90    0.60
   4   8   2    1.70    0.60
  -4   8  -2    8.30   10.80
   4   8   2    1.90    0.50
   5  -8   2   12.30    1.00
  -5  -8  -2   11.00    0.80
   5  -8   2   11.40    1.00
   5  -8   2   10.90    0.90
  -5  -8  -2   12.00    0.90
   5  -8   2   13.50    0.90
  -5  -8  -2   10.70    0.80
   5   8   2   13.60    1.30
  -5   8  -2   12.20    1.10
  -5   8  -2   14.00    1.10
   5   8   2   13.00    1.20
   5   8   2   10.90    1.10
  -5   8  -2   10.10    1.50
   5   8   2   12.20    1.10
   5   8   2   14.70    1.20
   5   8   2   10.20    2.20
  -5   8  -2   11.50    1.00
  -6  -8  -2   16.10    1.30
  -6  -8  -2   16.20    1.30
  -6  -8  -2   19.00    1.30
   6  -8   2   18.20    1.30
  -6  -8  -2   19.70    1.30
   6  -8   2   19.40    1.40
   6  -8   2   18.90    1.30
  -6  -8  -2   19.70    1.30
   6  -8   2   19.30    1.40
  -6   8  -2   21.90    3.50
   6   8   2   18.00    1.60
   6   8   2   18.90    1.60
  -6   8  -2   19.80    1.60
  -6   8  -2   18.70    1.50
   6   8   2   17.30    1.50
  -6   8  -2   20.00    1.50
   6   8   2   18.20    1.60
   6   8   2   19.80    1.80
  -7  -8  -2   80.79    5.60
  -7  -8  -2   81.79    5.60
  -7  -8  -2   85.49    5.60
   7  -8   2   85.29    5.70
  -7  -8  -2   89.39    5.60
  -7  -8  -2   89.19    5.60
   7   8   2   83.19    5.80
   7   8   2   80.39    5.80
  -7   8  -2   86.99    5.80
   7   8   2   90.49    5.80
  -7   8  -2   93.39    5.80
  -7   8  -2   86.89    5.70
   7   8   2   87.39    5.80
  -8  -8  -2  182.38   11.80
   8   8   2  182.08   11.90
  -9  -8  -2   56.39    4.00
   9  -8   2   60.69    4.10
  -9  -8  -2   56.29    4.00
  -9  -8  -2   61.09    4.00
   9  -8   2   60.49    4.10
   9  -8   2   60.09    4.00
   9  -8   2   61.59    4.10
  -9  -8  -2   65.19    4.10
  -9  -8  -2   59.59    4.00
   9   8   2   65.39    4.20
  -9   8  -2   60.99    4.20
   9   8   2   60.89    4.20
  -9   8  -2   65.49    4.30
  10  -8   2    0.00    0.30
  10  -8   2   -0.30    0.40
 -10  -8  -2   -0.30    0.30
 -10  -8  -2    0.20    0.30
  10  -8   2    0.00    0.40
 -10  -8  -2   -0.10    0.30
 -10  -8  -2    0.30    0.30
  10  -8   2    0.10    0.40
 -10  -8  -2    0.50    0.30
  10   8   2    0.10    0.60
 -10   8  -2   -0.10    0.50
  10   8   2   -0.30    0.70
  10   8   2    0.10    0.60
 -10   8  -2   -0.10    0.70
  11  -8   2    6.90    0.70
 -11  -8  -2    8.00    0.80
  11  -8   2    6.20    0.80
 -11  -8  -2    7.80    0.70
  11  -8   2    7.70    0.90
 -11  -8  -2    7.10    0.70
 -11  -8  -2    7.20    0.70
  11  -8   2    7.50    0.80
 -11  -8  -2    7.60    0.70
 -11   8  -2    9.50    1.10
  11   8   2    7.20    0.90
 -11   8  -2    8.20    1.10
  11   8   2    9.90    1.00
  11   8   2    8.40    1.10
  12  -8   2   24.80    1.90
 -12  -8  -2   26.10    1.80
 -12  -8  -2   26.10    1.80
  12  -8   2   26.30    1.90
 -12  -8  -2   25.10    1.80
 -12  -8  -2   25.60    1.80
  12  -8   2   27.00    1.90
  12  -8   2   27.60    1.90
 -12   8  -2   24.50    2.00
 -12   8  -2   27.50    2.10
  12   8   2   22.70    2.10
  12   8   2   26.80    2.00
  12   8   2   27.70    2.00
 -13  -8  -2    3.90    0.40
 -13  -8  -2    3.70    0.50
 -13  -8  -2    4.40    0.50
  13  -8   2    5.00    0.70
  13  -8   2    3.30    0.50
 -13  -8  -2    4.00    0.50
  13   8   2    3.70    0.80
  13   8   2    3.70    0.60
  13   8   2    4.70    0.60
 -13   8  -2    3.50    0.60
 -13   8  -2    3.50    0.70
 -14  -8  -2   41.50    2.70
 -14  -8  -2   39.20    2.80
  14  -8   2   42.00    2.80
 -14  -8  -2   44.00    2.70
 -14   8  -2   41.20    2.90
  14   8   2   38.70    2.90
 -14   8  -2   37.30    2.90
  15  -8   2    2.10    0.60
 -15  -8  -2    2.00    0.30
  15   8   2    1.60    0.60
  15   8   2    2.10    0.40
 -15   8  -2    1.80    0.50
 -15  -9   2  107.39    6.70
 -15   9   2  103.09    6.80
  15   9  -2  100.99    6.80
  14  -9  -2   40.70    2.80
 -14  -9   2   41.00    2.70
 -14  -9   2   42.00    2.70
  14   9  -2   44.40    2.80
 -14   9   2   37.40    2.90
 -14   9   2   41.20    2.90
  14   9  -2   40.10    2.90
 -13  -9   2    4.40    0.60
 -13  -9   2    4.40    0.50
  13  -9  -2    4.40    0.60
 -13  -9   2    4.30    0.50
  13  -9  -2    3.30    0.50
  13   9  -2    4.10    0.60
  13   9  -2    5.30    0.70
 -13   9   2    4.00    0.70
 -13   9   2    3.70    0.60
  13   9  -2    5.40    0.60
  12  -9  -2    0.40    0.40
  12  -9  -2    1.00    0.40
 -12  -9   2    0.60    0.30
 -12  -9   2    0.10    0.30
 -12  -9   2    0.40    0.30
  12  -9  -2   -0.40    0.60
  12  -9  -2    0.10    0.30
 -12   9   2    0.00    0.50
 -12   9   2    0.20    0.50
  12   9  -2    0.50    0.50
  12   9  -2    1.30    0.50
  12   9  -2    0.40    0.70
 -11  -9   2   34.30    2.40
 -11  -9   2   36.20    2.30
  11  -9  -2   33.00    2.40
  11  -9  -2   35.00    2.30
  11  -9  -2   32.30    2.30
  11  -9  -2   33.20    2.40
 -11  -9   2   35.50    2.30
  11   9  -2   33.20    2.60
 -11   9   2   31.90    2.50
 -11   9   2   34.50    2.60
  11   9  -2   32.70    2.50
  11   9  -2   37.00    2.60
 -10  -9   2    4.00    0.50
 -10  -9   2    5.20    0.60
  10  -9  -2    4.90    0.60
  10  -9  -2    6.20    0.70
  10  -9  -2    4.90    0.60
 -10   9   2    6.00    0.80
 -10   9   2    5.00    0.80
  10   9  -2    4.50    0.80
  10   9  -2    5.20    0.80
  10   9  -2    6.80    0.80
  -9  -9   2  127.59    8.10
   9  -9  -2  125.59    8.10
  -9  -9   2  119.69    8.00
   9  -9  -2  130.59    8.10
  -9  -9   2  125.29    8.00
   9   9  -2  108.19    8.20
  -9   9   2  133.59    8.20
  -9   9   2  120.39    8.20
   8  -9  -2   13.90    1.20
  -8  -9   2   14.20    1.10
  -8  -9   2   15.70    1.10
  -8  -9   2   12.40    1.00
   8  -9  -2   14.00    1.10
   8  -9  -2   15.30    1.20
   8  -9  -2   15.50    1.10
  -8   9   2   15.40    1.20
  -8   9   2   14.10    1.30
  -8   9   2   13.60    3.30
   8   9  -2   13.70    1.40
  -8   9   2   12.90    1.40
   8   9  -2   15.20    1.40
   8   9  -2   14.60    1.30
   8   9  -2   15.30    1.40
   7  -9  -2    7.90    0.70
  -7  -9   2    6.60    0.60
   7  -9  -2    8.80    0.80
  -7  -9   2    7.50    0.60
   7  -9  -2    7.90    0.70
  -7  -9   2    8.30    0.70
   7  -9  -2    7.50    0.80
   7   9  -2    7.80    1.10
   7   9  -2    8.10    1.00
  -7   9   2   13.90    3.50
   7   9  -2    7.70    1.10
   7   9  -2    9.60    1.00
  -7   9   2    9.40    1.10
  -7   9   2    8.00    0.90
   7   9  -2    8.40    1.10
  -6   9   2   58.29    5.80
   5  -9  -2   10.50    0.90
   5  -9  -2    8.10    0.90
   5  -9  -2    9.40    0.80
   5  -9  -2    8.70    0.80
  -5   9   2    2.20   17.90
  -5   9   2    8.70    1.10
  -5   9   2    9.00    0.90
   5   9  -2   13.00    1.10
  -5   9   2    7.90    1.00
   5   9  -2   12.20    1.20
   5   9  -2   10.60    1.10
   5   9  -2   12.10    1.20
   5   9  -2   12.30    1.10
   5   9  -2    8.20    2.20
  -4   9   2  115.79    7.80
  -4   9   2  143.39   20.00
   3  -9  -2   58.89    3.90
   3  -9  -2   58.09    3.80
   3  -9  -2   57.19    3.80
   3  -9  -2   58.59    3.90
  -3   9   2   49.70    4.00
   3   9  -2   57.69    4.00
  -3   9   2   58.89    3.90
   3   9  -2   59.39    4.10
   3   9  -2   60.79    4.00
   3   9  -2   57.59    3.90
   3   9  -2   62.39    5.20
  -3   9   2   59.59    4.10
  -3   9   2   61.69    4.00
   3   9  -2   58.29    4.00
   2  -9  -2    2.30    0.30
   2  -9  -2    2.00    0.30
   2  -9  -2    2.80    0.40
   2  -9  -2    3.00    0.30
   2   9  -2    2.90    0.60
  -2   9   2    1.90    2.30
   2   9  -2    3.90    0.60
   2   9  -2    3.00    0.60
  -2   9   2    3.40    0.50
   2   9  -2    6.40    2.30
  -2   9   2    3.00    0.60
  -2   9   2    3.00    0.70
   2   9  -2    3.40    0.40
   2   9  -2    3.50    0.50
  -2   9   2    3.30    0.40
   1  -9  -2   14.30    1.00
   1  -9  -2   14.70    1.10
   1  -9  -2   13.10    1.10
   1   9  -2   16.10    1.40
  -1   9   2   16.30    1.30
   1   9  -2   16.50    1.20
   1   9  -2   14.70    1.10
  -1   9   2   15.90    1.10
  -1   9   2   14.90    3.70
   1   9  -2   17.30    3.40
  -1   9   2   14.00    1.30
   1   9  -2   15.00    1.40
  -1   9   2   17.70    1.50
   1   9  -2   15.00    1.30
   0  -9  -2    2.10    0.20
   0  -9  -2    2.00    0.30
   0  -9   2    2.30    0.20
   0  -9  -2    2.20    0.20
   0  -9   2    2.00    0.30
   0   9  -2    1.80    0.40
   0   9   2    2.50    0.50
   0   9   2    2.60    0.40
   0   9  -2    2.00    0.60
   0   9  -2    1.90    0.30
   0   9   2    2.50    0.40
   0   9   2    3.70    0.70
   0   9   2    2.70    0.50
   0   9   2    6.10    2.60
   0   9  -2    5.20    2.50
   0   9  -2    1.70    0.40
   0   9  -2    1.30    0.60
   1  -9   2    8.40    0.70
   1  -9   2    9.10    0.60
   1  -9   2    8.00    0.60
   1  -9   2    8.00    0.60
  -1   9  -2    9.30    1.00
   1   9   2    8.00    0.70
  -1   9  -2   12.40    3.60
  -1   9  -2    8.30    1.10
   1   9   2    7.30    0.90
  -1   9  -2    9.00    0.80
   1   9   2    7.20    0.90
  -1   9  -2    7.90    0.80
   1   9   2    7.90    1.10
   1   9   2    6.60    0.80
  -1   9  -2    7.30    0.70
   1   9   2   10.80    2.40
   2  -9   2   79.69    5.50
   2  -9   2   84.29    5.50
   2   9   2   82.59    5.60
   2   9   2   86.09    5.70
  -2   9  -2   91.69    5.70
   2   9   2   81.69    5.60
  -3   9  -2  142.99    9.50
  -4   9  -2  259.37   16.80
  -4   9  -2  251.37   25.80
   5  -9   2   66.19    4.10
   5  -9   2   62.99    4.10
  -5  -9  -2   59.79    4.00
   5  -9   2   65.39    4.10
  -5  -9  -2   60.19    4.00
  -5  -9  -2   53.69    4.00
   5  -9   2   65.69    4.10
   5   9   2   64.79    4.30
  -5   9  -2   59.69    4.40
   5   9   2   62.99    4.60
  -5   9  -2   53.69    4.10
   5   9   2   61.79    4.20
   5   9   2   64.89    4.10
  -5   9  -2   68.29    4.20
  -5   9  -2   60.89    4.20
   5   9   2   57.39    5.00
   5   9   2   62.99    4.30
  -6  -9  -2   26.00    1.70
   6  -9   2   25.90    1.80
  -6  -9  -2   25.00    1.70
  -6  -9  -2   22.80    1.70
   6  -9   2   24.00    1.80
   6  -9   2   25.80    1.80
   6  -9   2   23.60    1.80
   6   9   2   26.80    2.10
  -6   9  -2   24.70    1.90
   6   9   2   26.70    2.00
  -6   9  -2   26.90    1.90
  -6   9  -2   26.30    1.90
  -6   9  -2   22.60    2.20
   6   9   2   28.00    1.90
   6   9   2   25.20    2.00
   6   9   2   28.70    2.10
   7  -9   2   10.30    0.90
  -7  -9  -2   10.30    0.80
  -7  -9  -2   10.40    0.80
   7  -9   2   10.40    1.00
  -7  -9  -2   11.90    0.80
   7  -9   2   10.30    1.00
   7  -9   2   10.10    0.90
   7   9   2   10.50    1.10
   7   9   2    9.70    1.20
   7   9   2    8.30    1.20
   7   9   2    9.50    1.10
  -7   9  -2    9.40    1.50
  -7   9  -2   11.00    1.10
   7   9   2   11.20    1.20
  -7   9  -2    9.20    1.10
  -7   9  -2   11.80    1.10
   8  -9   2   12.90    1.10
   8  -9   2   12.20    1.10
  -8  -9  -2   11.50    0.90
  -8  -9  -2   14.60    1.00
  -8  -9  -2   13.80    0.90
   8  -9   2   11.50    1.00
   8  -9   2   10.90    1.00
   8   9   2   15.20    1.40
   8   9   2   12.10    1.20
   8   9   2   13.70    1.20
   8   9   2   12.70    1.30
  -8   9  -2   11.60    1.20
  -8   9  -2   12.30    1.20
   8   9   2   10.10    1.20
   9  -9   2   23.10    1.70
   9  -9   2   21.80    1.70
   9  -9   2   23.10    1.70
  -9  -9  -2   23.40    1.60
  -9  -9  -2   20.70    1.60
  -9  -9  -2   24.10    1.70
   9  -9   2   26.00    1.90
   9   9   2   22.20    2.00
  -9   9  -2   22.00    1.80
  -9   9  -2   25.50    2.00
   9   9   2   24.80    2.30
   9   9   2   27.20    2.10
  10  -9   2   17.90    1.40
  10  -9   2   17.10    1.40
  10  -9   2   18.40    1.40
 -10  -9  -2   17.70    1.40
  10  -9   2   20.40    1.50
 -10  -9  -2   17.90    1.40
 -10  -9  -2   17.10    1.30
 -10   9  -2   20.60    1.90
  10   9   2   19.00    1.60
  10   9   2   19.80    1.50
  10   9   2   14.20    1.60
 -10   9  -2   18.80    1.60
 -11  -9  -2   16.10    1.20
  11  -9   2   17.40    1.30
  11  -9   2   14.10    1.20
 -11  -9  -2   15.10    1.20
 -11  -9  -2   16.10    1.20
  11  -9   2   14.10    1.30
  11  -9   2   15.20    1.20
 -11   9  -2   14.40    1.40
  11   9   2   18.00    1.40
  11   9   2   16.10    1.40
 -11   9  -2   19.50    1.50
  11   9   2   18.50    1.60
 -12  -9  -2   24.20    1.90
  12  -9   2   24.20    1.80
 -12  -9  -2   25.10    1.70
  12  -9   2   25.30    2.10
  12  -9   2   23.70    1.80
  12  -9   2   24.30    1.80
 -12  -9  -2   26.80    1.80
  12   9   2   22.90    2.00
  12   9   2   28.90    2.00
 -12   9  -2   24.30    2.30
 -12   9  -2   23.40    1.90
  12   9   2   26.60    1.90
 -13  -9  -2   20.40    1.40
  13  -9   2   19.10    1.50
  13  -9   2   19.30    1.60
 -13  -9  -2   19.90    1.40
  13   9   2   21.30    1.50
  13   9   2   20.50    1.70
 -13   9  -2   20.00    1.60
  14  -9   2   26.80    2.10
 -14  -9  -2   30.10    2.00
 -14  -9  -2   29.20    2.00
 -14   9  -2   27.70    2.10
  14   9   2   31.60    2.00
  14   9   2   29.80    2.20
 -15  -9  -2   11.10    0.90
 -15   9  -2   13.20    1.40
  15   9   2   11.90    1.30
 -14 -10   2   24.70    1.60
 -14  10   2   23.70    1.70
  14  10  -2   19.20    1.70
  13 -10  -2   33.90    2.40
  13 -10  -2   34.30    2.50
 -13 -10   2   32.70    2.40
 -13 -10   2   38.20    2.40
  13  10  -2   36.80    2.50
  13  10  -2   37.70    2.50
 -13  10   2   32.80    2.50
  13  10  -2   36.20    2.50
 -13  10   2   34.70    2.50
 -12 -10   2    5.50    0.60
  12 -10  -2    4.80    0.60
  12 -10  -2    5.10    0.60
  12 -10  -2    5.40    0.60
 -12 -10   2    5.20    0.50
 -12 -10   2    5.60    0.60
  12  10  -2    6.60    1.00
 -12  10   2    5.20    0.70
 -12  10   2    4.90    0.70
  12  10  -2    5.40    0.70
  12  10  -2    6.00    0.80
  11 -10  -2    2.10    0.40
 -11 -10   2    2.30    0.40
  11 -10  -2    2.80    0.50
  11 -10  -2    2.40    0.40
 -11 -10   2    2.70    0.40
  11 -10  -2    1.50    0.40
  11  10  -2    2.40    0.90
  11  10  -2    2.60    0.60
  11  10  -2    1.60    0.50
 -11  10   2    2.00    0.60
  10 -10  -2   45.50    3.00
  10 -10  -2   42.00    2.90
 -10 -10   2   43.40    2.90
  10 -10  -2   43.60    3.00
 -10 -10   2   41.80    2.90
 -10 -10   2   43.40    2.90
  10 -10  -2   43.20    2.90
  10  10  -2   44.30    3.10
  10  10  -2   43.20    3.10
  10  10  -2   43.10    3.00
 -10  10   2   39.60    3.00
 -10  10   2   44.00    3.10
   9 -10  -2   -0.10    0.30
   9 -10  -2    0.20    0.40
   9 -10  -2    0.50    0.40
   9 -10  -2    0.50    0.30
  -9 -10   2    0.90    0.30
  -9 -10   2    1.10    0.30
   9  10  -2    1.00    0.50
   9  10  -2    0.40    0.50
  -9  10   2    0.30    0.50
  -9  10   2   -0.10    0.70
   9  10  -2    0.60    0.50
   9  10  -2    1.40    0.60
  -8 -10   2    1.30    0.30
   8 -10  -2    2.00    0.40
   8 -10  -2    2.40    0.40
  -8 -10   2    1.80    0.30
   8 -10  -2    2.70    0.50
  -8 -10   2    1.90    0.30
   8 -10  -2    1.70    0.40
   8  10  -2    2.10    0.70
  -8  10   2    1.90    0.50
   8  10  -2    2.10    0.80
   8  10  -2    2.40    0.60
   8  10  -2    2.30    0.80
  -8  10   2    1.50    0.50
   7 -10  -2   51.49    3.40
   7 -10  -2   50.59    3.40
   7 -10  -2   52.09    3.30
   7 -10  -2   51.89    3.30
  -7 -10   2   43.00    3.30
  -7 -10   2   48.30    3.30
  -7  10   2   51.79    3.50
   7  10  -2   53.29    3.60
   7  10  -2   51.49    3.40
  -7  10   2   49.50    5.30
   7  10  -2   49.60    3.50
  -7  10   2   51.29    3.40
  -7  10   2   49.40    3.40
   7  10  -2   48.40    3.50
   7  10  -2   44.90    3.40
   6 -10  -2   27.30    1.90
   6 -10  -2   25.20    1.90
   6 -10  -2   28.30    1.90
   6 -10  -2   26.00    1.80
   6  10  -2   27.20    2.10
  -6  10   2   26.60    2.00
   6  10  -2   27.30    2.10
   6  10  -2   28.70    2.10
   6  10  -2   28.40    2.00
   6  10  -2   27.30    2.00
  -6  10   2   26.20    2.00
  -6  10   2   25.30    2.10
   6  10  -2   21.00    2.70
   4 -10  -2   34.20    2.30
   4 -10  -2   32.50    2.40
   4 -10  -2   34.90    2.40
   4 -10  -2   34.90    2.40
  -4  10   2   38.20    2.60
  -4  10   2   37.10    2.50
  -4  10   2   32.90    2.40
   4  10  -2   34.00    2.60
   4  10  -2   38.20    4.00
   4  10  -2   35.30    2.40
   4  10  -2   34.60    2.60
   4  10  -2   35.50    2.50
   4  10  -2   33.00    2.60
   3 -10  -2  103.99    7.00
   3  10  -2  116.09    8.30
   3  10  -2  109.29    7.20
   3  10  -2  105.09    7.20
   3  10  -2  105.89    7.20
   2 -10  -2   88.49    5.70
   2 -10  -2   89.39    5.80
   2 -10  -2   86.39    5.70
   2 -10  -2   87.39    5.70
  -2  10   2   82.79    5.90
   2  10  -2   94.09    6.00
   2  10  -2   88.99    5.90
  -2  10   2   88.69    5.80
   1 -10  -2    0.70    0.30
   1 -10  -2    1.00    0.20
   1 -10  -2    0.80    0.20
  -1  10   2    0.80    0.30
   1  10  -2    1.80    0.50
   1  10  -2    1.40    0.60
  -1  10   2    1.30    2.40
  -1  10   2    1.00    0.40
  -1  10   2    1.50    0.60
   1  10  -2    1.60    0.30
   1  10  -2    1.70    0.50
   1  10  -2    1.00    0.60
   1  10  -2    3.30    2.70
  -1  10   2    0.90    0.50
   0 -10  -2   11.20    0.80
   0 -10   2   11.90    0.80
   0 -10   2   11.90    0.80
   0 -10  -2   11.10    0.90
   0  10  -2   15.80    4.20
   0  10   2   10.90    1.10
   0  10  -2   10.80    1.00
   0  10  -2   12.40    1.10
   0  10  -2   11.00    0.90
   0  10   2   10.30    1.00
   0  10   2   12.80    1.40
   0  10  -2   11.70    1.30
   0  10   2   15.80    3.90
   0  10  -2   11.00    1.30
   0  10   2   14.70    1.10
   0  10   2   11.10    0.90
   1 -10   2  130.19    8.60
   1 -10   2  129.69    8.60
  -1  10  -2  139.89    8.90
   1  10   2  131.79    8.80
   1  10   2  137.89    8.80
   2 -10   2  100.49    6.00
   2 -10   2   93.29    6.00
   2 -10   2   89.89    6.00
   2  10   2   82.79    6.30
   2  10   2   91.99    6.20
  -2  10  -2   84.09    6.20
   2  10   2  104.69    7.70
   5 -10   2   16.40    1.10
   5 -10   2   15.80    1.20
   5 -10   2   14.80    1.20
   5 -10   2   14.70    1.10
   5  10   2   15.80    1.40
   5  10   2   18.50    1.50
   5  10   2   15.00    1.40
  -5  10  -2   14.50    1.20
   5  10   2   14.40    1.30
  -5  10  -2   11.40    1.50
   5  10   2   14.10    2.70
   5  10   2   16.20    1.60
  -5  10  -2   16.70    1.40
  -6 -10  -2   24.80    1.90
   6 -10   2   26.60    1.90
   6 -10   2   27.20    2.00
  -6 -10  -2   27.70    1.90
  -6 -10  -2   28.80    1.90
   6 -10   2   28.70    1.90
   6 -10   2   29.50    2.00
   6  10   2   26.00    2.10
   6  10   2   30.40    2.10
  -6  10  -2   29.20    2.10
   6  10   2   25.90    2.10
  -6  10  -2   29.60    2.00
   6  10   2   28.60    2.20
  -6  10  -2   28.80    2.00
   7 -10   2    7.20    0.70
  -7 -10  -2    8.00    0.70
   7 -10   2    8.50    0.70
  -7 -10  -2    7.70    0.60
   7 -10   2    7.60    0.80
   7 -10   2    7.20    0.80
  -7 -10  -2    6.50    0.60
   7  10   2    8.20    1.00
   7  10   2    7.80    1.00
  -7  10  -2    7.50    0.90
  -7  10  -2    9.20    0.90
  -7  10  -2    7.90    0.80
   7  10   2    7.40    1.10
   7  10   2    7.00    1.10
   7  10   2    8.00    0.90
  -8 -10  -2   32.70    2.30
  -8 -10  -2   33.50    2.30
   8 -10   2   36.20    2.40
   8 -10   2   35.00    2.40
   8 -10   2   34.80    2.40
   8 -10   2   33.50    2.30
   8  10   2   35.30    2.60
  -8  10  -2   36.10    4.40
   8  10   2   33.70    2.50
   8  10   2   33.80    2.50
   8  10   2   34.60    2.60
  -8  10  -2   32.60    2.80
  -8  10  -2   34.40    2.40
  -9 -10  -2    6.50    0.60
   9 -10   2    6.50    0.70
   9 -10   2    5.50    0.70
  -9 -10  -2    6.30    0.60
   9 -10   2    6.20    0.80
   9 -10   2    6.40    0.70
  -9 -10  -2    6.20    0.60
  -9  10  -2    5.70    0.80
   9  10   2    7.90    1.00
  -9  10  -2    5.60    0.80
   9  10   2    7.00    0.90
   9  10   2    7.70    0.90
  10 -10   2   22.70    1.80
 -10 -10  -2   22.30    1.70
 -10 -10  -2   24.60    1.80
  10 -10   2   24.20    1.80
 -10 -10  -2   23.80    1.70
  10 -10   2   26.40    1.70
  10 -10   2   22.80    1.70
 -10  10  -2   23.40    1.90
  10  10   2   23.80    1.80
 -10  10  -2   23.00    1.80
  10  10   2   25.90    2.00
  10  10   2   25.60    1.90
  11 -10   2   18.80    1.60
 -11 -10  -2   18.10    1.30
  11 -10   2   18.80    1.40
 -11 -10  -2   18.50    1.30
  11 -10   2   17.60    1.40
 -11  10  -2   16.30    1.40
  11  10   2   17.90    1.70
 -11  10  -2   18.80    1.60
  11  10   2   18.40    1.60
  12 -10   2   13.60    1.00
  12 -10   2   11.60    1.10
  12 -10   2   12.50    1.00
 -12 -10  -2   11.90    0.90
 -12 -10  -2   12.00    0.90
 -12  10  -2   11.30    1.10
  12  10   2   11.40    1.30
  12  10   2   12.20    1.10
  12  10   2   14.60    1.20
 -12  10  -2    9.80    1.10
  13 -10   2   19.70    1.50
 -13 -10  -2   17.10    1.40
  13 -10   2   19.40    1.60
 -13 -10  -2   20.20    1.40
 -13  10  -2   19.60    1.50
  13  10   2   20.10    1.60
  13  10   2   20.50    1.50
 -14 -10  -2    5.20    0.50
  14  10   2    4.50    0.60
 -14  10  -2    5.70    0.80
  14  10   2    4.80    0.70
  14  11  -2    0.70    0.30
  13 -11  -2    0.40    0.40
 -13 -11   2    1.20    0.20
  13 -11  -2    0.70    0.60
 -13  11   2    0.70    0.40
  13  11  -2    1.50    0.40
  12 -11  -2    1.30    0.40
 -12 -11   2    1.50    0.30
  12 -11  -2    1.30    0.40
  12 -11  -2    1.70    0.40
  12  11  -2    0.90    0.50
  12  11  -2    1.90    0.60
 -12  11   2    1.10    0.40
  12  11  -2    1.40    0.40
  11 -11  -2   53.19    3.80
 -11 -11   2   52.89    3.70
  11 -11  -2   54.09    3.70
 -11 -11   2   55.49    3.60
  11 -11  -2   57.89    3.70
  11 -11  -2   56.99    3.70
  11  11  -2   56.89    3.70
  11  11  -2   50.99    3.80
 -11  11   2   55.69    3.70
  11  11  -2   58.19    3.80
 -10 -11   2   32.10    2.20
  10 -11  -2   31.90    2.40
  10 -11  -2   33.90    2.50
  10 -11  -2   34.10    2.30
 -10 -11   2   32.60    2.20
  10 -11  -2   32.80    2.30
  10  11  -2   33.50    2.40
 -10  11   2   31.30    2.40
  10  11  -2   37.20    2.50
  10  11  -2   35.10    2.50
   9 -11  -2    5.80    0.70
   9 -11  -2    5.80    0.70
  -9 -11   2    5.00    0.50
  -9 -11   2    5.80    0.50
   9 -11  -2    6.00    0.60
  -9 -11   2    6.30    0.60
   9 -11  -2    6.40    0.70
   9  11  -2    6.10    0.80
   9  11  -2    6.90    0.70
   9  11  -2    4.60    0.70
  -9  11   2    5.60    0.80
  -8 -11   2   15.30    1.20
   8 -11  -2   16.70    1.30
   8 -11  -2   16.40    1.20
  -8 -11   2   15.90    1.20
   8 -11  -2   17.20    1.30
   8 -11  -2   15.20    1.30
   8  11  -2   17.30    1.40
   8  11  -2   18.20    1.50
   8  11  -2   16.80    1.50
  -8  11   2   17.30    1.30
   8  11  -2   17.00    1.50
   7 -11  -2   52.99    3.30
   7 -11  -2   50.39    3.30
   7 -11  -2   49.10    3.30
   7 -11  -2   50.59    3.40
  -7  11   2   48.60    3.40
   7  11  -2   48.20    3.50
   7  11  -2   50.49    3.40
   7  11  -2   49.00    3.50
   7  11  -2   51.69    3.50
  -7  11   2   47.80    3.30
   7  11  -2   44.00    3.40
   6 -11  -2  135.09    8.60
   6 -11  -2  139.49    8.60
   6  11  -2  132.39    8.70
   6  11  -2  115.39    9.10
  -6  11   2  134.29    8.50
   6  11  -2  130.19    8.70
   4 -11  -2  104.29    6.60
   4 -11  -2  103.69    6.50
   4  11  -2   98.39    7.50
   4  11  -2   94.19    6.70
   4  11  -2  101.19    6.60
   4  11  -2  102.99    6.70
   4  11  -2   99.59    6.70
   4  11  -2   96.19    6.70
   3 -11  -2    7.90    0.70
   3 -11  -2    7.80    0.80
   3 -11  -2    6.90    0.70
   3 -11  -2    7.50    0.70
   3  11  -2    7.30    1.00
   3  11  -2    5.70    0.90
  -3  11   2    9.50    1.10
  -3  11   2    8.00    0.90
   3  11  -2    8.30    1.00
   3  11  -2   11.00    2.60
   3  11  -2    7.70    0.80
   3  11  -2    6.50    0.90
  -3  11   2    3.90    3.10
   2 -11  -2   13.40    1.00
   2 -11  -2   12.60    1.00
   2 -11  -2   12.40    0.90
   2 -11  -2   12.40    0.90
   2  11  -2   11.40    1.00
   2  11  -2   11.00    1.20
   2  11  -2   10.90    1.20
   2  11  -2   12.50    1.10
  -2  11   2   10.70    1.10
   2  11  -2   18.20    3.80
  -2  11   2   12.80    1.40
   2  11  -2   14.10    1.40
   1 -11  -2   73.89    5.20
   1 -11  -2   83.39    5.20
   1 -11  -2   75.39    5.20
  -1  11   2   80.49    5.20
   1  11  -2   82.09    5.50
  -1  11   2   88.39    5.50
   1  11  -2   81.09    5.40
   1  11  -2   72.59    5.30
   2 -11   2   80.59    5.30
   2 -11   2   88.39    5.30
   2 -11   2   83.79    5.30
  -2  11  -2   85.59    5.60
   2  11   2   78.89    5.40
   2  11   2   78.99    5.60
  -2  11  -2   80.49    5.50
   2  11   2   79.39    5.50
   2  11   2   76.49    5.50
   3 -11   2  137.29    8.90
  -3  11  -2  144.49    9.10
   3  11   2  131.79    9.10
   4 -11   2   83.29    5.70
   4 -11   2   90.39    5.70
   4 -11   2   90.79    5.70
   4 -11   2   85.89    5.70
   4  11   2   80.89    5.80
   4  11   2   84.79    5.80
  -4  11  -2   83.79    5.90
   4  11   2   93.09    5.90
   4  11   2   86.89    5.90
   4  11   2   85.59    6.90
   5 -11   2    5.50    0.60
   5 -11   2    6.00    0.60
   5 -11   2    5.70    0.70
   5 -11   2    5.60    0.60
  -5  11  -2    7.70    2.90
  -5  11  -2    4.60    0.80
   5  11   2    5.80    0.90
   5  11   2    5.80    0.90
   5  11   2    6.60    1.90
   5  11   2    6.00    0.70
   5  11   2    7.00    0.90
   5  11   2    5.90    0.90
  -6 -11  -2    9.20    0.60
   6 -11   2    7.60    0.70
   6 -11   2    7.80    0.80
   6 -11   2    8.10    0.80
   6 -11   2    8.10    0.80
   6  11   2    9.80    1.00
   6  11   2    8.90    1.00
   6  11   2    9.50    1.20
   6  11   2    8.60    1.20
  -6  11  -2    7.60    1.10
  -6  11  -2    7.50    0.80
   6  11   2    9.20    1.10
   7 -11   2    1.30    0.40
   7 -11   2    0.70    0.30
  -7 -11  -2    0.70    0.20
   7 -11   2    1.30    0.30
   7 -11   2    0.70    0.40
  -7 -11  -2    0.80    0.20
  -7  11  -2    0.40    2.10
   7  11   2    1.40    0.70
   7  11   2    1.30    0.50
   7  11   2    0.20    0.40
   7  11   2    0.90    0.70
   7  11   2    0.40    0.40
  -7  11  -2    0.80    0.40
   8 -11   2   63.19    4.30
   8 -11   2   60.39    4.30
   8 -11   2   67.09    4.20
  -8 -11  -2   61.69    4.20
   8 -11   2   65.09    4.20
  -8 -11  -2   63.29    4.20
  -8 -11  -2   62.89    4.20
   8  11   2   65.79    4.40
   8  11   2   65.39    4.50
   8  11   2   66.39    4.30
  -8  11  -2   61.69    4.30
   9 -11   2   45.30    3.10
  -9 -11  -2   47.20    3.10
  -9 -11  -2   46.80    3.10
   9 -11   2   44.70    3.20
   9 -11   2   48.40    3.10
  -9 -11  -2   46.70    3.10
   9  11   2   49.40    3.40
  -9  11  -2   43.20    3.20
   9  11   2   47.40    3.20
   9  11   2   48.00    3.30
 -10 -11  -2    3.50    0.40
  10 -11   2    3.80    0.50
  10 -11   2    3.90    0.60
 -10 -11  -2    3.80    0.40
  10 -11   2    3.40    0.50
 -10 -11  -2    3.70    0.50
  10  11   2    5.50    0.90
  10  11   2    4.50    0.80
  10  11   2    4.20    0.80
 -10  11  -2    3.90    0.60
  11 -11   2   23.40    1.60
 -11 -11  -2   22.70    1.60
  11 -11   2   21.10    1.70
  11 -11   2   22.50    1.70
 -11 -11  -2   22.70    1.60
  11  11   2   23.70    1.70
 -11  11  -2  -36.30   29.00
  11  11   2   25.40    1.80
  11  11   2   20.20    1.80
 -11  11  -2   21.50    1.70
  12 -11   2  204.98   12.50
 -12 -11  -2  195.08   12.30
  12 -11   2  179.18   12.50
  12 -11   2  189.08   12.40
 -12 -11  -2  197.98   12.30
  12  11   2  184.48   12.50
 -12  11  -2  187.38   12.40
 -13 -11  -2    4.40    0.40
  13  11   2    3.40    0.60
  13  11   2    4.50    0.50
  13  12  -2    3.10    0.40
  12 -12  -2    3.70    0.50
 -12 -12   2    3.90    0.50
  12  12  -2    3.60    0.50
  12  12  -2    4.80    0.60
  11 -12  -2   39.30    3.10
  11 -12  -2   47.30    2.90
  11 -12  -2   43.40    2.90
  11  12  -2   37.60    3.00
  11  12  -2   43.50    3.10
  11  12  -2   45.00    3.10
  10 -12  -2   46.40    3.00
  10 -12  -2   46.40    3.00
 -10 -12   2   41.20    3.00
  10 -12  -2   41.30    3.20
  10  12  -2   45.40    3.20
  10  12  -2   49.40    3.10
  10  12  -2   45.60    3.20
   9 -12  -2   30.80    2.10
   9 -12  -2   25.70    2.30
   9 -12  -2   29.90    2.10
   9 -12  -2   30.50    2.10
   9  12  -2   33.40    2.20
   9  12  -2   31.10    2.30
   9  12  -2   32.60    2.30
   8 -12  -2   17.20    1.30
   8 -12  -2   17.40    1.30
   8 -12  -2   17.40    1.30
   8 -12  -2   15.90    1.30
   8  12  -2   16.50    1.50
   8  12  -2   18.50    1.40
   8  12  -2   17.00    1.50
   8  12  -2   16.80    1.40
   6 -12  -2   10.50    0.90
   6 -12  -2   11.50    0.90
   6 -12  -2   10.80    0.90
   6 -12  -2   10.70    0.90
   6  12  -2    7.60    1.80
   6  12  -2   11.30    1.10
  -6  12   2   10.90    1.10
   6  12  -2   10.00    1.10
   6  12  -2   12.10    1.00
   6  12  -2   11.10    1.10
   6  12  -2   10.50    1.10
   5 -12  -2  240.58   15.10
   5  12  -2  227.58   15.80
   4 -12  -2   16.60    1.20
   4 -12  -2   16.50    1.10
   4 -12  -2   15.70    1.10
   4 -12  -2   12.00    1.30
   4  12  -2   14.90    1.70
  -4  12   2   15.50    1.50
   4  12  -2   15.10    1.60
   3 -12  -2    3.40    0.40
   3 -12  -2    3.60    0.40
   3 -12  -2    3.80    0.50
  -3  12   2    4.40    0.80
   3  12  -2    3.10    0.60
   3  12  -2    3.00    0.50
  -3  12   2    5.10    0.70
  -3  12   2    0.20    2.80
   3  12  -2    5.90    2.10
   3  12  -2    3.40    0.70
   3  12  -2    3.20    0.60
   3  12  -2    2.60    0.60
   2 -12  -2    1.50    0.30
   2 -12  -2    1.10    0.30
   2 -12  -2    1.30    0.30
   2  12  -2    1.60    0.60
   2  12  -2    1.60    0.50
  -2  12   2    1.80    0.50
   2  12  -2    1.00    0.40
  -2  12   2    1.00    2.80
  -2  12   2    1.00    0.60
   2  12  -2    3.10    2.20
   2  12  -2    1.90    0.60
   2  12  -2    1.50    0.40
   1 -12  -2   15.40    1.10
   1 -12  -2   16.00    1.10
   1 -12  -2   15.30    1.10
   1  12  -2   14.10    1.20
   1  12  -2   15.50    1.30
  -1  12   2   16.30    1.30
   1  12  -2   13.30    1.40
   1  12  -2   14.80    1.50
   1  12  -2   18.10    3.90
   1  12  -2   14.70    1.20
  -1  12   2   16.70    1.60
   0 -12  -2   83.49    5.50
   0 -12  -2   79.19    5.50
   0 -12   2   87.99    5.50
   0 -12   2   80.39    5.50
   0  12  -2   76.99    5.70
   0  12  -2   78.79    5.60
   0  12   2   81.49    5.60
   0  12  -2   84.09    5.70
   0  12  -2  100.49    7.60
   0  12   2   90.29    5.90
   0  12   2   84.49    5.70
   0  12  -2   90.49    5.80
   0  12   2   91.79    7.70
   1 -12   2   72.59    4.90
   1 -12   2   81.39    4.90
   1 -12   2   75.69    4.90
  -1  12  -2   75.59    5.00
  -1  12  -2   68.99    7.10
   1  12   2   67.19    5.00
  -1  12  -2   67.79    5.10
   1  12   2   73.39    4.90
  -1  12  -2   80.99    5.20
   1  12   2   80.39    5.10
   1  12   2   68.69    5.00
   1  12   2   84.39    5.20
  -2  12  -2  200.48   13.10
   3 -12   2   55.09    3.50
   3 -12   2   53.29    3.50
   3 -12   2   54.89    3.50
   3  12   2   53.29    3.80
  -3  12  -2   55.39    3.80
   3  12   2   60.19    5.30
   3  12   2   49.30    3.60
   3  12   2   53.99    3.70
   3  12   2   45.80    3.60
   3  12   2   52.79    3.60
   4 -12   2   13.20    1.00
   4 -12   2   14.20    1.10
   4 -12   2   13.10    1.00
   4 -12   2   14.00    1.00
   4  12   2   11.50    1.40
   4  12   2   13.20    1.40
  -4  12  -2   14.30    1.30
   4  12   2   11.20    1.20
   4  12   2   13.30    1.10
   4  12   2   12.60    1.30
   5 -12   2   10.80    0.90
   5 -12   2   12.50    0.90
   5 -12   2   12.10    1.00
   5  12   2   11.80    1.30
   5  12   2   10.90    1.10
  -5  12  -2   12.20    1.20
   5  12   2   12.20    1.30
   5  12   2   12.30    2.70
   5  12   2   11.30    1.10
   5  12   2   12.10    1.00
   6 -12   2   89.59    6.10
   6 -12   2   95.39    6.10
   6 -12   2   94.19    6.10
   6 -12   2   91.29    6.10
   6  12   2   90.89    6.30
   6  12   2   93.99    6.20
  -6  12  -2   90.99    6.20
   6  12   2   88.19    6.20
   6  12   2   93.49    6.20
   6  12   2   97.69    6.10
   7 -12   2   24.20    1.70
   7 -12   2   24.20    1.80
   7 -12   2   25.50    1.70
   7 -12   2   23.40    1.70
   7  12   2   24.20    1.80
   7  12   2   25.30    2.00
   7  12   2   21.60    1.90
   7  12   2   24.00    1.90
  -8 -12  -2  117.49    7.80
   8 -12   2  125.79    7.90
   8 -12   2  117.39    8.00
  -8 -12  -2  118.39    7.80
   8 -12   2  119.89    7.90
   8 -12   2  124.09    7.90
   8  12   2  125.59    8.10
   8  12   2  119.09    8.00
   9 -12   2    1.00    0.30
  -9 -12  -2    1.20    0.20
  -9 -12  -2    1.20    0.20
   9 -12   2    1.50    0.40
   9 -12   2    1.30    0.40
   9 -12   2    1.10    0.30
   9  12   2    1.50    0.60
   9  12   2    1.00    0.40
  -9  12  -2    3.30    1.80
   9  12   2    1.60    0.50
  10 -12   2    8.80    0.90
 -10 -12  -2    7.70    0.80
  10 -12   2    9.50    0.80
 -10 -12  -2    9.50    0.70
  10  12   2    9.10    0.90
  10  12   2    9.00    1.10
  10  12   2   10.20    1.00
  11 -12   2   -0.30    0.30
  11 -12   2    0.40    0.30
 -11 -12  -2    0.20    0.20
  11 -12   2    0.70    0.40
  11  12   2    0.30    0.30
  11  12   2   -0.30    0.50
  12 -12   2    2.00    0.40
  12  12   2    2.50    0.40
  12  12   2    1.60    0.50
  13  12   2   14.90    1.20
  11 -13  -2    6.70    0.60
  11  13  -2    6.50    0.70
  10 -13  -2   40.20    2.70
  10 -13  -2   39.40    2.70
  10  13  -2   40.40    2.80
  10  13  -2   41.70    2.70
   9 -13  -2   64.79    4.40
   9 -13  -2   60.79    4.50
   9 -13  -2   67.49    4.40
   9  13  -2   69.09    4.50
   9  13  -2   64.39    4.50
   9  13  -2   71.09    4.40
   8 -13  -2   35.00    2.70
   8 -13  -2   41.70    2.60
   8 -13  -2   39.90    2.60
   8  13  -2   38.70    2.80
   8  13  -2   37.60    2.80
   8  13  -2   41.80    2.70
   6 -13  -2   18.70    1.40
   6 -13  -2   19.10    1.40
   6 -13  -2   18.50    1.40
   6  13  -2   18.30    1.50
  -6  13   2   19.20    1.60
   6  13  -2   20.90    1.40
   6  13  -2   16.40    1.60
   6  13  -2   19.00    1.50
   6  13  -2   19.10    1.50
   5 -13  -2    5.40    0.60
   5 -13  -2    6.00    0.60
   5 -13  -2    5.50    0.60
   5  13  -2    5.40    0.90
   5  13  -2    6.80    1.80
   5  13  -2    5.50    0.80
   5  13  -2    5.30    0.80
   5  13  -2    5.40    0.80
   5  13  -2    5.70    0.70
  -5  13   2    5.70    0.80
   4 -13  -2   39.10    2.70
   4 -13  -2   39.60    2.60
   4 -13  -2   40.50    2.60
   4  13  -2   36.60    2.80
   4  13  -2   38.40    2.80
   4  13  -2   37.90    2.70
  -4  13   2   40.70    2.90
   4  13  -2   43.80    4.10
   4  13  -2   38.10    2.80
   4  13  -2   39.10    2.90
   3 -13  -2    2.10    0.30
   3 -13  -2    3.90    0.50
   3 -13  -2    3.00    0.40
  -3  13   2    2.90    0.70
   3  13  -2    2.70    0.40
   3  13  -2    2.70    0.60
   3  13  -2    2.20    0.60
   3  13  -2    2.10    0.50
   3  13  -2    3.80    0.70
   3  13  -2    4.10    2.10
   2 -13  -2    9.40    0.80
   2 -13  -2    9.90    0.80
   2 -13  -2    9.80    0.80
   2  13  -2   11.10    1.20
  -2  13   2   11.10    1.30
   2  13  -2    9.90    0.90
  -2  13   2   11.50    1.00
   2  13  -2    8.90    1.00
   2  13  -2   13.00    2.60
   2  13  -2   10.30    1.00
   2  13  -2    8.60    1.00
   1 -13  -2    0.00    0.20
   1 -13  -2    0.30    0.20
  -1  13   2    0.50    0.50
   1  13  -2    1.90    2.30
   1  13  -2    0.20    0.40
  -1  13   2    0.20    0.60
   1  13  -2    0.00    0.30
   1  13  -2    0.40    0.50
   1  13  -2    0.00    0.40
  -1  13   2    1.50    2.80
   0 -13  -2   23.90    1.80
   0  13  -2   28.60    2.20
   0  13   2   29.50    2.00
   0  13   2   29.30    2.20
   0  13  -2   23.90    2.00
   0  13  -2   27.10    2.00
   0  13   2   27.30    4.40
   0  13  -2   26.90    4.30
   1 -13   2   16.80    1.20
   1 -13   2   16.60    1.20
   1  13   2   19.80    3.90
   1  13   2   14.40    1.30
   1  13   2   16.50    1.50
   1  13   2   18.20    1.60
  -1  13  -2   18.50    1.60
  -1  13  -2   16.20    1.40
   2 -13   2    2.20    0.30
   2 -13   2    2.40    0.30
   2 -13   2    2.70    0.30
   2  13   2    2.50    0.60
   2  13   2    4.20    2.40
   2  13   2    3.00    0.80
   2  13   2    2.00    0.50
  -2  13  -2    2.60    0.70
   2  13   2    2.10    0.40
  -2  13  -2    1.00    2.30
   3 -13   2   21.30    1.50
   3 -13   2   20.90    1.50
   3 -13   2   20.70    1.50
   3  13   2   22.80    1.70
  -3  13  -2   23.00    1.80
   3  13   2   20.30    1.60
   3  13   2   18.60    1.60
   3  13   2   22.00    1.90
   3  13   2   21.70    3.40
   3  13   2   21.40    1.60
   4 -13   2   25.80    1.80
   4 -13   2   27.10    1.80
   4 -13   2   26.70    1.80
   4  13   2   27.10    2.10
  -4  13  -2   28.10    2.10
   4  13   2   23.80    1.90
   4  13   2   23.00    2.00
   4  13   2   25.50    1.90
   4  13   2   29.60    3.50
   4  13   2   26.10    2.00
   5 -13   2    6.70    0.90
   5 -13   2    6.40    0.60
   5 -13   2    5.70    0.60
   5  13   2    6.50    0.90
   5  13   2    5.60    0.80
   5  13   2    6.60    0.70
   5  13   2    6.00    0.80
   5  13   2    6.60    0.90
  -5  13  -2    7.10    1.00
   8 -13   2    0.20    0.30
   8 -13   2   -0.10    0.30
   8 -13   2    1.20    0.50
   8  13   2    0.70    0.50
   8  13   2    0.30    0.40
   8  13   2    0.30    0.40
   9 -13   2   24.40    1.80
   9 -13   2   27.80    1.80
   9  13   2   25.10    1.90
   9  13   2   24.20    1.90
   9  13   2   26.50    1.80
  10 -13   2   80.99    5.70
  10 -13   2   89.39    5.70
  10  13   2   92.99    5.70
  10  13   2   81.89    5.80
  11 -13   2    7.60    0.70
  11  13   2    7.30    0.70
  10 -14  -2    1.80    0.30
  10  14  -2    0.80    0.30
   9 -14  -2    1.60    0.40
   9 -14  -2    1.80    0.30
   9  14  -2    1.70    0.50
   9  14  -2    1.40    0.40
   8 -14  -2   14.00    1.00
   8 -14  -2   13.30    1.00
   8  14  -2   13.10    1.00
   8  14  -2   10.00    1.20
   8  14  -2   12.70    1.10
   7 -14  -2    3.50    0.40
   7 -14  -2    3.60    0.40
   7  14  -2    3.90    0.50
   7  14  -2    3.40    0.50
  -7  14   2   -0.20    2.60
   7  14  -2    3.60    0.60
   6 -14  -2   75.29    4.80
   6 -14  -2   76.59    4.80
   6 -14  -2   73.79    4.90
   6  14  -2   71.99    4.90
   6  14  -2   73.19    4.90
   6  14  -2   70.19    4.90
   5 -14  -2   55.59    3.50
   5 -14  -2   55.99    3.50
   5  14  -2   47.20    3.60
   5  14  -2   51.49    3.60
   5  14  -2   51.79    3.70
   5  14  -2   52.09    3.60
  -5  14   2   57.69    3.70
   5  14  -2   53.69    4.30
   5  14  -2   54.69    3.60
   4 -14  -2   25.50    1.70
   4 -14  -2   24.80    1.70
   4  14  -2   24.30    1.80
   4  14  -2   26.20    2.00
   4  14  -2   22.60    1.90
   4  14  -2   30.00    3.30
  -4  14   2   29.80    2.20
   4  14  -2   23.00    1.90
   4  14  -2   25.50    1.90
   3 -14  -2    0.30    0.20
   3 -14  -2    1.10    0.30
   3  14  -2    0.10    0.40
   3  14  -2    0.50    0.50
  -3  14   2    0.60    2.20
   3  14  -2    0.20    0.40
  -3  14   2    0.70    0.60
   3  14  -2    0.30    0.40
   2 -14  -2   28.20    1.90
   2 -14  -2   28.00    1.90
   2  14  -2   30.30    2.20
   2  14  -2   28.30    2.10
  -2  14   2   29.60    2.30
   2  14  -2   25.30    2.10
   2  14  -2   32.80    4.10
   1 -14  -2    3.20    0.40
   1 -14  -2    3.80    0.40
   1  14  -2    3.10    2.10
  -1  14   2    3.20    0.60
  -1  14   2    0.70    2.30
  -1  14   2    4.00    0.80
   1  14  -2    3.80    0.70
   1  14  -2    3.70    0.60
   0  14  -2   11.50    1.30
   0  14   2   13.30    1.20
   0  14   2   13.00    1.40
   0  14  -2   12.40    1.10
   1 -14   2   31.40    2.10
   1 -14   2   30.90    2.20
   1  14   2   32.80    2.40
   1  14   2   33.40    2.50
  -1  14  -2   37.30    2.50
   1  14   2   25.50    4.20
   2 -14   2   17.10    1.30
   2 -14   2   17.40    1.30
   2  14   2   18.10    1.50
  -2  14  -2   18.70    1.60
   2  14   2   18.50    3.50
   2  14   2   17.30    1.40
   2  14   2   18.80    1.60
   3 -14   2    1.40    0.30
   3 -14   2    0.90    0.30
   3  14   2    1.30    0.60
   3  14   2    1.00    0.70
  -3  14  -2    0.80    0.50
   3  14   2    1.40    0.50
   3  14   2    1.20    2.00
   5 -14   2    2.70    0.40
   5 -14   2    2.70    0.40
   5  14   2    3.90    0.60
  -5  14  -2    1.00    2.00
   5  14   2    2.70    0.50
   5  14   2    2.30    0.60
   5  14   2    3.10    0.50
   6 -14   2    0.10    0.30
   6 -14   2    0.60    0.30
   6  14   2    0.20    0.40
  -6  14  -2    1.30    1.90
   6  14   2    0.00    0.50
   6  14   2    0.40    0.40
   6  14   2   -0.10    0.40
   7 -14   2   50.29    3.30
   7 -14   2   51.69    3.30
   7  14   2   49.00    3.40
   7  14   2   50.49    3.50
   8 -14   2   19.70    1.40
   8 -14   2   19.90    1.60
   8  14   2   17.60    1.50
   8  14   2   20.20    1.40
   9 -14   2    0.10    0.30
   9  14   2    0.10    0.40
   9  14   2   -0.30    0.50
  10 -14   2    0.70    0.30
  10  14   2    0.10    0.30
   9 -15  -2   34.00    2.40
   8 -15  -2    0.30    0.20
   8  15  -2   -0.60    0.30
   7 -15  -2   12.70    1.00
   7  15  -2   12.20    1.00
   6 -15  -2  178.08   10.70
   6  15  -2  162.18   10.90
   6  15  -2  155.98   10.80
   5 -15  -2   65.49    4.20
   5 -15  -2   66.29    4.20
   5  15  -2   60.09    4.20
   5  15  -2   62.19    4.20
   4 -15  -2   11.10    0.80
   4 -15  -2   11.00    0.80
   4  15  -2   10.00    1.00
   4  15  -2    9.30    0.90
  -4  15   2   10.50    1.10
   4  15  -2    7.90    1.80
   4  15  -2    9.30    0.90
   3 -15  -2   47.40    3.20
  -3  15   2   53.29    3.40
   3  15  -2   49.00    3.30
   3  15  -2   43.60    4.70
   3  15  -2   49.20    3.40
   2 -15  -2    1.70    0.30
   2 -15  -2    1.20    0.30
   2  15  -2    0.90    0.40
   2  15  -2    2.20    1.90
  -2  15   2    1.20    0.60
   2  15  -2    1.30    0.50
   1  15  -2    1.90    2.10
  -1  15   2    0.60    0.50
  -1  15   2    1.20    2.30
   1  15  -2    0.90    0.50
   0  15  -2   22.90    3.70
  -1  15  -2   50.39    3.40
   1  15   2   48.30    3.50
   1  15   2   47.50    3.30
   2 -15   2   10.60    0.80
   2  15   2   11.50    1.20
   2  15   2   10.30    2.60
  -2  15  -2   11.40    3.20
  -2  15  -2   12.20    1.10
   2  15   2   10.80    1.00
   3 -15   2    0.70    0.20
   3 -15   2    1.00    0.20
   3  15   2    0.20    0.50
  -3  15  -2    0.90    0.50
   3  15   2    0.60    0.40
   3  15   2   -0.20    1.70
   5 -15   2   39.50    2.50
   5 -15   2   36.60    2.60
   5  15   2   39.20    2.60
   5  15   2   40.00    2.60
   5  15   2   32.60    2.70
   6 -15   2   43.30    3.00
   6  15   2   41.30    3.00
   6  15   2   50.49    3.20
   7 -15   2    7.10    0.70
   7  15   2    6.90    0.70
  -7  15  -2    9.40    1.60
   8 -15   2    8.60    0.80
   8  15   2    8.80    0.80
   6 -16  -2   13.70    1.20
  -6  16   2   17.00    2.00
  -5  16   2    9.40    2.70
  -3  16   2   30.60    2.00
   3  16  -2   25.00    2.00
   2  16  -2   -0.20    0.40
  -2  16   2    0.50    0.40
   2  16  -2   -2.20    2.10
   0  16  -2   12.50    2.70
   0  16   2   11.60    1.10
   0  16  -2   10.90    1.10
  -1  16  -2    3.20    0.60
   1  16   2    3.40    0.60
  -2  16  -2    4.00    1.80
   2  16   2    5.30    0.70
  -5  16  -2   24.70    2.60
 -18   0   3    0.40    0.30
  18   0  -3   -0.20    0.50
 -17   0   3   -0.10    0.30
 -17   0   3    0.00    0.30
  16   0  -3   15.30   17.70
  15   0  -3   16.00   18.60
 -14   0   3    0.50    0.90
  14   0  -3    0.30    0.50
 -14   0   3    0.20    0.30
  14   0  -3  -23.90   13.30
 -14   0   3    0.10    0.40
 -14   0   3    0.20    0.30
 -14   0   3    0.10    0.60
 -14   0   3   -0.20    0.40
 -14   0   3    0.30    0.60
 -13   0   3    0.10    0.30
 -13   0   3    0.60    0.40
 -13   0   3    0.00    0.60
  13   0  -3   -0.60    0.40
 -13   0   3    0.10    0.60
  13   0  -3   -2.80   14.10
  13   0  -3    0.50    0.20
 -13   0   3   -0.30    0.40
 -13   0   3    0.00    0.30
 -13   0   3   -0.70    0.40
 -12   0   3   -0.20    0.60
 -12   0   3    0.00    0.40
 -12   0   3    0.40    0.30
 -12   0   3   -0.10    0.40
  12   0  -3   -2.40    9.10
  12   0  -3    0.20    0.30
 -12   0   3   -0.40    0.60
 -12   0   3    0.40    0.40
 -12   0   3   -0.40    0.40
  12   0  -3   -0.10    0.40
  11   0  -3    0.60    0.30
 -11   0   3   -0.20    0.30
 -11   0   3    0.00    0.60
 -11   0   3   -0.20    0.40
 -11   0   3    0.10    0.40
 -11   0   3    0.00    0.40
 -11   0   3    0.20    0.50
  11   0  -3    0.00    8.40
 -11   0   3   -0.20    0.30
 -10   0   3   -0.20    0.30
  10   0  -3   -0.20    0.30
 -10   0   3    0.00    0.30
 -10   0   3   -0.10    0.30
  10   0  -3   -0.20    0.50
 -10   0   3    0.40    0.50
 -10   0   3    0.50    0.50
  10   0  -3   -0.20    0.50
  10   0  -3   -9.90    8.40
 -10   0   3   -0.30    0.40
 -10   0   3    0.10    0.30
  -9   0   3    0.50    0.50
   9   0  -3    0.20    0.20
  -9   0   3    0.40    0.50
  -9   0   3    0.20    0.30
  -9   0   3    0.00    0.20
  -9   0   3    0.30    0.30
   9   0  -3   -1.30    5.60
   9   0  -3    0.40    0.40
  -9   0   3   -0.10    0.20
  -9   0   3    0.50    0.30
   9   0  -3    0.40    0.50
   9   0  -3   -0.10    0.30
  -8   0   3   -0.10    0.40
  -8   0   3    0.00    0.30
   8   0  -3    0.00    0.20
   8   0  -3    0.10    0.20
  -8   0   3    0.30    0.20
  -8   0   3    0.60    0.30
   8   0  -3    0.30    0.20
   8   0  -3   -2.70    4.20
   8   0  -3   -0.30    0.40
   8   0  -3    0.20    0.30
   8   0  -3    0.50    0.40
  -8   0   3    0.40    0.30
  -8   0   3    0.30    0.40
  -8   0   3    0.00    0.20
   7   0  -3    0.40    0.40
   7   0  -3    0.20    0.40
  -7   0   3    0.50    0.30
   7   0  -3    0.40    0.20
  -7   0   3    0.30    0.40
   7   0  -3   -1.10    5.00
   7   0  -3    0.10    0.20
  -7   0   3    0.70    0.30
   7   0  -3    0.60    0.20
  -7   0   3    0.20    0.20
  -7   0   3    0.30    0.30
  -7   0   3    0.10    0.40
   7   0  -3    0.20    0.20
  -7   0   3    0.60    0.20
   7   0  -3    0.20    0.30
  -6   0   3    0.40    0.20
   6   0  -3   -0.10    0.20
  -6   0   3   -0.20    0.40
   6   0  -3    0.50    0.30
   6   0  -3    0.30    0.40
  -6   0   3    0.20    0.20
   6   0  -3    0.10    0.20
   6   0  -3   -0.10    0.40
  -6   0   3    0.00    0.30
   6   0  -3    5.50    5.90
  -6   0   3    0.50    0.30
  -6   0   3    0.00    0.20
   6   0  -3    0.10    0.20
  -6   0   3    0.30    0.40
   6   0  -3   -0.20    0.20
  -5   0   3    0.30    0.20
   5   0  -3    0.10    0.10
  -5   0   3    0.40    0.30
  -5   0   3    0.20    0.30
   5   0  -3   -1.20    3.10
   5   0  -3   -0.10    0.30
   5   0  -3    0.10    0.30
   5   0  -3    0.80    0.40
   5   0  -3    0.00    0.20
   5   0  -3    0.10    0.20
   5   0  -3    0.20    0.20
  -5   0   3    0.40    0.20
   5   0  -3    0.30    0.10
  -5   0   3    0.50    0.20
  -5   0   3    0.60    0.20
  -5   0   3    0.40    0.20
   4   0  -3    0.20    0.30
  -4   0   3    0.50    0.30
   4   0  -3    0.20    0.30
  -4   0   3    0.20    0.10
   4   0  -3    0.60    0.20
   4   0  -3    0.20    0.20
   4   0  -3    0.00    0.20
  -4   0   3    0.10    0.20
   4   0  -3    0.20    0.10
  -4   0   3    0.50    0.20
  -4   0   3    0.10    0.10
  -4   0   3    0.40    0.20
  -4   0   3    0.30    0.20
   4   0  -3    0.80    3.60
  -4   0   3    0.80    0.30
  -3   0   3    0.80    0.20
  -3   0   3    0.00    0.20
   3   0  -3    0.10    0.10
  -3   0   3    0.10    0.20
  -3   0   3    0.30    0.30
   3   0  -3    0.60    0.40
  -3   0   3    0.10    0.20
   3   0  -3   -0.10    0.20
   3   0  -3    0.20    0.20
   3   0  -3    0.40    0.20
  -3   0   3    0.70    0.20
  -3   0   3    0.10    0.30
   3   0  -3   -0.10    0.30
   3   0  -3    0.40    0.40
   3   0  -3    1.40    3.00
   3   0  -3    0.80    0.30
   2   0  -3    0.30    0.10
   2   0  -3    0.30    0.10
  -2   0   3    0.50    0.10
  -2   0   3    0.50    0.10
  -2   0   3    0.30    0.10
  -2   0   3    0.40    0.10
   2   0  -3    0.40    0.20
   2   0  -3    0.40    0.20
   2   0  -3    0.40    0.10
   2   0  -3    0.90    0.10
   2   0  -3    3.70    3.00
   2   0  -3    0.50    0.20
  -2   0   3    0.40    0.20
   2   0  -3    0.70    0.10
   1   0  -3    0.30    0.30
   1   0  -3    0.60    0.10
  -1   0   3    0.60    0.10
  -1   0   3   -2.00    2.80
   1   0  -3    0.40    0.10
   1   0  -3    0.40    0.10
  -1   0   3    0.50    0.10
  -1   0   3    0.80    0.10
   1   0  -3    1.10    1.30
   1   0  -3    0.50    0.10
   0   0  -3    0.70    0.50
   0   0  -3    0.50    0.10
   0   0  -3    0.40    0.10
   0   0  -3    0.50    0.10
   0   0   3    0.40    2.30
   0   0   3    0.70    0.10
   0   0  -3   -0.70    2.00
   0   0  -3    0.30    0.10
   0   0  -3    0.60    0.10
   0   0   3    0.20    0.20
   1   0   3    0.10    1.00
  -1   0  -3    0.60    0.10
   1   0   3    0.70    0.10
  -1   0  -3    2.20    2.20
  -1   0  -3    0.50    0.10
  -1   0  -3    0.40    0.10
  -1   0  -3    0.20    0.10
  -1   0  -3    0.30    0.10
   1   0   3    0.30    0.10
   2   0   3    0.30    0.10
  -2   0  -3    0.10    0.20
   2   0   3    0.90    0.20
  -2   0  -3    0.30    0.20
  -2   0  -3    0.40    0.20
  -2   0  -3   -1.00    2.40
  -2   0  -3    0.40    0.10
   2   0   3    0.10    0.30
  -2   0  -3    0.10    0.10
  -2   0  -3    0.50    0.30
   2   0   3    0.30    0.10
   2   0   3    0.20    1.90
   2   0   3    0.10    0.10
  -2   0  -3    0.20    0.10
  -3   0  -3    0.50    0.30
  -3   0  -3    0.60    0.20
  -3   0  -3    0.30    0.20
   3   0   3    0.70    0.20
  -3   0  -3    0.40    0.20
   3   0   3    2.90    2.20
   3   0   3    0.50    0.20
  -3   0  -3    0.50    0.20
  -3   0  -3    0.80    0.30
   3   0   3    0.70    0.20
   3   0   3    1.00    0.20
   3   0   3    0.40    0.20
   3   0   3    0.40    0.10
  -3   0  -3    0.30    0.20
   4   0   3    0.00    0.10
   4   0   3    0.10    0.20
  -4   0  -3    0.00    0.20
  -4   0  -3    0.00    0.20
  -4   0  -3    0.30    0.10
  -4   0  -3    0.10    0.20
   4   0   3    0.50    0.20
   4   0   3   -1.20    3.30
   4   0   3    0.00    0.10
  -4   0  -3    0.10    0.20
  -4   0  -3    0.30    0.20
  -4   0  -3    0.10    0.10
  -5   0  -3    0.60    0.30
   5   0   3    0.60    0.20
  -5   0  -3    0.00    0.20
  -5   0  -3    0.50    0.20
   5   0   3    0.20    0.20
  -5   0  -3    0.40    0.20
   5   0   3    0.40    0.20
   5   0   3    0.20    0.10
  -5   0  -3    0.00    0.20
  -5   0  -3    0.60    0.30
  -5   0  -3    0.30    0.20
   5   0   3    0.40    0.20
  -6   0  -3    0.20    0.30
   6   0   3   -0.30    0.20
  -6   0  -3    0.40    0.20
  -6   0  -3   -0.10    0.20
  -6   0  -3    0.00    0.40
   6   0   3    0.40    0.20
   6   0   3    0.30    0.20
  -6   0  -3    0.30    0.40
   6   0   3    0.30    4.00
   6   0   3    0.40    0.20
   7   0   3    0.10    0.20
   7   0   3    6.30    5.60
   7   0   3   -0.20    0.20
  -7   0  -3    0.50    0.40
   7   0   3    0.70    0.20
  -7   0  -3   -0.20    0.20
   7   0   3    0.20    0.20
  -7   0  -3    0.20    0.20
  -7   0  -3    0.00    0.20
  -7   0  -3    0.00    0.30
   7   0   3    0.40    0.20
  -7   0  -3    0.20    0.40
  -7   0  -3    0.20    0.30
   8   0   3   -0.30    0.20
  -8   0  -3    0.10    0.20
  -8   0  -3    0.10    0.40
   8   0   3    0.10    0.40
   8   0   3    0.30    0.20
   8   0   3   -0.30    0.30
   8   0   3    0.60    0.20
  -8   0  -3    0.00    0.30
  -8   0  -3    0.10    0.40
  -8   0  -3    0.30    0.40
   8   0   3    0.20    0.20
  -8   0  -3   -0.10    0.20
  -8   0  -3    0.20    0.20
   8   0   3   -2.20    5.40
  -9   0  -3    0.50    0.30
   9   0   3    0.00    0.30
  -9   0  -3    0.00    0.50
  -9   0  -3   -0.10    0.20
  -9   0  -3   -0.10    0.30
   9   0   3    0.50    0.30
   9   0   3    1.70    6.90
  -9   0  -3    0.30    0.30
  -9   0  -3    0.00    0.20
  10   0   3    0.40    0.40
  10   0   3    0.50    0.30
 -10   0  -3   -0.10    0.50
  10   0   3   -4.00    6.90
 -10   0  -3    0.20    0.50
 -10   0  -3    0.30    0.30
 -10   0  -3    0.00    0.40
 -10   0  -3   -0.10    0.30
 -10   0  -3    0.60    0.30
 -10   0  -3    0.00    0.30
  11   0   3    0.50    0.40
 -11   0  -3    0.30    0.30
 -11   0  -3   -0.10    0.50
 -11   0  -3   -0.40    0.40
 -11   0  -3    0.10    0.40
  11   0   3   -0.10    0.40
 -11   0  -3    0.00    0.30
 -11   0  -3    1.10    0.40
 -12   0  -3    0.40    0.40
 -12   0  -3    0.00    0.30
 -12   0  -3    0.20    0.30
  12   0   3    9.40   11.50
  12   0   3    0.60    0.40
  12   0   3    0.10    0.40
 -12   0  -3    0.20    0.60
 -12   0  -3    0.90    0.40
 -12   0  -3    0.70    0.60
 -12   0  -3    0.50    0.40
 -13   0  -3    0.30    0.30
 -13   0  -3    0.50    0.40
 -13   0  -3    0.40    0.40
  13   0   3   -4.50   14.80
 -13   0  -3    0.00    0.50
  13   0   3    0.00    0.40
 -13   0  -3    0.10    0.30
 -13   0  -3    0.20    0.60
 -13   0  -3    0.20    0.40
  13   0   3    0.10    0.20
  14   0   3  -24.00   15.90
 -14   0  -3   -0.60    0.50
 -14   0  -3   -0.10    0.50
 -14   0  -3    0.40    0.30
 -14   0  -3    0.00    0.30
 -14   0  -3   -0.30    0.40
 -14   0  -3   -0.40    0.40
 -15   0  -3   -0.10    0.50
 -15   0  -3   -0.10    0.30
  15   0   3   -3.60   14.60
 -15   0  -3    0.10    0.40
 -15   0  -3   -0.10    0.20
 -15   0  -3   -0.10    0.50
 -16   0  -3   -0.10    0.30
 -16   0  -3   -0.40    0.30
 -17   0  -3    0.20    0.30
 -17   0  -3    0.10    0.40
 -18   0  -3    0.10    0.30
  18   0   3   -0.30    0.70
 -18  -1   3  101.39    6.70
 -18   1   3  105.09    6.70
 -17  -1   3   25.40    1.80
 -17  -1   3   27.00    1.80
  17   1  -3   24.20    1.90
 -17   1   3   26.00    1.80
 -17   1   3   21.30    1.90
  16  -1  -3   -2.70   22.80
 -16  -1   3   12.00    1.00
 -16  -1   3   12.70    1.10
 -16  -1   3   13.00    1.10
 -16   1   3   15.60    1.40
  16   1  -3  -17.70   16.80
 -16   1   3   15.30    1.70
 -16   1   3   13.10    1.10
 -16   1   3   14.20    1.10
 -15  -1   3    2.10    0.50
 -15  -1   3    1.70    0.50
 -15  -1   3    1.20    0.50
 -15  -1   3    1.40    0.40
  15  -1  -3   21.90   22.90
 -15  -1   3    1.70    0.40
 -15   1   3    1.50    0.60
 -15   1   3    1.40    0.40
 -15   1   3    1.80    0.60
 -15   1   3    1.90    0.40
  15   1  -3    1.30    0.50
  15   1  -3  -12.40   16.00
  14  -1  -3  155.28   11.30
 -14  -1   3  170.08   11.30
 -14  -1   3  151.68   11.80
  14  -1  -3  167.68   11.50
 -14  -1   3  189.28   11.30
 -14  -1   3  182.98   11.40
  14  -1  -3  189.68   31.40
 -14   1   3  189.28   11.30
  14   1  -3  188.58   11.30
 -14   1   3  159.28   11.40
 -14   1   3  170.28   11.20
  14   1  -3  186.78   26.00
 -13  -1   3    0.30    0.30
  13  -1  -3   -2.00   14.70
  13  -1  -3    0.60    0.40
 -13  -1   3    0.70    0.40
 -13  -1   3    0.30    0.30
 -13  -1   3    0.30    0.60
  13  -1  -3    0.80    0.50
 -13  -1   3    0.30    0.40
 -13  -1   3    0.80    0.60
 -13  -1   3    0.40    0.40
 -13   1   3    0.20    0.60
  13   1  -3   -1.10   11.20
 -13   1   3   -0.10    0.60
 -13   1   3   -0.20    0.40
 -13   1   3    0.20    0.40
 -13   1   3    0.70    0.40
  13   1  -3    0.50    0.50
 -13   1   3    0.20    0.30
 -13   1   3    0.40    0.30
  12  -1  -3    1.00    0.40
 -12  -1   3    0.60    0.40
 -12  -1   3    0.90    0.40
 -12  -1   3    0.60    0.40
  12  -1  -3   -1.60   10.50
 -12  -1   3    0.60    0.30
 -12  -1   3    1.40    0.60
 -12  -1   3    1.40    0.70
 -12  -1   3    0.60    0.30
 -12   1   3    0.20    0.40
 -12   1   3    0.20    0.40
 -12   1   3    0.20    0.60
 -12   1   3    0.80    0.30
  12   1  -3   -0.70    8.10
 -12   1   3    0.30    0.30
 -12   1   3   -0.10    0.40
  12   1  -3    0.50    0.50
 -11  -1   3   73.69    4.70
  11  -1  -3   67.39    4.70
 -11  -1   3   73.99    4.70
 -11  -1   3   69.59    4.80
 -11  -1   3   75.69    4.70
 -11  -1   3   58.29    4.80
  11  -1  -3   87.09   17.80
 -11  -1   3   77.19    4.70
 -11  -1   3   73.09    4.70
  11   1  -3   70.49    4.70
 -11   1   3   70.19    4.70
 -11   1   3   68.59    4.70
 -11   1   3   72.29    4.90
 -11   1   3   74.79    4.70
  11   1  -3   69.39    4.60
  11   1  -3   43.10   12.30
  11   1  -3   68.79    4.60
 -11   1   3   65.09    4.80
 -11   1   3   67.49    4.60
 -10  -1   3  137.89   10.10
 -10  -1   3  164.28   10.20
  10  -1  -3  158.38   20.00
  10   1  -3  164.18   19.20
  10   1  -3  157.48   10.00
  -9  -1   3   19.40    1.40
   9  -1  -3   19.90    1.30
  -9  -1   3   17.90    1.40
  -9  -1   3   17.80    1.40
  -9  -1   3   19.30    1.40
  -9  -1   3   19.50    1.60
   9  -1  -3   20.50    1.40
   9  -1  -3   19.30    1.60
   9  -1  -3   19.90    1.40
   9  -1  -3   15.40    8.30
   9  -1  -3   19.70    1.30
   9  -1  -3   17.50    1.60
  -9  -1   3   16.50    1.60
  -9  -1   3   19.70    1.40
  -9   1   3   19.60    1.40
  -9   1   3   20.00    1.40
   9   1  -3   22.60    8.30
   9   1  -3   18.40    1.30
  -9   1   3   20.40    1.40
  -9   1   3   18.30    1.60
   9   1  -3   18.20    1.60
  -9   1   3   14.60    1.80
   9   1  -3   17.00    1.40
  -9   1   3   21.00    1.40
   9   1  -3   18.40    1.60
  -9   1   3   20.80    1.40
   8  -1  -3  149.29   17.90
  -8  -1   3  164.88   10.60
   7  -1  -3  574.64   43.60
   6  -1  -3  170.78   10.50
  -6  -1   3  153.78   10.50
   6   1  -3  159.38   15.30
  -5  -1   3   58.59    4.20
  -5  -1   3   69.39    4.30
   5  -1  -3   62.59    4.20
  -5  -1   3   69.49    4.30
  -5  -1   3   59.99    4.20
   5  -1  -3   86.79   10.20
   5   1  -3   60.79    4.20
   5   1  -3   40.30    8.30
  -5   1   3   68.49    4.30
   5   1  -3   61.79    4.20
   5   1  -3   70.49    4.30
   4  -1  -3  262.07   18.80
   4   1  -3  188.18   17.10
   3  -1  -3 1435.16  101.29
   3   1  -3 1627.74  100.99
   2  -1  -3  744.93   55.59
  -2   1   3  865.31   56.29
   2   1  -3  887.91   55.29
   1  -1  -3  411.26   27.30
  -1  -1   3  403.06   27.30
   1   1  -3  380.76   26.60
  -1   1   3  388.56   27.30
   0  -1  -3  375.26   24.10
   0  -1   3  319.77   22.30
   0  -1  -3  346.97   22.30
   1  -1   3   41.50    4.00
  -1  -1  -3   37.10    4.60
  -1  -1  -3   35.60    2.30
  -1   1  -3   24.20    4.00
  -1   1  -3   41.00    2.30
  -1   1  -3   30.50    2.50
  -1   1  -3   34.30    2.30
   2  -1   3  468.45   32.20
  -3   1  -3  561.44   40.50
   4  -1   3  152.08   13.00
   4   1   3  155.08    9.10
   4   1   3  120.49   11.80
   4   1   3  132.59    9.10
  -5  -1  -3   68.49    4.90
   5  -1   3   77.69    9.70
   5   1   3   74.79    4.90
   5   1   3   76.29    4.90
   5   1   3   79.59    4.90
   5   1   3   82.59    9.00
   6  -1   3  126.29   14.80
   6   1   3  178.58   15.00
  -7  -1  -3  142.79    9.90
   7  -1   3  194.08   17.40
  -8  -1  -3   56.39    3.60
   8  -1   3   54.69    3.50
  -8  -1  -3   55.29    3.50
  -8  -1  -3   52.19    3.50
   8  -1   3   40.00   10.80
  -8  -1  -3   53.29    3.60
   8  -1   3   56.99    3.50
  -8  -1  -3   52.19    3.60
  -8  -1  -3   54.79    3.50
   8  -1   3   50.99    3.50
  -8  -1  -3   52.89    3.60
   8  -1   3   56.29    3.50
  -8   1  -3   55.39    3.50
  -8   1  -3   54.79    3.60
   8   1   3   52.99    3.50
  -8   1  -3   49.20    3.50
   8   1   3   53.39    3.60
  -8   1  -3   49.20    3.60
  -8   1  -3   52.19    3.60
   8   1   3   61.29   11.30
  -8   1  -3   56.29    3.50
   8   1   3   52.29    3.50
  -8   1  -3   49.60    3.60
   9  -1   3   91.89    5.60
   9  -1   3   86.69    5.60
  -9  -1  -3   84.89    5.70
  -9  -1  -3   77.59    5.70
  -9  -1  -3   90.09    5.80
   9  -1   3   86.99    5.60
  -9   1  -3   83.79    5.70
   9   1   3   92.19    5.70
  -9   1  -3   89.09    5.60
  -9   1  -3   90.79    5.80
   9   1   3   56.49   12.20
   9   1   3   83.59    5.60
  -9   1  -3   80.39    5.80
  10  -1   3  217.48   24.50
  10  -1   3  218.48   14.20
  10   1   3  228.98   23.10
 -11  -1  -3   20.00    1.70
 -11  -1  -3   22.90    1.50
  11  -1   3   20.80    1.60
 -11  -1  -3   20.60    1.80
 -11  -1  -3   23.70    1.60
  11  -1   3   12.40    9.50
 -11  -1  -3   22.10    1.60
  11  -1   3   18.80    1.50
 -11  -1  -3   22.90    1.50
 -11  -1  -3   20.30    1.60
 -11   1  -3   19.50    1.80
  11   1   3   29.80   12.40
  11   1   3   18.40    1.90
 -11   1  -3   21.50    1.60
 -11   1  -3   20.80    1.60
  11   1   3   20.70    1.60
 -11   1  -3   23.60    1.80
 -11   1  -3   19.80    1.50
 -11   1  -3   19.40    1.60
 -11   1  -3   21.30    1.50
  12  -1   3   36.40    2.90
 -12  -1  -3   41.40    2.90
  12  -1   3   45.10    2.90
 -12  -1  -3   41.60    3.10
  12  -1   3   91.29   19.30
 -12  -1  -3   44.00    2.90
 -12  -1  -3   38.20    3.10
 -12  -1  -3   42.90    2.90
 -12  -1  -3   41.70    2.90
 -12  -1  -3   44.40    3.10
  12   1   3   40.00    2.90
 -12   1  -3   44.60    2.90
 -12   1  -3   44.60    2.90
 -12   1  -3   44.80    2.90
 -12   1  -3   42.30    2.80
  12   1   3   40.50   11.20
 -12   1  -3   42.40    3.10
 -12   1  -3   44.00    3.00
 -12   1  -3   41.00    3.10
  13  -1   3  232.88   14.90
 -13  -1  -3  212.28   15.00
 -13  -1  -3  219.88   15.00
 -13  -1  -3  240.48   15.00
 -13   1  -3  245.68   15.10
  13   1   3  218.18   36.80
 -13   1  -3  228.18   15.10
  13   1   3  233.58   14.90
 -13   1  -3  233.78   14.90
 -13   1  -3  224.98   14.90
 -13   1  -3  229.38   15.10
 -14  -1  -3    3.70    0.50
 -14  -1  -3    3.40    0.40
  14  -1   3    8.50   15.20
 -14  -1  -3    3.40    0.70
 -14  -1  -3    2.90    0.50
 -14  -1  -3    4.30    0.60
 -14  -1  -3    3.80    0.50
 -14   1  -3    3.00    0.40
 -14   1  -3    3.30    0.70
  14   1   3    9.30   13.70
 -14   1  -3    4.10    0.70
 -14   1  -3    3.00    0.50
 -14   1  -3    3.00    0.50
 -15  -1  -3   27.50    1.90
 -15  -1  -3   25.10    1.80
 -15  -1  -3   24.40    1.80
  15  -1   3   26.60   26.00
 -15  -1  -3   24.70    1.90
  15   1   3   46.40   19.10
 -15   1  -3   27.80    1.90
 -15   1  -3   24.00    2.00
 -15   1  -3   26.30    1.90
 -15   1  -3   26.50    2.10
 -16  -1  -3  109.89    6.20
 -16  -1  -3   88.49    6.20
  16  -1   3  115.09   39.60
 -16   1  -3   91.39    6.30
 -16   1  -3   96.19    6.30
 -16   1  -3   98.39    6.20
 -16   1  -3   80.59    6.30
 -17  -1  -3    9.20    0.80
 -17   1  -3    8.30    0.80
  17   1   3    8.80    1.10
 -17   1  -3    8.80    0.80
 -18  -1  -3    0.40    0.30
  18  -1   3    0.00    0.50
  18   1   3    1.40    0.60
 -18  -2   3   12.00    0.90
 -18   2   3   10.90    1.00
 -17  -2   3    4.80    0.50
 -17  -2   3    6.70    0.70
 -17  -2   3    8.20    0.90
 -17   2   3    5.50    0.60
 -17   2   3    4.90    0.70
 -17   2   3    6.10    1.00
 -17   2   3    5.00    0.60
  17   2  -3    5.10    0.70
 -16  -2   3    1.20    0.50
 -16  -2   3    0.80    0.30
 -16  -2   3    1.10    0.40
 -16  -2   3    1.60    0.40
 -16   2   3    1.50    0.40
 -16   2   3    1.20    0.60
 -16   2   3    0.60    0.60
 -16   2   3    0.10    0.30
  16   2  -3    9.70   13.70
  16   2  -3    0.40    0.60
 -15  -2   3    3.60    0.50
 -15  -2   3    3.30    0.60
 -15  -2   3    3.60    0.50
 -15  -2   3    3.10    0.40
  15  -2  -3   -6.70   28.50
 -15  -2   3    2.80    0.60
 -15   2   3    3.40    0.50
 -15   2   3    2.80    0.50
 -15   2   3    2.40    0.70
 -15   2   3    3.60    0.80
  15   2  -3    3.50    0.60
  15   2  -3    1.50   11.30
  14  -2  -3    2.10    0.50
  14  -2  -3    2.80    0.50
 -14  -2   3    1.90    0.50
 -14  -2   3    2.50    0.50
 -14  -2   3    2.30    0.40
  14  -2  -3  -38.80   23.50
 -14  -2   3    2.10    0.50
 -14  -2   3    1.70    0.50
  14   2  -3    1.40    0.50
 -14   2   3    3.30    0.60
 -14   2   3    2.30    0.50
 -14   2   3    1.50    0.60
 -14   2   3    1.60    0.70
  14   2  -3   24.60   13.00
 -13  -2   3  102.39    6.50
 -13  -2   3   91.99    6.50
  13  -2  -3   48.80   21.20
  13  -2  -3   98.39    6.50
 -13  -2   3  105.49    6.50
 -13  -2   3   95.09    6.70
  13  -2  -3   85.89    6.50
 -13  -2   3  116.39    6.60
 -13  -2   3  105.09    6.60
 -13   2   3  104.89    6.70
 -13   2   3   92.69    6.50
  13   2  -3   86.69    6.50
 -13   2   3   98.29    6.50
 -13   2   3  106.09    6.70
  13   2  -3   81.49   16.90
 -13   2   3  104.09    6.60
 -12  -2   3   60.29    3.90
 -12  -2   3   63.59    4.00
 -12  -2   3   59.89    4.10
 -12  -2   3   59.79    3.90
 -12  -2   3   58.89    4.00
  12  -2  -3   61.09    3.90
  12  -2  -3   59.09   22.00
 -12  -2   3   60.99    4.00
 -12   2   3   57.19    4.10
  12   2  -3   45.70   11.70
  12   2  -3   60.69    4.00
 -12   2   3   52.69    4.00
 -12   2   3   56.69    3.90
 -12   2   3   61.89    4.20
 -12   2   3   52.79    3.90
 -12   2   3   56.69    4.00
  12   2  -3   56.39    3.90
 -12   2   3   56.49    3.90
 -11  -2   3    2.10    0.40
 -11  -2   3    2.10    0.40
 -11  -2   3    2.40    0.50
 -11  -2   3    2.20    0.60
 -11  -2   3    2.10    0.40
 -11  -2   3    1.90    0.50
  11  -2  -3    1.80    0.40
 -11  -2   3    2.20    0.60
  11  -2  -3   -6.10   11.80
 -11   2   3    2.00    0.40
 -11   2   3    1.40    0.70
  11   2  -3    1.80    0.50
  11   2  -3    2.70    7.30
 -11   2   3    1.80    0.50
  11   2  -3    2.30    0.40
 -11   2   3    1.90    0.70
 -11   2   3    1.90    0.50
 -11   2   3    1.90    0.30
 -11   2   3    2.00    0.50
  10  -2  -3    9.90    1.20
  10  -2  -3    7.70    1.20
  10  -2  -3    9.20    0.90
 -10  -2   3    8.80    0.90
  10  -2  -3    8.20    0.70
 -10  -2   3   10.00    1.20
 -10  -2   3    9.80    1.10
  10  -2  -3   -0.90    8.30
 -10  -2   3   10.40    0.90
  10  -2  -3    9.80    0.80
 -10  -2   3   10.60    0.90
  10  -2  -3    8.70    0.70
 -10  -2   3    9.30    0.80
 -10  -2   3    9.00    0.80
 -10   2   3    9.90    0.80
  10   2  -3    7.10    0.90
 -10   2   3    9.40    0.90
  10   2  -3   14.40    8.00
 -10   2   3    9.50    0.80
 -10   2   3    8.80    0.90
 -10   2   3    9.70    1.20
 -10   2   3    7.20    0.90
  10   2  -3   10.30    1.00
 -10   2   3    9.90    1.20
  -9  -2   3    1.30    0.50
  -9  -2   3    0.90    0.50
  -9  -2   3    0.90    0.30
   9  -2  -3    0.50    0.50
  -9  -2   3    0.80    0.30
   9  -2  -3    0.90    0.60
   9  -2  -3    0.90    0.30
  -9  -2   3    1.00    0.30
   9  -2  -3    1.00    0.20
   9  -2  -3   -0.90    5.80
  -9  -2   3    0.80    0.30
   9  -2  -3    0.50    0.30
   9  -2  -3    1.40    0.20
  -9  -2   3    0.60    0.30
  -9   2   3    0.00    0.40
   9   2  -3    1.20    0.40
  -9   2   3    0.90    0.50
   9   2  -3   -0.70    5.60
  -9   2   3    0.50    0.30
   9   2  -3    0.40    0.40
   9   2  -3    1.60    0.30
  -9   2   3    0.60    0.30
  -9   2   3    1.00    0.30
  -9   2   3    1.00    0.30
  -9   2   3    0.70    0.50
  -8  -2   3   88.79    5.70
   8  -2  -3   53.69   12.40
  -8  -2   3   99.89    5.90
   8  -2  -3   81.49    5.80
   8  -2  -3   88.49    5.80
  -8   2   3   73.99    5.80
   8   2  -3   89.69    5.70
  -8   2   3   88.19    5.80
   8   2  -3   87.19   11.80
   8   2  -3   87.29    5.60
   7  -2  -3  333.77   29.30
   7   2  -3  347.37   27.40
  -6  -2   3    3.90    0.40
   6  -2  -3    4.40    0.60
   6  -2  -3    4.10    0.40
  -6  -2   3    3.60    0.50
   6  -2  -3    4.70    0.50
  -6  -2   3    4.40    0.40
   6  -2  -3    4.00    0.40
   6  -2  -3   -2.00    4.80
  -6  -2   3    3.90    0.50
  -6  -2   3    4.00    0.50
  -6  -2   3    4.30    0.60
   6  -2  -3    3.50    0.50
  -6  -2   3    3.50    0.40
   6  -2  -3    5.20    0.50
   6   2  -3    3.90    0.40
   6   2  -3    4.90    0.50
  -6   2   3    5.40    0.60
  -6   2   3    4.00    0.40
  -6   2   3    4.40    0.40
   6   2  -3    4.00    3.70
   6   2  -3    3.00    0.40
   6   2  -3    4.90    0.60
  -6   2   3    4.50    0.60
   6   2  -3    5.40    0.60
   6   2  -3    3.40    0.50
   6   2  -3    4.30    0.60
  -6   2   3    4.60    0.50
  -6   2   3    4.80    0.50
  -6   2   3    4.40    0.50
   5  -2  -3  361.06   32.60
   5   2  -3  496.65   31.90
   4   2  -3 1040.50   69.69
   3  -2  -3  138.49   13.40
  -3   2   3  163.88   15.60
   2  -2  -3  912.91   62.99
   2   2  -3  929.21   60.59
   1  -2  -3 1179.88   76.39
   1   2  -3 1134.39   75.19
   0   2  -3   78.59    5.80
   0   2  -3   72.59    4.70
   0   2   3   62.69    7.60
   0   2   3   71.09    4.90
  -1  -2  -3 1104.19   73.49
   2  -2   3 4168.68  290.67
   2   2   3 4804.02  289.47
  -3  -2  -3    1.60    0.20
  -3  -2  -3    1.50    0.20
   3  -2   3    3.40    3.50
   3  -2   3    1.30    0.20
  -3  -2  -3    1.30    0.20
   3  -2   3    1.40    0.20
  -3  -2  -3    0.90    0.20
  -3  -2  -3    1.40    0.20
   3  -2   3    1.30    0.20
  -3  -2  -3    1.20    0.20
   3  -2   3    0.80    0.30
   3   2   3    1.40    1.90
  -3   2  -3   -0.40    5.80
  -3   2  -3    1.50    0.20
  -3   2  -3    1.40    0.20
  -3   2  -3    0.80    0.30
   3   2   3    1.70    0.20
   3   2   3    1.60    0.30
   3   2   3    1.10    0.20
  -3   2  -3    1.70    0.30
  -3   2  -3    1.40    0.20
   3   2   3    1.60    0.20
   3   2   3    1.70    0.30
  -3   2  -3    1.30    0.20
   4  -2   3  398.36   28.10
   4   2   3  343.97   26.20
   5  -2   3  192.28   18.50
   5   2   3  230.18   17.40
  -6  -2  -3  131.39    8.90
   6  -2   3  143.19   15.00
   6   2   3  132.89    8.90
   6   2   3  167.98   13.90
   7  -2   3  160.08   16.30
  -7  -2  -3  126.29    8.40
   7   2   3  118.09   13.40
   8  -2   3  395.56   32.70
   8   2   3  355.26   29.80
   9  -2   3   13.80    1.10
   9  -2   3   15.70    1.10
  -9  -2  -3   14.60    1.30
  -9  -2  -3   15.20    1.10
   9  -2   3   14.40    1.10
  -9  -2  -3   14.00    1.10
  -9  -2  -3   14.00    1.10
[truncated: 4,296,029 more chars]
