# Supplementary material for: Predictive, Data‐Driven Design of Red‐Light Photoredox Catalysts for C─Heteroatom Bond Formation
Source: Angew Chem Int Ed Engl. 2026 Jan 19;65(9):e26086. doi: 10.1002/anie.202526086 (PMC12929924; doi:10.1002/anie.202526086)
Supplement: Supplementary file 2 — Supporting Information [file ANIE-65-e26086-s001.zip › 2370594.cif]

####################################################################### 
# 
# This file contains crystal structure data downloaded from the 
# Cambridge Structural Database (CSD) hosted by the Cambridge 
# Crystallographic Data Centre (CCDC).
# 
# Full information about CCDC data access policies and citation 
# guidelines are available at http://www.ccdc.cam.ac.uk/access/V1 
# 
# Audit and citation data items may have been added by the CCDC. 
# Please retain this information to preserve the provenance of 
# this file and to allow appropriate attribution of the data. 
# 
#######################################################################

data_amir717_fin
_database_code_depnum_ccdc_archive 'CCDC 2370594'
loop_
_audit_author_name
_audit_author_address
'Amir Gizatullin'
;King Abdullah University of Science and Technology
Saudi Arabia
;
_audit_update_record             
;
2025-04-21 deposited with the CCDC.	2025-04-21 downloaded from the CCDC.
;
# start Validation Reply Form
_vrf_PLAT097_amir717_fin         
;
PROBLEM: Large Reported Max.  (Positive) Residual Density       1.48 eA-3
RESPONSE: Probably, residual peak of the solvent not covered my solvent mask
;
# Added during the CSD deposition process: Monday 21 April 2025 02:04 PM
# end Validation Reply Form

_audit_creation_date             2025-04-21
_audit_creation_method           
;
Olex2 1.5
(compiled 2025.04.05 svn.rf049d14d for OlexSys, GUI svn.r7217)
;
_shelx_SHELXL_version_number     2019/2
_chemical_name_common            ?
_chemical_name_systematic        ?
_chemical_formula_moiety         'C63 H57 N5 O8, 1.5[C4H8O2]'
_chemical_formula_sum            'C69 H69 N5 O11'
_chemical_formula_weight         1144.29
_chemical_melting_point          ?
loop_
_atom_type_symbol
_atom_type_description
_atom_type_scat_dispersion_real
_atom_type_scat_dispersion_imag
_atom_type_scat_source
C C 0.0148 0.0070 'International Tables Vol C Tables 4.2.6.8 and 6.1.1.4'
H H 0.0000 0.0000 'International Tables Vol C Tables 4.2.6.8 and 6.1.1.4'
N N 0.0253 0.0136 'International Tables Vol C Tables 4.2.6.8 and 6.1.1.4'
O O 0.0412 0.0250 'International Tables Vol C Tables 4.2.6.8 and 6.1.1.4'

_shelx_space_group_comment       
;
The symmetry employed for this shelxl refinement is uniquely defined
by the following loop, which should always be used as a source of
symmetry information in preference to the above space-group names.
They are only intended as comments.
;
_space_group_crystal_system      monoclinic
_space_group_IT_number           14
_space_group_name_H-M_alt        'P 1 21/c 1'
_space_group_name_Hall           '-P 2ybc'
loop_
_space_group_symop_operation_xyz
'x, y, z'
'-x, y+1/2, -z+1/2'
'-x, -y, -z'
'x, -y-1/2, z-1/2'

_cell_length_a                   11.9545(10)
_cell_length_b                   21.2188(19)
_cell_length_c                   24.139(2)
_cell_angle_alpha                90
_cell_angle_beta                 93.819(4)
_cell_angle_gamma                90
_cell_volume                     6109.5(9)
_cell_formula_units_Z            4
_cell_measurement_reflns_used    9900
_cell_measurement_temperature    100(2)
_cell_measurement_theta_max      71.49
_cell_measurement_theta_min      2.41
_shelx_estimated_absorpt_T_max   0.917
_shelx_estimated_absorpt_T_min   0.879
_exptl_absorpt_coefficient_mu    0.440
_exptl_absorpt_correction_T_max  0.7536
_exptl_absorpt_correction_T_min  0.5934
_exptl_absorpt_correction_type   multi-scan
_exptl_absorpt_process_details   
;
SADABS-2016/2 (Bruker,2016/2) was used for absorption correction.
wR2(int) was 0.1281 before and 0.0897 after correction.
The Ratio of minimum to maximum transmission is 0.7874.
The \l/2 correction factor is Not present.
;
_exptl_absorpt_special_details   ?
_exptl_crystal_colour            yellow
_exptl_crystal_colour_primary    yellow
_exptl_crystal_density_diffrn    1.244
_exptl_crystal_density_meas      ?
_exptl_crystal_density_method    ?
_exptl_crystal_description       prism
_exptl_crystal_F_000             2424
_exptl_crystal_size_max          0.3
_exptl_crystal_size_mid          0.2
_exptl_crystal_size_min          0.2
_exptl_transmission_factor_max   ?
_exptl_transmission_factor_min   ?
_diffrn_reflns_av_R_equivalents  0.0848
_diffrn_reflns_av_unetI/netI     0.0518
_diffrn_reflns_Laue_measured_fraction_full 0.996
_diffrn_reflns_Laue_measured_fraction_max 0.986
_diffrn_reflns_limit_h_max       16
_diffrn_reflns_limit_h_min       -16
_diffrn_reflns_limit_k_max       30
_diffrn_reflns_limit_k_min       -27
_diffrn_reflns_limit_l_max       34
_diffrn_reflns_limit_l_min       -33
_diffrn_reflns_number            243456
_diffrn_reflns_point_group_measured_fraction_full 0.996
_diffrn_reflns_point_group_measured_fraction_max 0.986
_diffrn_reflns_theta_full        53.594
_diffrn_reflns_theta_max         72.351
_diffrn_reflns_theta_min         2.414
_diffrn_ambient_temperature      100.00
_diffrn_detector_area_resol_mean ?
_diffrn_measured_fraction_theta_full 0.996
_diffrn_measured_fraction_theta_max 0.986
_diffrn_measurement_device_type  'Bruker D8 MetalJet'
_diffrn_measurement_method       '\f and \w scans'
_diffrn_radiation_type           GaK\a
_diffrn_radiation_wavelength     1.34139
_diffrn_source                   ?
_reflns_Friedel_coverage         0.000
_reflns_Friedel_fraction_full    .
_reflns_Friedel_fraction_max     .
_reflns_number_gt                15118
_reflns_number_total             18104
_reflns_special_details          
;
 Reflections were merged by SHELXL according to the crystal
 class for the calculation of statistics and refinement.
 
 Structure factors included contributions from the .fab file.
 
 _reflns_Friedel_fraction is defined as the number of unique
 Friedel pairs measured divided by the number that would be
 possible theoretically, ignoring centric projections and
 systematic absences.
;
_reflns_threshold_expression     'I > 2\s(I)'
_computing_cell_refinement       'SAINT V8.38A (?, 2016)'
_computing_data_collection       ?
_computing_data_reduction        'SAINT V8.38A (?, 2016)'
_computing_molecular_graphics    'Olex2 1.5 (Dolomanov et al., 2009)'
_computing_publication_material  'Olex2 1.5 (Dolomanov et al., 2009)'
_computing_structure_refinement  'SHELXL 2019/2 (Sheldrick, 2015)'
_computing_structure_solution    'SHELXT 2018/2 (Sheldrick, 2018)'
_refine_diff_density_max         1.480
_refine_diff_density_min         -0.699
_refine_diff_density_rms         0.089
_refine_ls_extinction_coef       .
_refine_ls_extinction_method     none
_refine_ls_goodness_of_fit_ref   1.034
_refine_ls_hydrogen_treatment    constr
_refine_ls_matrix_type           full
_refine_ls_number_parameters     712
_refine_ls_number_reflns         18104
_refine_ls_number_restraints     3
_refine_ls_R_factor_all          0.1274
_refine_ls_R_factor_gt           0.1138
_refine_ls_restrained_S_all      1.034
_refine_ls_shift/su_max          0.000
_refine_ls_shift/su_mean         0.000
_refine_ls_structure_factor_coef Fsqd
_refine_ls_weighting_details     
'w=1/[\s^2^(Fo^2^)+(0.1477P)^2^+10.5542P] where P=(Fo^2^+2Fc^2^)/3'
_refine_ls_weighting_scheme      calc
_refine_ls_wR_factor_gt          0.3171
_refine_ls_wR_factor_ref         0.3289
_refine_special_details          ?
_olex2_refinement_description    
;
1. Fixed Uiso
 At 1.2 times of:
  All C(H) groups
 At 1.5 times of:
  All C(H,H,H) groups
2. Restrained distances
 C1-C7A \\sim C4-C7B
 with sigma of 0.001
 C7A-N8A \\sim C7B-N8B
 with sigma of 0.001
3. Rigid bond restraints
 N8A, C7A
 with sigma for 1-2 distances of 0.001 and sigma for 1-3 distances of 0.001
4. Others
 Sof(H4)=Sof(C7A)=Sof(N8A)=1-FVAR(1)
 Sof(H1)=Sof(C7B)=Sof(N8B)=FVAR(1)
5.a Aromatic/amide H refined with riding coordinates:
 C28(H28), C12(H12), C46(H46), C1(H1), C4(H4), C53(H53), C36(H36), C54(H54),
 C11(H11), C15(H15), C31(H31), C32(H32), C45(H45), C57(H57), C23(H23), C49(H49),
  C37(H37), C40(H40), C66(H66), C29(H29), C56(H56), C19(H19), C20(H20),
 C14(H14), C22(H22), C48(H48), C65(H65), C39(H39), C74(H74), C70(H70), C73(H73),
  C63(H63), C62(H62), C71(H71)
5.b Idealised Me refined as rotating group:
 C34(H34A,H34B,H34C), C59(H59A,H59B,H59C), C68(H68A,H68B,H68C), C42(H42A,H42B,
 H42C), C25(H25A,H25B,H25C), C76(H76A,H76B,H76C), C17(H17A,H17B,H17C), C51(H51A,
 H51B,H51C)
;
_atom_sites_solution_hydrogens   geom
_atom_sites_solution_primary     ?
_atom_sites_solution_secondary   ?
loop_
_atom_site_label
_atom_site_type_symbol
_atom_site_fract_x
_atom_site_fract_y
_atom_site_fract_z
_atom_site_U_iso_or_equiv
_atom_site_adp_type
_atom_site_occupancy
_atom_site_site_symmetry_order
_atom_site_calc_flag
_atom_site_refinement_flags_posn
_atom_site_refinement_flags_adp
_atom_site_refinement_flags_occupancy
_atom_site_disorder_assembly
_atom_site_disorder_group
N26 N 0.34244(17) 0.32597(9) 0.16727(10) 0.0330(4) Uani 1 1 d . . . . .
N9 N 0.36065(16) 0.28651(9) 0.27971(10) 0.0326(4) Uani 1 1 d . . . . .
N60 N 0.14820(18) 0.47126(11) 0.33255(12) 0.0409(5) Uani 1 1 d . . . . .
N43 N 0.12575(16) 0.50983(10) 0.21936(12) 0.0384(5) Uani 1 1 d . . . . .
O58 O -0.33598(15) 0.50221(10) 0.23959(10) 0.0445(5) Uani 1 1 d . . . . .
O16 O 0.82573(15) 0.29708(10) 0.26951(11) 0.0478(5) Uani 1 1 d . . . . .
C10 C 0.47919(19) 0.28838(11) 0.27626(11) 0.0315(5) Uani 1 1 d . . . . .
O50 O 0.34611(19) 0.69187(10) 0.10031(10) 0.0481(5) Uani 1 1 d . . . . .
C52 C 0.00805(19) 0.50928(12) 0.22475(13) 0.0354(5) Uani 1 1 d . . . . .
C27 C 0.41574(19) 0.35581(10) 0.13124(11) 0.0308(5) Uani 1 1 d . . . . .
C18 C 0.31081(19) 0.24201(11) 0.31427(11) 0.0318(5) Uani 1 1 d . . . . .
C28 C 0.4102(2) 0.34472(12) 0.07439(12) 0.0368(5) Uani 1 1 d . . . . .
H28 H 0.357542 0.315118 0.058682 0.044 Uiso 1 1 calc R U . . .
C12 C 0.6506(2) 0.23946(12) 0.25034(12) 0.0340(5) Uani 1 1 d . . . . .
H12 H 0.688035 0.204805 0.234877 0.041 Uiso 1 1 calc R U . . .
O24 O 0.14450(17) 0.11295(12) 0.41020(10) 0.0485(5) Uani 1 1 d . . . . .
C3 C 0.29575(18) 0.36197(11) 0.20914(12) 0.0324(5) Uani 1 1 d . . . . .
C69 C 0.0792(2) 0.44177(13) 0.37058(13) 0.0405(6) Uani 1 1 d . . . . .
C13 C 0.71117(19) 0.29136(12) 0.27007(12) 0.0355(5) Uani 1 1 d . . . . .
O41 O 0.14016(18) 0.09383(10) 0.11583(11) 0.0479(5) Uani 1 1 d . . . . .
C6 C 0.1933(2) 0.43393(12) 0.29055(13) 0.0364(6) Uani 1 1 d . . . . .
C55 C -0.22208(19) 0.50754(13) 0.23472(12) 0.0360(5) Uani 1 1 d . . . . .
C30 C 0.5557(2) 0.42054(12) 0.06267(12) 0.0350(5) Uani 1 1 d . . . . .
C35 C 0.29364(19) 0.26610(11) 0.15470(11) 0.0311(5) Uani 1 1 d . . . . .
C46 C 0.3454(2) 0.61178(12) 0.16621(14) 0.0402(6) Uani 1 1 d . . . . .
H46 H 0.424150 0.617441 0.171738 0.048 Uiso 1 1 calc R U . . .
C1 C 0.2496(2) 0.37765(12) 0.30454(13) 0.0366(5) Uani 1 1 d D . . . .
H1 H 0.253017 0.363309 0.341899 0.044 Uiso 0.728(5) 1 calc R U P A 1
C4 C 0.23758(19) 0.41813(11) 0.19552(12) 0.0340(5) Uani 1 1 d D . . . .
H4 H 0.232549 0.431720 0.157938 0.041 Uiso 0.272(5) 1 calc R U P A 2
C2 C 0.30089(19) 0.34215(11) 0.26439(12) 0.0344(5) Uani 1 1 d . . . . .
C5 C 0.18677(18) 0.45484(11) 0.23505(13) 0.0346(5) Uani 1 1 d . . . . .
C53 C -0.0464(2) 0.56249(12) 0.24265(13) 0.0373(6) Uani 1 1 d . . . . .
H53 H -0.004387 0.599466 0.251861 0.045 Uiso 1 1 calc R U . . .
C36 C 0.3569(2) 0.21727(11) 0.13361(12) 0.0357(5) Uani 1 1 d . . . . .
H36 H 0.434343 0.223733 0.128833 0.043 Uiso 1 1 calc R U . . .
C54 C -0.1620(2) 0.56241(13) 0.24731(13) 0.0370(6) Uani 1 1 d . . . . .
H54 H -0.199144 0.599241 0.258888 0.044 Uiso 1 1 calc R U . . .
O67 O 0.3670(2) 0.69770(12) 0.38790(12) 0.0606(7) Uani 1 1 d . . . . .
C11 C 0.5348(2) 0.23823(11) 0.25322(12) 0.0331(5) Uani 1 1 d . . . . .
H11 H 0.493342 0.202780 0.239306 0.040 Uiso 1 1 calc R U . . .
C15 C 0.5406(2) 0.34044(12) 0.29586(13) 0.0389(6) Uani 1 1 d . . . . .
H15 H 0.503220 0.375054 0.311397 0.047 Uiso 1 1 calc R U . . .
C31 C 0.5633(2) 0.43141(13) 0.11947(12) 0.0378(6) Uani 1 1 d . . . . .
H31 H 0.615548 0.461408 0.134896 0.045 Uiso 1 1 calc R U . . .
C32 C 0.4953(2) 0.39883(12) 0.15380(12) 0.0340(5) Uani 1 1 d . . . . .
H32 H 0.502564 0.405641 0.192771 0.041 Uiso 1 1 calc R U . . .
C44 C 0.17666(19) 0.55662(11) 0.18776(12) 0.0344(5) Uani 1 1 d . . . . .
C45 C 0.2923(2) 0.56712(12) 0.19707(14) 0.0400(6) Uani 1 1 d . . . . .
H45 H 0.334406 0.543492 0.224646 0.048 Uiso 1 1 calc R U . . .
C61 C 0.2018(2) 0.52961(13) 0.34605(13) 0.0398(6) Uani 1 1 d . . . . .
C57 C -0.0534(2) 0.45490(12) 0.21177(14) 0.0405(6) Uani 1 1 d . . . . .
H57 H -0.016840 0.418554 0.198799 0.049 Uiso 1 1 calc R U . . .
C23 C 0.1945(2) 0.23459(14) 0.31025(13) 0.0401(6) Uani 1 1 d . . . . .
H23 H 0.150503 0.259374 0.284260 0.048 Uiso 1 1 calc R U . . .
O33 O 0.62588(18) 0.45593(10) 0.03226(9) 0.0451(5) Uani 1 1 d . . . . .
C49 C 0.1162(2) 0.59160(13) 0.14809(13) 0.0387(6) Uani 1 1 d . . . . .
H49 H 0.038237 0.584047 0.140869 0.046 Uiso 1 1 calc R U . . .
C37 C 0.3083(2) 0.15930(12) 0.11948(13) 0.0375(6) Uani 1 1 d . . . . .
H37 H 0.351580 0.127013 0.104018 0.045 Uiso 1 1 calc R U . . .
C40 C 0.1814(2) 0.25526(12) 0.16263(13) 0.0370(5) Uani 1 1 d . . . . .
H40 H 0.136973 0.287972 0.176633 0.044 Uiso 1 1 calc R U . . .
C66 C 0.1392(2) 0.58126(14) 0.36117(15) 0.0466(7) Uani 1 1 d . . . . .
H66 H 0.060162 0.577645 0.361950 0.056 Uiso 1 1 calc R U . . .
C29 C 0.4805(2) 0.37633(12) 0.04020(12) 0.0358(5) Uani 1 1 d . . . . .
H29 H 0.477047 0.367622 0.001519 0.043 Uiso 1 1 calc R U . . .
C56 C -0.1682(2) 0.45368(13) 0.21775(14) 0.0413(6) Uani 1 1 d . . . . .
H56 H -0.209675 0.416086 0.210246 0.050 Uiso 1 1 calc R U . . .
C47 C 0.2844(2) 0.64831(12) 0.12731(13) 0.0392(6) Uani 1 1 d . . . . .
C19 C 0.3731(2) 0.20350(12) 0.35195(12) 0.0351(5) Uani 1 1 d . . . . .
H19 H 0.452348 0.207589 0.355664 0.042 Uiso 1 1 calc R U . . .
C20 C 0.3209(2) 0.15948(14) 0.38397(12) 0.0369(5) Uani 1 1 d . . . . .
H20 H 0.364764 0.132962 0.408550 0.044 Uiso 1 1 calc R U . . .
C14 C 0.6563(2) 0.34214(13) 0.29286(14) 0.0430(6) Uani 1 1 d . . . . .
H14 H 0.697771 0.377803 0.306295 0.052 Uiso 1 1 calc R U . . .
C22 C 0.1422(2) 0.19229(15) 0.34300(13) 0.0432(6) Uani 1 1 d . . . . .
H22 H 0.062723 0.189129 0.340222 0.052 Uiso 1 1 calc R U . . .
C38 C 0.1962(2) 0.14903(12) 0.12815(12) 0.0377(6) Uani 1 1 d . . . . .
C48 C 0.1692(2) 0.63807(15) 0.11852(13) 0.0429(6) Uani 1 1 d . . . . .
H48 H 0.126533 0.663013 0.092141 0.051 Uiso 1 1 calc R U . . .
C65 C 0.1919(3) 0.63881(14) 0.37531(17) 0.0515(8) Uani 1 1 d . . . . .
H65 H 0.148514 0.673814 0.385824 0.062 Uiso 1 1 calc R U . . .
C21 C 0.2050(2) 0.15391(14) 0.38035(12) 0.0382(6) Uani 1 1 d . . . . .
C39 C 0.1333(2) 0.19639(13) 0.15011(13) 0.0398(6) Uani 1 1 d . . . . .
H39 H 0.056950 0.188954 0.156736 0.048 Uiso 1 1 calc R U . . .
C74 C -0.0020(2) 0.39848(13) 0.35087(14) 0.0419(6) Uani 1 1 d . . . . .
H74 H -0.009396 0.388632 0.312410 0.050 Uiso 1 1 calc R U . . .
O75 O -0.1430(3) 0.35726(14) 0.47833(16) 0.0804(9) Uani 1 1 d . . . . .
C64 C 0.3070(3) 0.64441(15) 0.37389(15) 0.0473(7) Uani 1 1 d . . . . .
C70 C 0.0872(3) 0.45407(15) 0.42780(16) 0.0531(8) Uani 1 1 d . . . . .
H70 H 0.144276 0.481587 0.442666 0.064 Uiso 1 1 calc R U . . .
C73 C -0.0719(3) 0.36978(15) 0.38676(16) 0.0523(8) Uani 1 1 d . . . . .
H73 H -0.123530 0.338743 0.372691 0.063 Uiso 1 1 calc R U . . .
C63 C 0.3700(2) 0.59213(16) 0.35825(16) 0.0511(8) Uani 1 1 d . . . . .
H63 H 0.449063 0.595613 0.357078 0.061 Uiso 1 1 calc R U . . .
C72 C -0.0685(3) 0.38517(15) 0.44308(16) 0.0537(8) Uani 1 1 d . . . . .
C7B C 0.2141(3) 0.43345(14) 0.13564(16) 0.0317(7) Uani 0.728(5) 1 d D . P A 1
N8B N 0.1927(3) 0.44535(16) 0.08967(15) 0.0412(8) Uani 0.728(5) 1 d D . P A 1
C34 C 0.6201(3) 0.44681(15) -0.02616(14) 0.0484(7) Uani 1 1 d . . . . .
H34A H 0.670064 0.476806 -0.043034 0.073 Uiso 1 1 calc R U . . .
H34B H 0.542948 0.453630 -0.041330 0.073 Uiso 1 1 calc R U . . .
H34C H 0.643243 0.403703 -0.034416 0.073 Uiso 1 1 calc R U . . .
C62 C 0.3177(2) 0.53602(15) 0.34465(15) 0.0467(7) Uani 1 1 d . . . . .
H62 H 0.361176 0.501050 0.334131 0.056 Uiso 1 1 calc R U . . .
C59 C -0.3953(2) 0.55799(17) 0.25069(16) 0.0501(8) Uani 1 1 d . . . . .
H59A H -0.380120 0.590050 0.222952 0.075 Uiso 1 1 calc R U . . .
H59B H -0.371010 0.573551 0.287786 0.075 Uiso 1 1 calc R U . . .
H59C H -0.475865 0.549007 0.249040 0.075 Uiso 1 1 calc R U . . .
C71 C 0.0133(4) 0.42684(16) 0.46365(16) 0.0582(9) Uani 1 1 d . . . . .
H71 H 0.019220 0.436982 0.502069 0.070 Uiso 1 1 calc R U . . .
C68 C 0.3053(4) 0.75309(18) 0.3998(2) 0.0673(11) Uani 1 1 d . . . . .
H68A H 0.246855 0.760248 0.370042 0.101 Uiso 1 1 calc R U . . .
H68B H 0.356135 0.789369 0.402353 0.101 Uiso 1 1 calc R U . . .
H68C H 0.270619 0.747692 0.435134 0.101 Uiso 1 1 calc R U . . .
C42 C 0.2041(3) 0.04166(15) 0.09902(19) 0.0595(9) Uani 1 1 d . . . . .
H42A H 0.241529 0.052742 0.065458 0.089 Uiso 1 1 calc R U . . .
H42B H 0.154377 0.005556 0.091223 0.089 Uiso 1 1 calc R U . . .
H42C H 0.260476 0.030657 0.128778 0.089 Uiso 1 1 calc R U . . .
C25 C 0.2025(3) 0.0758(3) 0.4509(2) 0.0890(18) Uani 1 1 d . . . . .
H25A H 0.259797 0.050802 0.433646 0.133 Uiso 1 1 calc R U . . .
H25B H 0.149705 0.047483 0.467794 0.133 Uiso 1 1 calc R U . . .
H25C H 0.238499 0.103133 0.479510 0.133 Uiso 1 1 calc R U . . .
C76 C -0.2545(4) 0.3891(3) 0.4783(2) 0.0806(13) Uani 1 1 d . . . . .
H76A H -0.287826 0.391700 0.440183 0.121 Uiso 1 1 calc R U . . .
H76B H -0.244769 0.431625 0.493670 0.121 Uiso 1 1 calc R U . . .
H76C H -0.303909 0.364768 0.501066 0.121 Uiso 1 1 calc R U . . .
C17 C 0.8854(2) 0.24403(16) 0.25066(16) 0.0506(8) Uani 1 1 d . . . . .
H17A H 0.858326 0.233870 0.212492 0.076 Uiso 1 1 calc R U . . .
H17B H 0.873346 0.207834 0.274764 0.076 Uiso 1 1 calc R U . . .
H17C H 0.965614 0.253868 0.251747 0.076 Uiso 1 1 calc R U . . .
C51 C 0.2857(4) 0.7329(3) 0.0631(2) 0.0841(16) Uani 1 1 d . . . . .
H51A H 0.238259 0.708140 0.036555 0.126 Uiso 1 1 calc R U . . .
H51B H 0.338440 0.758181 0.042996 0.126 Uiso 1 1 calc R U . . .
H51C H 0.238624 0.760903 0.083939 0.126 Uiso 1 1 calc R U . . .
C7A C 0.2762(11) 0.3642(6) 0.3646(2) 0.058(3) Uani 0.272(5) 1 d D U P A 2
N8A N 0.3007(11) 0.3562(6) 0.4110(2) 0.068(3) Uani 0.272(5) 1 d D U P A 2

loop_
_atom_site_aniso_label
_atom_site_aniso_U_11
_atom_site_aniso_U_22
_atom_site_aniso_U_33
_atom_site_aniso_U_23
_atom_site_aniso_U_13
_atom_site_aniso_U_12
N26 0.0244(9) 0.0183(8) 0.0558(13) -0.0010(8) -0.0005(8) -0.0002(7)
N9 0.0188(8) 0.0224(9) 0.0561(13) 0.0028(8) -0.0004(8) 0.0017(7)
N60 0.0249(10) 0.0306(10) 0.0665(16) -0.0152(10) -0.0021(10) 0.0008(8)
N43 0.0165(8) 0.0247(9) 0.0731(16) -0.0033(9) -0.0035(9) 0.0037(7)
O58 0.0179(8) 0.0459(11) 0.0690(14) -0.0041(10) -0.0026(8) 0.0008(7)
O16 0.0181(8) 0.0422(11) 0.0816(16) 0.0034(10) -0.0065(9) -0.0013(7)
C10 0.0191(9) 0.0242(10) 0.0505(14) 0.0021(9) -0.0036(9) 0.0017(8)
O50 0.0445(11) 0.0347(10) 0.0648(14) 0.0039(9) 0.0003(10) 0.0034(8)
C52 0.0176(9) 0.0274(11) 0.0602(16) -0.0058(10) -0.0056(9) 0.0037(8)
C27 0.0217(9) 0.0195(9) 0.0502(14) 0.0013(9) -0.0047(9) -0.0006(7)
C18 0.0232(10) 0.0261(10) 0.0453(13) -0.0012(9) -0.0035(9) 0.0001(8)
C28 0.0320(12) 0.0254(11) 0.0513(15) 0.0013(10) -0.0093(10) -0.0055(9)
C12 0.0219(10) 0.0269(11) 0.0531(15) 0.0042(10) 0.0004(9) 0.0010(8)
O24 0.0320(10) 0.0597(14) 0.0530(12) 0.0206(10) -0.0025(8) -0.0041(9)
C3 0.0184(9) 0.0219(10) 0.0563(15) -0.0016(9) -0.0027(9) 0.0003(7)
C69 0.0294(12) 0.0306(12) 0.0599(17) -0.0084(11) -0.0092(11) 0.0046(9)
C13 0.0191(10) 0.0306(11) 0.0556(15) 0.0076(10) -0.0072(9) -0.0012(8)
O41 0.0412(11) 0.0301(9) 0.0715(14) -0.0093(9) -0.0030(10) -0.0138(8)
C6 0.0215(10) 0.0241(10) 0.0625(17) -0.0094(10) -0.0043(10) 0.0019(8)
C55 0.0176(9) 0.0379(13) 0.0514(15) -0.0015(11) -0.0063(9) 0.0030(9)
C30 0.0271(11) 0.0272(11) 0.0506(14) 0.0007(10) 0.0012(10) -0.0021(9)
C35 0.0227(10) 0.0212(10) 0.0484(13) 0.0021(9) -0.0062(9) 0.0000(8)
C46 0.0281(11) 0.0257(11) 0.0656(18) -0.0028(11) -0.0059(11) -0.0024(9)
C1 0.0229(10) 0.0285(11) 0.0575(16) -0.0021(10) -0.0030(10) 0.0041(8)
C4 0.0209(10) 0.0229(10) 0.0577(15) -0.0014(10) -0.0013(9) 0.0004(8)
C2 0.0200(9) 0.0229(10) 0.0596(16) 0.0001(10) -0.0041(9) 0.0000(8)
C5 0.0163(9) 0.0224(10) 0.0642(16) -0.0063(10) -0.0039(9) 0.0028(7)
C53 0.0219(10) 0.0267(11) 0.0624(17) -0.0050(11) -0.0049(10) 0.0005(8)
C36 0.0256(10) 0.0224(10) 0.0579(16) -0.0010(10) -0.0054(10) -0.0004(8)
C54 0.0223(10) 0.0313(12) 0.0565(16) -0.0065(11) -0.0039(10) 0.0083(9)
O67 0.0475(13) 0.0458(13) 0.0867(18) -0.0213(12) -0.0088(12) -0.0174(10)
C11 0.0232(10) 0.0210(10) 0.0546(15) -0.0005(9) -0.0016(9) 0.0000(8)
C15 0.0269(11) 0.0264(11) 0.0620(17) -0.0073(11) -0.0069(11) 0.0011(9)
C31 0.0282(11) 0.0344(12) 0.0504(15) -0.0044(11) -0.0012(10) -0.0102(9)
C32 0.0248(10) 0.0295(11) 0.0469(14) -0.0020(10) -0.0036(9) -0.0028(8)
C44 0.0213(10) 0.0225(10) 0.0585(16) -0.0084(10) -0.0048(10) 0.0027(8)
C45 0.0246(11) 0.0269(11) 0.0668(18) -0.0023(11) -0.0099(11) -0.0018(9)
C61 0.0254(11) 0.0326(12) 0.0605(17) -0.0129(11) -0.0050(11) -0.0010(9)
C57 0.0215(10) 0.0273(11) 0.0718(19) -0.0088(11) -0.0040(11) 0.0032(8)
C23 0.0235(11) 0.0411(14) 0.0541(16) 0.0106(12) -0.0086(10) -0.0026(10)
O33 0.0405(10) 0.0421(11) 0.0533(12) -0.0020(9) 0.0079(9) -0.0111(8)
C49 0.0254(11) 0.0379(13) 0.0522(15) -0.0036(11) -0.0028(10) 0.0086(9)
C37 0.0316(12) 0.0237(10) 0.0560(16) -0.0006(10) -0.0065(11) -0.0013(9)
C40 0.0250(11) 0.0301(12) 0.0549(15) -0.0043(10) -0.0041(10) -0.0032(9)
C66 0.0258(12) 0.0337(13) 0.078(2) -0.0130(13) -0.0114(12) 0.0038(10)
C29 0.0363(12) 0.0251(11) 0.0450(14) -0.0024(9) -0.0046(10) -0.0004(9)
C56 0.0232(11) 0.0318(12) 0.0677(18) -0.0088(12) -0.0055(11) -0.0017(9)
C47 0.0386(13) 0.0259(11) 0.0533(16) -0.0071(10) 0.0036(11) 0.0037(9)
C19 0.0220(10) 0.0335(12) 0.0491(14) -0.0013(10) -0.0026(9) 0.0031(9)
C20 0.0256(11) 0.0427(14) 0.0417(13) 0.0060(11) -0.0036(9) 0.0055(10)
C14 0.0260(11) 0.0320(12) 0.0693(19) -0.0066(12) -0.0106(11) -0.0042(9)
C22 0.0233(11) 0.0517(16) 0.0531(16) 0.0130(13) -0.0081(10) -0.0035(10)
C38 0.0337(12) 0.0270(11) 0.0507(15) -0.0007(10) -0.0088(10) -0.0080(9)
C48 0.0333(13) 0.0452(15) 0.0497(15) -0.0018(12) -0.0013(11) 0.0141(11)
C65 0.0338(14) 0.0316(13) 0.087(2) -0.0176(14) -0.0155(14) 0.0023(10)
C21 0.0269(11) 0.0428(14) 0.0439(14) 0.0069(11) -0.0045(10) -0.0014(10)
C39 0.0263(11) 0.0354(13) 0.0569(16) -0.0051(11) -0.0031(10) -0.0070(9)
C74 0.0350(13) 0.0335(13) 0.0556(16) -0.0095(11) -0.0091(11) -0.0012(10)
O75 0.081(2) 0.0521(16) 0.108(3) 0.0251(16) 0.0077(18) -0.0016(15)
C64 0.0394(14) 0.0378(14) 0.0630(19) -0.0125(13) -0.0082(13) -0.0091(11)
C70 0.0554(18) 0.0373(15) 0.064(2) -0.0141(14) -0.0145(15) -0.0057(13)
C73 0.0534(18) 0.0363(14) 0.065(2) -0.0012(13) -0.0130(15) -0.0103(13)
C63 0.0289(13) 0.0492(17) 0.074(2) -0.0161(15) -0.0037(13) -0.0115(12)
C72 0.061(2) 0.0346(14) 0.064(2) 0.0014(13) -0.0042(16) -0.0005(13)
C7B 0.0209(13) 0.0188(13) 0.054(2) -0.0035(12) -0.0065(12) 0.0032(10)
N8B 0.0348(16) 0.0327(15) 0.055(2) -0.0019(13) -0.0067(14) 0.0063(12)
C34 0.0579(19) 0.0378(14) 0.0508(17) -0.0025(12) 0.0128(14) -0.0011(13)
C62 0.0261(12) 0.0437(15) 0.069(2) -0.0198(14) -0.0042(12) 0.0005(10)
C59 0.0217(11) 0.0587(19) 0.070(2) 0.0007(15) 0.0010(12) 0.0113(12)
C71 0.076(2) 0.0392(16) 0.0577(19) -0.0077(14) -0.0048(17) -0.0058(16)
C68 0.063(2) 0.0444(18) 0.092(3) -0.0231(19) -0.013(2) -0.0155(16)
C42 0.0528(19) 0.0302(14) 0.094(3) -0.0180(16) -0.0034(18) -0.0097(13)
C25 0.0445(19) 0.102(4) 0.119(4) 0.073(3) -0.012(2) -0.007(2)
C76 0.067(3) 0.090(3) 0.085(3) 0.011(3) 0.012(2) -0.010(2)
C17 0.0227(11) 0.0517(17) 0.076(2) 0.0069(15) -0.0049(12) 0.0069(11)
C51 0.062(2) 0.094(4) 0.098(3) 0.049(3) 0.012(2) 0.023(2)
C7A 0.046(6) 0.044(6) 0.085(6) -0.003(6) 0.011(6) 0.012(5)
N8A 0.068(8) 0.054(7) 0.084(6) -0.004(6) 0.010(6) 0.021(6)

_geom_special_details            
;
 All esds (except the esd in the dihedral angle between two l.s. planes)
 are estimated using the full covariance matrix.  The cell esds are taken
 into account individually in the estimation of esds in distances, angles
 and torsion angles; correlations between esds in cell parameters are only
 used when they are defined by crystal symmetry.  An approximate (isotropic)
 treatment of cell esds is used for estimating esds involving l.s. planes.
;
loop_
_geom_bond_atom_site_label_1
_geom_bond_atom_site_label_2
_geom_bond_distance
_geom_bond_site_symmetry_2
_geom_bond_publ_flag
N26 C27 1.424(3) . ?
N26 C3 1.411(3) . ?
N26 C35 1.422(3) . ?
N9 C10 1.426(3) . ?
N9 C18 1.417(3) . ?
N9 C2 1.416(3) . ?
N60 C69 1.420(4) . ?
N60 C6 1.421(4) . ?
N60 C61 1.422(3) . ?
N43 C52 1.422(3) . ?
N43 C5 1.414(3) . ?
N43 C44 1.414(4) . ?
O58 C55 1.379(3) . ?
O58 C59 1.414(4) . ?
O16 C13 1.376(3) . ?
O16 C17 1.423(4) . ?
C10 C11 1.390(3) . ?
C10 C15 1.392(3) . ?
O50 C47 1.374(4) . ?
O50 C51 1.415(5) . ?
C52 C53 1.387(3) . ?
C52 C57 1.393(3) . ?
C27 C28 1.390(4) . ?
C27 C32 1.402(3) . ?
C18 C23 1.396(3) . ?
C18 C19 1.400(3) . ?
C28 H28 0.9500 . ?
C28 C29 1.389(4) . ?
C12 H12 0.9500 . ?
C12 C13 1.385(3) . ?
C12 C11 1.391(3) . ?
O24 C21 1.367(3) . ?
O24 C25 1.406(4) . ?
C3 C4 1.408(3) . ?
C3 C2 1.396(4) . ?
C69 C74 1.397(4) . ?
C69 C70 1.403(5) . ?
C13 C14 1.394(4) . ?
O41 C38 1.372(3) . ?
O41 C42 1.420(4) . ?
C6 C1 1.401(3) . ?
C6 C5 1.408(4) . ?
C55 C54 1.391(4) . ?
C55 C56 1.387(4) . ?
C30 C31 1.388(4) . ?
C30 O33 1.374(3) . ?
C30 C29 1.384(3) . ?
C35 C36 1.399(3) . ?
C35 C40 1.387(3) . ?
C46 H46 0.9500 . ?
C46 C45 1.385(4) . ?
C46 C47 1.386(4) . ?
C1 H1 0.9500 . ?
C1 C2 1.401(4) . ?
C1 C7A 1.490(5) . ?
C4 H4 0.9500 . ?
C4 C5 1.401(4) . ?
C4 C7B 1.490(5) . ?
C53 H53 0.9500 . ?
C53 C54 1.394(3) . ?
C36 H36 0.9500 . ?
C36 C37 1.393(3) . ?
C54 H54 0.9500 . ?
O67 C64 1.369(3) . ?
O67 C68 1.427(5) . ?
C11 H11 0.9500 . ?
C15 H15 0.9500 . ?
C15 C14 1.390(4) . ?
C31 H31 0.9500 . ?
C31 C32 1.384(4) . ?
C32 H32 0.9500 . ?
C44 C45 1.404(3) . ?
C44 C49 1.378(4) . ?
C45 H45 0.9500 . ?
C61 C66 1.389(4) . ?
C61 C62 1.395(4) . ?
C57 H57 0.9500 . ?
C57 C56 1.390(3) . ?
C23 H23 0.9500 . ?
C23 C22 1.374(4) . ?
O33 C34 1.421(4) . ?
C49 H49 0.9500 . ?
C49 C48 1.394(4) . ?
C37 H37 0.9500 . ?
C37 C38 1.386(4) . ?
C40 H40 0.9500 . ?
C40 C39 1.400(3) . ?
C66 H66 0.9500 . ?
C66 C65 1.405(4) . ?
C29 H29 0.9500 . ?
C56 H56 0.9500 . ?
C47 C48 1.397(4) . ?
C19 H19 0.9500 . ?
C19 C20 1.387(4) . ?
C20 H20 0.9500 . ?
C20 C21 1.387(3) . ?
C14 H14 0.9500 . ?
C22 H22 0.9500 . ?
C22 C21 1.397(4) . ?
C38 C39 1.382(4) . ?
C48 H48 0.9500 . ?
C65 H65 0.9500 . ?
C65 C64 1.384(4) . ?
C39 H39 0.9500 . ?
C74 H74 0.9500 . ?
C74 C73 1.384(5) . ?
O75 C72 1.404(5) . ?
O75 C76 1.493(6) . ?
C64 C63 1.407(5) . ?
C70 H70 0.9500 . ?
C70 C71 1.402(6) . ?
C73 H73 0.9500 . ?
C73 C72 1.396(5) . ?
C63 H63 0.9500 . ?
C63 C62 1.374(4) . ?
C72 C71 1.385(5) . ?
C7B N8B 1.150(5) . ?
C34 H34A 0.9800 . ?
C34 H34B 0.9800 . ?
C34 H34C 0.9800 . ?
C62 H62 0.9500 . ?
C59 H59A 0.9800 . ?
C59 H59B 0.9800 . ?
C59 H59C 0.9800 . ?
C71 H71 0.9500 . ?
C68 H68A 0.9800 . ?
C68 H68B 0.9800 . ?
C68 H68C 0.9800 . ?
C42 H42A 0.9800 . ?
C42 H42B 0.9800 . ?
C42 H42C 0.9800 . ?
C25 H25A 0.9800 . ?
C25 H25B 0.9800 . ?
C25 H25C 0.9800 . ?
C76 H76A 0.9800 . ?
C76 H76B 0.9800 . ?
C76 H76C 0.9800 . ?
C17 H17A 0.9800 . ?
C17 H17B 0.9800 . ?
C17 H17C 0.9800 . ?
C51 H51A 0.9800 . ?
C51 H51B 0.9800 . ?
C51 H51C 0.9800 . ?
C7A N8A 1.151(5) . ?

loop_
_geom_angle_atom_site_label_1
_geom_angle_atom_site_label_2
_geom_angle_atom_site_label_3
_geom_angle
_geom_angle_site_symmetry_1
_geom_angle_site_symmetry_3
_geom_angle_publ_flag
C3 N26 C27 119.06(19) . . ?
C3 N26 C35 117.4(2) . . ?
C35 N26 C27 121.8(2) . . ?
C18 N9 C10 120.8(2) . . ?
C2 N9 C10 116.59(19) . . ?
C2 N9 C18 119.0(2) . . ?
C69 N60 C6 118.7(2) . . ?
C69 N60 C61 120.5(2) . . ?
C6 N60 C61 117.5(2) . . ?
C5 N43 C52 117.7(2) . . ?
C44 N43 C52 121.3(2) . . ?
C44 N43 C5 119.4(2) . . ?
C55 O58 C59 117.2(2) . . ?
C13 O16 C17 117.0(2) . . ?
C11 C10 N9 120.4(2) . . ?
C11 C10 C15 119.2(2) . . ?
C15 C10 N9 120.4(2) . . ?
C47 O50 C51 116.6(3) . . ?
C53 C52 N43 120.6(2) . . ?
C53 C52 C57 119.5(2) . . ?
C57 C52 N43 119.8(2) . . ?
C28 C27 N26 122.5(2) . . ?
C28 C27 C32 118.7(2) . . ?
C32 C27 N26 118.8(2) . . ?
C23 C18 N9 119.3(2) . . ?
C23 C18 C19 117.6(2) . . ?
C19 C18 N9 123.0(2) . . ?
C27 C28 H28 119.5 . . ?
C29 C28 C27 120.9(2) . . ?
C29 C28 H28 119.5 . . ?
C13 C12 H12 120.1 . . ?
C13 C12 C11 119.8(2) . . ?
C11 C12 H12 120.1 . . ?
C21 O24 C25 118.1(2) . . ?
C4 C3 N26 120.2(2) . . ?
C2 C3 N26 121.8(2) . . ?
C2 C3 C4 117.9(2) . . ?
C74 C69 N60 119.4(3) . . ?
C74 C69 C70 117.3(3) . . ?
C70 C69 N60 123.4(3) . . ?
O16 C13 C12 124.4(2) . . ?
O16 C13 C14 115.5(2) . . ?
C12 C13 C14 120.1(2) . . ?
C38 O41 C42 117.6(2) . . ?
C1 C6 N60 120.1(3) . . ?
C1 C6 C5 119.5(2) . . ?
C5 C6 N60 120.2(2) . . ?
O58 C55 C54 123.3(2) . . ?
O58 C55 C56 116.0(2) . . ?
C56 C55 C54 120.7(2) . . ?
O33 C30 C31 115.8(2) . . ?
O33 C30 C29 124.4(3) . . ?
C29 C30 C31 119.9(2) . . ?
C36 C35 N26 121.0(2) . . ?
C40 C35 N26 120.4(2) . . ?
C40 C35 C36 118.6(2) . . ?
C45 C46 H46 119.7 . . ?
C45 C46 C47 120.5(2) . . ?
C47 C46 H46 119.7 . . ?
C6 C1 H1 119.4 . . ?
C6 C1 C7A 117.7(5) . . ?
C2 C1 C6 121.1(3) . . ?
C2 C1 H1 119.4 . . ?
C2 C1 C7A 119.7(5) . . ?
C3 C4 H4 118.6 . . ?
C3 C4 C7B 118.0(2) . . ?
C5 C4 C3 122.8(3) . . ?
C5 C4 H4 118.6 . . ?
C5 C4 C7B 118.5(2) . . ?
C3 C2 N9 119.3(2) . . ?
C3 C2 C1 120.4(2) . . ?
C1 C2 N9 120.3(3) . . ?
C6 C5 N43 120.6(2) . . ?
C4 C5 N43 121.0(3) . . ?
C4 C5 C6 118.3(2) . . ?
C52 C53 H53 119.6 . . ?
C52 C53 C54 120.8(2) . . ?
C54 C53 H53 119.6 . . ?
C35 C36 H36 119.5 . . ?
C37 C36 C35 121.0(2) . . ?
C37 C36 H36 119.5 . . ?
C55 C54 C53 118.9(2) . . ?
C55 C54 H54 120.5 . . ?
C53 C54 H54 120.5 . . ?
C64 O67 C68 117.4(3) . . ?
C10 C11 C12 120.7(2) . . ?
C10 C11 H11 119.7 . . ?
C12 C11 H11 119.7 . . ?
C10 C15 H15 119.8 . . ?
C14 C15 C10 120.5(2) . . ?
C14 C15 H15 119.8 . . ?
C30 C31 H31 119.8 . . ?
C32 C31 C30 120.4(2) . . ?
C32 C31 H31 119.8 . . ?
C27 C32 H32 119.9 . . ?
C31 C32 C27 120.2(3) . . ?
C31 C32 H32 119.9 . . ?
C45 C44 N43 118.7(2) . . ?
C49 C44 N43 121.9(2) . . ?
C49 C44 C45 119.4(3) . . ?
C46 C45 C44 120.2(3) . . ?
C46 C45 H45 119.9 . . ?
C44 C45 H45 119.9 . . ?
C66 C61 N60 120.3(2) . . ?
C66 C61 C62 118.8(2) . . ?
C62 C61 N60 120.8(2) . . ?
C52 C57 H57 119.9 . . ?
C56 C57 C52 120.1(2) . . ?
C56 C57 H57 119.9 . . ?
C18 C23 H23 119.2 . . ?
C22 C23 C18 121.5(2) . . ?
C22 C23 H23 119.2 . . ?
C30 O33 C34 117.7(2) . . ?
C44 C49 H49 120.0 . . ?
C44 C49 C48 120.1(2) . . ?
C48 C49 H49 120.0 . . ?
C36 C37 H37 120.2 . . ?
C38 C37 C36 119.6(3) . . ?
C38 C37 H37 120.2 . . ?
C35 C40 H40 119.8 . . ?
C35 C40 C39 120.4(2) . . ?
C39 C40 H40 119.8 . . ?
C61 C66 H66 119.7 . . ?
C61 C66 C65 120.6(3) . . ?
C65 C66 H66 119.7 . . ?
C28 C29 H29 120.1 . . ?
C30 C29 C28 119.8(3) . . ?
C30 C29 H29 120.1 . . ?
C55 C56 C57 119.8(2) . . ?
C55 C56 H56 120.1 . . ?
C57 C56 H56 120.1 . . ?
O50 C47 C46 115.0(3) . . ?
O50 C47 C48 126.0(3) . . ?
C46 C47 C48 119.0(3) . . ?
C18 C19 H19 119.5 . . ?
C20 C19 C18 121.1(2) . . ?
C20 C19 H19 119.5 . . ?
C19 C20 H20 119.8 . . ?
C21 C20 C19 120.4(2) . . ?
C21 C20 H20 119.8 . . ?
C13 C14 H14 120.1 . . ?
C15 C14 C13 119.8(2) . . ?
C15 C14 H14 120.1 . . ?
C23 C22 H22 119.8 . . ?
C23 C22 C21 120.4(2) . . ?
C21 C22 H22 119.8 . . ?
O41 C38 C37 124.4(3) . . ?
O41 C38 C39 115.7(2) . . ?
C39 C38 C37 120.0(2) . . ?
C49 C48 C47 120.6(3) . . ?
C49 C48 H48 119.7 . . ?
C47 C48 H48 119.7 . . ?
C66 C65 H65 120.1 . . ?
C64 C65 C66 119.9(3) . . ?
C64 C65 H65 120.1 . . ?
O24 C21 C20 125.6(2) . . ?
O24 C21 C22 115.5(2) . . ?
C20 C21 C22 118.9(3) . . ?
C40 C39 H39 119.8 . . ?
C38 C39 C40 120.3(2) . . ?
C38 C39 H39 119.8 . . ?
C69 C74 H74 119.6 . . ?
C73 C74 C69 120.7(3) . . ?
C73 C74 H74 119.6 . . ?
C72 O75 C76 114.3(3) . . ?
O67 C64 C65 124.8(3) . . ?
O67 C64 C63 115.9(3) . . ?
C65 C64 C63 119.3(3) . . ?
C69 C70 H70 119.1 . . ?
C71 C70 C69 121.8(3) . . ?
C71 C70 H70 119.1 . . ?
C74 C73 H73 119.1 . . ?
C74 C73 C72 121.8(3) . . ?
C72 C73 H73 119.1 . . ?
C64 C63 H63 119.9 . . ?
C62 C63 C64 120.3(3) . . ?
C62 C63 H63 119.9 . . ?
C73 C72 O75 120.9(3) . . ?
C71 C72 O75 120.9(4) . . ?
C71 C72 C73 118.2(4) . . ?
N8B C7B C4 178.0(3) . . ?
O33 C34 H34A 109.5 . . ?
O33 C34 H34B 109.5 . . ?
O33 C34 H34C 109.5 . . ?
H34A C34 H34B 109.5 . . ?
H34A C34 H34C 109.5 . . ?
H34B C34 H34C 109.5 . . ?
C61 C62 H62 119.5 . . ?
C63 C62 C61 121.0(3) . . ?
C63 C62 H62 119.5 . . ?
O58 C59 H59A 109.5 . . ?
O58 C59 H59B 109.5 . . ?
O58 C59 H59C 109.5 . . ?
H59A C59 H59B 109.5 . . ?
H59A C59 H59C 109.5 . . ?
H59B C59 H59C 109.5 . . ?
C70 C71 H71 120.0 . . ?
C72 C71 C70 120.0(3) . . ?
C72 C71 H71 120.0 . . ?
O67 C68 H68A 109.5 . . ?
O67 C68 H68B 109.5 . . ?
O67 C68 H68C 109.5 . . ?
H68A C68 H68B 109.5 . . ?
H68A C68 H68C 109.5 . . ?
H68B C68 H68C 109.5 . . ?
O41 C42 H42A 109.5 . . ?
O41 C42 H42B 109.5 . . ?
O41 C42 H42C 109.5 . . ?
H42A C42 H42B 109.5 . . ?
H42A C42 H42C 109.5 . . ?
H42B C42 H42C 109.5 . . ?
O24 C25 H25A 109.5 . . ?
O24 C25 H25B 109.5 . . ?
O24 C25 H25C 109.5 . . ?
H25A C25 H25B 109.5 . . ?
H25A C25 H25C 109.5 . . ?
H25B C25 H25C 109.5 . . ?
O75 C76 H76A 109.5 . . ?
O75 C76 H76B 109.5 . . ?
O75 C76 H76C 109.5 . . ?
H76A C76 H76B 109.5 . . ?
H76A C76 H76C 109.5 . . ?
H76B C76 H76C 109.5 . . ?
O16 C17 H17A 109.5 . . ?
O16 C17 H17B 109.5 . . ?
O16 C17 H17C 109.5 . . ?
H17A C17 H17B 109.5 . . ?
H17A C17 H17C 109.5 . . ?
H17B C17 H17C 109.5 . . ?
O50 C51 H51A 109.5 . . ?
O50 C51 H51B 109.5 . . ?
O50 C51 H51C 109.5 . . ?
H51A C51 H51B 109.5 . . ?
H51A C51 H51C 109.5 . . ?
H51B C51 H51C 109.5 . . ?
N8A C7A C1 176.5(15) . . ?

loop_
_geom_torsion_atom_site_label_1
_geom_torsion_atom_site_label_2
_geom_torsion_atom_site_label_3
_geom_torsion_atom_site_label_4
_geom_torsion
_geom_torsion_site_symmetry_1
_geom_torsion_site_symmetry_2
_geom_torsion_site_symmetry_3
_geom_torsion_site_symmetry_4
_geom_torsion_publ_flag
N26 C27 C28 C29 177.8(2) . . . . ?
N26 C27 C32 C31 -176.2(2) . . . . ?
N26 C3 C4 C5 178.1(2) . . . . ?
N26 C3 C4 C7B 8.0(3) . . . . ?
N26 C3 C2 N9 4.1(3) . . . . ?
N26 C3 C2 C1 -177.3(2) . . . . ?
N26 C35 C36 C37 -177.8(3) . . . . ?
N26 C35 C40 C39 179.8(3) . . . . ?
N9 C10 C11 C12 -179.2(2) . . . . ?
N9 C10 C15 C14 179.6(3) . . . . ?
N9 C18 C23 C22 -179.7(3) . . . . ?
N9 C18 C19 C20 -178.4(3) . . . . ?
N60 C69 C74 C73 -178.9(3) . . . . ?
N60 C69 C70 C71 176.2(3) . . . . ?
N60 C6 C1 C2 -175.9(2) . . . . ?
N60 C6 C1 C7A -9.7(7) . . . . ?
N60 C6 C5 N43 -6.4(3) . . . . ?
N60 C6 C5 C4 176.7(2) . . . . ?
N60 C61 C66 C65 179.1(3) . . . . ?
N60 C61 C62 C63 -179.3(3) . . . . ?
N43 C52 C53 C54 179.2(3) . . . . ?
N43 C52 C57 C56 179.0(3) . . . . ?
N43 C44 C45 C46 178.9(3) . . . . ?
N43 C44 C49 C48 178.9(3) . . . . ?
O58 C55 C54 C53 178.1(3) . . . . ?
O58 C55 C56 C57 180.0(3) . . . . ?
O16 C13 C14 C15 -179.3(3) . . . . ?
C10 N9 C18 C23 -170.0(3) . . . . ?
C10 N9 C18 C19 8.6(4) . . . . ?
C10 N9 C2 C3 67.1(3) . . . . ?
C10 N9 C2 C1 -111.5(3) . . . . ?
C10 C15 C14 C13 0.0(5) . . . . ?
O50 C47 C48 C49 179.0(3) . . . . ?
C52 N43 C5 C6 -64.0(3) . . . . ?
C52 N43 C5 C4 112.9(3) . . . . ?
C52 N43 C44 C45 160.7(3) . . . . ?
C52 N43 C44 C49 -19.7(4) . . . . ?
C52 C53 C54 C55 1.3(5) . . . . ?
C52 C57 C56 C55 2.4(5) . . . . ?
C27 N26 C3 C4 53.5(3) . . . . ?
C27 N26 C3 C2 -129.5(2) . . . . ?
C27 N26 C35 C36 42.8(3) . . . . ?
C27 N26 C35 C40 -136.5(3) . . . . ?
C27 C28 C29 C30 -1.4(4) . . . . ?
C18 N9 C10 C11 65.9(4) . . . . ?
C18 N9 C10 C15 -114.1(3) . . . . ?
C18 N9 C2 C3 -134.3(2) . . . . ?
C18 N9 C2 C1 47.1(3) . . . . ?
C18 C23 C22 C21 -2.0(5) . . . . ?
C18 C19 C20 C21 -1.8(4) . . . . ?
C28 C27 C32 C31 2.7(4) . . . . ?
C12 C13 C14 C15 0.2(5) . . . . ?
C3 N26 C27 C28 -137.4(2) . . . . ?
C3 N26 C27 C32 41.5(3) . . . . ?
C3 N26 C35 C36 -152.3(2) . . . . ?
C3 N26 C35 C40 28.4(4) . . . . ?
C3 C4 C5 N43 -177.8(2) . . . . ?
C3 C4 C5 C6 -0.8(3) . . . . ?
C69 N60 C6 C1 -50.5(3) . . . . ?
C69 N60 C6 C5 132.7(3) . . . . ?
C69 N60 C61 C66 -55.2(4) . . . . ?
C69 N60 C61 C62 124.5(3) . . . . ?
C69 C74 C73 C72 3.5(5) . . . . ?
C69 C70 C71 C72 1.9(6) . . . . ?
C13 C12 C11 C10 -0.7(4) . . . . ?
O41 C38 C39 C40 -178.1(3) . . . . ?
C6 N60 C69 C74 -43.3(4) . . . . ?
C6 N60 C69 C70 137.3(3) . . . . ?
C6 N60 C61 C66 145.4(3) . . . . ?
C6 N60 C61 C62 -34.9(4) . . . . ?
C6 C1 C2 N9 177.8(2) . . . . ?
C6 C1 C2 C3 -0.7(4) . . . . ?
C30 C31 C32 C27 -1.8(4) . . . . ?
C35 N26 C27 C28 27.2(3) . . . . ?
C35 N26 C27 C32 -153.9(2) . . . . ?
C35 N26 C3 C4 -111.8(3) . . . . ?
C35 N26 C3 C2 65.2(3) . . . . ?
C35 C36 C37 C38 -2.1(4) . . . . ?
C35 C40 C39 C38 -1.9(5) . . . . ?
C46 C47 C48 C49 -0.4(4) . . . . ?
C1 C6 C5 N43 176.9(2) . . . . ?
C1 C6 C5 C4 -0.1(3) . . . . ?
C4 C3 C2 N9 -178.8(2) . . . . ?
C4 C3 C2 C1 -0.2(3) . . . . ?
C2 N9 C10 C11 -135.8(3) . . . . ?
C2 N9 C10 C15 44.1(4) . . . . ?
C2 N9 C18 C23 32.3(4) . . . . ?
C2 N9 C18 C19 -149.1(3) . . . . ?
C2 C3 C4 C5 1.0(3) . . . . ?
C2 C3 C4 C7B -169.2(2) . . . . ?
C5 N43 C52 C53 141.5(3) . . . . ?
C5 N43 C52 C57 -38.7(4) . . . . ?
C5 N43 C44 C45 -34.2(4) . . . . ?
C5 N43 C44 C49 145.4(3) . . . . ?
C5 C6 C1 C2 0.9(4) . . . . ?
C5 C6 C1 C7A 167.1(6) . . . . ?
C53 C52 C57 C56 -1.2(5) . . . . ?
C36 C35 C40 C39 0.5(4) . . . . ?
C36 C37 C38 O41 -179.9(3) . . . . ?
C36 C37 C38 C39 0.7(4) . . . . ?
C54 C55 C56 C57 -1.8(5) . . . . ?
O67 C64 C63 C62 178.5(3) . . . . ?
C11 C10 C15 C14 -0.5(4) . . . . ?
C11 C12 C13 O16 179.5(3) . . . . ?
C11 C12 C13 C14 0.1(4) . . . . ?
C15 C10 C11 C12 0.8(4) . . . . ?
C31 C30 O33 C34 -179.4(3) . . . . ?
C31 C30 C29 C28 2.4(4) . . . . ?
C32 C27 C28 C29 -1.1(4) . . . . ?
C44 N43 C52 C53 -53.2(4) . . . . ?
C44 N43 C52 C57 126.6(3) . . . . ?
C44 N43 C5 C6 130.4(3) . . . . ?
C44 N43 C5 C4 -52.8(3) . . . . ?
C44 C49 C48 C47 2.2(4) . . . . ?
C45 C46 C47 O50 178.6(3) . . . . ?
C45 C46 C47 C48 -1.9(4) . . . . ?
C45 C44 C49 C48 -1.6(4) . . . . ?
C61 N60 C69 C74 157.6(3) . . . . ?
C61 N60 C69 C70 -21.9(4) . . . . ?
C61 N60 C6 C1 109.3(3) . . . . ?
C61 N60 C6 C5 -67.5(3) . . . . ?
C61 C66 C65 C64 0.4(6) . . . . ?
C57 C52 C53 C54 -0.6(5) . . . . ?
C23 C18 C19 C20 0.2(4) . . . . ?
C23 C22 C21 O24 -179.1(3) . . . . ?
C23 C22 C21 C20 0.3(5) . . . . ?
O33 C30 C31 C32 179.2(2) . . . . ?
O33 C30 C29 C28 -177.5(2) . . . . ?
C49 C44 C45 C46 -0.7(4) . . . . ?
C37 C38 C39 C40 1.3(5) . . . . ?
C40 C35 C36 C37 1.5(4) . . . . ?
C66 C61 C62 C63 0.4(5) . . . . ?
C66 C65 C64 O67 -178.6(4) . . . . ?
C66 C65 C64 C63 0.0(6) . . . . ?
C29 C30 C31 C32 -0.7(4) . . . . ?
C29 C30 O33 C34 0.5(4) . . . . ?
C56 C55 C54 C53 -0.1(5) . . . . ?
C47 C46 C45 C44 2.5(4) . . . . ?
C19 C18 C23 C22 1.7(4) . . . . ?
C19 C20 C21 O24 -179.2(3) . . . . ?
C19 C20 C21 C22 1.5(5) . . . . ?
C65 C64 C63 C62 -0.2(6) . . . . ?
C74 C69 C70 C71 -3.3(5) . . . . ?
C74 C73 C72 O75 177.5(3) . . . . ?
C74 C73 C72 C71 -5.0(5) . . . . ?
O75 C72 C71 C70 179.8(3) . . . . ?
C64 C63 C62 C61 0.0(6) . . . . ?
C70 C69 C74 C73 0.6(4) . . . . ?
C73 C72 C71 C70 2.3(5) . . . . ?
C7B C4 C5 N43 -7.7(3) . . . . ?
C7B C4 C5 C6 169.3(2) . . . . ?
C62 C61 C66 C65 -0.6(5) . . . . ?
C59 O58 C55 C54 8.7(4) . . . . ?
C59 O58 C55 C56 -173.1(3) . . . . ?
C68 O67 C64 C65 -6.2(6) . . . . ?
C68 O67 C64 C63 175.2(4) . . . . ?
C42 O41 C38 C37 7.4(5) . . . . ?
C42 O41 C38 C39 -173.2(3) . . . . ?
C25 O24 C21 C20 4.5(6) . . . . ?
C25 O24 C21 C22 -176.2(4) . . . . ?
C76 O75 C72 C73 -84.6(5) . . . . ?
C76 O75 C72 C71 98.0(5) . . . . ?
C17 O16 C13 C12 -4.3(4) . . . . ?
C17 O16 C13 C14 175.1(3) . . . . ?
C51 O50 C47 C46 -175.8(4) . . . . ?
C51 O50 C47 C48 4.7(5) . . . . ?
C7A C1 C2 N9 11.9(7) . . . . ?
C7A C1 C2 C3 -166.7(7) . . . . ?

_smtbx_masks_special_details     ?
loop_
_smtbx_masks_void_nr
_smtbx_masks_void_average_x
_smtbx_masks_void_average_y
_smtbx_masks_void_average_z
_smtbx_masks_void_volume
_smtbx_masks_void_count_electrons
_smtbx_masks_void_content
1 -0.097 -0.097 0.500 598.7 153.7 '3 C4H8O2'
2 0.188 0.312 0.000 598.7 153.7 '3 C4H8O2'

_shelx_res_file                  
;
TITL Amir717_fin in P21/c #14
    amir717_fin.res
    created by SHELXL-2019/2 at 15:25:18 on 21-Apr-2025
REM reset to P21/c #14
CELL 1.34139 11.9545 21.2188 24.1391 90 93.819 90
ZERR 4 0.001 0.0019 0.0023 0 0.004 0
LATT 1
SYMM -X,0.5+Y,0.5-Z
SFAC C H N O
DISP C 0.0148 0.007 57.7477
DISP H -0 0 0.6481
DISP N 0.0253 0.0136 110.5121
DISP O 0.0412 0.025 193.9543
UNIT 276 276 20 44
SADI 0.001 C1 C7A C4 C7B
SADI 0.001 C7A N8A C7B N8B
DELU 0.001 0.001 N8A C7A

L.S. 14
PLAN  17
SIZE 0.3 0.2 0.2
TEMP -173.15
CONF
BOND
ABIN
MORE -1
BOND $H
fmap 2
acta
OMIT -1 4 6
OMIT -1 17 6
REM <olex2.extras>
REM <HklSrc "%.\\amir717_fin.hkl">
REM </olex2.extras>

WGHT    0.147700   10.554200
FVAR       0.27827   0.72757
N26   3    0.342438    0.325970    0.167271    11.00000    0.02438    0.01833 =
         0.05576   -0.00096   -0.00052   -0.00018
N9    3    0.360649    0.286509    0.279710    11.00000    0.01884    0.02240 =
         0.05613    0.00285   -0.00040    0.00168
N60   3    0.148201    0.471262    0.332550    11.00000    0.02492    0.03059 =
         0.06649   -0.01516   -0.00205    0.00082
N43   3    0.125746    0.509834    0.219361    11.00000    0.01653    0.02467 =
         0.07307   -0.00326   -0.00346    0.00367
O58   4   -0.335980    0.502214    0.239588    11.00000    0.01788    0.04592 =
         0.06901   -0.00411   -0.00257    0.00082
O16   4    0.825730    0.297079    0.269509    11.00000    0.01810    0.04224 =
         0.08163    0.00344   -0.00648   -0.00128
C10   1    0.479189    0.288379    0.276258    11.00000    0.01905    0.02420 =
         0.05052    0.00211   -0.00363    0.00169
O50   4    0.346108    0.691866    0.100307    11.00000    0.04455    0.03468 =
         0.06477    0.00388    0.00030    0.00344
C52   1    0.008048    0.509280    0.224746    11.00000    0.01763    0.02737 =
         0.06019   -0.00577   -0.00560    0.00373
C27   1    0.415740    0.355811    0.131239    11.00000    0.02171    0.01947 =
         0.05021    0.00131   -0.00465   -0.00064
C18   1    0.310814    0.242008    0.314267    11.00000    0.02316    0.02611 =
         0.04535   -0.00115   -0.00349    0.00015
C28   1    0.410177    0.344722    0.074390    11.00000    0.03201    0.02538 =
         0.05128    0.00130   -0.00931   -0.00547
AFIX  43
H28   2    0.357542    0.315118    0.058682    11.00000   -1.20000
AFIX   0
C12   1    0.650605    0.239463    0.250336    11.00000    0.02186    0.02691 =
         0.05308    0.00423    0.00038    0.00104
AFIX  43
H12   2    0.688035    0.204805    0.234877    11.00000   -1.20000
AFIX   0
O24   4    0.144504    0.112948    0.410196    11.00000    0.03204    0.05974 =
         0.05298    0.02056   -0.00246   -0.00413
C3    1    0.295745    0.361970    0.209141    11.00000    0.01841    0.02190 =
         0.05627   -0.00155   -0.00266    0.00027
C69   1    0.079184    0.441768    0.370576    11.00000    0.02943    0.03055 =
         0.05989   -0.00839   -0.00916    0.00463
C13   1    0.711171    0.291364    0.270070    11.00000    0.01908    0.03061 =
         0.05559    0.00755   -0.00724   -0.00119
O41   4    0.140160    0.093826    0.115830    11.00000    0.04124    0.03013 =
         0.07146   -0.00930   -0.00303   -0.01376
C6    1    0.193302    0.433933    0.290549    11.00000    0.02153    0.02410 =
         0.06254   -0.00941   -0.00428    0.00194
C55   1   -0.222083    0.507544    0.234724    11.00000    0.01757    0.03790 =
         0.05137   -0.00150   -0.00633    0.00305
C30   1    0.555684    0.420538    0.062666    11.00000    0.02707    0.02719 =
         0.05056    0.00068    0.00124   -0.00214
C35   1    0.293640    0.266100    0.154703    11.00000    0.02269    0.02115 =
         0.04839    0.00207   -0.00619   -0.00003
C46   1    0.345367    0.611783    0.166208    11.00000    0.02809    0.02574 =
         0.06556   -0.00282   -0.00591   -0.00241
AFIX  43
H46   2    0.424150    0.617441    0.171738    11.00000   -1.20000
AFIX   0
C1    1    0.249587    0.377646    0.304542    11.00000    0.02293    0.02855 =
         0.05751   -0.00213   -0.00297    0.00407
PART 1
AFIX  43
H1    2    0.253017    0.363309    0.341899    21.00000   -1.20000
AFIX   0
PART 0
C4    1    0.237576    0.418130    0.195520    11.00000    0.02086    0.02288 =
         0.05766   -0.00139   -0.00131    0.00040
PART 2
AFIX  43
H4    2    0.232549    0.431720    0.157938   -21.00000   -1.20000
AFIX   0
PART 0
C2    1    0.300886    0.342155    0.264385    11.00000    0.01998    0.02290 =
         0.05955    0.00009   -0.00408    0.00000
C5    1    0.186772    0.454839    0.235051    11.00000    0.01633    0.02236 =
         0.06421   -0.00625   -0.00393    0.00280
C53   1   -0.046402    0.562487    0.242650    11.00000    0.02186    0.02673 =
         0.06241   -0.00496   -0.00495    0.00054
AFIX  43
H53   2   -0.004387    0.599466    0.251861    11.00000   -1.20000
AFIX   0
C36   1    0.356940    0.217267    0.133607    11.00000    0.02564    0.02241 =
         0.05787   -0.00100   -0.00540   -0.00039
AFIX  43
H36   2    0.434343    0.223733    0.128833    11.00000   -1.20000
AFIX   0
C54   1   -0.162001    0.562413    0.247307    11.00000    0.02226    0.03134 =
         0.05652   -0.00654   -0.00386    0.00834
AFIX  43
H54   2   -0.199144    0.599241    0.258888    11.00000   -1.20000
AFIX   0
O67   4    0.367016    0.697696    0.387900    11.00000    0.04752    0.04583 =
         0.08665   -0.02135   -0.00885   -0.01736
C11   1    0.534828    0.238234    0.253218    11.00000    0.02319    0.02100 =
         0.05459   -0.00050   -0.00157    0.00000
AFIX  43
H11   2    0.493342    0.202780    0.239306    11.00000   -1.20000
AFIX   0
C15   1    0.540616    0.340436    0.295856    11.00000    0.02694    0.02643 =
         0.06200   -0.00728   -0.00688    0.00105
AFIX  43
H15   2    0.503220    0.375054    0.311397    11.00000   -1.20000
AFIX   0
C31   1    0.563320    0.431415    0.119473    11.00000    0.02824    0.03437 =
         0.05037   -0.00442   -0.00121   -0.01022
AFIX  43
H31   2    0.615548    0.461408    0.134896    11.00000   -1.20000
AFIX   0
C32   1    0.495311    0.398834    0.153799    11.00000    0.02480    0.02950 =
         0.04686   -0.00203   -0.00361   -0.00282
AFIX  43
H32   2    0.502564    0.405641    0.192771    11.00000   -1.20000
AFIX   0
C44   1    0.176663    0.556621    0.187764    11.00000    0.02130    0.02249 =
         0.05848   -0.00835   -0.00483    0.00266
C45   1    0.292346    0.567116    0.197073    11.00000    0.02463    0.02693 =
         0.06682   -0.00232   -0.00994   -0.00185
AFIX  43
H45   2    0.334406    0.543492    0.224646    11.00000   -1.20000
AFIX   0
C61   1    0.201787    0.529613    0.346052    11.00000    0.02538    0.03257 =
         0.06046   -0.01295   -0.00504   -0.00103
C57   1   -0.053447    0.454898    0.211770    11.00000    0.02151    0.02725 =
         0.07182   -0.00879   -0.00399    0.00322
AFIX  43
H57   2   -0.016840    0.418554    0.198799    11.00000   -1.20000
AFIX   0
C23   1    0.194488    0.234593    0.310245    11.00000    0.02351    0.04113 =
         0.05415    0.01060   -0.00857   -0.00264
AFIX  43
H23   2    0.150503    0.259374    0.284260    11.00000   -1.20000
AFIX   0
O33   4    0.625884    0.455934    0.032261    11.00000    0.04055    0.04209 =
         0.05327   -0.00199    0.00790   -0.01113
C49   1    0.116174    0.591605    0.148085    11.00000    0.02535    0.03791 =
         0.05222   -0.00356   -0.00281    0.00863
AFIX  43
H49   2    0.038237    0.584047    0.140869    11.00000   -1.20000
AFIX   0
C37   1    0.308271    0.159298    0.119485    11.00000    0.03164    0.02366 =
         0.05601   -0.00057   -0.00655   -0.00126
AFIX  43
H37   2    0.351580    0.127013    0.104018    11.00000   -1.20000
AFIX   0
C40   1    0.181428    0.255258    0.162627    11.00000    0.02504    0.03008 =
         0.05488   -0.00425   -0.00411   -0.00319
AFIX  43
H40   2    0.136973    0.287972    0.176633    11.00000   -1.20000
AFIX   0
C66   1    0.139249    0.581258    0.361166    11.00000    0.02583    0.03371 =
         0.07827   -0.01297   -0.01143    0.00379
AFIX  43
H66   2    0.060162    0.577645    0.361950    11.00000   -1.20000
AFIX   0
C29   1    0.480518    0.376325    0.040200    11.00000    0.03626    0.02508 =
         0.04497   -0.00238   -0.00461   -0.00045
AFIX  43
H29   2    0.477047    0.367622    0.001519    11.00000   -1.20000
AFIX   0
C56   1   -0.168235    0.453677    0.217753    11.00000    0.02319    0.03185 =
         0.06769   -0.00880   -0.00551   -0.00169
AFIX  43
H56   2   -0.209675    0.416086    0.210246    11.00000   -1.20000
AFIX   0
C47   1    0.284422    0.648307    0.127307    11.00000    0.03856    0.02587 =
         0.05331   -0.00706    0.00358    0.00372
C19   1    0.373067    0.203504    0.351954    11.00000    0.02201    0.03352 =
         0.04907   -0.00127   -0.00261    0.00308
AFIX  43
H19   2    0.452348    0.207589    0.355664    11.00000   -1.20000
AFIX   0
C20   1    0.320868    0.159479    0.383972    11.00000    0.02555    0.04274 =
         0.04165    0.00596   -0.00360    0.00551
AFIX  43
H20   2    0.364764    0.132962    0.408550    11.00000   -1.20000
AFIX   0
C14   1    0.656272    0.342141    0.292857    11.00000    0.02603    0.03196 =
         0.06925   -0.00659   -0.01062   -0.00423
AFIX  43
H14   2    0.697771    0.377803    0.306295    11.00000   -1.20000
AFIX   0
C22   1    0.142168    0.192291    0.342998    11.00000    0.02326    0.05172 =
         0.05312    0.01302   -0.00810   -0.00353
AFIX  43
H22   2    0.062723    0.189129    0.340222    11.00000   -1.20000
AFIX   0
C38   1    0.196245    0.149029    0.128147    11.00000    0.03371    0.02700 =
         0.05075   -0.00069   -0.00876   -0.00803
C48   1    0.169194    0.638069    0.118522    11.00000    0.03333    0.04517 =
         0.04966   -0.00180   -0.00134    0.01410
AFIX  43
H48   2    0.126533    0.663013    0.092141    11.00000   -1.20000
AFIX   0
C65   1    0.191885    0.638808    0.375308    11.00000    0.03381    0.03157 =
         0.08663   -0.01755   -0.01547    0.00231
AFIX  43
H65   2    0.148514    0.673814    0.385824    11.00000   -1.20000
AFIX   0
C21   1    0.205040    0.153909    0.380349    11.00000    0.02690    0.04281 =
         0.04393    0.00686   -0.00454   -0.00138
C39   1    0.133277    0.196389    0.150107    11.00000    0.02632    0.03537 =
         0.05689   -0.00505   -0.00306   -0.00701
AFIX  43
H39   2    0.056950    0.188954    0.156736    11.00000   -1.20000
AFIX   0
C74   1   -0.002027    0.398477    0.350872    11.00000    0.03499    0.03349 =
         0.05561   -0.00952   -0.00912   -0.00121
AFIX  43
H74   2   -0.009396    0.388632    0.312410    11.00000   -1.20000
AFIX   0
O75   4   -0.143027    0.357264    0.478333    11.00000    0.08106    0.05209 =
         0.10817    0.02505    0.00771   -0.00162
C64   1    0.307021    0.644407    0.373892    11.00000    0.03943    0.03784 =
         0.06302   -0.01250   -0.00817   -0.00905
C70   1    0.087207    0.454070    0.427802    11.00000    0.05539    0.03726 =
         0.06416   -0.01412   -0.01451   -0.00567
AFIX  43
H70   2    0.144276    0.481587    0.442666    11.00000   -1.20000
AFIX   0
C73   1   -0.071860    0.369775    0.386759    11.00000    0.05341    0.03632 =
         0.06479   -0.00118   -0.01298   -0.01025
AFIX  43
H73   2   -0.123530    0.338743    0.372691    11.00000   -1.20000
AFIX   0
C63   1    0.370029    0.592126    0.358249    11.00000    0.02885    0.04916 =
         0.07443   -0.01606   -0.00369   -0.01148
AFIX  43
H63   2    0.449063    0.595613    0.357078    11.00000   -1.20000
AFIX   0
C72   1   -0.068464    0.385173    0.443081    11.00000    0.06133    0.03461 =
         0.06417    0.00137   -0.00418   -0.00045
PART 1
C7B   1    0.214116    0.433448    0.135641    21.00000    0.02093    0.01881 =
         0.05414   -0.00355   -0.00645    0.00316
N8B   3    0.192659    0.445347    0.089669    21.00000    0.03479    0.03272 =
         0.05480   -0.00188   -0.00670    0.00627
PART 0
C34   1    0.620085    0.446811   -0.026159    11.00000    0.05788    0.03775 =
         0.05078   -0.00249    0.01285   -0.00114
AFIX 137
H34A  2    0.670064    0.476806   -0.043034    11.00000   -1.50000
H34B  2    0.542948    0.453630   -0.041330    11.00000   -1.50000
H34C  2    0.643243    0.403703   -0.034416    11.00000   -1.50000
AFIX   0
C62   1    0.317717    0.536019    0.344650    11.00000    0.02610    0.04375 =
         0.06926   -0.01980   -0.00415    0.00047
AFIX  43
H62   2    0.361176    0.501050    0.334131    11.00000   -1.20000
AFIX   0
C59   1   -0.395299    0.557988    0.250694    11.00000    0.02168    0.05866 =
         0.06979    0.00070    0.00099    0.01130
AFIX 137
H59A  2   -0.380120    0.590050    0.222952    11.00000   -1.50000
H59B  2   -0.371010    0.573551    0.287786    11.00000   -1.50000
H59C  2   -0.475865    0.549007    0.249040    11.00000   -1.50000
AFIX   0
C71   1    0.013262    0.426843    0.463653    11.00000    0.07636    0.03923 =
         0.05767   -0.00769   -0.00481   -0.00584
AFIX  43
H71   2    0.019220    0.436982    0.502069    11.00000   -1.20000
AFIX   0
C68   1    0.305326    0.753088    0.399788    11.00000    0.06277    0.04437 =
         0.09249   -0.02315   -0.01256   -0.01554
AFIX 137
H68A  2    0.246855    0.760248    0.370042    11.00000   -1.50000
H68B  2    0.356135    0.789369    0.402353    11.00000   -1.50000
H68C  2    0.270619    0.747692    0.435134    11.00000   -1.50000
AFIX   0
C42   1    0.204084    0.041656    0.099021    11.00000    0.05276    0.03023 =
         0.09426   -0.01796   -0.00343   -0.00971
AFIX 137
H42A  2    0.241529    0.052742    0.065458    11.00000   -1.50000
H42B  2    0.154377    0.005556    0.091223    11.00000   -1.50000
H42C  2    0.260476    0.030657    0.128778    11.00000   -1.50000
AFIX   0
C25   1    0.202519    0.075777    0.450866    11.00000    0.04452    0.10155 =
         0.11853    0.07285   -0.01162   -0.00706
AFIX 137
H25A  2    0.259797    0.050802    0.433646    11.00000   -1.50000
H25B  2    0.149705    0.047483    0.467794    11.00000   -1.50000
H25C  2    0.238499    0.103133    0.479510    11.00000   -1.50000
AFIX   0
C76   1   -0.254459    0.389073    0.478311    11.00000    0.06748    0.09038 =
         0.08484    0.01142    0.01170   -0.01028
AFIX 137
H76A  2   -0.287826    0.391700    0.440183    11.00000   -1.50000
H76B  2   -0.244769    0.431625    0.493670    11.00000   -1.50000
H76C  2   -0.303909    0.364768    0.501066    11.00000   -1.50000
AFIX   0
C17   1    0.885401    0.244032    0.250660    11.00000    0.02275    0.05171 =
         0.07629    0.00695   -0.00487    0.00691
AFIX 137
H17A  2    0.858326    0.233870    0.212492    11.00000   -1.50000
H17B  2    0.873346    0.207834    0.274764    11.00000   -1.50000
H17C  2    0.965614    0.253868    0.251747    11.00000   -1.50000
AFIX   0
C51   1    0.285720    0.732926    0.063091    11.00000    0.06165    0.09380 =
         0.09773    0.04891    0.01185    0.02275
AFIX 137
H51A  2    0.238259    0.708140    0.036555    11.00000   -1.50000
H51B  2    0.338440    0.758181    0.042996    11.00000   -1.50000
H51C  2    0.238624    0.760903    0.083939    11.00000   -1.50000
AFIX   0
PART 2
C7A   1    0.276154    0.364211    0.364585   -21.00000    0.04588    0.04423 =
         0.08451   -0.00283    0.01100    0.01187
N8A   3    0.300686    0.356191    0.410953   -21.00000    0.06762    0.05392 =
         0.08412   -0.00449    0.01013    0.02083
HKLF 4


REM  Amir717_fin in P21/c #14
REM wR2 = 0.3289, GooF = S = 1.034, Restrained GooF = 1.034 for all data
REM R1 = 0.1138 for 15118 Fo > 4sig(Fo) and 0.1274 for all 18104 data
REM 712 parameters refined using 3 restraints

END

WGHT      0.1477     10.5541

REM Highest difference peak  1.480,  deepest hole -0.699,  1-sigma level  0.089
Q1    1   0.3372  0.3296  0.4579  11.00000  0.05    1.48
Q2    1   0.3314  0.3663  0.4554  11.00000  0.05    1.01
Q3    1  -0.0709  0.3271  0.4719  11.00000  0.05    0.99
Q4    1   0.3943  0.3719  0.4393  11.00000  0.05    0.97
Q5    1  -0.0073  0.3613  0.4412  11.00000  0.05    0.81
Q6    1  -0.1313  0.3742  0.5235  11.00000  0.05    0.78
Q7    1   0.0787  0.4100  0.4573  11.00000  0.05    0.61
Q8    1  -0.1733  0.3737  0.4475  11.00000  0.05    0.50
Q9    1  -0.3465  0.4268  0.4767  11.00000  0.05    0.49
Q10   1   0.0813  0.4609  0.0734  11.00000  0.05    0.46
Q11   1   0.2130  0.6460  0.3462  11.00000  0.05    0.46
Q12   1   0.1388  0.4456  0.4134  11.00000  0.05    0.42
Q13   1   0.3179  0.6208  0.1395  11.00000  0.05    0.42
Q14   1   0.2266  0.5409  0.3227  11.00000  0.05    0.41
Q15   1   0.2704  0.6888  0.0681  11.00000  0.05    0.40
Q16   1  -0.0416  0.3534  0.5424  11.00000  0.05    0.40
Q17   1  -0.1870  0.5280  0.2241  11.00000  0.05    0.38
;
_shelx_res_checksum              36650
_shelx_hkl_file                  
;
  -1   0   0   99.59    8.80
   1   0   0  120.99    8.80
  -1   0   0  108.29    8.50
   3   0   0    1.70    1.90
  -3   0   0    4.40    1.00
   3   0   0    3.90    0.60
   3   0   0    3.20    0.50
   3   0   0    4.20    0.40
  -3   0   0    4.10    0.40
   3   0   0    3.90    0.40
  -3   0   0    4.40    3.50
  -3   0   0    3.70    0.40
  -3   0   0    3.30    0.40
  -3   0   0    3.70    0.50
  -3   0   0    3.20    0.50
  -3   0   0    3.90    0.50
  -3   0   0    4.70    0.50
  -3   0   0    3.80    0.50
  -3   0   0    3.70    0.40
  -3   0   0    4.20    0.50
   3   0   0    2.60    0.40
   5   0   0    3.00    0.40
  -5   0   0    3.00    0.40
  -5   0   0    3.00    0.40
   5   0   0    3.50    0.40
   5   0   0    3.00    0.40
  -5   0   0    2.70    0.40
  -5   0   0    4.10    0.40
  -5   0   0    4.50    0.50
  -5   0   0    4.20    0.40
  -5   0   0    3.70    0.40
  -5   0   0    3.30    0.40
   5   0   0    3.60    0.50
  -5   0   0    5.00    0.80
  -5   0   0    3.60    0.40
  -5   0   0    3.60    0.40
   7   0   0   18.50    1.60
   7   0   0   21.50    1.60
   7   0   0   18.90    1.60
  -7   0   0   18.20    1.60
  -7   0   0   19.90    1.60
  -7   0   0   19.30    1.60
  -7   0   0   17.90    1.60
   7   0   0   18.40    1.60
  -7   0   0   22.60    1.60
  -7   0   0   12.50    3.80
  -7   0   0   19.20    1.50
  -8   0   0  145.49   15.60
  -8   0   0  147.89   11.10
  -8   0   0  138.49   11.20
  -8   0   0  145.69   11.20
  -8   0   0  141.69   11.10
   9   0   0    7.10    0.70
   9   0   0    7.20    0.70
   9   0   0    7.00    0.70
  -9   0   0    7.30    0.90
  -9   0   0    7.10    0.70
   9   0   0    8.60    0.80
  -9   0   0    6.70    0.70
  -9   0   0    6.10    0.80
  -9   0   0    7.90    0.90
   9   0   0    4.10    1.90
  -9   0   0    7.70    0.80
  -9   0   0    9.00    5.40
  10   0   0    3.00    0.50
 -10   0   0    3.40    0.60
  10   0   0    3.90    0.50
 -10   0   0    3.50    0.60
 -10   0   0    7.20    5.40
 -10   0   0    3.60    0.50
 -10   0   0    4.00    0.50
 -10   0   0    3.00    0.40
  10   0   0    3.20    0.40
  10   0   0    3.60    0.70
  11   0   0   22.20    1.80
  11   0   0   20.00    1.80
  11   0   0   20.10    1.80
 -11   0   0   18.60    2.00
 -11   0   0   23.10    1.80
 -11   0   0   24.70    1.90
 -11   0   0   19.90    1.80
  11   0   0   24.30    1.90
 -11   0   0   33.40    9.40
 -11   0   0   20.50    1.80
 -12   0   0   65.59   14.00
 -12   0   0   48.00    3.80
 -12   0   0   48.60    3.90
  12   0   0   46.30    3.80
 -12   0   0   46.40    3.80
  12   0   0   49.90    3.80
  12   0   0   45.00    3.80
  12   0   0   51.09    3.80
 -12   0   0   44.10    3.80
 -12   0   0   48.40    3.80
 -13   0   0    0.60    0.50
 -13   0   0    0.80    0.50
  13   0   0    0.60    0.30
 -13   0   0    0.70    0.40
 -13   0   0  -12.20   15.20
  13   0   0    0.20    0.50
  13   0   0    0.60    0.40
  13   0   0    0.40    0.40
 -13   0   0    0.60    0.30
 -14   0   0   95.99   26.60
 -14   0   0   44.60    3.70
  14   0   0   45.80    3.70
  14   0   0   47.00    3.70
 -14   0   0   46.90    3.70
 -15   0   0  -36.40   42.80
 -16   0   0   16.10    1.40
 -16   0   0   17.80    1.70
  16   0   0   17.40    1.40
   0  -1   0    1.00    0.10
   0  -1   0    0.90    0.10
  -1  -1   0  369.36   27.80
   1  -1   0  375.06   28.00
  -1  -1   0  322.57   28.10
  -1   1   0  379.76   28.10
   1   1   0  321.47   27.80
  -1   1   0  330.47   27.80
   1   1   0  416.86   28.10
   2  -1   0   15.80    1.20
   2  -1   0   12.60    2.30
  -2  -1   0   14.50    1.20
  -2  -1   0   16.30    1.20
  -2  -1   0   15.20    1.20
   2  -1   0   16.30    1.20
  -2  -1   0   17.20    1.20
   2  -1   0   16.20    1.20
   2   1   0   17.30    1.20
  -2   1   0   14.40    1.20
  -2   1   0   16.10    1.30
   2   1   0   13.80    2.20
   2   1   0   14.70    1.20
  -2   1   0   17.30    1.20
  -2   1   0   14.30    1.20
  -2   1   0   10.00    2.00
  -2   1   0   13.20    1.20
  -3  -1   0  310.37   23.50
   3  -1   0  269.97   24.10
  -3   1   0  293.37   24.70
   3   1   0  325.27   24.40
  -4  -1   0  876.61   60.79
  -4   1   0  666.03   60.69
   4   1   0  806.72   61.79
  -5  -1   0   51.59    4.00
   5  -1   0   51.79    4.00
  -5  -1   0   54.09    4.00
  -5  -1   0   52.29    4.00
   5  -1   0   50.19    4.10
  -5   1   0   53.39    4.00
  -5   1   0   46.20    4.00
  -5   1   0   43.60    4.00
  -5   1   0   54.19    4.00
   5   1   0   53.49    4.00
  -5   1   0   59.39    4.00
  -5   1   0   48.10    4.00
  -5   1   0   51.09    4.00
  -5   1   0   63.39   10.90
  -5   1   0   49.70    4.00
  -5   1   0   45.50    4.00
  -6  -1   0   16.10    1.30
  -6  -1   0   13.30    1.30
   6  -1   0   17.20    1.20
  -6  -1   0   13.00    1.30
  -6  -1   0   14.00    1.20
  -6  -1   0   14.90    1.30
  -6  -1   0   15.30    1.20
   6  -1   0   15.20    1.20
  -6  -1   0   14.90    1.20
  -6  -1   0   15.10    1.20
   6  -1   0   12.50    2.00
  -6  -1   0   12.60    1.30
   6  -1   0   14.20    1.50
  -6  -1   0   16.00    1.50
   6  -1   0   16.30    1.20
  -6   1   0   16.50    1.20
   6   1   0   13.60    1.50
   6   1   0   14.40    1.20
  -6   1   0   13.10    1.20
  -6   1   0   13.90    1.20
  -6   1   0   12.80    1.20
  -6   1   0   16.90    1.50
  -6   1   0   12.10    1.30
   6   1   0   15.70    1.20
  -6   1   0   17.10    4.00
   6   1   0   15.50    1.20
  -6   1   0   15.40    1.20
  -6   1   0   16.70    1.30
   6   1   0   16.00    1.30
  -6   1   0   14.90    1.20
  -6   1   0   12.30    1.30
  -6   1   0   17.10    1.30
  -7  -1   0    3.40    0.40
  -7  -1   0    3.60    0.50
   7  -1   0    4.10    1.40
  -7  -1   0    3.60    0.50
   7  -1   0    3.70    0.40
  -7  -1   0    3.90    0.40
   7  -1   0    3.30    0.50
  -7  -1   0    3.50    0.70
  -7  -1   0    3.50    0.40
  -7  -1   0    4.40    0.50
  -7  -1   0    3.10    0.50
  -7  -1   0    2.80    0.40
  -7  -1   0    2.60    0.40
   7  -1   0    3.70    0.40
   7  -1   0    3.30    0.50
  -7  -1   0    0.50    3.10
   7   1   0    3.50    0.40
   7   1   0    2.90    0.40
  -7   1   0    3.70    0.40
  -7   1   0    3.80    0.50
   7   1   0    3.60    0.40
  -7   1   0    3.40    0.50
   7   1   0    3.50    1.30
  -7   1   0    3.20    0.50
   7   1   0    3.20    0.40
  -7   1   0    4.50    0.50
  -7   1   0    2.30    0.40
  -7   1   0    3.40    0.60
  -7   1   0    3.30    0.50
  -7   1   0    3.50    0.40
  -7   1   0    5.50    3.20
  -8  -1   0    2.10    0.40
   8  -1   0    1.80    0.30
  -8  -1   0    1.90    0.40
  -8  -1   0    2.10    0.60
  -8  -1   0    1.90    0.30
  -8  -1   0    2.00    0.40
   8  -1   0    1.90    0.40
   8  -1   0    1.70    0.30
  -8  -1   0    1.70    0.40
  -8  -1   0    5.60    3.90
   8  -1   0    2.40    1.50
  -8  -1   0    1.50    0.40
  -8  -1   0    1.90    0.40
   8  -1   0    1.80    0.40
   8   1   0    2.00    0.40
   8   1   0    0.30    1.20
   8   1   0    1.50    0.40
  -8   1   0    2.20    0.50
   8   1   0    1.70    0.30
  -8   1   0    2.20    0.50
  -8   1   0    1.10    0.50
  -8   1   0    2.00    0.30
  -8   1   0    0.70    3.40
  -8   1   0    1.60    0.40
  -8   1   0    1.50    0.40
   8   1   0    1.90    0.30
  -8   1   0    1.80    0.30
  -9  -1   0   34.30    2.90
  -9  -1   0   35.80    3.00
  -9  -1   0   30.00    2.90
   9  -1   0   36.70    2.90
   9  -1   0   38.50    2.90
  -9  -1   0   35.10    2.90
  -9  -1   0   41.80    2.90
  -9  -1   0   23.20    7.30
   9  -1   0   35.90    2.90
  -9  -1   0   40.60    3.00
   9  -1   0   36.30    2.90
   9   1   0   40.00    2.90
  -9   1   0   35.90    2.90
   9   1   0   28.70    3.90
  -9   1   0   33.80    2.90
  -9   1   0   38.80    2.90
   9   1   0   37.70    2.90
   9   1   0   39.50    3.00
  -9   1   0   32.70    6.70
   9   1   0   38.20    2.90
  -9   1   0   35.20    2.90
  -9   1   0   39.60    3.00
  -9   1   0   32.20    3.00
 -10  -1   0   30.00    2.50
  10  -1   0   33.20    2.70
  10  -1   0   31.40    2.50
 -10  -1   0   24.30    9.10
  10  -1   0   33.10    2.50
 -10  -1   0   32.70    2.60
 -10  -1   0   29.90    2.50
 -10  -1   0   33.40    2.50
  10  -1   0   32.20    2.50
 -10  -1   0   27.90    2.50
 -10   1   0   31.30    2.60
 -10   1   0   32.00    2.50
 -10   1   0   33.20    2.60
  10   1   0   31.60    2.50
  10   1   0   29.50    2.50
 -10   1   0   17.90    6.00
  10   1   0   29.20    2.50
  10   1   0   28.70    2.50
 -10   1   0   27.90    2.50
 -10   1   0   27.90    2.40
  11  -1   0   33.40    2.70
  11  -1   0   29.20    2.60
  11  -1   0   28.70    2.60
 -11  -1   0   34.80   10.90
 -11  -1   0   37.00    2.70
 -11  -1   0   27.90    2.60
  11  -1   0   35.60    2.70
 -11  -1   0   28.70    2.70
 -11  -1   0   31.40    2.80
 -11  -1   0   35.70    2.70
  11   1   0   33.70    2.60
 -11   1   0   32.30    2.60
 -11   1   0   37.30    2.70
  11   1   0   31.70    2.60
  11   1   0   35.40    2.60
 -11   1   0   33.20    2.80
 -11   1   0   30.20    8.60
  11   1   0   31.90    2.70
 -11   1   0   28.90    2.60
 -11   1   0   36.40    2.70
  12  -1   0   77.39    5.60
  12  -1   0   70.59    5.50
 -12  -1   0   70.69    5.50
 -12  -1   0   74.79    5.50
  12  -1   0   71.59    5.50
 -12  -1   0   66.89    5.60
 -12  -1   0   66.19    5.50
  12  -1   0   75.59    5.50
 -12  -1   0   72.79    5.60
 -12  -1   0   88.79   16.90
 -12   1   0   73.89    5.50
  12   1   0   62.99    5.50
  12   1   0   74.69    5.60
  12   1   0   61.39    5.50
 -12   1   0   78.99    5.60
 -12   1   0   60.29    5.50
 -12   1   0   64.49    5.60
 -12   1   0   84.59   15.70
  12   1   0   70.99    5.50
 -13  -1   0  -31.30   18.70
 -13   1   0   11.10   13.30
  14  -1   0    6.70    0.80
 -14  -1   0    7.10    0.80
  14  -1   0    6.60    0.80
 -14  -1   0   -7.80   25.50
  14  -1   0    5.90    0.80
 -14  -1   0    7.70    0.80
  14   1   0    6.70    1.00
  14   1   0    7.00    0.80
 -14   1   0    6.80    0.80
 -14   1   0    6.50    0.90
 -14   1   0   17.30   19.40
 -15  -1   0    7.70    1.00
  15  -1   0    7.00    0.80
 -15  -1   0    6.60    0.70
  15  -1   0    5.50    0.70
  15   1   0    6.10    0.80
 -15   1   0    6.20    0.70
  15   1   0    7.00    0.80
 -15   1   0    6.90    0.80
  16  -1   0    2.60    0.40
 -16  -1   0    2.60    0.40
 -16  -1   0    2.60    1.10
  16   1   0    2.50    0.50
 -16   1   0    2.00    0.80
 -16   1   0    2.30    0.40
   0   2   0    1.40    0.10
   0   2   0    1.00    0.20
   0   2   0    1.60    0.10
   0   2   0    1.30    0.10
  -1  -2   0 1425.16  109.59
  -1   2   0 1468.15  109.39
   1   2   0 1341.67  109.49
   2  -2   0  320.17   25.20
   2   2   0  289.97   24.80
   2   2   0  350.56   25.40
   3  -2   0 2329.17  165.28
   3   2   0 1926.81  164.58
   3   2   0 2125.79  165.28
  -4  -2   0   66.29    5.00
  -4  -2   0   66.69    5.00
   4  -2   0   60.99    5.00
  -4   2   0   47.60    7.00
  -4   2   0   67.59    5.00
   4   2   0   65.29    5.00
  -4   2   0   62.19    4.90
  -4   2   0   60.39    5.00
   4   2   0   64.09    6.70
   6  -2   0  130.49   11.80
  -6   2   0  151.18   11.50
  -6   2   0  143.99   13.20
  -6   2   0  149.09   11.50
   6   2   0  162.08   11.70
   7  -2   0   20.50    1.40
   7  -2   0   18.20    1.40
  -7  -2   0   20.50    1.40
   7  -2   0   18.10    1.40
  -7  -2   0   16.70    1.40
  -7  -2   0   17.70    1.50
  -7  -2   0   14.40    1.40
  -7  -2   0   16.10    1.40
   7  -2   0   18.70    1.40
  -7  -2   0   19.20    1.80
  -7  -2   0   15.40    4.20
  -7  -2   0   16.80    1.50
  -7  -2   0   16.90    1.40
   7  -2   0   14.70    1.70
  -7  -2   0   18.60    1.40
   7  -2   0   11.80    2.30
   7   2   0   13.80    1.80
  -7   2   0   10.00    3.30
   7   2   0   17.10    1.40
   7   2   0   13.30    2.20
  -7   2   0   14.30    1.50
  -7   2   0   17.80    1.40
   7   2   0   15.90    1.40
  -7   2   0   19.60    1.40
  -7   2   0   17.20    1.40
  -7   2   0   18.40    1.40
  -7   2   0   14.70    1.40
   7   2   0   20.00    1.40
   7   2   0   17.80    1.40
  -8  -2   0    1.40    0.40
  -8  -2   0    2.60    0.50
  -8  -2   0    2.10    0.30
  -8  -2   0    1.90    0.40
  -8  -2   0    1.40    0.40
  -8  -2   0    4.10    4.50
  -8  -2   0    1.80    0.30
   8  -2   0    1.70    0.40
   8  -2   0    1.60    0.30
  -8  -2   0    2.20    0.60
   8  -2   0    1.20    0.30
   8  -2   0    2.30    0.40
  -8  -2   0    1.70    0.30
   8   2   0    1.60    0.40
  -8   2   0    1.90    0.30
  -8   2   0    1.90    0.50
  -8   2   0    2.40    0.50
  -8   2   0    1.50    0.40
  -8   2   0    1.90    0.30
   8   2   0    2.10    0.40
   8   2   0    1.70    0.30
   8   2   0    1.40    1.40
  -8   2   0    2.00    0.30
  -8   2   0    1.30    0.50
  -8   2   0    4.10    4.30
   9  -2   0   14.80    1.30
  -9  -2   0   15.00    1.30
  -9  -2   0   21.00    7.40
  -9  -2   0   14.00    2.40
  -9  -2   0   16.20    1.40
   9  -2   0   15.20    1.30
   9  -2   0   13.90    1.40
   9  -2   0   15.80    1.30
  -9  -2   0   14.50    1.30
  -9  -2   0   17.40    1.50
  -9  -2   0   16.50    1.40
  -9  -2   0   17.60    1.40
  -9  -2   0   13.20    1.30
   9   2   0   16.50    1.40
  -9   2   0   14.40    1.40
  -9   2   0   12.80    1.40
   9   2   0   17.40    1.30
  -9   2   0   12.90    1.60
  -9   2   0   17.30    1.50
  -9   2   0   14.70    1.30
   9   2   0   16.30    1.30
  -9   2   0   14.60    1.30
   9   2   0   19.40    2.90
   9   2   0   15.00    1.30
  -9   2   0   16.60    1.50
  -9   2   0   10.60    4.60
 -10  -2   0    5.20    0.60
  10  -2   0    3.90    0.60
 -10  -2   0    4.50    0.60
 -10  -2   0    4.20    0.70
 -10  -2   0    5.40    0.60
 -10  -2   0   -4.90    6.80
  10  -2   0    4.50    0.60
 -10  -2   0    4.50    0.70
  10  -2   0    5.00    0.60
 -10   2   0    4.10    0.70
  10   2   0    3.80    0.60
 -10   2   0    5.60    0.70
 -10   2   0    4.30    0.60
  10   2   0    4.10    0.60
  10   2   0    4.40    0.60
 -10   2   0    4.40    0.60
  10   2   0    5.30    2.10
  10   2   0    5.70    0.60
 -10   2   0    4.90    0.70
 -10   2   0   -1.40    4.30
  11  -2   0   34.80    3.00
 -11  -2   0   56.29   13.40
 -11  -2   0   37.80    3.20
 -11  -2   0   41.10    3.10
 -11  -2   0   36.30    3.00
 -11  -2   0   37.30    3.10
  11  -2   0   39.30    3.10
 -11  -2   0   35.30    3.10
  11  -2   0   38.40    3.10
  11  -2   0   35.60    3.00
  11   2   0   39.20    3.10
 -11   2   0   36.90    8.90
 -11   2   0   42.20    3.10
  11   2   0   34.30    3.00
 -11   2   0   40.00    3.10
 -11   2   0   40.00    3.00
 -11   2   0   40.10    3.20
  11   2   0   37.50    3.10
  11   2   0   37.40    3.00
  12  -2   0   31.80    2.40
  12  -2   0   28.90    2.40
 -12  -2   0   29.70    2.40
 -12  -2   0   34.50    2.50
 -12  -2   0   33.00    2.50
  12  -2   0   27.60    2.50
  12  -2   0   30.80    2.50
 -12  -2   0   27.60    2.50
 -12  -2   0   28.90    2.60
 -12  -2   0   22.20   16.10
  12   2   0   29.40    2.50
 -12   2   0   78.29   15.10
  12   2   0   28.30    2.50
  13  -2   0    9.80    1.10
  13  -2   0   10.60    1.00
 -13  -2   0    9.00    1.00
 -13  -2   0   -8.30   20.60
  13  -2   0   10.00    1.00
 -13  -2   0   10.50    1.00
 -13  -2   0   10.10    1.20
  13  -2   0   10.00    1.00
 -13  -2   0   10.20    1.20
 -13  -2   0    9.90    1.00
  13   2   0    9.40    1.10
 -13   2   0   11.30    1.10
  13   2   0   11.20    1.00
 -13   2   0   10.60    1.00
 -13   2   0   30.10   12.50
  14  -2   0    0.50    0.40
 -14  -2   0    0.10    0.50
 -14  -2   0    0.00    0.40
 -14  -2   0    1.30    0.70
  14  -2   0    0.30    0.50
 -14  -2   0    0.40    0.50
 -14   2   0   -5.90   16.80
 -14   2   0    0.40    0.50
  14   2   0    0.10    0.50
 -14   2   0    0.20    0.40
  14   2   0    0.40    0.40
 -15  -2   0   13.60    1.20
  15  -2   0   14.10    1.20
  15  -2   0   11.70    1.30
 -15  -2   0   14.00    1.30
 -15   2   0   14.60    1.20
 -15   2   0   31.60   24.90
 -15   2   0   15.10    1.20
  15   2   0   11.00    1.30
  15   2   0   14.20    1.20
 -16  -2   0    5.50    0.60
  16  -2   0    5.80    0.70
  16   2   0    7.20    0.70
 -16   2   0    4.50    1.00
 -16   2   0    5.70    0.60
   0  -3   0    2.90    0.40
   0   3   0    4.20    0.30
   0   3   0    3.70    0.40
  -1  -3   0    7.90    0.80
  -1  -3   0    9.30    0.80
  -1  -3   0   10.70    0.80
   1   3   0    9.30    0.80
   1   3   0   10.80    0.90
  -1   3   0   10.20    0.90
  -1   3   0    9.70    0.80
  -1   3   0    9.50    1.10
  -1   3   0   10.30    1.20
   1   3   0   10.10    0.80
   1   3   0   13.70    1.70
   1   3   0    9.80    0.90
  -2   3   0  382.36   29.20
   2   3   0  357.76   29.40
  -3  -3   0 1248.88  102.79
   3   3   0 1359.26  102.89
   3   3   0 1374.86  103.59
  -4  -3   0  262.27   21.10
  -4   3   0  275.87   22.10
   5  -3   0  135.79   11.90
  -5   3   0  179.18   13.20
  -5   3   0  146.29   14.20
   6  -3   0   27.80    2.40
  -6  -3   0   28.00    2.20
   6  -3   0   25.60    2.20
  -6  -3   0   26.00    2.20
  -6  -3   0   26.90    2.20
  -6  -3   0   24.60    2.20
  -6  -3   0   28.70    2.20
   6  -3   0   30.20    2.20
   6  -3   0   27.80    2.20
  -6  -3   0   29.30    2.20
  -6  -3   0   31.10    2.30
   6  -3   0   27.90    2.20
  -6  -3   0   31.60    2.50
  -6   3   0   25.90    2.20
  -6   3   0   27.90    2.20
  -6   3   0   28.10    2.20
   6   3   0   28.40    2.20
   6   3   0   27.90    2.20
  -6   3   0   24.00    4.70
   6   3   0   26.60    2.20
  -6   3   0   24.70    2.20
  -6   3   0   25.00    2.20
   6   3   0   25.60    2.20
   6   3   0   27.10    2.50
   7  -3   0   12.10    1.10
  -7  -3   0   12.00    1.10
  -7  -3   0    9.40    4.20
  -7  -3   0   14.30    1.20
   7  -3   0   12.30    1.10
  -7  -3   0   13.00    1.10
  -7  -3   0   14.70    1.50
  -7  -3   0   14.00    1.10
   7  -3   0   14.30    1.10
   7  -3   0   12.10    1.10
  -7  -3   0   11.80    1.10
   7  -3   0   12.60    1.40
  -7  -3   0   12.50    1.10
  -7  -3   0   13.30    1.10
  -7   3   0   12.90    1.10
   7   3   0   12.60    1.10
  -7   3   0    9.30    4.60
  -7   3   0   11.10    1.20
   7   3   0   12.30    1.00
   7   3   0    9.50    2.00
  -7   3   0   11.10    1.00
  -7   3   0   10.50    1.20
   7   3   0   13.60    1.10
   7   3   0   11.20    1.00
  -7   3   0   12.20    1.10
  -7   3   0   13.60    1.10
  -7   3   0   11.70    1.10
  -8  -3   0    0.80    0.30
  -8  -3   0    0.90    0.30
  -8  -3   0    0.80    0.40
  -8  -3   0    0.90    0.30
   8  -3   0    0.60    0.30
   8  -3   0    1.10    0.30
   8  -3   0    1.10    0.30
  -8  -3   0    1.40    0.30
  -8  -3   0    1.50    0.40
  -8  -3   0    0.90    0.40
   8  -3   0    0.20    0.60
  -8  -3   0    3.40    4.80
  -8  -3   0    0.70    0.50
   8  -3   0    1.00    0.30
  -8   3   0    0.90    0.30
   8   3   0    1.40    0.30
  -8   3   0    1.70    0.40
  -8   3   0    1.30    0.40
  -8   3   0    0.90    0.30
  -8   3   0    0.40    3.00
  -8   3   0    1.40    0.50
   8   3   0    0.90    0.30
   8   3   0    1.20    0.30
  -8   3   0    1.00    0.30
   8   3   0    0.30    1.30
  -8   3   0    1.10    0.50
   8   3   0    1.30    0.30
  -8   3   0    1.20    0.30
   9  -3   0    2.10    0.40
  -9  -3   0    2.30    0.40
   9  -3   0    2.00    0.40
  -9  -3   0    2.10    0.40
  -9  -3   0    2.90    0.80
  -9  -3   0    2.00    0.40
  -9  -3   0    2.00    0.50
   9  -3   0    1.60    0.40
   9  -3   0    2.00    0.40
  -9  -3   0    2.50    0.40
  -9  -3   0    2.40    0.30
  -9  -3   0    8.20    6.80
  -9  -3   0    3.40    0.60
   9   3   0    2.30    0.40
  -9   3   0   -1.20    4.50
  -9   3   0    2.30    0.80
  -9   3   0    2.80    0.50
   9   3   0    1.80    0.40
  -9   3   0    2.20    0.50
   9   3   0    0.80    1.60
   9   3   0    2.20    0.40
   9   3   0    2.40    0.40
  -9   3   0    2.00    0.50
  -9   3   0    1.60    0.40
  -9   3   0    2.10    0.40
 -10  -3   0    8.90    8.40
 -10  -3   0   12.10    1.10
  10  -3   0   13.10    1.10
 -10  -3   0   12.00    1.60
 -10  -3   0   11.80    1.20
 -10  -3   0   11.90    1.10
  10  -3   0   13.90    1.10
 -10  -3   0   11.10    1.00
  10  -3   0   12.70    1.20
 -10  -3   0   11.60    1.30
  10  -3   0   12.00    1.10
 -10  -3   0   11.90    1.10
 -10   3   0   11.90    1.20
  10   3   0   10.60    1.20
 -10   3   0   10.20    1.40
 -10   3   0   13.10    1.10
  10   3   0   13.70    2.70
 -10   3   0   10.80    1.00
 -10   3   0   10.20    1.20
 -10   3   0   12.60    1.20
  10   3   0   11.20    1.00
 -10   3   0    9.10    1.00
  10   3   0   12.00    1.10
  10   3   0   11.80    1.00
 -10   3   0   22.20    8.00
 -11  -3   0    9.30    1.10
 -11  -3   0    8.50    0.90
  11  -3   0    8.00    0.90
  11  -3   0    8.80    0.90
  11  -3   0    8.20    1.00
 -11  -3   0   17.50   12.60
  11  -3   0    8.40    0.90
 -11  -3   0   10.20    1.30
 -11  -3   0    7.80    1.00
 -11  -3   0    8.20    0.90
  11   3   0    6.90    0.90
 -11   3   0    9.40    0.90
 -11   3   0    7.90    1.10
  11   3   0    8.00    0.90
 -11   3   0    8.30    1.00
 -11   3   0    6.40    7.60
  11   3   0    7.30    0.80
 -12  -3   0   26.50    2.10
 -12  -3   0   25.70    2.00
 -12  -3   0   23.40    2.00
  12  -3   0   26.60    2.10
 -12  -3   0   21.50    2.00
  12  -3   0   23.30    2.00
 -12  -3   0   23.10    2.20
  12  -3   0   22.20    2.00
  12  -3   0   25.20    2.00
 -12  -3   0   17.20   19.10
  12   3   0   23.90    2.00
 -12   3   0   26.60    2.00
  12   3   0   23.90    2.10
 -12   3   0   25.50    2.10
 -13  -3   0   25.70    2.00
  13  -3   0   24.50    2.00
 -13  -3   0   21.50    2.10
 -13  -3   0   22.50    2.00
  13  -3   0   21.80    2.10
  13  -3   0   24.60    2.00
 -13  -3   0   24.40    2.00
 -13  -3   0   22.60    2.20
  13  -3   0   27.80    2.00
 -13   3   0   22.90   11.50
  13   3   0   23.50    2.00
 -13   3   0   26.00    2.00
  13   3   0   21.80    2.00
 -13   3   0   25.50    2.10
 -14  -3   0   12.50    1.70
  14  -3   0   12.00    1.20
 -14  -3   0   14.10    1.30
 -14  -3   0   13.90    1.50
 -14  -3   0   13.20    1.20
  14  -3   0   14.50    1.30
  14  -3   0   15.30    1.30
  14  -3   0   12.70    1.50
 -14   3   0   15.00    1.20
  14   3   0   14.50    1.30
  14   3   0   14.30    1.30
 -14   3   0  -10.70   12.20
  15  -3   0   13.60    1.40
 -15  -3   0   14.80    1.40
 -15  -3   0   15.60    1.30
  15  -3   0   16.90    1.30
  15   3   0   12.10    1.40
 -15   3   0   16.80    1.30
 -15   3   0   15.30    1.70
 -15   3   0   14.70    1.30
 -15   3   0   37.40   26.70
  15   3   0   14.90    1.30
 -16   3   0   12.40    1.40
  16   3   0   10.40    1.00
  -1  -4   0    0.90    0.60
  -1  -4   0    1.50    0.20
   1   4   0    3.00    1.40
  -1   4   0    2.20    0.30
  -1   4   0    1.50    0.30
   1   4   0    1.80    0.20
   1   4   0    1.60    0.20
  -1   4   0    2.30    0.30
   1   4   0    2.30    0.30
   1   4   0    2.20    0.30
  -1   4   0    2.50    0.30
   1   4   0    1.70    0.40
  -1   4   0    2.50    0.40
  -1   4   0    2.00    0.30
   1   4   0    1.80    0.30
   1   4   0    1.50    0.50
   1   4   0    2.30    0.50
  -1   4   0    1.20    0.30
  -1   4   0    1.80    0.30
   1   4   0    1.90    0.20
  -2  -4   0  216.58   17.60
   2   4   0  251.87   18.20
  -2   4   0  206.98   17.70
  -2   4   0  227.68   17.90
  -3  -4   0   55.89    4.40
  -3  -4   0   51.99    4.10
   3   4   0   54.99    4.10
  -3   4   0   53.59    4.10
   3   4   0   59.49    5.50
  -3   4   0   51.19    4.10
   3   4   0   44.10    4.30
  -3   4   0   48.40    4.10
   3   4   0   57.69    4.10
  -3   4   0   52.69    5.20
   4  -4   0  160.08   12.30
  -4  -4   0  140.59   12.40
   4   4   0  156.58   12.60
  -4   4   0  166.38   13.50
  -4   4   0  162.58   13.10
  -5  -4   0   27.00    2.50
  -5  -4   0   30.80    2.40
   5  -4   0   35.20    2.60
  -5  -4   0   30.80    2.40
  -5  -4   0   33.20    2.40
  -5  -4   0   29.80    2.40
   5  -4   0   32.90    2.40
   5  -4   0   30.40    2.40
   5  -4   0   28.60    2.40
   5  -4   0   34.40    2.40
   5   4   0   35.50    2.40
  -5   4   0   29.20    2.40
  -5   4   0   27.60    4.00
  -5   4   0   28.40    2.50
   5   4   0   26.90    2.40
  -5   4   0   25.60    2.40
   5   4   0   27.10    2.40
   5   4   0   32.70    2.40
  -5   4   0   34.20    2.40
  -5   4   0   29.80    2.50
  -5   4   0   32.80    2.40
  -5   4   0   29.80    2.40
   5   4   0   29.30    2.70
  -6   4   0  158.68   13.50
  -6   4   0  142.89   11.70
   6   4   0  155.68   12.00
  -7  -4   0  111.49   12.60
   7  -4   0  122.59    9.60
  -7   4   0  117.79    9.40
  -7   4   0  106.19   11.40
   7   4   0  129.59    9.80
  -7   4   0  121.19    9.40
   8  -4   0    0.40    0.30
  -8  -4   0    0.80    0.30
   8  -4   0    0.80    0.30
  -8  -4   0    2.70    5.00
   8  -4   0    1.40    0.30
  -8  -4   0    0.90    0.40
  -8  -4   0    0.50    0.30
   8  -4   0    0.70    0.30
  -8  -4   0    0.70    0.60
  -8  -4   0    0.40    0.30
   8  -4   0   -0.40    0.60
  -8  -4   0    0.90    0.30
  -8  -4   0    0.40    0.40
  -8  -4   0    0.70    0.30
   8   4   0    1.00    0.30
  -8   4   0    0.40    0.50
  -8   4   0    0.60    0.40
  -8   4   0    0.60    0.20
   8   4   0    1.40    0.30
   8   4   0    1.10    0.40
  -8   4   0   -0.50    2.90
   8   4   0    0.90    1.00
  -8   4   0    1.60    0.40
  -8   4   0    1.00    0.30
  -8   4   0    0.60    0.30
  -8   4   0    0.60    0.30
  -8   4   0    0.40    0.50
   8   4   0    0.50    0.20
  -9  -4   0   20.40    1.70
   9  -4   0   21.60    1.80
  -9  -4   0   21.30    1.80
  -9  -4   0   11.40    7.90
  -9  -4   0   22.90    1.90
   9  -4   0   23.20    1.80
  -9  -4   0   23.10    1.70
   9  -4   0   21.70    1.80
  -9  -4   0   22.50    1.80
  -9  -4   0   16.80    1.80
  -9  -4   0   21.10    2.20
   9  -4   0   24.00    1.80
  -9  -4   0   22.20    1.80
   9   4   0   17.60    1.70
  -9   4   0   18.10    1.70
  -9   4   0   22.20    1.90
   9   4   0   22.40    1.80
  -9   4   0   21.40    1.90
  -9   4   0   23.10    2.10
  -9   4   0   23.80    1.80
   9   4   0   20.80    1.80
  -9   4   0   23.30    1.80
  -9   4   0   22.50    5.80
  -9   4   0   23.30    1.80
  -9   4   0   18.10    1.70
   9   4   0   18.50    2.90
   9   4   0   17.80    1.70
 -10  -4   0    0.40    1.10
 -10  -4   0   12.80   11.40
 -10  -4   0    0.70    0.40
  10  -4   0    0.60    0.40
  10  -4   0    1.30    0.40
  10  -4   0    1.10    0.40
 -10  -4   0    1.10    0.50
 -10  -4   0    1.50    0.30
 -10  -4   0    1.20    0.60
  10  -4   0    1.30    0.40
 -10  -4   0    0.70    0.30
 -10  -4   0    0.50    0.60
 -10  -4   0    0.80    0.50
 -10   4   0   -2.30    4.60
 -10   4   0    0.90    0.40
 -10   4   0    0.80    0.60
  10   4   0    0.90    0.30
  10   4   0    2.10    2.10
  10   4   0    0.90    0.40
 -10   4   0    1.20    0.50
 -10   4   0    0.90    0.50
 -10   4   0    1.00    0.50
  11  -4   0   49.70    3.80
  11  -4   0   48.20    3.80
 -11  -4   0   57.29   17.50
  11  -4   0   48.40    3.80
 -11  -4   0   49.70    3.80
 -11  -4   0   48.50    3.80
 -11  -4   0   48.60    3.90
 -11  -4   0   47.00    3.80
  11  -4   0   52.69    3.80
 -11  -4   0   42.30    3.80
 -11   4   0   49.99    3.80
  11   4   0   39.90    5.20
 -11   4   0   42.50    9.10
 -11   4   0   51.89    3.80
 -11   4   0   39.30    3.90
  11   4   0   47.80    3.80
  11   4   0   45.00    3.80
  12  -4   0   25.70    2.20
  12  -4   0   27.60    2.20
 -12  -4   0   26.40    2.40
  12  -4   0   28.50    2.30
 -12  -4   0   27.20    2.30
 -12  -4   0   29.90    2.40
 -12  -4   0   26.40    2.20
 -12  -4   0   25.30    2.30
  12  -4   0   29.20    2.30
  12   4   0   27.50    2.30
 -12   4   0   32.40   11.20
  12   4   0   25.40    2.30
 -12   4   0   29.70    2.30
 -12   4   0   29.40    2.30
 -13  -4   0    1.50    0.50
  13  -4   0    2.00    0.40
 -13  -4   0    2.00    0.50
 -13  -4   0    2.30    0.70
  13  -4   0    1.20    0.50
  13  -4   0    1.50    0.40
 -13  -4   0    1.20    0.60
  13  -4   0    2.10    0.50
 -13  -4   0    1.40    0.50
 -13   4   0    3.50   10.90
 -13   4   0    1.00    0.50
  13   4   0    2.30    0.50
  13   4   0    1.30    0.50
 -13   4   0    1.70    0.50
  14  -4   0    7.10    0.80
 -14  -4   0    4.90    0.70
 -14  -4   0    6.80    0.80
 -14  -4   0    6.70    0.90
  14  -4   0    7.00    0.90
 -14  -4   0    6.30    0.80
  14  -4   0    6.50    0.80
  14  -4   0    5.20    0.70
 -14  -4   0    6.80    0.80
 -14   4   0    7.10   11.40
 -14   4   0    7.70    0.80
 -14   4   0    6.80    0.80
  14   4   0    6.30    0.80
  14   4   0    6.50    0.80
 -15   4   0   39.70   22.60
  16  -4   0    5.90    0.60
 -16  -4   0    6.80    0.70
 -16   4   0    4.00    1.10
 -16   4   0    4.90    0.50
  16   4   0    2.80    0.70
   0  -5   0    1.20    0.50
   0   5   0    2.10    0.30
   0   5   0    1.30    0.30
   0   5   0    1.70    0.40
   0   5   0    1.40    0.40
   0   5   0    1.10    0.30
   0   5   0    1.70    0.30
   0   5   0    1.10    0.30
   0   5   0    1.30    0.30
  -1  -5   0    9.50    0.90
  -1   5   0   10.90    1.00
  -1   5   0   12.40    0.90
   1   5   0   11.30    0.90
  -1   5   0   11.40    1.00
  -1   5   0   10.60    1.00
  -1   5   0    9.80    0.90
  -1   5   0   12.80    1.00
   1   5   0    9.70    0.90
  -1   5   0   11.00    1.00
  -1   5   0   10.60    1.00
   1   5   0   16.70    2.00
   1   5   0   10.50    0.90
   1   5   0   12.90    1.00
  -2   5   0 5253.77  421.46
   2   5   0 5637.04  421.86
  -3  -5   0   10.90    1.00
   3  -5   0   13.10    1.00
  -3  -5   0   11.10    1.70
  -3  -5   0   14.30    1.00
   3  -5   0   10.50    1.40
   3  -5   0   12.90    1.00
   3  -5   0   14.00    1.00
   3   5   0   12.80    1.00
  -3   5   0   13.00    1.10
  -3   5   0   12.60    1.10
  -3   5   0   16.30    2.60
  -3   5   0   10.70    1.00
   3   5   0   11.90    1.00
  -3   5   0   10.40    1.10
  -3   5   0    9.60    1.90
   4  -5   0  115.59   10.20
  -4   5   0  137.89   10.60
   4   5   0  112.69    9.90
  -4   5   0  141.19   11.10
  -5  -5   0   12.90    1.30
  -5  -5   0   12.10    0.90
  -5  -5   0    9.70    0.90
  -5  -5   0   10.50    0.90
  -5  -5   0   11.50    0.90
  -5  -5   0    9.80    0.90
   5  -5   0    9.40    0.90
   5  -5   0    8.70    0.90
   5  -5   0   10.80    0.90
  -5  -5   0    8.60    0.90
   5  -5   0   10.80    0.90
   5   5   0    9.60    0.90
  -5   5   0   11.60    1.00
  -5   5   0   10.80    0.90
  -5   5   0   10.30    0.90
  -5   5   0    8.90    2.40
   5   5   0    9.90    0.90
  -5   5   0    9.70    1.00
  -5   5   0   11.10    0.90
  -5   5   0   10.90    0.90
  -5   5   0   10.30    0.90
  -5   5   0    6.30    3.90
  -5   5   0   10.60    0.80
   5   5   0   10.60    1.60
   5   5   0    8.60    0.80
  -5   5   0    9.40    1.10
  -6   5   0  469.45   36.20
  -6   5   0  419.36   37.30
   7  -5   0   50.39    4.30
   7  -5   0   56.79    4.10
  -7  -5   0   55.39    4.20
  -7  -5   0   49.50    4.10
   7  -5   0   54.59    4.10
  -7  -5   0   56.49    4.10
   7  -5   0   54.39    4.10
  -7  -5   0   55.89    4.40
  -7  -5   0   49.60    4.10
  -7  -5   0   55.79    4.10
  -7  -5   0   51.59    4.10
   7   5   0   47.80    4.10
  -7   5   0   44.10    4.10
  -7   5   0   53.99    4.20
   7   5   0   44.70    4.50
  -7   5   0   49.40    4.10
  -7   5   0   58.39    4.10
   7   5   0   53.89    4.10
   7   5   0   58.19    4.10
  -7   5   0   51.69    4.20
  -7   5   0   48.70    4.20
  -7   5   0   55.99    4.10
  -7   5   0   46.40    6.30
  -8  -5   0    9.50    1.10
  -8  -5   0    9.60    1.30
  -8  -5   0    9.80    0.90
   8  -5   0    9.10    0.80
  -8  -5   0    9.50    0.90
   8  -5   0    8.70    0.90
   8  -5   0    9.50    0.80
   8  -5   0    7.90    0.80
  -8  -5   0    8.30    0.90
  -8  -5   0    8.60    0.90
  -8  -5   0    9.30    0.80
  -8  -5   0    7.90    6.90
  -8  -5   0    8.90    0.80
  -8   5   0    9.80    1.00
   8   5   0    9.10    0.90
  -8   5   0   10.30    1.30
   8   5   0    8.20    2.00
  -8   5   0    9.60    0.80
   8   5   0    9.20    0.80
   8   5   0    8.10    0.80
  -8   5   0    8.60    0.90
  -8   5   0    8.30    3.80
  -8   5   0    8.90    0.90
   8   5   0    8.20    0.90
  -8   5   0    7.80    1.20
  -8   5   0    8.90    0.80
  -9  -5   0    1.50    0.40
  -9  -5   0    1.00    0.40
  -9  -5   0    5.50    8.30
  -9  -5   0    1.60    0.40
  -9  -5   0    1.60    0.40
  -9  -5   0    1.00    0.50
  -9  -5   0    1.40    0.30
   9  -5   0    1.10    0.40
  -9  -5   0    1.30    0.60
   9  -5   0    1.10    0.40
  -9  -5   0    1.20    0.70
   9  -5   0    0.90    0.40
   9  -5   0    0.70    0.40
  -9   5   0    1.60    0.70
  -9   5   0    1.40    0.40
  -9   5   0    1.20    0.60
  -9   5   0    0.90    0.40
  -9   5   0    3.10    4.80
   9   5   0    1.00    0.40
   9   5   0   -0.50    1.40
   9   5   0    0.50    0.30
  -9   5   0    1.60    0.40
   9   5   0    1.40    0.40
 -10  -5   0   54.29    5.10
 -10  -5   0   59.39    4.70
  10  -5   0   63.99    4.70
 -10  -5   0   61.29    4.70
  10  -5   0   62.09    4.60
 -10  -5   0   51.49    4.60
 -10  -5   0   57.69    4.70
  10  -5   0   61.29    4.70
 -10  -5   0   58.79    4.80
 -10  -5   0   48.80   12.80
  10  -5   0   62.89    4.70
 -10  -5   0   50.89    4.60
  10   5   0   59.99    4.70
 -10   5   0   58.39    4.70
  10   5   0   49.30    5.70
  10   5   0   64.89    4.70
 -10   5   0   64.99    4.70
 -10   5   0   67.49    9.70
 -10   5   0   62.79    4.70
 -10   5   0   55.69    4.80
 -11  -5   0    8.20    1.20
 -11  -5   0    8.90    1.00
 -11  -5   0    9.60    1.00
 -11  -5   0    9.70    1.10
  11  -5   0    9.40    0.90
  11  -5   0    8.20    1.00
 -11  -5   0    8.80    0.90
  11  -5   0    8.50    0.90
  11  -5   0   10.70    1.00
 -11   5   0    8.00    1.20
 -11   5   0   10.20    1.00
  11   5   0    9.70    0.90
 -11   5   0    9.50    1.00
  11   5   0    9.00    1.00
 -11   5   0   14.20    6.80
  11   5   0    5.00    2.40
 -12  -5   0    5.90    1.00
 -12  -5   0    5.60    0.70
 -12  -5   0    6.10    0.70
 -12  -5   0    6.70    0.80
  12  -5   0    6.10    0.70
 -12  -5   0    6.20    0.70
  12  -5   0    6.40    0.80
  12  -5   0    4.90    0.70
  12  -5   0    7.30    0.80
  12   5   0    5.60    0.70
  12   5   0    5.20    0.70
 -12   5   0    6.50    0.80
 -12   5   0   -5.30    8.00
 -12   5   0    6.30    0.70
 -13  -5   0    2.00    0.60
  13  -5   0    3.10    0.50
 -13  -5   0    3.00    0.70
  13  -5   0    3.40    0.50
 -13  -5   0    3.10    0.50
 -13  -5   0    2.90    0.50
 -13  -5   0    3.30    0.60
  13  -5   0    3.20    0.60
  13  -5   0    3.30    0.50
 -13   5   0   -9.30    9.10
  13   5   0    3.00    0.60
 -13   5   0    2.70    0.50
  13   5   0    3.00    0.50
 -13   5   0    3.00    0.60
  14  -5   0    1.10    0.50
 -14  -5   0    0.30    0.50
 -14  -5   0    0.50    0.40
 -14  -5   0    0.50    0.50
  14  -5   0    0.50    0.40
 -14  -5   0    1.30    0.60
  14  -5   0    1.50    0.50
 -14  -5   0    0.30    0.40
 -14   5   0    1.30    0.40
 -14   5   0    0.30    0.80
 -14   5   0    0.50    0.40
  14   5   0    1.00    0.40
 -14   5   0    9.90   11.60
  14   5   0    0.80    0.50
  15  -5   0    2.30    0.50
  15  -5   0    1.20    0.50
  15  -5   0    2.20    0.40
 -15  -5   0    1.30    0.50
 -15  -5   0    2.10    0.40
 -15  -5   0    1.60    0.40
 -15   5   0    1.50    0.50
  15   5   0    2.00    0.40
 -15   5   0    0.90    0.80
 -15   5   0    1.60    0.40
 -16  -5   0    7.20    0.70
  16  -5   0    8.20    0.80
 -16   5   0    6.80    0.70
 -16   5   0    9.60    1.20
   1   6   0  268.67   20.90
  -2   6   0  190.48   14.00
   2   6   0  168.78   13.80
  -2   6   0  170.48   13.90
  -3   6   0  843.92   65.99
  -3   6   0  846.22   65.89
  -4  -6   0   13.50    1.20
  -4  -6   0   16.20    1.30
  -4  -6   0   13.90    1.20
  -4  -6   0   16.30    1.50
   4  -6   0   14.60    1.20
  -4  -6   0   14.10    1.20
   4  -6   0   14.40    1.30
   4  -6   0   15.70    1.20
  -4  -6   0   16.40    1.20
  -4  -6   0   16.40    1.20
   4  -6   0   13.10    1.20
  -4   6   0   13.90    1.30
  -4   6   0   15.10    2.60
   4   6   0   14.80    1.20
  -4   6   0   13.10    1.20
  -4   6   0   21.40    3.60
   4   6   0   12.10    1.80
   4   6   0   13.90    1.20
  -4   6   0   15.50    1.40
  -4   6   0   15.00    1.30
   4   6   0   16.10    1.20
  -4   6   0   13.80    1.20
  -4   6   0   13.80    1.20
  -4   6   0   13.80    1.20
  -4   6   0   17.30    1.30
   4   6   0   14.30    1.50
   5  -6   0   12.20    1.10
  -5  -6   0   14.50    1.40
  -5  -6   0   13.90    1.10
   5  -6   0   13.90    1.10
  -5  -6   0   13.60    1.10
   5  -6   0   13.50    1.20
  -5  -6   0   12.40    1.10
   5  -6   0   14.50    1.10
  -5  -6   0   13.50    1.10
  -5  -6   0   14.60    1.20
  -5  -6   0   13.20    1.10
  -5  -6   0   11.10    1.10
   5  -6   0   11.70    1.00
  -5   6   0   13.60    1.10
  -5   6   0   13.00    1.10
  -5   6   0   12.60    2.70
  -5   6   0   13.60    1.30
   5   6   0   11.90    1.10
  -5   6   0   13.70    1.10
   5   6   0   12.30    1.10
   5   6   0   12.60    1.10
   5   6   0   12.70    1.50
  -5   6   0   12.90    1.20
  -5   6   0   13.00    1.10
  -5   6   0   12.30    1.10
  -5   6   0   11.90    1.00
  -5   6   0   10.90    1.10
  -6  -6   0  138.29   10.20
  -6  -6   0   93.79   13.20
   6   6   0  136.79   10.50
   6   6   0  128.79   10.10
  -6   6   0  129.39   10.10
  -6   6   0  126.89   11.70
  -6   6   0  141.49   13.30
   6   6   0  129.39   10.60
  -7  -6   0    2.80    0.70
  -7  -6   0    2.40    0.40
   7  -6   0    1.90    0.30
  -7  -6   0    2.10    0.40
  -7  -6   0    2.30    0.30
   7  -6   0    1.70    0.30
  -7  -6   0    1.50    5.80
  -7  -6   0    3.10    0.50
  -7  -6   0    2.70    0.40
  -7  -6   0    1.90    0.40
   7  -6   0    2.30    0.40
   7  -6   0    2.10    0.30
  -7  -6   0    2.00    0.40
  -7   6   0    2.20    0.30
  -7   6   0    4.20    2.90
  -7   6   0    2.30    0.30
  -7   6   0    1.80    0.50
   7   6   0    2.50    0.30
  -7   6   0    1.70    0.40
  -7   6   0    1.70    0.50
   7   6   0    2.10    1.20
   7   6   0    1.40    0.40
   7   6   0    1.80    0.30
  -8  -6   0   36.20    3.00
   8  -6   0   36.10    3.00
   8  -6   0   34.90    3.00
  -8  -6   0   34.40    3.00
  -8  -6   0   37.50    3.30
   8  -6   0   41.40    3.00
   8  -6   0   35.00    2.90
  -8  -6   0   38.90    2.90
  -8  -6   0   36.90    3.10
  -8  -6   0   34.50    9.80
  -8  -6   0   43.70    3.00
  -8  -6   0   38.20    3.00
  -8  -6   0   39.30    3.00
  -8   6   0   38.40    3.00
  -8   6   0   36.40    5.80
  -8   6   0   39.10    3.00
  -8   6   0   34.20    2.90
   8   6   0   34.60    3.70
   8   6   0   37.20    3.00
   8   6   0   35.70    3.00
  -8   6   0   34.30    3.10
  -8   6   0   35.80    3.10
   9  -6   0   38.10    3.00
  -9  -6   0   37.80    3.00
  -9  -6   0   38.30    3.00
  -9  -6   0   36.80    3.00
  -9  -6   0   36.30    3.00
  -9  -6   0   38.40    3.40
  -9  -6   0   37.80    2.90
  -9  -6   0   42.50    3.10
  -9  -6   0   35.00    3.00
   9  -6   0   37.10    3.00
   9  -6   0   35.10    3.00
   9  -6   0   36.00    3.00
  -9   6   0   38.50    3.20
   9   6   0   35.90    3.00
  -9   6   0   35.50    3.10
  -9   6   0   37.50    3.00
  -9   6   0   36.10    3.00
   9   6   0   38.40    3.00
  -9   6   0   37.00    6.90
  -9   6   0   37.10    3.00
   9   6   0   31.30    4.00
 -10  -6   0    1.40    0.80
 -10  -6   0    1.40    0.40
  10  -6   0    2.20    0.50
 -10  -6   0    2.30    0.60
  10  -6   0    2.40    0.60
  10  -6   0    2.60    0.40
 -10  -6   0    2.10    0.40
 -10  -6   0    1.10    0.40
 -10  -6   0    2.40    0.60
 -10  -6   0    1.70    0.70
 -10  -6   0    2.60    0.50
  10  -6   0    1.70    0.40
 -10   6   0    2.30    0.70
  10   6   0   -0.30    2.70
 -10   6   0    7.10    5.60
 -10   6   0    2.40    0.60
  10   6   0    2.60    0.50
  10   6   0    2.20    0.40
 -10   6   0    2.40    0.50
 -11  -6   0   65.89    6.30
 -11  -6   0   75.79    5.90
 -11  -6   0   72.59    5.80
 -11  -6   0   78.19    5.80
  11  -6   0   73.39    5.70
  11  -6   0   70.39    5.70
  11  -6   0   76.69    5.70
 -11  -6   0   76.99    5.70
 -11  -6   0   72.29    5.70
 -11  -6   0   65.19    5.70
  11  -6   0   81.39    5.80
  11   6   0   65.39    6.90
  11   6   0   71.59    5.80
 -11   6   0   65.99    5.80
 -11   6   0   85.89   11.30
  11   6   0   74.39    5.70
 -11   6   0   78.69    5.70
 -11   6   0   66.69    5.80
 -11   6   0   77.99    5.70
 -12  -6   0    8.30    0.90
 -12  -6   0    7.00    0.90
 -12  -6   0    8.10    0.90
  12  -6   0    8.80    0.90
 -12  -6   0    7.60    1.10
  12  -6   0    7.80    0.90
 -12  -6   0    8.50    0.90
  12  -6   0    9.10    0.90
  12  -6   0    7.70    0.90
  12   6   0    8.40    2.90
  12   6   0    6.70    0.90
 -12   6   0   10.90    6.90
 -12   6   0    8.40    0.90
  12   6   0    7.20    0.80
 -12   6   0    8.10    0.90
  13  -6   0    0.80    0.50
 -13  -6   0    0.50    0.50
  13  -6   0   -0.30    0.40
 -13  -6   0    0.30    0.50
 -13  -6   0   -0.50    0.40
  13  -6   0   -0.40    0.40
 -13  -6   0   -0.10    0.50
 -13  -6   0    0.10    0.40
  13  -6   0    0.10    0.40
 -13   6   0   -0.60    0.40
 -13   6   0   -0.60    0.40
 -13   6   0   -6.50    7.80
  13   6   0   -0.20    0.40
  13   6   0    0.10    0.40
 -14  -6   0    1.10    0.40
  14  -6   0    1.30    0.70
  14  -6   0    1.60    0.50
 -14  -6   0    0.70    0.40
 -14  -6   0    1.30    0.60
 -14  -6   0    2.60    0.70
  14  -6   0    1.50    0.50
 -14  -6   0    1.60    0.50
  14  -6   0    1.30    0.40
 -14   6   0  -13.90   17.50
  14   6   0    1.40    0.50
  14   6   0    1.80    0.60
 -14   6   0    1.10    0.90
 -14   6   0    2.00    0.40
 -14   6   0    1.70    0.40
  15  -6   0   23.20    2.00
  15  -6   0   25.60    2.00
 -15  -6   0   26.50    2.10
  15  -6   0   22.70    2.00
 -15  -6   0   22.20    2.00
 -15   6   0   26.20    2.00
  15   6   0   23.40    2.00
 -15   6   0   25.50    2.30
 -16  -6   0   13.40    1.10
 -16   6   0   11.60    1.00
 -16   6   0   12.70    1.30
   0  -7   0    4.50    0.70
   0   7   0    3.40    0.50
   0   7   0    3.70    0.50
   0   7   0    3.40    0.40
   0   7   0    3.20    0.50
   0   7   0    3.10    0.50
   0   7   0    3.60    0.40
   0   7   0    2.50    0.40
   0   7   0    4.40    0.40
   0   7   0    3.10    0.40
   0   7   0    4.00    0.40
  -1   7   0   52.69    4.60
   1   7   0   59.59    4.50
  -1   7   0   53.79    4.50
   1   7   0   61.29    4.60
   1   7   0   63.19    4.50
  -2  -7   0   43.70    3.90
  -2  -7   0   52.89    4.00
  -2  -7   0   49.20    3.90
   2   7   0   49.00    4.10
   2   7   0   49.40    4.00
   2   7   0   54.69    3.90
  -2   7   0   54.79    4.00
   2   7   0   49.20    3.90
  -2   7   0   53.09    4.00
   2   7   0   50.39    4.10
  -3  -7   0   39.70    3.20
  -3  -7   0   40.60    3.20
  -3  -7   0   39.00    3.20
   3  -7   0   44.80    3.20
  -3  -7   0   43.90    3.20
   3  -7   0   42.70    3.20
  -3   7   0   38.50    3.20
  -3   7   0   44.50    3.90
   3   7   0   42.10    3.20
  -3   7   0   47.30    4.10
   3   7   0   42.70    3.50
  -3   7   0   40.10    3.20
  -3   7   0   44.60    3.20
  -3   7   0   38.30    3.20
   3   7   0   41.10    3.20
   3   7   0   38.00    3.20
   3   7   0   36.20    3.20
   3   7   0   42.00    3.20
   3   7   0   34.80    3.50
   3   7   0   39.60    3.20
  -3   7   0   40.60    3.20
  -4  -7   0   48.00    4.10
   4  -7   0   58.99    4.10
   4  -7   0   47.30    4.10
  -4  -7   0   55.69    4.10
  -4  -7   0   52.29    4.10
  -4   7   0   54.09    4.20
  -4   7   0   56.09    5.50
   4   7   0   48.40    4.50
   4   7   0   49.30    4.10
  -4   7   0   53.59    4.20
   4   7   0   54.79    4.20
   4   7   0   50.69    4.10
   4   7   0   58.89    4.10
  -4   7   0   52.89    4.10
  -4   7   0   51.79    5.10
  -5  -7   0    2.40    0.40
  -5  -7   0    1.70    0.40
  -5  -7   0    2.40    0.60
   5  -7   0    3.50    0.60
  -5  -7   0    1.80    0.40
   5  -7   0    2.20    0.30
  -5  -7   0    1.90    0.40
   5  -7   0    2.10    0.30
   5  -7   0    3.60    0.30
  -5  -7   0    2.20    0.30
  -5  -7   0    2.30    0.30
   5  -7   0    2.20    0.30
  -5  -7   0    1.80    0.40
  -5   7   0    1.40    3.10
  -5   7   0    2.10    1.80
  -5   7   0    2.90    0.40
  -5   7   0    2.70    0.50
   5   7   0    2.10    0.30
   5   7   0    2.80    0.70
   5   7   0    3.00    0.40
  -5   7   0    2.80    0.40
  -5   7   0    1.90    0.50
  -5   7   0    3.40    0.50
   5   7   0    3.40    0.40
  -5   7   0    2.80    0.30
   6  -7   0   27.20    2.10
  -6  -7   0   30.80    2.20
  -6  -7   0   28.90    2.20
   6  -7   0   26.30    2.10
  -6  -7   0   27.90    2.10
   6  -7   0   22.80    2.30
  -6  -7   0   28.00    2.10
  -6  -7   0   27.90    2.20
  -6  -7   0   31.60    2.50
   6  -7   0   25.50    2.10
  -6  -7   0   28.00    2.20
  -6  -7   0   26.20    2.20
   6  -7   0   26.70    2.10
  -6   7   0   25.10    2.20
  -6   7   0   27.10    2.20
  -6   7   0   29.20    2.20
   6   7   0   25.10    2.10
  -6   7   0   26.00    2.20
  -6   7   0   24.60    2.10
  -6   7   0   29.30    4.70
   6   7   0   26.10    2.10
  -6   7   0   23.40    2.10
  -6   7   0   23.20    5.60
   6   7   0   25.10    2.80
  -6   7   0   26.80    2.30
  -7  -7   0   40.60    3.60
  -7  -7   0   40.00    3.30
  -7  -7   0   40.60    3.30
   7  -7   0   40.80    3.30
  -7  -7   0   44.70    3.40
   7  -7   0   42.70    3.30
  -7  -7   0   38.10    3.30
   7  -7   0   41.20    3.30
  -7  -7   0   41.90    3.30
  -7  -7   0   39.90    3.30
  -7  -7   0   41.80    3.30
  -7   7   0   38.20    5.70
  -7   7   0   37.70    3.20
   7   7   0   34.40    3.90
   7   7   0   43.00    3.30
  -7   7   0   43.90    3.40
  -7   7   0   41.60    3.30
  -7   7   0   48.00    3.30
   7   7   0   40.10    3.30
  -7   7   0   44.10    3.30
  -8  -7   0  103.69    8.00
   8  -7   0  101.39    8.00
   8  -7   0  104.19    8.00
  -8  -7   0  101.69    8.00
  -8   7   0  100.99    8.10
  -8   7   0  105.39    8.10
  -8   7   0  106.79    8.00
   8   7   0   95.09    8.60
  -8   7   0  104.99   10.70
   8   7   0  103.59    8.00
   8   7   0  102.39    8.00
  -9  -7   0   24.90    2.10
   9  -7   0   26.30    2.00
  -9  -7   0   21.20    2.10
   9  -7   0   26.00    2.00
  -9  -7   0   25.40    2.00
  -9  -7   0   22.90    2.50
   9  -7   0   25.00    2.00
  -9  -7   0   23.70    2.00
  -9  -7   0   22.20    2.00
  -9  -7   0   27.80    2.20
  -9  -7   0   24.00    2.00
   9  -7   0   25.60    2.00
  -9   7   0   24.80    2.00
   9   7   0   21.00    2.00
  -9   7   0   24.60    2.20
   9   7   0   21.90    3.20
  -9   7   0   23.40    2.00
   9   7   0   25.20    2.00
  -9   7   0   25.90    9.10
  -9   7   0   24.70    2.00
  -9   7   0   24.80    2.30
  10  -7   0   24.10    2.00
  10  -7   0   23.20    2.00
 -10  -7   0   24.90    2.10
 -10  -7   0   23.60    2.00
  10  -7   0   24.50    2.00
  10  -7   0   25.30    2.10
 -10  -7   0   24.20    2.00
 -10  -7   0   25.50    2.20
 -10  -7   0   27.10    2.30
 -10  -7   0   26.70    2.10
 -10  -7   0   25.00    2.60
 -10  -7   0   27.00    2.10
 -10   7   0   34.60    8.00
  10   7   0   23.40    2.10
  10   7   0   18.20    3.30
 -10   7   0   23.10    2.10
  10   7   0   23.60    2.20
 -10   7   0   25.10    2.10
  10   7   0   24.40    2.00
 -10   7   0   26.30    2.30
 -10   7   0   26.80    2.00
 -10   7   0   22.90    2.30
 -11  -7   0    1.60    0.90
 -11  -7   0    1.60    0.50
 -11  -7   0    1.60    0.40
 -11  -7   0    2.10    0.40
 -11  -7   0    2.20    0.50
  11  -7   0    1.90    0.40
  11  -7   0    2.60    0.50
 -11  -7   0    1.40    0.60
  11  -7   0    2.60    0.50
 -11  -7   0    2.20    0.50
  11  -7   0    1.80    0.40
 -11  -7   0    2.00    0.60
  11   7   0    1.20    2.40
  11   7   0    1.60    0.40
  11   7   0    1.70    0.50
 -11   7   0    2.70    0.50
 -11   7   0    2.80    0.50
 -11   7   0    2.30    0.70
 -11   7   0    2.90    0.70
 -11   7   0   10.20    6.70
  12  -7   0    1.20    0.50
 -12  -7   0    0.60    0.60
 -12  -7   0    1.40    0.90
 -12  -7   0    1.00    0.50
  12  -7   0    1.30    0.40
 -12  -7   0    0.10    0.80
 -12   7   0   -4.70    6.10
  12   7   0    0.30    0.50
 -12   7   0    0.80    0.40
 -12   7   0    0.60    0.80
  12   7   0   -1.40    2.60
  13  -7   0    2.90    0.60
 -13  -7   0    2.50    0.50
 -13  -7   0    2.60    0.50
 -13  -7   0    2.40    0.60
 -13  -7   0    3.00    0.60
  13  -7   0    3.50    0.60
 -13  -7   0    3.30    1.00
  13  -7   0    3.00    0.50
  13  -7   0    2.70    0.50
 -13   7   0    2.70    0.90
 -13   7   0   11.20   11.10
 -13   7   0    2.90    0.50
 -13   7   0    2.80    0.50
  13   7   0    3.40    0.50
  13   7   0    2.10    0.50
 -14  -7   0    6.80    1.00
 -14  -7   0    8.20    0.80
  14  -7   0    6.70    0.80
 -14  -7   0    9.20    1.40
 -14  -7   0    6.70    0.80
  14  -7   0    9.10    1.00
  14  -7   0    8.50    0.80
  14  -7   0    7.10    0.90
 -14  -7   0    7.70    0.90
 -14   7   0    3.20   11.10
 -14   7   0    8.10    0.80
 -14   7   0    7.70    1.60
 -14   7   0    7.10    0.80
  14   7   0    6.80    0.80
 -15  -7   0   15.60    1.40
  15  -7   0   18.20    1.40
 -15  -7   0   15.10    1.40
  15  -7   0   15.70    1.40
  15  -7   0   17.40    1.40
 -15  -7   0   15.50    1.60
 -15   7   0   17.20    1.70
 -15   7   0   15.30    1.40
  16  -7   0    8.00    0.70
 -16  -7   0    5.90    0.90
 -16   7   0    5.80    0.90
  -1  -8   0    4.50    0.70
  -1  -8   0    3.30    0.40
  -1  -8   0    3.10    0.30
  -1   8   0    2.90    0.50
  -1   8   0    2.90    0.40
   1   8   0    3.70    0.50
   1   8   0    4.10    0.40
  -1   8   0    3.20    0.40
   1   8   0    3.40    0.50
   1   8   0    2.20    0.40
  -1   8   0    4.00    0.40
   1   8   0    2.40    0.40
   1   8   0    3.10    0.40
  -1   8   0    3.10    0.50
   1   8   0    2.20    0.50
   1   8   0    2.40    0.40
  -1   8   0    3.30    0.40
  -1   8   0    3.20    0.40
   1   8   0    3.20    0.40
  -1   8   0    2.60    0.40
  -1   8   0    2.90    0.40
  -1   8   0    3.10    0.40
   1   8   0    2.10    0.50
   1   8   0    2.70    0.40
  -2  -8   0   74.39    6.10
  -2  -8   0   88.69    6.10
   2   8   0   70.49    6.20
   2   8   0   78.09    6.10
  -3  -8   0    4.80    0.60
  -3  -8   0    7.10    0.60
  -3  -8   0    6.10    0.60
   3  -8   0    6.00    0.60
  -3  -8   0    6.90    0.60
   3  -8   0    6.00    0.60
  -3   8   0   12.10    1.50
   3   8   0    8.50    0.70
   3   8   0    5.60    0.60
   3   8   0    6.80    0.60
   3   8   0    4.40    1.00
  -3   8   0    7.60    0.80
  -3   8   0    7.60    0.80
  -3   8   0    7.60    0.70
  -3   8   0    6.80    0.90
  -3   8   0    5.90    0.80
  -3   8   0    5.60    1.90
  -3   8   0    7.00    0.70
  -3   8   0    8.30    0.70
   3   8   0    7.60    0.80
   3   8   0    8.20    1.20
  -4   8   0  378.56   28.60
  -4   8   0  337.47   28.30
  -5   8   0  863.71   62.39
   5   8   0  724.33   61.39
   6  -8   0    3.50    0.40
  -6  -8   0    3.70    0.50
  -6  -8   0    3.90    0.50
   6  -8   0    3.10    0.40
  -6  -8   0    3.90    0.50
  -6  -8   0    5.00    0.70
  -6  -8   0    4.80    1.00
   6  -8   0    2.60    0.60
  -6  -8   0    4.50    0.50
   6  -8   0    2.50    0.40
   6  -8   0    3.00    0.40
  -6   8   0    3.40    0.50
  -6   8   0    2.90    0.60
   6   8   0    3.00    0.90
  -6   8   0    3.30    0.40
   6   8   0    2.90    1.20
  -6   8   0    3.10    0.40
  -6   8   0    3.30    0.60
  -6   8   0    2.70    0.50
  -6   8   0    2.70    0.50
   6   8   0    3.00    0.40
  -6   8   0    2.30    4.10
   6   8   0    3.80    0.40
  -6   8   0    3.80    2.30
  -7  -8   0  134.29   10.60
  -7   8   0  139.59   12.60
   7   8   0  138.39   11.20
  -8  -8   0   21.80    2.20
  -8  -8   0   22.70    2.20
   8  -8   0   26.80    2.20
  -8  -8   0   24.20    2.60
   8  -8   0   29.40    2.20
  -8  -8   0   28.80    2.20
   8  -8   0   24.70    2.10
  -8  -8   0   25.50    2.20
   8  -8   0   25.70    2.10
  -8  -8   0   25.30    2.30
  -8  -8   0   26.40    2.20
  -8  -8   0   26.80    2.20
  -8   8   0   26.00    2.10
  -8   8   0   31.20    2.20
   8   8   0   23.60    2.10
  -8   8   0   28.60    2.20
  -8   8   0   30.80    2.50
  -8   8   0   36.00    6.00
   8   8   0   26.50    2.20
  -8   8   0   27.90    2.30
   8   8   0   28.70    3.20
  -9  -8   0   94.09    7.30
   9  -8   0   95.99    7.30
  -9  -8   0   90.19    7.30
  -9  -8   0   97.69    7.30
  -9  -8   0   96.09    7.30
   9  -8   0   98.89    7.30
   9  -8   0   90.69    7.30
  -9  -8   0   96.49    7.70
  -9   8   0   89.99    7.40
  -9   8   0   93.29    7.30
  -9   8   0   94.19    7.40
  -9   8   0   94.59    7.30
  -9   8   0   92.39   10.60
   9   8   0   92.39    7.30
   9   8   0   87.09    7.40
  -9   8   0   91.89    7.30
   9   8   0   83.59    8.10
  10  -8   0   46.80    3.60
 -10  -8   0   50.49    4.00
 -10  -8   0   45.50    3.60
 -10  -8   0   44.20    3.60
  10  -8   0   42.90    3.60
  10  -8   0   45.80    3.60
 -10  -8   0   43.00    3.50
  10  -8   0   49.20    3.60
 -10   8   0   39.80    3.60
 -10   8   0   41.10    7.60
  10   8   0   38.90    3.60
 -10   8   0   49.10    3.60
  10   8   0   41.70    3.50
 -10   8   0   44.90    3.70
 -10   8   0   45.30    3.50
  10   8   0   44.40    4.80
 -11  -8   0   30.20    2.70
 -11  -8   0   33.00    2.50
 -11  -8   0   28.70    2.50
  11  -8   0   31.40    2.50
 -11  -8   0   31.00    2.50
  11  -8   0   32.20    2.50
 -11  -8   0   29.20    2.60
  11  -8   0   32.50    2.50
 -11  -8   0   29.30    2.50
 -11  -8   0   28.80    2.40
  11  -8   0   33.40    2.50
 -11   8   0   27.50    6.80
  11   8   0   21.50    3.90
 -11   8   0   29.40    2.70
 -11   8   0   30.30    2.60
  11   8   0   29.60    2.50
 -11   8   0   31.90    2.50
 -11   8   0   31.70    2.50
  11   8   0   29.80    2.50
  12  -8   0   12.70    1.10
 -12  -8   0   10.60    1.10
  12  -8   0   10.30    1.00
 -12  -8   0    8.90    0.90
  12  -8   0   10.90    1.10
  12  -8   0   10.00    1.00
 -12  -8   0   10.60    1.10
 -12  -8   0   10.30    1.30
 -12  -8   0   11.10    1.10
 -12  -8   0   10.10    1.00
  12   8   0    9.30    1.00
 -12   8   0   10.80    1.00
 -12   8   0   10.80    1.50
 -12   8   0    4.90    6.80
 -12   8   0   10.50    1.20
  12   8   0   12.70    3.30
 -12   8   0    8.10    1.20
 -12   8   0   10.80    1.00
  12   8   0    9.80    1.00
 -13  -8   0    0.70    0.40
 -13  -8   0    0.30    0.50
 -13  -8   0    1.10    0.60
  13  -8   0    0.20    0.40
  13  -8   0    0.70    0.40
 -13  -8   0    0.20    0.50
  13  -8   0   -0.10    0.40
 -13  -8   0    0.10    0.40
  13  -8   0    0.20    0.40
 -13   8   0    0.60    0.90
  13   8   0   -3.50    3.20
 -13   8   0    0.80    0.30
  13   8   0    0.40    0.40
 -13   8   0    4.20    6.70
 -13   8   0    0.50    0.30
 -14  -8   0    4.20    0.90
 -14   8   0   26.70   11.00
 -14   8   0    1.50    1.00
  15  -8   0   11.30    1.20
 -15  -8   0    9.80    1.30
  15  -8   0   10.60    1.10
 -15  -8   0    9.90    1.00
 -15  -8   0   11.00    1.00
  15  -8   0   11.30    1.00
  15  -8   0   12.20    1.10
 -15   8   0   11.50    1.60
 -15   8   0    9.30    0.90
  16  -8   0    2.40    0.60
  16   8   0    2.30    0.70
 -16   8   0    1.40    0.80
   0  -9   0    6.80    1.00
   0   9   0    4.20    0.60
   0   9   0    5.30    0.60
   0   9   0    5.30    0.60
   0   9   0    5.10    0.60
   0   9   0    5.40    0.70
   0   9   0    6.00    0.70
   0   9   0    6.30    0.60
   0   9   0    4.90    0.70
   0   9   0    6.40    0.60
   0   9   0    4.10    0.60
  -1  -9   0    2.70    0.30
  -1  -9   0    3.40    0.80
   1  -9   0    3.40    0.70
  -1  -9   0    2.20    0.30
   1   9   0    2.60    0.50
   1   9   0    3.40    0.50
   1   9   0    3.00    0.50
   1   9   0    2.70    0.50
  -1   9   0    3.30    0.40
   1   9   0    3.10    0.40
  -1   9   0    3.80    0.40
  -1   9   0    3.10    0.50
  -1   9   0    2.10    0.40
  -1   9   0    3.20    0.40
   1   9   0    3.10    0.40
  -1   9   0    3.50    0.80
  -1   9   0    3.20    0.60
   1   9   0    3.40    0.40
   1   9   0    2.70    0.40
  -1   9   0    2.90    0.40
  -1   9   0    3.50    0.50
   1   9   0    2.90    0.40
   1   9   0    2.90    0.40
   1   9   0    3.10    0.50
  -1   9   0    3.00    0.50
   1   9   0    2.50    0.40
   2   9   0  138.09   11.20
   2   9   0  142.99   11.20
   2   9   0  146.19   11.10
  -3  -9   0   85.79    7.10
  -3  -9   0   90.39    7.10
   3   9   0   92.79    7.10
   3   9   0  100.59    7.10
   3   9   0   92.59    7.30
   3   9   0   86.19    7.40
  -4  -9   0   20.10    1.40
  -4  -9   0   16.40    1.40
  -4  -9   0   19.10    1.40
   4  -9   0   14.30    1.30
  -4  -9   0   17.40    1.40
   4  -9   0   17.00    1.50
  -4   9   0   18.10    1.40
   4   9   0   13.90    1.80
  -4   9   0   17.30    2.40
   4   9   0   17.90    1.50
  -4   9   0   15.10    1.50
  -4   9   0   17.90    1.60
  -4   9   0   19.00    1.40
  -4   9   0   18.80    2.70
   4   9   0   13.20    1.80
  -4   9   0   14.40    1.30
  -4   9   0   17.40    1.50
  -4   9   0   15.00    1.50
  -4   9   0   19.70    1.40
  -5  -9   0   35.60    2.80
  -5  -9   0   35.40    2.80
  -5  -9   0   38.20    2.70
  -5  -9   0   40.90    3.10
   5  -9   0   35.50    2.70
   5  -9   0   36.20    2.70
  -5  -9   0   32.40    2.80
   5  -9   0   38.60    2.70
   5  -9   0   29.10    2.90
   5  -9   0   33.70    2.80
  -5  -9   0   39.70    2.80
  -5   9   0   31.70    2.70
  -5   9   0   37.10    2.80
  -5   9   0   29.40    2.80
   5   9   0   34.70    2.90
  -5   9   0   34.30    2.80
  -5   9   0   38.90    4.10
  -5   9   0   29.70    2.70
   5   9   0   27.90    3.20
   5   9   0   32.20    2.70
   5   9   0   32.30    3.30
   5   9   0   36.20    2.80
  -5   9   0   37.90    2.90
  -5   9   0   32.60    4.60
  -5   9   0   34.30    2.80
  -5   9   0   38.70    2.80
  -5   9   0   37.30    2.80
  -6  -9   0   14.60    1.30
  -6  -9   0   17.30    1.30
   6  -9   0   13.90    1.50
  -6  -9   0   17.90    1.30
   6  -9   0   13.60    1.20
   6  -9   0   16.20    1.30
   6  -9   0   13.70    1.20
  -6  -9   0   18.50    1.40
   6  -9   0   16.00    1.20
  -6  -9   0   14.70    1.30
  -6  -9   0   17.20    1.30
  -6  -9   0   13.70    1.30
  -6   9   0   15.00    1.50
  -6   9   0   15.50    1.40
   6   9   0   14.20    1.20
  -6   9   0   14.90    1.30
  -6   9   0   13.80    1.20
  -6   9   0   15.90    1.30
  -6   9   0   15.70    1.30
  -6   9   0   17.50    3.40
  -6   9   0   13.50    1.20
   6   9   0   14.10    1.50
   6   9   0   14.30    1.30
  -6   9   0   14.40    1.30
  -6   9   0   14.00    4.30
  -6   9   0   17.30    1.60
  -7  -9   0    1.00    0.30
   7  -9   0    1.00    0.30
  -7  -9   0    1.30    0.30
   7  -9   0    1.10    0.30
  -7  -9   0    0.30    0.40
  -7  -9   0    0.80    0.40
  -7  -9   0    1.60    0.40
  -7  -9   0    1.10    0.70
  -7  -9   0    1.30    0.50
   7  -9   0    1.00    0.30
   7  -9   0    0.40    0.30
  -7  -9   0    0.90    0.40
  -7   9   0    1.60    0.30
  -7   9   0    1.40    0.70
  -7   9   0    0.70    0.30
  -7   9   0    1.10    5.00
   7   9   0    0.60    0.30
   7   9   0    1.00    0.60
  -7   9   0    1.50    0.50
   7   9   0    0.40    1.10
  -7   9   0   -0.60    2.60
   7   9   0    1.00    0.30
  -7   9   0    1.00    0.50
  -7   9   0    1.10    0.40
  -8  -9   0   31.40    2.40
  -8  -9   0   22.90    2.40
  -8  -9   0   31.60    2.50
  -8  -9   0   31.60    2.30
  -8  -9   0   29.00    2.80
   8  -9   0   25.80    2.30
   8  -9   0   26.70    2.30
  -8  -9   0   31.30    2.30
   8  -9   0   30.00    2.30
  -8  -9   0   31.20    2.30
  -8  -9   0   28.10    2.40
   8   9   0   25.50    2.30
  -8   9   0   26.40    5.30
  -8   9   0   30.50    2.40
  -8   9   0   27.60    2.50
   8   9   0   26.20    2.30
  -8   9   0   31.50    2.60
   8   9   0   21.40    3.30
  -8   9   0   29.40    2.30
  -8   9   0   28.90    2.30
   8   9   0   30.30    2.50
  -9  -9   0  237.48   17.70
  -9  -9   0  236.38   18.10
   9   9   0  204.78   17.70
   9   9   0  243.48   17.80
   9   9   0  205.38   18.30
  -9   9   0  248.18   20.40
 -10  -9   0    4.10    0.60
 -10  -9   0    5.20    0.60
 -10  -9   0    3.20    0.60
 -10  -9   0    2.60    0.90
 -10  -9   0    4.30    0.60
  10  -9   0    3.00    0.60
 -10  -9   0    2.80    0.80
  10  -9   0    3.00    0.50
  10  -9   0    2.80    0.50
  10  -9   0    2.80    0.50
 -10  -9   0    4.60    0.80
 -10  -9   0    3.60    0.60
  10   9   0    5.10    2.10
 -10   9   0    3.60    0.80
  10   9   0    3.40    0.50
 -10   9   0    5.80    0.70
 -10   9   0    7.20    4.90
 -10   9   0    3.80    0.50
  10   9   0    2.40    0.60
 -10   9   0    4.30    0.80
 -10   9   0    3.10    0.50
 -11  -9   0    1.40    0.50
 -11  -9   0    0.60    0.40
 -11  -9   0    0.60    0.50
  11  -9   0    1.50    0.50
 -11  -9   0    1.70    0.60
  11  -9   0    1.00    0.40
 -11  -9   0    0.90    0.40
 -11  -9   0    0.50    0.50
 -11  -9   0    1.10    0.40
  11  -9   0    1.00    0.40
  11  -9   0    0.60    0.40
 -11   9   0    1.20    0.40
 -11   9   0    1.10    0.40
 -11   9   0    2.60    8.00
 -11   9   0    1.10    0.80
  11   9   0   -1.30    1.90
 -11   9   0    1.70    0.70
  11   9   0    1.30    0.40
  11   9   0    1.10    0.40
 -11   9   0    1.60    0.70
  12  -9   0   17.40    1.50
 -12  -9   0   13.90    1.50
 -12  -9   0   14.50    1.70
 -12  -9   0   16.30    1.40
 -12  -9   0   15.20    1.50
 -12  -9   0   17.90    1.50
  12  -9   0   18.20    1.50
  12  -9   0   17.30    1.50
 -12  -9   0   17.50    1.50
  12  -9   0   17.00    1.50
 -12   9   0   16.60    1.40
 -12   9   0   17.80    1.40
 -12   9   0   17.30    1.90
 -12   9   0   16.90    1.60
  12   9   0   17.10    1.40
 -12   9   0   14.20    1.60
  12   9   0   14.60    2.80
 -12   9   0   18.40    6.60
  13  -9   0    0.90    0.50
 -13  -9   0    0.60    0.40
 -13  -9   0    0.80    0.50
 -13  -9   0    1.10    0.60
  13  -9   0    1.20    0.40
  13  -9   0    1.10    0.50
 -13  -9   0    1.10    0.50
  13  -9   0    1.10    0.40
 -13  -9   0    1.20    0.50
 -13   9   0    1.90    0.90
 -13   9   0    1.20    0.30
  13   9   0   -0.60    3.10
 -13   9   0   -7.50    6.50
 -13   9   0    1.10    0.30
 -14  -9   0    5.60    0.80
 -14  -9   0    6.50    0.90
 -14  -9   0    7.20    0.70
 -14  -9   0    7.20    0.80
  14  -9   0    7.90    1.00
  14  -9   0    7.30    0.80
  14  -9   0    5.80    0.80
  14  -9   0    7.30    0.80
 -14   9   0    6.20    0.60
 -14   9   0    6.60    1.10
  14   9   0    6.20    0.90
 -15  -9   0    0.30    0.40
  15  -9   0    0.60    0.40
  15  -9   0    0.70    0.40
 -15  -9   0    0.70    0.40
 -15   9   0    1.00    0.80
  16  -9   0    7.60    0.90
 -16   9   0    4.10    0.80
  -1 -10   0   10.20    0.80
  -1 -10   0    9.50    0.80
   1 -10   0   11.30    1.30
  -1 -10   0   11.10    1.30
  -1  10   0   11.60    1.00
   1  10   0    9.90    0.90
  -1  10   0   11.80    1.10
   1  10   0    9.40    1.00
  -1  10   0   11.70    1.00
   1  10   0   10.10    1.00
  -1  10   0   10.60    0.90
   1  10   0   10.40    0.90
  -1  10   0   10.30    0.90
  -1  10   0   10.30    1.00
   1  10   0   10.90    1.00
  -1  10   0    9.10    0.90
   1  10   0    9.20    0.90
   1  10   0    9.70    1.00
   1  10   0   10.40    1.00
   1  10   0    9.00    0.90
   1  10   0    9.30    0.90
  -1  10   0   11.90    1.00
   2  10   0  628.24   48.30
   2  10   0  616.24   48.30
  -3 -10   0    6.30    0.70
  -3 -10   0    7.10    0.90
   3 -10   0    6.80    0.70
  -3 -10   0    7.70    1.10
   3  10   0    6.50    0.80
   3  10   0    7.00    1.20
  -3  10   0    8.50    0.80
   3  10   0    8.90    0.80
   3  10   0    8.20    0.80
  -3  10   0    9.00    0.80
   3  10   0    7.60    0.80
  -3  10   0    9.20    0.90
   3  10   0   10.30    1.00
  -3  10   0    9.20    0.80
  -3  10   0    9.80    0.90
  -3  10   0    9.70    0.90
  -3  10   0    9.60    0.80
  -3  10   0    7.10    0.80
   3  10   0    9.70    0.80
  -3  10   0    8.60    0.90
   3  10   0    8.80    1.20
  -4 -10   0  118.49    9.30
   4 -10   0  128.29    9.30
   4  10   0  107.29    9.60
   4  10   0  119.89    9.30
   4  10   0  123.89    9.30
  -5 -10   0   29.00    2.20
  -5 -10   0   31.40    2.20
   5 -10   0   31.40    2.50
  -5 -10   0   29.10    2.30
  -5 -10   0   31.90    2.60
   5 -10   0   26.70    2.20
   5 -10   0   29.80    2.20
   5 -10   0   25.20    2.20
  -5 -10   0   24.40    2.20
  -5 -10   0   28.10    2.20
  -5 -10   0   30.90    2.20
  -5  10   0   25.10    3.30
   5  10   0   28.30    2.30
  -5  10   0   25.70    2.40
   5  10   0   27.40    2.70
  -5  10   0   23.90    2.50
   5  10   0   26.80    2.80
  -5  10   0   25.30    2.40
  -5  10   0   28.30    2.30
  -5  10   0   24.40    2.10
  -5  10   0   25.80    2.20
  -5  10   0   26.00    2.20
  -5  10   0   29.40    3.70
   5  10   0   27.90    2.30
  -5  10   0   22.40    2.50
   5  10   0   25.20    2.20
   6 -10   0   41.40    3.50
  -6 -10   0   46.60    3.50
   6 -10   0   39.60    3.40
  -6 -10   0   50.09    3.60
  -6 -10   0   47.80    3.80
  -6 -10   0   48.90    3.50
  -6 -10   0   39.50    3.50
   6 -10   0   48.30    3.50
  -6 -10   0   46.80    3.50
  -6 -10   0   45.90    3.50
   6 -10   0   45.00    3.50
   6  10   0   41.20    3.40
   6  10   0   42.20    3.50
  -6  10   0   40.10    3.50
  -6  10   0   40.60    3.40
  -6  10   0   38.40    5.70
   6  10   0   42.60    3.60
  -6  10   0   41.20    3.50
  -6  10   0   46.80    3.60
  -6  10   0   43.20    3.50
  -6  10   0   42.80    3.60
   6  10   0   47.50    3.50
  -6  10   0   43.90    3.60
  -6  10   0   47.00    3.60
  -6  10   0   44.60    3.70
  -6  10   0   42.90    3.40
   6  10   0   40.80    4.00
  -6  10   0   47.30    5.10
  -7 -10   0    6.10    0.80
   7 -10   0    4.20    0.60
  -7 -10   0    6.20    0.70
  -7 -10   0    5.20    0.60
   7 -10   0    5.40    0.60
  -7 -10   0    5.80    0.60
   7 -10   0    4.70    0.60
  -7 -10   0    3.70    0.90
  -7 -10   0    4.30    0.60
  -7 -10   0    5.10    0.60
   7 -10   0    5.70    0.60
  -7 -10   0    6.80    0.90
  -7  10   0    4.80    2.90
  -7  10   0    0.80    4.20
  -7  10   0    5.30    0.90
  -7  10   0    6.70    0.70
   7  10   0    4.90    0.50
  -7  10   0    6.50    0.80
   7  10   0    6.40    1.00
  -7  10   0    4.50    0.50
   7  10   0    7.10    1.60
  -7  10   0    5.50    0.50
   7  10   0    4.60    0.60
  -7  10   0    5.90    0.70
   8  10   0 1460.35  114.79
  -8  10   0 1492.85  116.39
  -9 -10   0  127.39    9.50
  -9 -10   0  119.09    9.40
   9 -10   0  121.09    9.40
  -9 -10   0  131.99    9.40
   9 -10   0  116.69    9.40
  -9 -10   0  121.59    9.40
   9 -10   0  126.99    9.40
  -9 -10   0  108.79    9.80
  -9 -10   0  109.79    9.40
  -9 -10   0  111.19    9.40
  -9  10   0  135.09   12.30
  -9  10   0  133.29    9.50
   9  10   0  118.69   10.20
  -9  10   0  120.39    9.30
   9  10   0  120.29    9.50
   9  10   0  104.69    9.40
  -9  10   0  118.09    9.50
  -9  10   0  131.39    9.50
  -9  10   0  119.19    9.30
 -10 -10   0  259.67   21.30
 -10 -10   0  281.57   20.70
 -10 -10   0  278.77   20.70
 -10  10   0  227.18   20.70
 -10  10   0  299.67   23.30
  10  10   0  262.87   21.40
  10  10   0  268.87   20.70
 -11 -10   0    3.50    0.60
  11 -10   0    3.30    0.50
 -11 -10   0    3.50    0.60
  11 -10   0    3.00    0.50
 -11 -10   0    2.80    0.60
 -11 -10   0    3.20    0.50
 -11 -10   0    1.70    0.60
  11 -10   0    3.30    0.60
 -11 -10   0    3.10    0.50
  11 -10   0    3.80    0.50
 -11 -10   0    3.00    0.80
 -11  10   0    4.30    0.80
 -11  10   0    3.80    0.50
 -11  10   0    4.10    0.80
 -11  10   0    3.20    0.40
 -11  10   0   -2.00    4.60
  11  10   0    4.80    2.60
 -11  10   0    3.60    0.90
 -12 -10   0    9.00    1.00
  12 -10   0   10.60    1.00
 -12 -10   0    8.40    0.90
 -12 -10   0    8.30    1.00
 -12 -10   0    9.80    1.00
  12 -10   0    9.50    0.90
  12 -10   0    8.90    1.00
  12 -10   0    8.80    1.00
 -12 -10   0    9.20    0.90
 -12 -10   0   10.00    1.20
 -12 -10   0    7.80    1.10
 -12  10   0    9.00    0.80
 -12  10   0    8.00    1.20
 -12  10   0    9.80    1.20
  12  10   0   12.30    3.00
 -12  10   0   11.20    1.50
 -12  10   0   10.20    6.10
 -12  10   0   10.00    0.90
  13 -10   0    2.50    0.50
 -13 -10   0    1.90    0.50
 -13 -10   0    1.90    0.60
  13 -10   0    2.00    0.50
  13 -10   0    2.40    0.50
 -13 -10   0    2.90    0.50
  13 -10   0    1.90    0.40
 -13 -10   0    2.20    0.60
 -13 -10   0    1.60    0.50
  13  10   0   -0.70    3.80
 -13  10   0    3.70    6.40
 -13  10   0    2.30    0.40
 -13  10   0    2.90    0.90
  14 -10   0   94.59    6.60
  14 -10   0   81.19    6.60
 -14 -10   0   80.69    6.50
  14 -10   0   78.69    6.60
 -14 -10   0   81.29    6.60
 -14 -10   0   72.59    6.60
  14 -10   0   96.29    6.60
 -14 -10   0   91.69    6.60
 -14  10   0   87.59    6.70
  14  10   0   72.59    6.60
 -15 -10   0    1.40    0.50
  15 -10   0    1.90    0.50
  15 -10   0    2.00    0.50
  15  10   0    3.10    0.70
 -15  10   0    2.30    0.80
   0 -11   0    6.10    1.00
   0  11   0    4.50    0.50
   0  11   0    4.50    0.50
   0  11   0    4.60    0.70
   0  11   0    4.40    0.70
   0  11   0    4.30    0.60
   0  11   0    4.10    0.50
   0  11   0    4.30    0.50
   0  11   0    4.10    0.60
   0  11   0    3.80    0.50
   0  11   0    4.40    0.60
  -2 -11   0    4.00    0.50
  -2 -11   0    5.90    1.00
  -2 -11   0    4.50    0.50
   2 -11   0    5.40    1.00
  -2 -11   0    5.60    0.70
  -2 -11   0    4.40    0.50
  -2  11   0    5.80    0.60
   2  11   0    3.80    0.70
   2  11   0    4.40    0.60
  -2  11   0    5.30    0.60
  -2  11   0    4.00    0.60
   2  11   0    4.40    0.50
  -2  11   0    5.50    0.70
   2  11   0    5.80    0.70
   2  11   0    3.60    0.50
  -2  11   0    4.70    0.70
   2  11   0    5.00    0.50
   2  11   0    5.90    0.60
   2  11   0    3.80    0.60
   2  11   0    5.30    0.70
  -2  11   0    4.90    0.70
   2  11   0    3.90    0.50
   2  11   0    5.40    0.60
  -2  11   0    4.20    0.70
  -2  11   0    6.40    0.70
   2  11   0    4.40    0.80
  -2  11   0    4.70    0.70
  -2  11   0    4.80    0.60
   3  11   0  222.38   18.30
   3  11   0  245.48   18.30
  -4 -11   0   39.80    2.90
  -4 -11   0   34.80    2.90
  -4 -11   0   37.60    3.00
   4 -11   0   34.40    2.90
  -4 -11   0   40.10    2.90
  -4 -11   0   36.40    2.90
  -4 -11   0   40.40    3.20
   4 -11   0   36.80    2.90
  -4  11   0   35.80    3.00
  -4  11   0   34.50    2.90
   4  11   0   38.80    3.10
  -4  11   0   42.90    3.00
  -4  11   0   38.30    3.00
  -4  11   0   39.50    3.00
  -4  11   0   41.00    3.00
   4  11   0   32.70    2.90
  -4  11   0   37.40    3.10
   4  11   0   32.10    3.20
  -4  11   0   32.80    3.00
   4  11   0   36.30    3.00
  -4  11   0   37.60    3.00
   4  11   0   37.30    3.30
  -4  11   0   33.50    2.90
   5 -11   0    1.20    0.20
   5 -11   0    1.20    0.20
  -5 -11   0    0.90    0.30
   5 -11   0    1.40    0.40
  -5 -11   0    1.10    0.50
   5 -11   0    1.50    0.30
   5 -11   0    2.40    0.30
  -5 -11   0    1.60    0.60
  -5 -11   0    0.20    0.30
  -5 -11   0    1.70    0.40
  -5 -11   0    1.40    0.40
  -5 -11   0    1.40    0.30
   5  11   0    2.00    0.60
  -5  11   0    1.70    0.20
  -5  11   0    1.90    0.50
  -5  11   0    2.00    0.60
  -5  11   0    1.00    0.50
  -5  11   0    1.40    0.40
   5  11   0    2.00    0.60
  -5  11   0    2.20    0.40
  -5  11   0    1.90    0.40
   5  11   0    1.60    1.00
   5  11   0    1.70    0.40
  -5  11   0    1.60    0.30
  -5  11   0    1.40    0.50
  -5  11   0    1.80    0.40
   6  11   0  426.26   36.70
  -6  11   0  515.55   37.10
   7 -11   0   56.39    4.40
  -7 -11   0   58.39    4.40
  -7 -11   0   57.49    4.60
  -7 -11   0   53.29    4.80
   7 -11   0   59.79    4.40
  -7 -11   0   56.39    4.40
   7 -11   0   55.29    4.40
   7 -11   0   60.89    4.40
  -7 -11   0   56.59    4.40
  -7 -11   0   53.79    4.50
  -7 -11   0   59.29    4.50
  -7  11   0   53.19    4.40
  -7  11   0   59.79    6.30
  -7  11   0   63.59    4.60
  -7  11   0   52.39    4.40
  -7  11   0   51.89    4.40
   7  11   0   50.79    5.10
  -7  11   0   56.19    4.50
  -7  11   0   52.89    4.50
  -7  11   0   46.80    6.70
   7  11   0   49.70    4.60
  -7  11   0   58.39    4.60
  -7  11   0   62.59    4.70
  -7  11   0   57.49    4.50
  -8 -11   0    9.50    0.90
   8 -11   0    7.60    0.80
  -8 -11   0    7.90    0.80
  -8 -11   0    6.00    1.50
  -8 -11   0    6.10    0.90
   8 -11   0    8.40    0.80
  -8 -11   0    6.90    0.90
   8 -11   0    8.80    0.80
  -8 -11   0    8.70    0.90
  -8 -11   0    7.00    1.20
   8 -11   0    7.30    0.80
  -8  11   0    9.40    0.70
  -8  11   0    7.10    1.10
   8  11   0    6.90    1.80
  -8  11   0    8.60    1.30
  -8  11   0    8.90    0.70
  -8  11   0    6.40    1.20
   8  11   0    6.80    1.20
  -8  11   0    7.10    3.20
  -8  11   0    6.50    1.10
  -8  11   0    1.10    4.80
  -9 -11   0  442.36   35.40
  -9 -11   0  421.06   36.30
  -9  11   0  495.65   37.20
   9  11   0  478.35   36.10
 -10 -11   0    6.50    0.90
  10 -11   0    7.00    0.80
 -10 -11   0    7.40    0.90
 -10 -11   0    7.40    0.90
  10 -11   0    6.50    0.80
 -10 -11   0    7.10    0.80
 -10 -11   0    6.90    0.90
 -10 -11   0    8.00    1.10
  10 -11   0    5.70    0.80
 -10 -11   0    7.90    0.80
  10 -11   0    7.20    0.90
 -10  11   0    7.90    4.40
 -10  11   0    8.70    1.30
 -10  11   0    7.90    0.90
 -10  11   0    6.70    0.70
  10  11   0    8.70    1.20
 -10  11   0    6.80    0.70
 -10  11   0    8.60    1.30
 -10  11   0    9.20    1.20
  10  11   0    5.20    2.10
 -11 -11   0    9.90    1.10
 -11 -11   0    7.20    1.30
  11 -11   0    9.50    1.00
  11 -11   0    8.70    1.00
 -11 -11   0   11.00    1.20
 -11 -11   0    8.00    0.90
 -11 -11   0   10.60    1.50
 -11 -11   0   11.50    1.30
 -11  11   0   11.10    1.80
 -11  11   0   12.70    5.00
 -11  11   0   10.40    1.70
  11  11   0   11.50    2.90
  12 -11   0    3.40    0.50
  12 -11   0    3.60    0.60
  12 -11   0    2.40    0.50
 -12 -11   0    3.20    0.50
 -12 -11   0    2.90    0.60
 -12 -11   0    2.50    0.60
  12 -11   0    4.00    0.60
 -12 -11   0    3.00    0.70
 -12 -11   0    2.10    0.60
 -12 -11   0    2.60    0.60
 -12 -11   0    2.20    0.50
 -12  11   0    3.00    0.70
  12  11   0    3.50    2.70
 -12  11   0    3.20    0.40
 -12  11   0    4.60    0.80
 -12  11   0    4.00    1.00
  13 -11   0   27.20    2.10
  13 -11   0   24.40    2.20
  13 -11   0   25.90    2.20
 -13 -11   0   22.70    2.30
 -13 -11   0   24.90    2.20
 -13 -11   0   28.30    2.10
 -13 -11   0   21.20    2.60
  13 -11   0   29.30    2.10
 -13  11   0   27.30    2.40
 -13  11   0   22.50    2.00
  13  11   0   26.60    2.20
 -13  11   0   29.20    2.40
  13  11   0   25.00    4.70
  14 -11   0    4.80    0.60
  14 -11   0    4.80    0.60
  14 -11   0    4.90    0.60
  14 -11   0    4.10    0.50
 -14 -11   0    3.30    0.60
 -14 -11   0    3.70    0.60
  14  11   0    3.60    0.70
 -14  11   0    3.30    0.90
  14  11   0    3.20    0.70
  15 -11   0    9.90    0.90
  15 -11   0   10.60    1.00
 -15 -11   0    8.40    0.90
 -15  11   0    8.30    1.20
  15  11   0    9.70    1.20
   0 -12   0    6.10    1.00
   0  12   0    6.10    0.60
   0  12   0    4.80    0.70
   0  12   0    4.90    0.70
   0  12   0    6.50    0.70
   0  12   0    5.60    0.80
   0  12   0    5.70    0.60
   0  12   0    4.10    0.70
   0  12   0    5.10    0.70
   0  12   0    6.30    0.70
   0  12   0    6.40    0.70
  -1 -12   0   29.40    2.30
   1 -12   0   30.40    2.60
  -1 -12   0   27.30    2.30
  -1 -12   0   30.70    2.60
  -1  12   0   30.50    2.40
  -1  12   0   28.10    2.40
  -1  12   0   28.10    2.40
  -1  12   0   29.20    2.40
   1  12   0   29.30    2.30
  -1  12   0   29.10    2.30
   1  12   0   30.60    2.30
  -1  12   0   30.90    2.40
   1  12   0   28.40    2.30
   1  12   0   28.40    2.40
   1  12   0   31.00    2.40
  -1  12   0   27.60    2.30
  -1  12   0   32.60    2.40
  -1  12   0   26.60    2.40
   1  12   0   28.10    2.40
   1  12   0   27.00    2.40
  -1  12   0   26.60    2.30
   1  12   0   31.50    2.30
   1  12   0   27.90    2.30
   2 -12   0    5.30    1.10
  -2 -12   0    5.10    0.60
  -2 -12   0    6.00    0.80
  -2 -12   0    6.80    1.10
  -2 -12   0    5.30    0.60
  -2  12   0    6.90    0.70
  -2  12   0    6.90    0.80
  -2  12   0    8.10    0.80
  -2  12   0    7.90    0.80
   2  12   0    6.40    0.80
   2  12   0    6.40    0.80
   2  12   0    6.80    0.70
   2  12   0    6.30    0.70
   2  12   0    6.60    0.70
   2  12   0    5.40    0.60
  -2  12   0    7.10    0.70
  -2  12   0    5.70    0.80
   2  12   0    7.00    0.70
   2  12   0    6.30    0.80
   2  12   0    6.60    0.70
  -2  12   0    7.90    0.80
  -2  12   0    6.90    0.80
  -2  12   0    8.00    0.90
   2  12   0    6.90    0.70
  -2  12   0    6.60    0.80
   2  12   0    5.30    0.70
   2  12   0    6.60    0.60
   3  12   0  125.59   10.20
   3  12   0  131.89   10.40
   3  12   0  136.49   10.40
  -4 -12   0   76.89    6.30
   4 -12   0   74.29    6.00
  -4 -12   0   69.79    6.00
   4  12   0   78.99    6.30
  -4  12   0   77.19    6.10
  -4  12   0   85.99    6.10
   5 -12   0   63.19    5.10
   5 -12   0   58.19    5.10
  -5 -12   0   70.69    5.50
  -5 -12   0   71.79    5.10
   5 -12   0   64.59    5.10
  -5 -12   0   66.09    5.10
  -5  12   0   61.69    5.30
   5  12   0   57.19    5.50
  -5  12   0   62.69    5.20
   5  12   0   69.29    5.30
  -5  12   0   68.79    5.20
  -5  12   0   69.09    5.20
  -5  12   0   68.79    5.20
  -5  12   0   63.09    5.20
  -6 -12   0    0.90    0.40
   6 -12   0    0.60    0.20
   6 -12   0    0.90    0.30
   6 -12   0    0.70    0.30
  -6 -12   0    1.20    0.80
  -6 -12   0    1.00    0.50
  -6 -12   0    0.90    0.30
  -6 -12   0    0.70    0.30
   6 -12   0    1.00    0.30
  -6 -12   0    1.90    0.40
  -6 -12   0    0.90    0.40
   6  12   0    1.00    0.60
   6  12   0    1.10    1.20
   6  12   0    1.20    0.50
  -6  12   0    0.90    0.20
  -6  12   0    1.20    0.40
  -6  12   0    1.60    0.40
   6  12   0    1.70    0.40
  -6  12   0    1.10    0.50
  -6  12   0    1.40    0.70
  -6  12   0    1.40    0.40
  -6  12   0    1.10    0.50
  -6  12   0    1.00    0.50
  -6  12   0    1.00    0.60
  -6  12   0    1.40    0.60
   7 -12   0  147.09   10.90
  -7 -12   0  141.59   11.30
   7 -12   0  136.09   10.80
   7 -12   0  137.59   10.80
  -7 -12   0  131.99   10.90
   7  12   0  150.38   11.70
   7  12   0  133.19   11.00
  -7  12   0  131.99   10.80
  -7  12   0  148.09   10.90
  -8 -12   0   16.80    1.70
  -8 -12   0   20.90    1.60
  -8 -12   0   21.60    1.90
   8 -12   0   16.90    1.60
  -8 -12   0   20.40    1.90
   8 -12   0   18.90    1.60
  -8 -12   0   17.80    2.20
   8 -12   0   17.20    1.60
  -8 -12   0   20.80    1.70
  -8 -12   0   22.30    1.60
   8  12   0   19.60    2.50
  -8  12   0   20.10    2.00
  -8  12   0   20.80    3.60
  -8  12   0   26.80    4.50
  -8  12   0   16.00    1.90
  -8  12   0   19.30    1.50
  -8  12   0   21.20    1.70
  -8  12   0   16.70    2.10
   8  12   0   24.10    3.00
  -8  12   0   19.10    1.80
  -9 -12   0  386.76   31.20
  -9  12   0  407.06   32.70
  -9  12   0  437.86   32.00
   9  12   0  368.36   31.40
 -10 -12   0   12.10    1.20
  10 -12   0   13.00    1.20
 -10 -12   0    9.20    1.30
  10 -12   0   12.00    1.10
 -10 -12   0   11.10    1.10
 -10 -12   0   14.40    1.40
  10 -12   0   12.20    1.10
 -10 -12   0   13.20    1.20
 -10 -12   0   12.20    1.20
  10 -12   0   12.70    1.10
 -10  12   0   14.10    1.20
 -10  12   0   14.90    1.60
  10  12   0   11.60    1.40
  10  12   0   11.10    4.10
 -10  12   0   11.20    5.70
 -10  12   0   13.40    1.50
 -10  12   0   13.90    1.60
 -10  12   0   10.60    1.00
 -11 -12   0   48.30    4.10
 -11 -12   0   50.89    3.90
  11 -12   0   50.79    3.90
 -11 -12   0   48.10    3.90
 -11 -12   0   46.60    3.90
  11 -12   0   52.99    3.90
 -11 -12   0   45.20    4.00
  11 -12   0   52.59    3.90
 -11 -12   0   47.70    4.00
  11 -12   0   52.19    3.90
 -11  12   0   45.40    3.80
 -11  12   0   47.90    4.10
 -11  12   0   51.89    4.00
  11  12   0   48.00    4.00
  11  12   0   47.20    5.10
 -11  12   0   51.89    4.10
  12 -12   0    1.80    0.50
  12 -12   0    2.10    0.50
  12 -12   0    2.80    0.50
 -12 -12   0    2.20    0.50
 -12 -12   0    2.70    0.60
 -12 -12   0    1.70    0.40
 -12 -12   0    2.20    0.70
 -12 -12   0    1.70    0.40
  12 -12   0    1.70    0.40
 -12  12   0    3.50    0.90
  12  12   0    5.50    2.40
  12  12   0    2.30    0.60
 -12  12   0    2.80    0.70
  13 -12   0   -0.10    0.50
  13 -12   0    0.80    0.40
  13 -12   0    0.50    0.40
 -13 -12   0    0.70    0.80
 -13 -12   0    1.20    0.50
 -13 -12   0    0.30    0.40
  13 -12   0    0.40    0.40
  13  12   0    1.50    0.70
 -13  12   0   -0.40    0.60
  13  12   0    0.70    0.50
  13  12   0    2.30    3.40
 -13  12   0    0.60    0.80
  14 -12   0    2.80    0.50
 -14 -12   0    1.90    0.50
 -14 -12   0    3.60    0.50
  14 -12   0    3.50    0.50
 -14  12   0    2.80    0.80
  14  12   0    2.80    0.80
  14  12   0    5.40    1.00
  15 -12   0    6.20    0.70
 -15 -12   0    4.40    0.60
  15 -12   0    6.50    0.80
  15  12   0    5.80    0.90
 -15  12   0    5.10    0.80
   0 -13   0    1.80    0.60
   0  13   0    1.80    0.40
   0  13   0    1.50    0.40
   0  13   0    1.90    0.40
   0  13   0    1.40    0.40
   0  13   0    1.40    0.30
   0  13   0    1.90    0.40
   0  13   0    2.00    0.30
   0  13   0    1.40    0.40
   0  13   0    1.30    0.40
   0  13   0    1.80    0.50
   1 -13   0    3.20    0.70
  -1 -13   0    3.00    0.60
  -1 -13   0    2.50    0.50
  -1 -13   0    2.30    0.30
  -1  13   0    2.90    0.40
  -1  13   0    3.90    0.50
  -1  13   0    2.80    0.50
  -1  13   0    2.20    0.50
   1  13   0    2.30    0.40
  -1  13   0    3.60    0.60
  -1  13   0    4.60    0.70
   1  13   0    2.80    0.40
   1  13   0    3.10    0.50
   1  13   0    2.20    0.40
  -1  13   0    3.40    0.50
   1  13   0    2.90    0.40
  -1  13   0    3.80    0.60
   1  13   0    3.60    0.60
   1  13   0    2.90    0.60
   1  13   0    4.30    0.60
   1  13   0    3.50    0.50
   1  13   0    3.00    0.40
  -1  13   0    3.10    0.50
  -1  13   0    2.90    0.50
   2 -13   0   30.40    3.10
  -2 -13   0   30.20    3.10
  -2 -13   0   32.80    2.80
  -2 -13   0   32.90    2.90
   2  13   0   32.60    2.90
  -2  13   0   34.40    3.00
  -2  13   0   41.70    2.90
  -2  13   0   41.10    2.90
   2  13   0   37.10    2.90
   2  13   0   36.50    2.90
  -2  13   0   37.50    2.90
   2  13   0   36.30    3.00
  -2  13   0   39.90    2.90
   2  13   0   34.80    2.90
  -2  13   0   41.50    2.90
   2  13   0   36.20    2.90
   2  13   0   36.00    2.90
  -2  13   0   33.90    2.90
   3  13   0  158.68   12.60
   3  13   0  162.28   12.60
  -4 -13   0    0.80    0.30
  -4 -13   0    0.60    0.60
  -4 -13   0    0.60    0.30
  -4 -13   0    0.60    0.40
  -4 -13   0    0.60    0.50
   4  13   0    1.30    0.50
  -4  13   0    1.00    0.30
   4  13   0    0.90    0.70
   4  13   0    0.80    0.80
   4  13   0    0.90    0.40
  -4  13   0    0.90    0.40
  -4  13   0    1.00    0.50
  -4  13   0    0.90    0.40
  -4  13   0    1.20    0.40
  -4  13   0    1.00    0.40
  -4  13   0    1.90    0.60
  -4  13   0    1.40    0.50
  -4  13   0    1.40    0.40
   4  13   0    0.70    0.30
   4  13   0    1.20    0.50
  -4  13   0    1.10    0.50
   5 -13   0   99.89    7.50
   5 -13   0   82.89    7.50
  -5 -13   0   98.89    7.80
   5 -13   0  102.79    7.50
   5  13   0   96.39    7.90
  -5  13   0   96.29    7.60
  -6 -13   0   35.00    2.60
  -6 -13   0   34.70    2.60
  -6 -13   0   30.20    2.50
   6 -13   0   33.60    2.50
  -6 -13   0   29.50    2.70
   6 -13   0   30.80    2.50
   6 -13   0   29.10    2.60
  -6 -13   0   31.80    2.50
   6 -13   0   30.30    2.50
   6  13   0   28.90    2.70
  -6  13   0   36.80    2.70
   6  13   0   27.70    2.60
  -6  13   0   35.20    2.60
  -6  13   0   33.70    2.60
   6  13   0   27.40    2.60
  -6  13   0   34.30    2.70
   6  13   0   29.10    2.60
   6  13   0   38.50    3.40
  -6  13   0   33.40    2.60
  -6  13   0   29.20    2.60
  -6  13   0   29.20    2.70
   7 -13   0   53.19    4.80
   7 -13   0   59.69    4.80
  -7 -13   0   60.89    5.00
  -7 -13   0   64.89    4.90
  -7 -13   0   57.99    5.30
  -7 -13   0   63.49    4.90
  -7 -13   0   64.69    4.90
   7 -13   0   56.49    4.80
  -7 -13   0   64.09    4.90
  -7  13   0   67.19    5.30
  -7  13   0   62.29    4.90
  -7  13   0   69.89    5.40
  -7  13   0   58.59    4.90
   7  13   0   61.69    4.90
  -7  13   0   63.39    5.00
   7  13   0   61.09    5.00
  -7  13   0   57.49    4.90
   7  13   0   72.59    5.70
  -7  13   0   58.69    5.10
   8 -13   0  111.09    9.00
  -8 -13   0  123.29    9.10
   8 -13   0  114.99    9.00
   8 -13   0  110.69    9.00
  -8 -13   0  105.59    9.40
  -8 -13   0  121.79    9.00
  -8 -13   0  120.09    9.00
  -8  13   0  127.49    9.20
   8  13   0   97.09    9.60
   8  13   0  107.59    9.00
  -8  13   0  127.69    9.10
  -8  13   0  122.89    9.20
   8  13   0  106.99    9.10
   9 -13   0   37.30    3.20
   9 -13   0   39.90    3.20
  -9 -13   0   40.90    3.30
   9 -13   0   40.30    3.20
  -9 -13   0   39.60    3.20
  -9 -13   0   41.40    3.20
   9 -13   0   40.80    3.20
  -9 -13   0   38.60    3.90
  -9 -13   0   42.40    3.30
  -9 -13   0   42.80    3.40
   9  13   0   45.00    3.30
   9  13   0   39.50    3.40
  -9  13   0   37.90    3.30
  -9  13   0   42.90    3.50
   9  13   0   37.70    4.30
  -9  13   0   41.10    3.40
  -9  13   0   40.50    3.50
  -9  13   0   39.50    3.30
 -10 -13   0    1.60    0.50
  10 -13   0    1.40    0.40
 -10 -13   0    2.10    0.50
 -10 -13   0    2.40    0.70
 -10 -13   0    2.30    0.50
  10 -13   0    2.20    0.50
 -10 -13   0    2.20    0.60
  10 -13   0    1.80    0.50
  10 -13   0    2.00    0.50
  10  13   0    2.40    0.80
 -10  13   0    2.90    0.70
  10  13   0    0.20    1.80
 -10  13   0    2.00    0.50
 -10  13   0    2.50    0.80
  10  13   0    3.20    0.60
 -10  13   0    3.50    0.80
 -11 -13   0   62.59    5.10
 -11 -13   0   58.49    5.30
 -11 -13   0   61.59    5.10
  11 -13   0   63.59    5.10
  11 -13   0   66.09    5.10
 -11 -13   0   71.39    5.20
  11 -13   0   68.99    5.10
 -11 -13   0   64.49    5.20
  11 -13   0   70.29    5.10
 -11  13   0   62.39    5.30
  11  13   0   64.49    5.20
 -11  13   0   67.39    5.30
 -11  13   0   69.99    5.30
  11  13   0   59.89    6.10
  12 -13   0    9.90    1.00
 -12 -13   0    9.90    1.10
  12 -13   0   10.40    1.00
 -12 -13   0   10.60    1.00
  12 -13   0    9.70    1.00
 -12 -13   0    6.70    1.00
  12 -13   0    8.60    1.00
 -12 -13   0    9.00    0.90
 -12 -13   0    9.30    1.20
  12  13   0   10.00    1.30
 -12  13   0    9.30    1.30
 -12  13   0   10.10    1.20
  12  13   0   11.80    1.20
 -12  13   0    9.20    1.40
  12  13   0   10.90    3.10
  13 -13   0    2.70    0.50
 -13 -13   0    2.60    0.50
  13 -13   0    2.30    0.40
  13 -13   0    2.80    0.50
 -13 -13   0    2.10    0.60
  13 -13   0    2.80    0.50
 -13  13   0    2.10    1.30
  13  13   0    2.20    0.60
  13  13   0    3.10    0.70
  13  13   0    2.00    3.90
 -13  13   0    3.40    0.90
  14 -13   0   23.70    1.80
  14 -13   0   22.00    1.90
 -14 -13   0   21.50    1.70
  14 -13   0   18.60    1.70
  14  13   0   22.00    1.90
 -14  13   0   18.70    1.90
 -15 -13   0    0.80    0.30
  15 -13   0    1.90    0.40
 -15  13   0    0.10    0.80
  15  13   0    1.40    0.80
   1 -14   0   64.39    4.70
   1  14   0   60.09    4.50
  -1  14   0   54.49    4.40
  -1  14   0   54.89    4.40
   1  14   0   54.29    4.40
  -1  14   0   57.49    4.50
   1  14   0   54.29    4.40
  -1  14   0   52.49    4.50
   1  14   0   49.70    4.40
   1  14   0   47.30    4.40
   1  14   0   56.29    4.50
   1  14   0   50.39    4.40
   1  14   0   65.59    4.60
  -1  14   0   62.89    4.50
  -2 -14   0   57.59    4.20
  -2 -14   0   50.89    4.20
   2 -14   0   49.99    4.50
  -2 -14   0   52.79    4.50
  -2  14   0   53.79    4.30
   2  14   0   54.09    4.30
  -2  14   0   55.49    4.30
   2  14   0   51.79    4.30
   2  14   0   49.00    4.20
  -2  14   0   61.29    4.40
   2  14   0   56.89    4.30
   2  14   0   47.30    4.30
   2  14   0   51.59    4.30
  -2  14   0   61.89    4.30
   2  14   0   55.69    4.30
  -2  14   0   57.19    4.30
  -3  14   0    5.40    0.60
  -3  14   0    6.00    0.80
  -3  14   0    5.80    0.70
   3  14   0    5.60    0.70
   3  14   0    4.60    0.70
   3  14   0    5.20    0.70
  -3  14   0    5.60    0.80
  -3  14   0    5.10    0.70
  -3  14   0    5.80    0.90
   3  14   0    4.50    0.80
  -3  14   0    4.90    0.90
   3  14   0    5.90    0.90
  -3  14   0    5.80    0.90
   3  14   0    4.70    0.90
  -3  14   0    5.70    0.80
   3  14   0    4.60    0.70
  -3  14   0    7.70    1.00
  -4 -14   0   19.60    1.60
  -4 -14   0   19.60    1.60
  -4 -14   0   18.30    1.50
  -4 -14   0   17.80    2.00
  -4 -14   0   20.30    1.50
  -4 -14   0   20.10    1.80
   4 -14   0   16.20    2.00
  -4  14   0   20.60    1.70
   4  14   0   18.30    1.60
  -4  14   0   17.40    1.70
  -4  14   0   20.90    1.70
  -4  14   0   18.40    1.60
   4  14   0   15.20    1.80
  -4  14   0   23.30    1.90
   4  14   0   19.30    1.70
  -4  14   0   17.40    1.70
  -4  14   0   18.00    1.60
   4  14   0   20.10    2.00
  -4  14   0   20.30    1.70
   4  14   0   17.70    1.80
  -4  14   0   19.70    1.70
   4  14   0   17.60    1.60
  -4  14   0   21.30    1.70
  -5 -14   0   51.99    4.50
   5 -14   0   54.69    4.10
  -5 -14   0   50.79    4.10
  -5 -14   0   56.39    4.10
  -5 -14   0   53.49    4.10
  -5 -14   0   53.29    4.30
  -5 -14   0   58.39    4.20
  -5  14   0   49.40    4.30
  -5  14   0   45.70    4.20
  -5  14   0   48.20    4.20
  -5  14   0   56.59    4.30
   5  14   0   51.29    4.20
  -5  14   0   55.19    4.20
   5  14   0   44.10    4.20
   5  14   0   50.59    4.60
  -5  14   0   59.49    4.30
  -5  14   0   54.09    4.20
  -5  14   0   52.39    4.30
   5  14   0   54.39    4.30
   5  14   0   50.59    4.20
  -6 -14   0   23.30    1.90
   6 -14   0   22.90    1.80
  -6 -14   0   22.80    1.90
  -6 -14   0   24.10    1.80
   6 -14   0   18.90    1.80
  -6 -14   0   22.00    2.40
  -6 -14   0   23.90    1.80
   6 -14   0   22.70    1.90
  -6 -14   0   24.10    2.00
   6 -14   0   23.10    1.80
  -6  14   0   25.20    2.00
  -6  14   0   21.80    1.90
   6  14   0   24.20    2.00
   6  14   0   19.90    1.90
  -6  14   0   23.30    2.00
  -6  14   0   20.80    2.20
   6  14   0   22.30    2.60
  -6  14   0   22.30    2.10
  -6  14   0   23.40    1.90
   6  14   0   21.60    1.90
  -6  14   0   20.60    1.90
  -6  14   0   21.80    1.90
   6  14   0   19.80    2.10
  -6  14   0   23.00    2.00
  -7 -14   0   38.60    3.00
   7 -14   0   35.00    2.90
   7 -14   0   37.70    2.90
  -7 -14   0   39.70    2.90
  -7 -14   0   36.40    3.10
  -7 -14   0   37.70    2.90
   7 -14   0   37.40    2.90
   7 -14   0   32.60    2.90
  -7 -14   0   33.30    3.40
  -7 -14   0   37.80    2.90
  -7  14   0   37.20    3.10
  -7  14   0   33.70    3.40
   7  14   0   34.60    3.00
   7  14   0   38.80    3.80
   7  14   0   37.00    3.10
  -7  14   0   31.60    2.90
  -7  14   0   35.70    3.10
  -7  14   0   38.00    3.10
  -7  14   0   37.40    3.00
  -7  14   0   38.20    3.00
   7  14   0   35.00    3.00
  -8 -14   0   20.50    2.60
   8 -14   0   25.60    2.00
  -8 -14   0   22.40    2.10
   8 -14   0   24.70    2.00
   8 -14   0   24.40    2.00
  -8 -14   0   25.00    2.10
  -8 -14   0   26.20    2.10
  -8 -14   0   27.50    2.10
  -8 -14   0   26.80    2.30
   8 -14   0   23.50    2.00
   8  14   0   23.50    2.10
  -8  14   0   28.40    2.30
   8  14   0   22.30    2.10
   8  14   0   23.90    3.20
  -8  14   0   19.60    2.20
  -8  14   0   26.20    2.10
  -8  14   0   29.30    2.30
  -8  14   0   29.90    2.40
   9 -14   0    2.60    0.50
   9 -14   0    2.90    0.50
  -9 -14   0    2.10    0.60
  -9 -14   0    1.80    0.50
  -9 -14   0    3.10    0.50
  -9 -14   0    2.90    0.50
   9 -14   0    2.60    0.50
  -9 -14   0    2.80    0.70
   9 -14   0    2.50    0.50
   9  14   0    1.90    1.70
  -9  14   0    3.30    0.90
   9  14   0    3.00    0.80
  -9  14   0    3.90    0.80
  -9  14   0    3.10    0.60
   9  14   0    2.70    0.60
  -9  14   0    2.80    0.80
  -9  14   0    3.20    0.70
   9  14   0    3.30    0.60
  10 -14   0   13.60    1.30
 -10 -14   0   14.30    1.30
 -10 -14   0   14.40    1.30
  10 -14   0   14.80    1.30
  10 -14   0   14.30    1.30
  10 -14   0   14.00    1.30
 -10 -14   0   12.10    1.30
 -10 -14   0   13.70    1.50
 -10 -14   0   13.60    1.70
  10  14   0   15.20    1.50
  10  14   0   14.80    1.60
  10  14   0   14.40    2.80
  10  14   0   13.80    1.70
 -10  14   0   18.40    1.60
 -10  14   0   13.10    1.60
 -10  14   0   13.70    1.40
 -11 -14   0    5.80    0.70
 -11 -14   0    5.20    0.70
 -11 -14   0    5.60    1.00
  11 -14   0    5.90    0.70
 -11 -14   0    5.40    0.70
  11 -14   0    5.20    0.70
  11 -14   0    5.10    0.70
 -11 -14   0    4.50    0.60
  11 -14   0    5.50    0.70
 -11  14   0    7.70    1.10
 -11  14   0    5.40    1.00
  11  14   0    6.00    1.00
  11  14   0    5.10    0.90
 -11  14   0    5.30    0.90
  11  14   0    6.30    2.90
  12 -14   0   19.40    1.80
 -12 -14   0   19.60    1.80
 -12 -14   0   18.70    1.90
 -12 -14   0   21.10    1.70
  12 -14   0   20.10    1.80
  12 -14   0   22.10    1.80
 -12 -14   0   22.00    1.80
  12 -14   0   22.60    1.80
  12  14   0   23.80    1.90
  12  14   0   21.10    1.90
 -12  14   0   23.10    2.10
  12  14   0   25.70    5.10
 -12  14   0   17.40    2.00
 -12  14   0   20.60    1.90
 -13 -14   0    0.30    0.50
  13 -14   0    1.10    0.40
 -13 -14   0   -0.10    0.40
  13 -14   0    0.50    0.40
  13 -14   0    1.10    0.40
  13  14   0    1.40    0.70
 -13  14   0    0.90    0.80
 -13  14   0   -0.60    0.60
  13  14   0    7.40    3.40
  13  14   0    1.60    0.70
  14 -14   0   13.60    1.10
 -14 -14   0   11.90    1.10
  14  14   0   12.00    1.20
  14  14   0   13.10    1.40
 -14  14   0   10.80    1.30
   0 -15   0    0.20    0.50
   0  15   0    0.30    0.40
   0  15   0    0.20    0.40
   0  15   0    0.40    0.40
   0  15   0    0.50    0.50
   0  15   0    0.70    0.40
   0  15   0    0.30    0.50
   0  15   0    0.50    0.40
   0  15   0   -0.10    0.30
   0  15   0   -0.10    0.30
  -1 -15   0    6.10    1.20
  -1 -15   0    5.90    0.80
   1 -15   0    5.40    1.20
  -1  15   0    6.30    0.80
  -1  15   0    7.10    0.80
   1  15   0    4.80    0.70
   1  15   0    6.40    0.80
   1  15   0    6.50    0.70
  -1  15   0    6.60    0.90
   1  15   0    6.80    0.70
   1  15   0    6.60    0.80
  -1  15   0    6.10    0.80
  -1  15   0    6.70    0.80
  -1  15   0    6.00    0.80
   1  15   0    7.10    1.00
  -1  15   0    7.30    0.90
  -1  15   0    6.10    0.80
  -1  15   0    6.80    0.80
   1  15   0    6.80    0.90
   1  15   0    6.10    0.60
   1  15   0    5.90    0.80
  -1  15   0    6.20    0.90
   1  15   0    7.00    0.80
   3 -15   0    7.30    1.40
  -3 -15   0    6.50    1.30
  -3 -15   0    5.10    0.70
  -3 -15   0    5.40    0.70
  -3 -15   0    5.80    0.60
  -3 -15   0    6.10    0.90
  -3 -15   0    5.30    0.60
   3  15   0    8.00    0.80
  -3  15   0    8.90    0.90
   3  15   0    8.20    0.90
   3  15   0    7.30    0.80
  -3  15   0    7.70    1.00
   3  15   0    8.80    1.10
  -3  15   0    8.90    0.90
  -3  15   0    6.20    0.80
  -3  15   0    7.20    0.90
  -3  15   0    7.90    1.00
  -3  15   0    6.70    0.80
  -3  15   0    9.00    1.10
  -3  15   0    5.70    0.90
   3  15   0    7.20    0.80
  -4 -15   0   12.60    1.20
  -4 -15   0   13.90    1.20
  -4 -15   0   14.30    1.70
  -4 -15   0   14.60    1.40
  -4 -15   0   14.50    1.20
  -4 -15   0   14.70    1.20
   4 -15   0   13.90    1.70
   4  15   0   14.20    1.30
  -4  15   0   14.70    1.50
  -4  15   0   13.50    1.30
  -4  15   0   14.50    1.40
   4  15   0   14.20    1.50
   4  15   0   13.50    1.30
   4  15   0   14.30    1.40
  -4  15   0   13.90    1.30
  -4  15   0   14.10    1.30
  -4  15   0   14.90    1.40
  -4  15   0   14.10    1.60
  -4  15   0   14.60    1.50
  -4  15   0   15.10    1.40
   4  15   0   12.60    1.50
  -4  15   0   12.90    1.40
   4  15   0   15.10    1.30
   4  15   0   14.50    1.60
  -5 -15   0    3.80    0.50
  -5 -15   0    2.40    0.80
  -5 -15   0    4.30    0.50
  -5 -15   0    3.60    0.50
   5 -15   0    3.00    0.40
  -5 -15   0    3.00    0.60
  -5 -15   0    4.10    0.50
  -5  15   0    4.80    0.70
   5  15   0    4.20    0.60
  -5  15   0    3.40    0.80
  -5  15   0    2.20    0.60
  -5  15   0    3.10    0.80
  -5  15   0    4.90    0.80
  -5  15   0    3.30    0.60
   5  15   0    4.70    1.30
  -5  15   0    4.40    0.80
   5  15   0    3.10    0.80
  -5  15   0    3.10    0.60
   5  15   0    5.50    0.80
  -5  15   0    3.00    0.50
   5  15   0    3.30    0.50
   6 -15   0  103.39    8.00
  -6 -15   0  106.99    8.00
  -6 -15   0  105.19    8.10
   6 -15   0  103.39    8.00
   6 -15   0   87.39    8.00
  -6 -15   0  107.69    8.00
  -6 -15   0   98.59    8.40
   6  15   0   99.59    8.30
   6  15   0  106.09    8.50
  -6  15   0  106.49    8.10
  -6  15   0  103.19    8.10
  -7 -15   0    0.60    0.40
  -7 -15   0    0.00    0.40
  -7 -15   0    0.60    0.50
  -7 -15   0    0.70    0.40
  -7 -15   0    0.50    0.40
   7 -15   0    1.20    0.30
  -7 -15   0    0.30    0.70
   7 -15   0    1.20    0.30
   7 -15   0    1.30    0.30
  -7  15   0    1.90    0.60
  -7  15   0    0.60    0.40
  -7  15   0    1.50    0.60
   7  15   0    1.10    0.50
  -7  15   0    0.90    0.60
  -7  15   0    0.50    0.60
   7  15   0    1.20    0.70
  -7  15   0    1.50    0.80
  -7  15   0    1.90    0.70
   7  15   0    1.20    0.50
   7  15   0    0.90    1.40
  -8 -15   0   16.80    1.40
  -8 -15   0   12.50    2.10
   8 -15   0   15.50    1.30
  -8 -15   0   15.70    1.40
   8 -15   0   16.80    1.30
   8 -15   0   13.20    1.30
  -8 -15   0   15.20    1.60
  -8 -15   0   15.20    1.30
   8 -15   0   15.00    1.30
  -8 -15   0   15.80    1.40
   8  15   0   14.90    1.50
  -8  15   0   17.80    1.70
   8  15   0   15.10    1.50
  -8  15   0   14.30    1.60
  -8  15   0   17.20    1.80
   8  15   0   15.30    2.50
   8  15   0   13.50    1.60
  -8  15   0   16.40    1.50
  -8  15   0   13.10    1.60
  -9 -15   0    6.70    0.80
   9 -15   0    6.00    0.80
   9 -15   0    6.30    0.70
  -9 -15   0    7.40    0.90
  -9 -15   0    6.00    0.80
  -9 -15   0    6.40    0.90
   9 -15   0    6.70    0.80
   9 -15   0    5.20    0.70
  -9 -15   0    6.20    1.10
  -9  15   0    7.60    1.20
  -9  15   0    5.30    0.90
   9  15   0    7.50    1.20
   9  15   0    5.80    1.80
  -9  15   0    8.50    1.30
  -9  15   0    8.80    1.00
   9  15   0    6.40    0.90
   9  15   0    8.30    1.00
  -9  15   0    8.10    1.20
 -10 -15   0    0.00    0.50
 -10 -15   0    0.60    0.60
  10 -15   0    0.70    0.40
  10 -15   0    0.20    0.30
  10 -15   0    0.90    0.40
 -10 -15   0   -0.20    0.60
 -10 -15   0    0.70    0.50
 -10 -15   0    0.50    0.40
 -10  15   0    0.30    0.70
  10  15   0   -0.30    0.70
 -10  15   0    0.90    0.70
  10  15   0   -0.10    1.90
  10  15   0    0.60    0.60
 -10  15   0    0.60    0.60
 -10  15   0    1.20    0.50
  10  15   0   -0.10    0.50
 -11 -15   0    1.50    0.40
 -11 -15   0    0.80    0.70
  11 -15   0    2.00    0.50
 -11 -15   0    2.00    0.50
 -11 -15   0    2.00    0.50
 -11 -15   0    1.60    0.40
  11 -15   0    2.00    0.40
  11 -15   0    1.50    0.40
 -11  15   0    1.90    0.70
  11  15   0    2.00    0.60
  11  15   0    3.70    2.00
 -11  15   0    1.80    0.70
  11  15   0    1.60    0.70
 -11  15   0    1.80    0.80
 -12 -15   0   10.10    1.10
  12 -15   0   11.60    1.10
 -12 -15   0   11.10    1.40
 -12 -15   0   11.80    1.10
  12 -15   0   12.10    1.10
  12 -15   0   12.20    1.10
 -12 -15   0    8.90    1.10
 -12 -15   0   11.30    1.10
  12  15   0   16.80    3.20
 -12  15   0   14.30    1.50
 -12  15   0   12.20    2.20
  12  15   0   12.10    1.30
  12  15   0   14.20    1.30
 -12  15   0   12.60    1.30
  13 -15   0    1.50    0.40
  13 -15   0    0.70    0.40
 -13 -15   0    0.60    0.40
 -13 -15   0   -0.60    0.50
 -13  15   0    1.90    0.80
 -13  15   0    1.00    0.60
  13  15   0    1.40    0.70
  13  15   0   -0.10    0.50
  13  15   0    1.60    1.10
  14 -15   0    0.40    0.50
 -14 -15   0    1.00    0.50
  14  15   0    0.60    0.50
 -14  15   0    0.60    0.80
  14  15   0    0.90    0.60
   0 -16   0   21.40    2.30
   0 -16   0   21.50    2.00
   0  16   0   22.30    2.00
   0  16   0   24.00    2.00
   0  16   0   22.70    1.90
   0  16   0   24.00    2.00
   0  16   0   22.80    2.10
   0  16   0   25.20    2.00
   0  16   0   25.00    2.00
   0  16   0   21.90    2.00
   0  16   0   24.50    1.90
   0  16   0   23.90    2.10
  -1 -16   0   75.09    6.00
   1 -16   0   67.09    6.20
  -1 -16   0   72.59    6.20
   1  16   0   71.49    6.10
   1  16   0   74.29    6.00
   1  16   0   73.59    5.90
  -1  16   0   80.99    6.00
   1  16   0   77.49    6.00
  -1  16   0   82.69    6.00
  -1  16   0   78.19    6.00
   1  16   0   78.69    5.90
  -2 -16   0    0.30    0.50
  -2 -16   0    0.80    0.20
  -2 -16   0    0.80    0.50
  -2 -16   0    0.80    0.20
  -2 -16   0    0.60    0.30
  -2 -16   0    0.70    0.20
   2 -16   0    0.60    0.50
  -2  16   0    0.90    0.40
   2  16   0    1.70    0.40
   2  16   0    0.50    0.30
  -2  16   0    0.90    0.40
   2  16   0    2.10    0.50
  -2  16   0    1.20    0.60
  -2  16   0    1.70    0.50
  -2  16   0    1.00    0.50
  -2  16   0    0.90    0.50
   2  16   0    0.90    0.60
   2  16   0    1.10    0.40
  -2  16   0    0.60    0.40
  -2  16   0    1.20    0.50
   2  16   0    0.70    0.50
   2  16   0    0.80    0.30
  -2  16   0    0.40    0.50
   2  16   0    1.10    0.40
  -2  16   0    0.80    0.40
   2  16   0    0.60    0.40
  -3 -16   0    2.10    0.40
  -3 -16   0    2.00    0.50
   3 -16   0    2.30    0.70
  -3 -16   0    2.00    0.30
  -3 -16   0    2.10    0.80
  -3 -16   0    2.50    0.40
  -3 -16   0    2.10    0.30
  -3  16   0    2.40    0.60
  -3  16   0    2.40    0.50
  -3  16   0    3.50    0.70
   3  16   0    3.10    0.50
  -3  16   0    3.10    0.70
  -3  16   0    2.50    0.50
  -3  16   0    3.40    0.70
   3  16   0    2.60    0.60
  -3  16   0    2.20    0.50
  -3  16   0    3.90    0.60
   3  16   0    3.40    0.50
   3  16   0    3.70    0.80
  -3  16   0    1.80    0.50
  -3  16   0    3.00    0.60
   3  16   0    3.10    0.50
  -4 -16   0    0.40    0.30
  -4 -16   0    0.20    0.30
  -4 -16   0    0.40    0.60
  -4 -16   0    0.30    0.30
  -4 -16   0    0.20    0.50
  -4 -16   0    0.30    0.30
  -4  16   0    0.50    0.40
  -4  16   0    1.10    0.60
   4  16   0    0.50    0.50
  -4  16   0    0.70    0.50
  -4  16   0    0.70    0.60
  -4  16   0    1.20    0.50
  -4  16   0    0.80    0.40
  -4  16   0    0.30    0.60
  -4  16   0    0.70    0.60
   4  16   0    0.80    0.60
   4  16   0    0.30    0.40
  -4  16   0    0.80    0.50
  -4  16   0    0.50    0.40
   4  16   0    0.50    0.40
   4  16   0    0.30    0.70
  -5 -16   0    1.80    0.80
  -5 -16   0    2.90    0.40
  -5 -16   0    3.40    0.50
  -5 -16   0    2.70    0.60
  -5 -16   0    3.60    0.50
  -5 -16   0    3.40    0.50
  -5  16   0    3.80    0.70
  -5  16   0    5.10    0.80
   5  16   0    2.50    0.50
  -5  16   0    5.90    0.90
  -5  16   0    3.20    0.50
   5  16   0    2.50    0.90
  -5  16   0    4.00    0.80
  -5  16   0    4.00    0.60
   5  16   0    2.70    0.60
   5  16   0    2.90    0.80
   5  16   0    4.90    1.10
  -5  16   0    3.90    0.70
  -5  16   0    3.40    0.80
   5  16   0    2.90    0.50
   5  16   0    5.40    0.90
  -5  16   0    3.90    0.80
   6 -16   0    2.40    0.40
  -6 -16   0    2.10    0.50
  -6 -16   0    0.90    0.60
  -6 -16   0    1.20    0.80
  -6 -16   0    1.30    0.50
  -6 -16   0    2.80    0.40
   6 -16   0    1.70    0.30
  -6 -16   0    1.80    0.40
  -6  16   0    1.90    0.60
  -6  16   0    2.70    0.80
  -6  16   0    2.70    0.80
  -6  16   0    1.90    0.50
  -6  16   0    2.20    0.50
  -6  16   0    2.60    0.50
   6  16   0    2.10    0.50
   6  16   0    2.10    0.60
  -6  16   0    2.40    0.50
  -6  16   0    2.10    0.70
  -6  16   0    3.60    0.80
   6  16   0    1.90    0.50
   6  16   0    2.60    1.20
   6  16   0    3.10    0.70
   6  16   0    2.10    0.80
  -7 -16   0    8.10    1.20
  -7 -16   0    7.40    0.90
   7 -16   0    7.30    0.80
  -7 -16   0    8.20    0.90
  -7 -16   0    6.20    0.90
   7 -16   0    8.30    0.80
  -7 -16   0    9.00    0.90
  -7  16   0    6.70    1.20
  -7  16   0   11.20    1.40
   7  16   0    7.30    1.00
  -7  16   0   11.70    1.30
  -7  16   0    8.60    1.30
   7  16   0    8.90    1.80
   7  16   0    8.60    1.10
  -7  16   0    8.70    1.10
  -7  16   0    8.30    0.90
   7  16   0    9.50    1.30
  -8 -16   0    7.20    1.20
   8 -16   0    7.70    0.80
  -8 -16   0    8.50    0.90
   8 -16   0    9.00    0.80
  -8 -16   0    7.90    0.90
  -8 -16   0    7.80    1.00
  -8 -16   0    8.60    0.90
   8  16   0    8.90    1.30
  -8  16   0    9.60    1.10
  -8  16   0    9.60    1.20
   8  16   0    7.90    1.10
   8  16   0    8.50    1.00
  -8  16   0   11.40    1.30
  -8  16   0    8.30    1.40
  -8  16   0   11.50    1.30
  -9 -16   0    0.20    0.40
  -9 -16   0    0.60    0.40
  -9 -16   0    0.80    0.50
  -9 -16   0    0.70    0.60
  -9 -16   0    0.60    0.70
   9 -16   0    0.40    0.40
   9 -16   0    0.60    0.30
  -9  16   0    0.70    0.60
   9  16   0    0.80    1.70
  -9  16   0    0.50    0.70
   9  16   0    0.10    0.70
   9  16   0    0.50    0.80
   9  16   0    1.00    0.60
  -9  16   0    2.00    0.80
 -10 -16   0   10.90    1.10
 -10 -16   0   10.30    1.00
  10 -16   0   10.40    1.00
 -10 -16   0    9.80    1.30
 -10 -16   0   10.10    1.00
  10 -16   0   10.60    1.00
 -10 -16   0    9.60    1.10
 -10  16   0   10.90    1.50
  10  16   0   10.00    1.40
 -10  16   0   11.30    1.30
  10  16   0    9.50    1.20
  10  16   0   10.10    1.20
  10  16   0   13.40    2.70
 -10  16   0   11.00    1.10
 -10  16   0   10.60    1.40
 -11 -16   0    3.30    0.50
 -11 -16   0    3.80    0.60
 -11 -16   0    2.70    0.60
  11 -16   0    3.60    0.50
 -11 -16   0    3.70    1.00
 -11 -16   0    2.80    0.50
  11 -16   0    3.20    0.50
  11  16   0    4.10    0.80
  11  16   0    5.80    0.90
 -11  16   0    4.90    0.80
 -11  16   0    3.60    0.80
  11  16   0    5.90    2.20
 -11  16   0    3.80    0.90
  12 -16   0   17.00    1.30
 -12 -16   0   14.70    1.30
 -12 -16   0   13.90    1.40
 -12 -16   0   11.60    1.30
 -12 -16   0   16.60    1.30
  12 -16   0   15.00    1.30
 -12  16   0   13.90    1.60
 -12  16   0   13.70    1.70
  12  16   0   27.40    5.00
 -12  16   0   18.20    1.50
  12  16   0   13.60    1.40
  12  16   0   14.30    1.40
  12  16   0   16.00    1.50
  13 -16   0   -0.20    0.40
 -13 -16   0   -0.20    0.40
  13 -16   0    0.80    0.40
 -13 -16   0   -1.10    0.70
  13  16   0   -0.30    0.40
  13  16   0   -0.20    0.60
 -13  16   0   -0.40    0.60
 -14 -16   0    7.20    0.80
  14 -16   0    8.40    0.90
  14  16   0   10.10    1.30
 -14  16   0    6.10    1.00
   0 -17   0    0.90    0.70
   0 -17   0    1.20    0.50
   0  17   0    1.60    0.40
   0  17   0    1.70    0.50
   0  17   0    2.10    0.50
   0  17   0    0.80    0.50
   0  17   0    0.90    0.50
   0  17   0    2.20    0.70
   0  17   0    1.60    0.60
   0  17   0    1.40    0.40
   0  17   0    2.30    0.50
   0  17   0    1.90    0.40
   1 -17   0   35.90    3.20
  -1 -17   0   37.00    3.50
   1 -17   0   34.40    3.40
  -1 -17   0   40.20    3.20
  -1  17   0   38.10    3.20
   1  17   0   44.90    3.30
   1  17   0   40.50    3.20
   1  17   0   42.60    3.20
   1  17   0   40.60    3.30
  -1  17   0   44.90    3.20
   1  17   0   36.60    3.20
  -1  17   0   39.30    3.30
  -1  17   0   42.60    3.20
  -1  17   0   37.40    3.20
   1  17   0   36.80    3.20
  -1  17   0   40.20    3.30
  -1  17   0   35.60    3.20
  -1  17   0   40.40    3.20
   1  17   0   37.40    3.10
  -1  17   0   41.60    3.20
   1  17   0   39.80    3.20
  -2 -17   0    1.70    0.30
  -2 -17   0    1.30    0.70
  -2 -17   0    1.80    0.30
   2 -17   0    1.60    0.60
  -2 -17   0    1.30    0.50
  -2 -17   0    1.70    0.30
   2  17   0    1.80    0.40
   2  17   0    2.60    0.60
  -2  17   0    2.50    0.60
  -2  17   0    2.80    0.60
   2  17   0    2.60    0.70
  -2  17   0    1.90    0.60
  -2  17   0    2.80    0.80
  -2  17   0    2.20    0.40
  -2  17   0    1.70    0.50
  -2  17   0    1.50    0.50
  -2  17   0    1.90    0.60
   2  17   0    1.80    0.40
  -2  17   0    1.30    0.60
   2  17   0    2.30    0.50
  -2  17   0    2.30    0.50
   2  17   0    1.80    0.50
   2  17   0    1.80    0.50
   2  17   0    2.40    0.50
   2  17   0    1.40    0.40
  -3 -17   0   13.10    1.30
  -3 -17   0   13.30    1.80
  -3 -17   0   15.60    1.50
  -3 -17   0   15.10    1.30
  -3 -17   0   15.80    1.20
  -3 -17   0   15.10    1.20
  -3  17   0   16.60    1.60
  -3  17   0   16.50    1.50
  -3  17   0   13.70    1.60
   3  17   0   13.50    1.60
  -3  17   0   14.60    1.30
   3  17   0   15.10    1.30
  -3  17   0   14.10    1.40
  -3  17   0   13.80    1.40
   3  17   0   14.30    1.70
   3  17   0   14.90    1.40
  -3  17   0   15.20    1.60
  -3  17   0   15.50    1.40
  -3  17   0   15.90    1.50
  -3  17   0   15.10    1.50
   3  17   0   13.50    1.40
  -4 -17   0   -0.10    0.30
  -4 -17   0    0.30    0.50
  -4 -17   0    0.00    0.30
  -4 -17   0    0.60    0.30
  -4 -17   0    0.50    0.30
  -4 -17   0    0.00    0.60
  -4  17   0    0.70    0.60
  -4  17   0    0.10    0.40
  -4  17   0    0.50    0.50
  -4  17   0    0.50    0.60
  -4  17   0    0.40    0.50
  -4  17   0    1.30    0.70
  -4  17   0    0.90    0.60
   4  17   0    0.30    0.70
   4  17   0    0.30    0.40
  -4  17   0    0.20    0.40
  -4  17   0    1.10    0.50
   4  17   0    1.10    0.60
   4  17   0    0.10    0.50
   4  17   0    0.30    0.40
  -4  17   0    0.70    0.50
  -5 -17   0   29.80    2.50
  -5 -17   0   29.30    2.70
  -5 -17   0   32.50    2.60
  -5 -17   0   34.30    2.60
  -5 -17   0   34.20    2.60
   5  17   0   35.10    2.90
  -5  17   0   33.20    2.70
  -5  17   0   29.40    2.70
  -5  17   0   28.10    2.60
  -5  17   0   28.80    2.60
  -5  17   0   33.60    2.70
   5  17   0   31.10    2.80
   5  17   0   32.80    2.70
  -5  17   0   33.50    2.80
   5  17   0   32.60    2.60
   5  17   0   30.50    2.70
  -5  17   0   35.00    2.80
  -5  17   0   31.40    2.70
  -6 -17   0   27.60    2.50
  -6 -17   0   27.50    2.50
  -6 -17   0   28.10    2.50
  -6 -17   0   30.50    2.50
   6  17   0   28.70    2.70
   6  17   0   35.10    2.80
  -6  17   0   35.40    2.80
  -6  17   0   35.30    2.80
   6  17   0   30.80    2.60
  -6  17   0   30.80    2.70
   6  17   0   33.20    2.90
  -6  17   0   29.50    2.60
   6  17   0   33.10    2.60
  -6  17   0   30.50    2.70
  -6  17   0   28.70    2.60
  -6  17   0   32.30    2.60
  -6  17   0   33.30    2.60
   6  17   0   32.00    2.60
  -7 -17   0    3.20    0.80
  -7 -17   0    3.40    0.50
   7 -17   0    2.50    0.40
  -7 -17   0    3.20    0.50
   7 -17   0    2.60    0.40
  -7 -17   0    2.90    0.50
  -7 -17   0    3.90    0.60
  -7  17   0    2.60    0.60
  -7  17   0    3.10    0.80
  -7  17   0    2.50    0.80
  -7  17   0    2.60    0.50
   7  17   0    3.50    0.60
   7  17   0    3.60    0.60
   7  17   0    2.80    0.80
  -7  17   0    3.70    0.80
   7  17   0    2.80    0.60
  -7  17   0    2.30    0.70
   7  17   0    4.60    1.40
  -8 -17   0    5.10    0.70
  -8 -17   0    5.20    0.70
   8 -17   0    5.20    0.60
  -8 -17   0    4.80    0.90
   8 -17   0    4.80    0.60
  -8 -17   0    4.70    0.70
  -8 -17   0    5.60    0.70
   8  17   0    5.30    0.80
  -8  17   0    7.80    1.20
   8  17   0    4.30    0.80
  -8  17   0    6.40    1.10
   8  17   0    7.20    1.20
  -8  17   0    4.80    0.90
  -8  17   0    5.60    1.00
   8  17   0    5.50    0.90
  -8  17   0    6.30    0.90
   8  17   0    9.00    1.80
  -9 -17   0   22.20    1.90
  -9 -17   0   22.90    1.80
   9 -17   0   20.50    1.80
  -9 -17   0   20.50    1.80
   9 -17   0   19.90    1.80
  -9 -17   0   21.40    2.00
  -9 -17   0   19.20    1.80
   9  17   0   22.10    1.90
  -9  17   0   23.30    2.10
  -9  17   0   22.40    2.10
   9  17   0   20.40    1.80
   9  17   0   20.90    1.90
  -9  17   0   22.70    1.90
   9  17   0   18.40    2.10
   9  17   0   26.80    2.90
  -9  17   0   21.40    2.10
  10 -17   0    2.00    0.40
 -10 -17   0    2.20    0.50
  10 -17   0    1.50    0.40
 -10 -17   0    1.80    0.40
 -10 -17   0    1.50    0.70
 -10 -17   0    2.30    0.50
 -10 -17   0    1.20    0.50
 -10  17   0    1.10    0.80
 -10  17   0    1.90    0.80
  10  17   0    1.50    0.60
  10  17   0    4.00    1.70
  10  17   0    1.70    0.90
 -10  17   0    2.10    0.50
 -10  17   0    2.50    0.80
  10  17   0    1.80    0.70
  10  17   0    1.60    0.50
  11 -17   0    4.10    0.60
 -11 -17   0    4.70    0.60
 -11 -17   0    5.00    1.10
 -11 -17   0    3.30    0.50
 -11 -17   0    5.10    0.60
  11 -17   0    4.10    0.50
 -11 -17   0    3.40    0.60
  11  17   0    4.20    0.70
 -11  17   0    5.70    1.00
  11  17   0    7.70    2.10
 -11  17   0    3.30    0.90
 -11  17   0    5.20    0.80
  11  17   0    5.10    0.80
  11  17   0    3.90    0.70
  12 -17   0   25.10    2.10
 -12 -17   0   25.50    2.10
  12  17   0   27.50    2.30
 -12  17   0   28.60    2.30
 -12  17   0   26.30    2.50
  12  17   0   22.50    2.20
 -13 -17   0    0.50    0.40
  13 -17   0    0.90    0.40
 -13  17   0    0.90    0.60
  13  17   0    1.30    0.80
  13  17   0    1.60    0.60
   0 -18   0    5.80    1.20
   0 -18   0    5.90    0.90
   0  18   0    8.70    1.60
   0  18   0    4.60    0.80
   0  18   0    6.70    1.00
   0  18   0    7.20    0.90
   0  18   0    4.20    0.70
   0  18   0    6.70    0.80
   0  18   0    4.20    0.70
   0  18   0    4.00    0.70
   0  18   0    6.60    0.90
  -1 -18   0    5.30    0.70
  -1 -18   0    3.80    0.90
   1 -18   0    3.90    0.70
  -1  18   0    3.70    0.60
  -1  18   0    4.00    0.60
   1  18   0    4.20    0.60
  -1  18   0    4.20    0.90
  -1  18   0    4.00    0.60
   1  18   0    4.30    0.50
  -1  18   0    3.60    0.60
   1  18   0    4.00    0.60
  -1  18   0    3.80    0.70
   1  18   0    5.70    0.80
   1  18   0    4.30    0.60
  -1  18   0    4.90    0.80
   1  18   0    4.70    0.80
   1  18   0    4.00    0.60
  -1  18   0    5.20    0.90
   1  18   0    4.10    0.80
  -2 -18   0   31.50    2.60
  -2 -18   0   29.50    3.10
  -2 -18   0   29.20    2.60
  -2 -18   0   31.20    2.80
   2  18   0   35.40    2.70
  -2  18   0   37.20    2.80
  -2  18   0   32.80    2.80
  -2  18   0   36.90    2.70
  -2  18   0   34.80    2.80
  -2  18   0   36.60    2.80
   2  18   0   31.90    2.70
   2  18   0   30.50    2.70
   2  18   0   35.50    2.90
  -2  18   0   34.70    2.80
  -2  18   0   27.50    2.80
   2  18   0   32.50    2.80
  -2  18   0   32.40    2.90
  -2  18   0   34.10    2.70
   2  18   0   32.60    2.70
  -3 -18   0   61.99    5.30
  -3 -18   0   68.69    5.30
  -3 -18   0   66.69    5.40
  -3 -18   0   71.79    5.30
  -3 -18   0   66.59    5.30
  -3 -18   0   58.79    6.00
   3  18   0   77.09    5.40
   3  18   0   66.29    5.40
  -3  18   0   67.69    5.40
  -3  18   0   63.19    5.40
  -3  18   0   63.89    5.40
  -3  18   0   64.99    5.40
  -3  18   0   80.19    5.60
  -3  18   0   62.79    5.30
   3  18   0   66.59    5.50
  -3  18   0   64.59    5.40
   3  18   0   71.09    5.40
   3  18   0   71.39    5.40
  -3  18   0   66.59    5.30
  -3  18   0   70.69    5.50
  -4 -18   0    7.00    0.80
  -4 -18   0    6.80    0.80
  -4 -18   0    7.00    0.70
  -4 -18   0    5.80    1.20
  -4 -18   0    7.20    0.70
  -4 -18   0    6.90    1.00
  -4  18   0    8.50    1.10
  -4  18   0    7.90    1.10
  -4  18   0    8.00    1.20
   4  18   0    7.60    1.00
  -4  18   0    6.50    0.90
  -4  18   0    6.50    1.00
  -4  18   0    6.80    1.00
  -4  18   0    6.80    0.90
  -4  18   0    7.60    1.10
   4  18   0    9.00    1.10
  -4  18   0    6.80    1.00
   4  18   0    8.30    1.10
   4  18   0    7.90    0.90
  -4  18   0    7.20    1.30
   4  18   0    7.10    1.20
  -5 -18   0    2.30    0.40
  -5 -18   0    1.70    0.60
  -5 -18   0    0.80    0.70
  -5 -18   0    1.70    0.40
  -5 -18   0    2.60    0.40
  -5 -18   0    1.80    0.40
  -5  18   0    1.80    0.50
  -5  18   0    1.70    0.80
  -5  18   0    1.80    0.50
  -5  18   0    2.10    0.50
  -5  18   0    1.50    0.60
  -5  18   0    2.40    0.70
   5  18   0    1.30    0.50
   5  18   0    1.60    0.50
   5  18   0    3.40    0.70
  -5  18   0    1.80    0.70
  -5  18   0    2.00    0.70
  -5  18   0    1.70    0.50
   5  18   0    2.00    0.60
   5  18   0    1.10    0.70
  -6 -18   0    0.40    1.10
  -6 -18   0    0.50    0.40
  -6 -18   0    0.70    0.40
  -6 -18   0    0.90    0.60
  -6 -18   0    0.10    0.40
  -6 -18   0    1.40    0.40
   6 -18   0    1.40    0.30
  -6  18   0    1.40    0.50
  -6  18   0    2.20    0.50
  -6  18   0    1.80    0.70
  -6  18   0    2.40    0.70
  -6  18   0    1.30    0.70
   6  18   0    1.30    0.60
   6  18   0    1.90    0.70
   6  18   0    2.00    0.60
   6  18   0    1.80    0.50
   6  18   0    1.90    0.80
  -6  18   0    1.60    0.50
  -6  18   0    1.20    0.50
  -6  18   0    1.20    0.70
  -6  18   0    1.90    0.60
  -7 -18   0   68.29    5.60
  -7 -18   0   69.99    5.40
  -7 -18   0   73.29    5.50
  -7 -18   0   71.79    5.50
   7 -18   0   69.99    5.40
   7 -18   0   64.09    5.40
  -7 -18   0   72.69    5.50
   7  18   0   68.39    5.50
  -7  18   0   73.29    5.60
  -7  18   0   63.19    5.60
   7  18   0   67.79    5.50
  -7  18   0   70.89    5.60
  -7  18   0   59.29    5.50
   7  18   0   70.59    5.50
  -7  18   0   71.29    5.60
  -7  18   0   72.99    5.50
   7  18   0   71.39    5.70
   7  18   0   68.49    5.60
   8 -18   0    0.10    0.30
  -8 -18   0    0.10    0.50
   8 -18   0    0.50    0.30
  -8 -18   0    0.40    0.50
  -8 -18   0   -0.20    0.40
  -8 -18   0    0.10    0.50
  -8 -18   0    0.50    0.40
  -8  18   0    1.20    0.80
   8  18   0    1.80    1.10
   8  18   0    0.80    0.60
  -8  18   0    0.40    0.70
   8  18   0    0.70    0.70
   8  18   0    0.40    0.50
  -8  18   0    1.00    0.50
   8  18   0    0.40    0.50
  -8  18   0    1.50    0.70
  -8  18   0    0.30    0.60
  -9 -18   0    0.90    0.50
  -9 -18   0    0.30    0.40
  -9 -18   0    0.50    0.40
   9 -18   0    0.70    0.30
   9 -18   0    0.20    0.30
  -9 -18   0    0.40    0.60
  -9 -18   0    1.10    0.50
  -9  18   0    1.00    0.70
   9  18   0    0.80    0.80
  -9  18   0    1.10    0.70
   9  18   0    0.40    0.50
   9  18   0    0.30    0.50
  -9  18   0    0.80    0.80
  -9  18   0    1.50    0.50
   9  18   0    0.90    0.70
 -10 -18   0    3.40    0.50
 -10 -18   0    3.50    0.60
  10 -18   0    4.80    0.80
  10 -18   0    3.90    0.50
 -10 -18   0    3.40    0.60
 -10 -18   0    4.00    0.60
  10  18   0    6.50    1.80
  10  18   0    3.40    1.00
  10  18   0    3.90    0.80
 -10  18   0    5.70    0.80
  10  18   0    3.10    1.00
  10  18   0    2.60    0.60
 -10  18   0    2.90    0.80
 -10  18   0    5.60    0.90
 -10  18   0    4.70    0.90
 -11 -18   0    9.70    1.00
  11 -18   0   10.60    1.00
 -11 -18   0    7.80    0.90
  11 -18   0    9.20    0.90
 -11 -18   0    8.80    1.00
 -11 -18   0   11.10    1.00
 -11  18   0    9.40    1.50
 -11  18   0   10.10    1.40
 -11  18   0   11.30    1.30
  11  18   0   10.40    1.10
  11  18   0   10.70    1.30
  11  18   0   10.20    1.10
  12 -18   0   14.60    1.20
 -12 -18   0   12.60    1.10
 -12 -18   0    9.90    1.30
 -12 -18   0   11.70    1.10
  12 -18   0   11.70    1.20
 -12  18   0   14.40    1.30
 -12  18   0   10.50    1.50
  12  18   0   13.70    1.20
 -13 -18   0    1.30    0.40
  13 -18   0    2.70    0.40
  13  18   0    4.10    1.00
 -13  18   0    1.80    0.60
   0 -19   0    0.70    0.50
   0  19   0    1.70    0.70
   0  19   0    1.60    0.50
   0  19   0    0.70    0.50
   0  19   0    0.80    0.60
   0  19   0    1.10    0.50
   0  19   0    1.40    0.40
   0  19   0    0.60    0.40
   0  19   0    1.00    0.50
   0  19   0    1.00    0.50
   0  19   0    0.60    0.50
  -1 -19   0   83.89    6.50
   1 -19   0   92.19    6.50
   1  19   0   70.89    6.40
  -1  19   0   82.49    6.50
   1  19   0   70.29    6.40
  -1  19   0   81.59    6.40
  -1  19   0   83.39    6.50
   1  19   0   94.89    6.50
   1  19   0   95.79    6.40
  -1  19   0   73.99    6.40
   1  19   0   79.69    6.40
  -1  19   0   76.69    6.40
  -1  19   0   79.49    6.40
  -1  19   0   79.39    6.50
  -2 -19   0   29.50    2.50
  -2 -19   0   31.40    2.50
  -2 -19   0   30.40    2.70
   2 -19   0   30.10    2.60
  -2  19   0   32.00    2.60
  -2  19   0   28.90    2.50
  -2  19   0   32.50    2.80
  -2  19   0   29.30    2.60
  -2  19   0   31.10    2.70
   2  19   0   34.40    2.60
  -2  19   0   30.10    2.60
   2  19   0   33.60    2.70
   2  19   0   34.30    2.80
  -2  19   0   32.40    2.70
   2  19   0   31.30    2.90
  -2  19   0   34.20    2.80
  -2  19   0   27.80    2.70
   2  19   0   30.50    2.60
   2  19   0   28.80    2.60
  -3 -19   0    4.50    0.60
  -3 -19   0    2.90    0.70
  -3 -19   0    4.60    0.50
  -3 -19   0    3.00    0.50
  -3  19   0    5.50    0.90
   3  19   0    6.00    0.80
  -3  19   0    3.70    0.70
  -3  19   0    5.90    1.10
   3  19   0    5.80    0.70
   3  19   0    4.50    0.80
  -3  19   0    5.70    0.90
  -3  19   0    4.60    0.80
  -3  19   0    4.10    0.70
  -3  19   0    3.30    0.60
  -3  19   0    3.70    0.60
  -4 -19   0   14.00    2.40
  -4 -19   0   19.90    1.50
  -4 -19   0   19.20    1.50
  -4 -19   0   17.80    1.70
  -4 -19   0   17.90    1.50
  -4 -19   0   19.70    1.50
  -4  19   0   16.90    1.60
   4  19   0   18.00    1.70
  -4  19   0   20.70    1.80
  -4  19   0   17.00    1.70
   4  19   0   18.40    1.70
  -4  19   0   17.20    1.90
   4  19   0   20.90    1.60
   4  19   0   17.90    1.80
  -4  19   0   17.50    1.70
  -4  19   0   19.90    1.80
   4  19   0   17.50    1.90
  -4  19   0   17.40    1.70
  -4  19   0   17.30    1.60
  -4  19   0   17.90    1.60
  -4  19   0   16.70    1.70
  -5 -19   0   30.40    2.30
  -5 -19   0   27.20    2.50
  -5 -19   0   26.80    2.30
  -5 -19   0   23.70    2.30
  -5 -19   0   28.00    2.30
  -5  19   0   27.90    2.40
  -5  19   0   26.60    2.40
   5  19   0   29.50    2.60
  -5  19   0   27.70    2.50
  -5  19   0   30.00    2.40
  -5  19   0   25.70    2.30
  -5  19   0   29.50    2.60
  -5  19   0   30.70    2.50
  -5  19   0   28.80    2.40
   5  19   0   27.80    2.40
   5  19   0   30.40    2.50
   5  19   0   24.40    2.40
  -5  19   0   31.60    2.50
   5  19   0   28.10    2.30
  -6 -19   0   35.60    3.20
  -6 -19   0   39.70    3.00
  -6 -19   0   36.30    3.00
  -6 -19   0   37.80    3.00
  -6 -19   0   40.30    3.00
   6 -19   0   37.70    2.90
   6  19   0   35.30    3.00
  -6  19   0   38.90    3.20
  -6  19   0   33.20    3.00
  -6  19   0   37.70    3.00
   6  19   0   37.80    3.30
   6  19   0   38.10    3.10
   6  19   0   35.50    3.10
  -6  19   0   40.00    3.20
  -6  19   0   33.90    3.00
  -6  19   0   38.90    3.10
  -6  19   0   38.20    3.20
  -6  19   0   35.40    3.10
   7 -19   0   14.40    1.30
  -7 -19   0   13.40    1.60
  -7 -19   0   16.20    1.40
   7 -19   0   15.60    1.30
  -7 -19   0   15.20    1.40
  -7 -19   0   14.60    1.40
  -7 -19   0   16.60    1.40
   7  19   0   17.80    1.60
   7  19   0   16.30    1.50
  -7  19   0   14.50    2.00
   7  19   0   16.30    1.50
   7  19   0   14.90    1.80
  -7  19   0   14.50    1.60
  -7  19   0   17.60    1.70
  -7  19   0   17.10    1.50
  -7  19   0   16.90    1.70
  -8 -19   0   11.00    1.10
  -8 -19   0   12.10    1.10
   8 -19   0   10.50    1.00
   8 -19   0   11.50    1.00
  -8 -19   0   10.90    1.30
  -8 -19   0   12.40    1.10
  -8 -19   0   11.80    1.10
   8  19   0   12.60    1.20
  -8  19   0    8.70    1.30
  -8  19   0   12.60    1.30
  -8  19   0   11.60    1.50
  -8  19   0   14.00    1.50
  -8  19   0   13.10    1.40
   8  19   0   11.10    1.30
   8  19   0   12.00    1.30
   8  19   0   11.60    1.60
  -9 -19   0   15.40    1.70
  -9 -19   0   20.00    1.60
   9 -19   0   17.30    1.50
   9 -19   0   17.40    1.50
  -9 -19   0   17.90    1.60
  -9 -19   0   19.00    1.60
  -9 -19   0   16.70    1.80
   9  19   0   18.80    2.00
   9  19   0   16.60    1.70
  -9  19   0   19.70    1.80
   9  19   0   18.30    1.60
  -9  19   0   19.10    1.70
   9  19   0   19.70    1.80
  -9  19   0   20.10    1.90
  -9  19   0   18.70    1.90
 -10 -19   0   11.70    1.20
  10 -19   0   13.00    1.20
 -10 -19   0   12.90    1.20
  10 -19   0   14.70    1.20
 -10 -19   0   14.40    1.70
 -10 -19   0   14.90    1.30
 -10 -19   0   14.70    1.20
 -10  19   0   13.40    1.70
 -10  19   0   14.80    1.30
  10  19   0   13.90    1.50
  10  19   0   13.00    1.30
  10  19   0   10.60    1.60
  10  19   0   11.60    1.40
 -10  19   0   17.10    1.50
 -10  19   0   12.70    1.60
 -11 -19   0    1.10    0.40
 -11 -19   0    2.20    0.50
  11 -19   0    2.40    0.40
 -11 -19   0    2.60    0.50
 -11 -19   0    0.40    0.60
  11 -19   0    2.40    0.70
 -11  19   0    3.20    0.70
 -11  19   0    2.40    0.80
  11  19   0    3.20    0.70
 -11  19   0    1.00    1.20
  11  19   0    2.70    0.60
 -12 -19   0    0.70    0.40
 -12 -19   0    0.60    0.40
  12 -19   0    2.00    0.50
 -12  19   0    0.60    1.10
 -12  19   0    1.50    0.70
 -13  19   0   -0.90    0.80
  -1 -20   0    2.90    0.70
  -1  20   0    5.10    0.70
  -1  20   0    3.50    0.70
  -1  20   0    4.20    0.80
   1  20   0    3.90    0.90
   1  20   0    5.60    0.80
  -1  20   0    4.10    0.60
  -1  20   0    5.40    0.80
   1  20   0    3.30    0.50
  -1  20   0    3.50    0.60
   1  20   0    3.40    0.70
   1  20   0    4.30    0.80
   1  20   0    5.40    0.90
  -1  20   0    5.00    0.90
  -1  20   0    6.20    0.90
  -2 -20   0   21.10    1.70
  -2 -20   0   21.50    1.70
  -2  20   0   19.60    1.90
   2  20   0   19.50    1.90
  -2  20   0   21.20    1.80
   2  20   0   20.80    1.80
   2  20   0   22.60    2.00
  -2  20   0   20.90    1.90
  -2  20   0   21.40    2.00
  -2  20   0   20.40    2.10
  -2  20   0   20.00    1.90
  -2  20   0   21.20    1.90
  -2  20   0   19.60    1.80
   2  20   0   20.10    2.10
  -2  20   0   21.40    1.80
  -2  20   0   21.00    2.00
   2  20   0   19.80    1.90
   2  20   0   25.40    1.90
  -3 -20   0    0.40    0.50
  -3 -20   0    0.20    0.30
  -3 -20   0    0.80    0.30
  -3  20   0    1.00    0.70
  -3  20   0    1.00    0.60
   3  20   0    1.40    0.60
   3  20   0    1.50    0.60
  -3  20   0    0.50    0.40
  -3  20   0    0.80    0.40
  -3  20   0    0.70    0.50
  -3  20   0    0.00    0.50
   3  20   0    1.80    0.80
  -3  20   0    0.50    0.70
   3  20   0    0.40    0.40
   3  20   0    0.70    0.50
  -3  20   0    0.20    0.60
  -3  20   0    1.60    0.50
  -3  20   0    0.90    0.40
  -4 -20   0   65.99    5.80
  -4 -20   0   73.09    5.70
  -4 -20   0   77.09    5.70
  -4 -20   0   69.09    5.70
  -4 -20   0   70.59    5.70
  -4  20   0   73.29    5.80
   4  20   0   78.09    5.70
  -4  20   0   76.19    5.80
  -4  20   0   69.79    5.80
  -4  20   0   76.49    5.90
  -4  20   0   64.59    5.70
  -4  20   0   66.69    5.80
  -4  20   0   71.69    5.70
   4  20   0   72.09    5.80
  -4  20   0   74.99    5.80
   4  20   0   70.29    5.80
   4  20   0   77.49    5.90
   4  20   0   73.49    5.80
  -4  20   0   74.89    5.80
  -5 -20   0    2.60    0.40
  -5 -20   0    3.30    0.50
  -5 -20   0    2.60    0.70
  -5 -20   0    2.80    0.50
  -5 -20   0    3.10    0.50
  -5  20   0    2.50    0.60
   5  20   0    3.30    0.90
   5  20   0    2.50    0.60
  -5  20   0    2.40    0.60
  -5  20   0    3.10    0.60
  -5  20   0    3.00    0.60
  -5  20   0    2.80    0.70
  -5  20   0    2.60    0.80
   5  20   0    2.40    0.60
  -5  20   0    2.20    0.70
  -5  20   0    2.50    0.50
  -5  20   0    3.20    0.70
   5  20   0    2.70    0.50
  -6 -20   0   37.50    3.10
  -6 -20   0   35.60    3.20
  -6 -20   0   39.30    3.10
  -6 -20   0   40.70    3.10
  -6 -20   0   39.80    3.10
   6  20   0   37.50    3.10
  -6  20   0   41.60    3.20
  -6  20   0   41.40    3.30
  -6  20   0   34.70    3.50
  -6  20   0   35.80    3.20
   6  20   0   42.10    3.40
   6  20   0   38.70    3.20
  -6  20   0   40.40    3.20
   6  20   0   37.40    3.20
  -6  20   0   38.60    3.20
  -6  20   0   38.00    3.30
  -6  20   0   34.50    3.10
  -7 -20   0    0.80    0.40
  -7 -20   0    0.40    0.50
   7 -20   0    1.50    0.30
  -7 -20   0    0.60    0.40
  -7 -20   0    1.20    0.40
  -7 -20   0    1.50    0.40
   7  20   0    2.40    0.60
  -7  20   0    3.00    0.80
  -7  20   0    2.10    0.70
   7  20   0    1.40    0.50
   7  20   0    2.20    0.90
   7  20   0    1.80    0.50
  -7  20   0    1.60    0.70
  -7  20   0    2.00    0.60
  -7  20   0    1.60    0.70
  -8 -20   0    5.30    0.70
  -8 -20   0    5.20    0.90
  -8 -20   0    5.00    0.60
  -8 -20   0    6.50    0.70
  -8 -20   0    5.70    0.70
   8 -20   0    4.70    0.60
  -8  20   0    6.50    0.80
  -8  20   0    7.30    1.10
   8  20   0    4.20    0.80
   8  20   0    4.30    1.10
   8  20   0    4.70    0.70
  -8  20   0    5.30    0.90
  -8  20   0    4.80    1.00
   8  20   0    5.10    1.00
   9 -20   0   14.50    1.20
  -9 -20   0   14.10    1.20
  -9 -20   0   10.70    1.20
  -9 -20   0   12.40    1.30
  -9 -20   0   13.60    1.80
   9 -20   0   11.70    1.10
  -9 -20   0   15.20    1.20
  -9  20   0   14.70    1.30
   9  20   0   13.20    1.70
   9  20   0   11.30    1.40
  -9  20   0   14.90    1.70
   9  20   0   13.60    1.30
   9  20   0   16.60    2.00
  -9  20   0   13.70    1.60
  10 -20   0   36.00    3.00
 -10 -20   0   39.50    3.10
  10 -20   0   39.20    3.00
 -10 -20   0   40.00    3.10
 -10 -20   0   34.30    3.00
 -10 -20   0   32.80    3.10
 -10  20   0   41.60    3.20
 -10  20   0   37.90    3.30
  10  20   0   40.90    3.30
  10  20   0   41.20    3.20
 -10  20   0   38.00    3.20
 -11 -20   0    5.00    0.60
  11 -20   0    5.90    0.70
 -11 -20   0    5.20    0.70
  11  20   0    5.30    0.80
  11  20   0    5.20    0.80
 -11  20   0    5.10    0.80
 -11  20   0    5.00    0.90
 -12 -20   0    1.20    0.40
 -12 -20   0    0.70    0.40
 -12  20   0    0.90    0.60
 -12  20   0    0.60    0.80
  12  20   0    2.50    0.70
   0  21   0    0.70    0.50
   0  21   0    0.40    0.40
   0  21   0    0.80    0.70
   0  21   0    0.80    0.50
   0  21   0    0.30    0.60
   0  21   0    0.30    0.40
   0  21   0    0.00    0.40
   0  21   0    0.00    0.40
   0  21   0    1.00    0.50
  -1 -21   0    0.80    0.30
  -1 -21   0    0.60    0.50
   1  21   0    1.10    0.70
  -1  21   0    2.20    0.60
  -1  21   0    1.70    0.50
  -1  21   0    1.40    0.50
   1  21   0    1.80    0.50
  -1  21   0    1.40    0.50
  -1  21   0    2.10    0.60
  -1  21   0    1.10    0.40
  -1  21   0    1.90    0.50
  -1  21   0    2.40    0.70
   1  21   0    2.00    0.60
   1  21   0    1.60    0.50
  -1  21   0    2.30    0.70
  -1  21   0    1.20    0.50
   1  21   0    2.40    0.70
   1  21   0    2.60    0.80
  -2 -21   0   31.10    2.80
  -2 -21   0   30.50    2.60
  -2 -21   0   32.00    2.60
  -2  21   0   34.30    2.90
  -2  21   0   33.80    2.80
   2  21   0   36.40    2.80
  -2  21   0   35.70    2.90
  -2  21   0   30.20    2.70
  -2  21   0   36.80    2.80
  -2  21   0   31.10    2.70
  -2  21   0   35.80    2.80
   2  21   0   29.10    2.70
  -2  21   0   32.00    2.70
  -2  21   0   30.30    2.70
   2  21   0   28.30    2.70
   2  21   0   37.90    3.00
   2  21   0   35.20    2.90
  -2  21   0   31.50    2.70
  -3 -21   0   18.90    1.80
  -3 -21   0   20.00    1.80
  -3 -21   0   19.40    2.00
   3  21   0   23.40    2.20
  -3  21   0   22.90    2.00
  -3  21   0   21.40    2.00
   3  21   0   20.30    1.90
  -3  21   0   21.10    2.00
  -3  21   0   23.00    1.90
  -3  21   0   25.80    2.00
  -3  21   0   21.40    1.90
   3  21   0   23.80    2.10
  -3  21   0   24.50    2.10
  -3  21   0   24.00    1.90
  -3  21   0   21.30    2.10
  -3  21   0   22.20    1.90
   3  21   0   21.40    2.00
   3  21   0   21.60    2.00
  -4 -21   0   13.70    1.60
  -4 -21   0   16.80    1.40
  -4 -21   0   14.90    1.40
  -4  21   0   14.10    1.60
  -4  21   0   17.40    1.60
   4  21   0   18.80    1.90
   4  21   0   19.60    1.70
   4  21   0   18.40    1.60
  -4  21   0   17.00    1.60
   4  21   0   14.70    1.50
  -4  21   0   14.80    1.40
  -4  21   0   15.10    1.60
   4  21   0   12.70    1.50
  -4  21   0   16.00    1.70
  -4  21   0   17.30    1.70
  -4  21   0   17.00    1.60
  -4  21   0   16.40    1.50
  -5 -21   0    0.80    0.40
  -5 -21   0    0.90    0.60
  -5 -21   0    0.80    0.40
  -5 -21   0    0.90    0.40
   5  21   0    1.30    0.90
  -5  21   0    1.40    0.60
  -5  21   0    1.40    0.60
   5  21   0    3.20    0.80
  -5  21   0    0.80    0.50
  -5  21   0    1.60    0.70
  -5  21   0    1.00    0.70
   5  21   0    0.60    0.50
  -5  21   0    1.10    0.40
  -5  21   0    1.90    0.60
  -5  21   0    1.30    0.70
   5  21   0    1.10    0.50
   5  21   0    1.60    0.60
  -6 -21   0    9.90    1.10
  -6 -21   0   11.20    1.10
  -6 -21   0   11.10    1.40
  -6 -21   0   12.70    1.10
  -6  21   0   11.70    1.20
  -6  21   0   10.40    1.20
  -6  21   0   13.10    1.30
  -6  21   0   13.00    1.50
  -6  21   0   14.10    1.50
   6  21   0   13.80    1.70
  -6  21   0   10.60    1.40
   6  21   0   14.50    1.40
  -6  21   0   13.50    1.40
   6  21   0   11.70    1.20
   6  21   0   11.40    1.30
  -6  21   0   12.60    1.30
  -7 -21   0    0.10    0.40
  -7 -21   0   -0.30    0.40
   7 -21   0    0.40    0.20
  -7 -21   0    0.20    0.40
  -7 -21   0    0.10    0.50
  -7  21   0    0.80    0.70
  -7  21   0    0.20    0.50
  -7  21   0   -0.80    0.60
  -7  21   0    0.20    0.60
   7  21   0    0.00    0.90
   7  21   0    0.40    0.60
  -7  21   0    0.80    0.80
   7  21   0   -0.10    0.50
   7  21   0    0.20    0.40
  -8 -21   0    3.90    0.60
   8 -21   0    4.90    0.60
   8 -21   0    4.10    0.50
  -8 -21   0    3.00    0.50
  -8 -21   0    3.30    0.50
  -8 -21   0    2.50    0.50
  -8 -21   0    1.50    0.80
  -8  21   0    4.40    0.80
   8  21   0    4.30    0.80
  -8  21   0    4.00    0.90
  -8  21   0    4.40    0.90
  -8  21   0    3.70    0.70
   8  21   0    3.20    0.60
   8  21   0    3.60    0.60
   9 -21   0   45.90    3.60
  -9 -21   0   52.69    3.60
  -9 -21   0   45.80    3.60
  -9 -21   0   39.70    3.60
   9  21   0   43.40    3.90
   9  21   0   44.40    3.70
  -9  21   0   43.30    3.80
   9  21   0   48.00    3.70
  -9  21   0   43.90    3.70
  -9  21   0   50.79    3.90
 -10 -21   0    3.40    0.50
 -10 -21   0    1.70    0.70
 -10 -21   0    3.90    0.50
 -10 -21   0    2.60    0.50
  10 -21   0    3.60    0.50
  10 -21   0    4.90    0.60
  10  21   0    4.60    1.20
 -10  21   0    4.20    0.80
 -10  21   0    4.40    0.80
  10  21   0    3.40    0.70
 -11 -21   0    4.30    0.60
 -11 -21   0    4.60    0.60
  11 -21   0    4.90    0.60
  11  21   0    5.00    0.80
 -11  21   0    5.10    0.80
 -11  21   0    3.40    0.80
   0  22   0   63.59    5.30
   0  22   0   70.39    5.30
   0  22   0   72.89    5.40
   0  22   0   55.29    5.20
   0  22   0   73.59    5.40
   0  22   0   60.99    5.20
  -1  22   0   20.10    1.90
  -1  22   0   21.80    2.00
  -1  22   0   26.20    2.10
  -1  22   0   21.90    1.90
   1  22   0   21.60    1.90
   1  22   0   25.50    2.20
  -1  22   0   23.30    2.20
  -1  22   0   20.10    1.90
  -1  22   0   19.80    1.90
  -1  22   0   19.60    1.90
  -1  22   0   22.60    1.90
   1  22   0   22.90    2.10
   1  22   0   21.60    1.90
   1  22   0   20.80    1.90
   1  22   0   23.40    2.00
  -2 -22   0    1.10    0.30
  -2 -22   0    0.80    0.30
   2  22   0    1.30    0.50
  -2  22   0    2.10    0.60
  -2  22   0    1.30    0.50
  -2  22   0    1.30    0.60
  -2  22   0    1.80    0.60
  -2  22   0    0.80    0.50
  -2  22   0    1.50    0.50
   2  22   0    1.80    0.60
   2  22   0    1.00    0.40
  -2  22   0    0.80    0.50
   2  22   0    2.20    0.90
  -2  22   0    0.50    0.40
  -2  22   0    2.20    0.80
   2  22   0    2.10    0.70
  -2  22   0    1.40    0.70
  -3 -22   0    4.90    0.50
  -3 -22   0    4.20    0.50
  -3  22   0    6.30    0.90
  -3  22   0    3.50    0.60
   3  22   0    4.20    1.00
  -3  22   0    3.80    0.60
  -3  22   0    3.10    0.60
  -3  22   0    3.70    0.80
  -3  22   0    4.70    0.90
   3  22   0    4.00    0.70
   3  22   0    3.40    0.80
   3  22   0    4.70    1.20
  -3  22   0    4.60    0.80
  -4 -22   0    4.70    0.80
  -4 -22   0    5.20    0.70
   4  22   0    5.80    0.90
   4  22   0    5.30    0.90
  -4  22   0    6.70    0.90
   4  22   0    8.30    1.30
  -4  22   0    7.20    0.90
  -4  22   0    6.10    1.00
  -4  22   0    6.10    0.90
  -4  22   0    6.00    1.00
   4  22   0    5.50    0.90
  -4  22   0    5.90    0.90
  -4  22   0    4.40    0.80
  -4  22   0    5.60    0.90
  -5 -22   0    5.00    0.70
  -5 -22   0    5.20    0.70
  -5 -22   0    4.80    1.20
   5  22   0    6.20    0.90
   5  22   0    6.10    1.10
  -5  22   0    5.70    0.80
  -5  22   0    5.40    0.70
  -5  22   0    4.60    0.90
  -5  22   0    5.90    0.90
   5  22   0    4.30    0.70
  -5  22   0    4.70    0.70
   5  22   0    4.50    0.70
  -5  22   0    6.20    0.90
  -5  22   0    5.90    0.90
  -5  22   0    4.70    0.90
  -6 -22   0    2.50    0.50
  -6 -22   0    1.70    0.70
  -6 -22   0    1.90    0.40
  -6  22   0    1.90    0.50
  -6  22   0    3.00    0.60
   6  22   0    3.20    0.70
  -6  22   0    3.80    0.90
  -6  22   0    3.10    0.60
   6  22   0    2.20    0.60
   6  22   0    4.20    1.00
   6  22   0    2.00    0.90
  -6  22   0    3.30    0.80
  -6  22   0    3.10    0.70
  -6  22   0    2.50    0.70
  -7 -22   0    1.30    0.40
  -7 -22   0    1.40    0.50
  -7 -22   0    1.70    0.40
   7  22   0    0.70    0.50
  -7  22   0    2.00    0.80
   7  22   0    1.60    0.90
  -7  22   0    1.60    0.80
  -7  22   0    1.90    0.60
  -7  22   0    2.00    0.70
   7  22   0    1.60    0.70
  -8 -22   0    8.30    0.90
  -8 -22   0    6.80    0.80
  -8 -22   0    6.10    0.80
  -8  22   0    7.50    1.20
  -8  22   0    9.80    1.20
  -8  22   0    8.30    1.50
  -8  22   0    8.20    0.90
   8  22   0    7.80    1.40
   8  22   0    6.30    0.90
   8  22   0    6.80    1.10
  -9 -22   0    1.60    0.40
  -9 -22   0    1.20    0.40
  -9 -22   0    1.00    0.40
  -9  22   0    2.30    0.70
  -9  22   0    1.50    0.80
  -9  22   0    1.20    0.90
   9  22   0    0.50    0.50
   9  22   0    1.90    0.70
   9  22   0    1.90    0.90
 -10 -22   0    2.50    0.50
  10 -22   0    1.50    0.40
 -10 -22   0    5.10    0.60
 -10 -22   0    1.30    0.40
 -10  22   0    2.70    0.70
  10  22   0    3.20    0.70
 -10  22   0    3.40    0.70
 -11 -22   0   -0.30    0.30
 -11  22   0   -1.10    0.70
 -11  22   0   -0.60    0.60
   0  23   0    1.80    0.80
   0  23   0    1.60    0.60
   0  23   0    2.20    0.70
   0  23   0    1.10    0.40
   0  23   0    1.60    0.70
   0  23   0    0.60    0.40
  -1  23   0    0.80    0.50
  -1  23   0    2.10    0.80
  -1  23   0    0.60    0.40
   1  23   0    1.20    0.80
   1  23   0    0.80    0.50
  -1  23   0    1.90    0.60
  -1  23   0    1.30    0.80
   1  23   0    0.60    0.50
  -1  23   0    1.30    0.50
  -1  23   0    0.80    0.40
   1  23   0    1.80    0.70
  -1  23   0    1.10    0.40
   1  23   0    1.00    0.60
  -2 -23   0    0.80    0.30
  -2 -23   0    0.80    0.30
  -2  23   0    1.10    0.50
  -2  23   0    2.30    0.60
   2  23   0    1.30    0.50
   2  23   0    3.30    0.90
   2  23   0    2.40    0.80
  -2  23   0    2.10    0.50
   2  23   0    1.50    0.50
  -2  23   0    2.10    0.70
  -2  23   0    1.50    0.50
  -2  23   0    0.90    0.40
  -2  23   0    1.90    0.60
   2  23   0    2.40    0.60
  -2  23   0    1.80    0.60
  -3 -23   0    1.80    0.40
  -3 -23   0    1.60    0.30
  -3  23   0    2.10    0.60
  -3  23   0    1.90    0.50
   3  23   0    1.50    0.70
   3  23   0    1.50    0.50
  -3  23   0    2.00    0.50
  -3  23   0    1.60    0.80
   3  23   0    2.90    1.00
  -3  23   0    1.60    0.60
  -3  23   0    1.70    0.60
  -3  23   0    2.00    0.70
   3  23   0    1.20    0.50
   3  23   0    3.90    0.90
  -4 -23   0    1.90    0.40
  -4 -23   0    1.90    0.40
  -4  23   0    2.00    0.60
   4  23   0    2.30    1.00
  -4  23   0    1.20    0.40
  -4  23   0    2.10    0.60
  -4  23   0    2.00    0.60
  -4  23   0    1.30    0.50
  -4  23   0    1.40    0.70
  -4  23   0    1.50    0.70
  -4  23   0    2.10    0.70
   4  23   0    2.10    0.70
   4  23   0    1.10    0.50
   4  23   0    0.60    0.50
  -5 -23   0   13.60    1.20
  -5 -23   0   14.40    1.20
  -5  23   0   12.80    1.50
  -5  23   0   13.20    1.40
  -5  23   0   14.60    1.50
   5  23   0   17.00    1.90
  -5  23   0   16.20    1.40
  -5  23   0   13.90    1.40
  -5  23   0   15.10    1.60
  -5  23   0   16.00    1.40
  -5  23   0   11.00    1.30
   5  23   0   14.80    1.50
   5  23   0   11.30    1.30
  -6 -23   0    2.20    0.40
  -6 -23   0    3.30    0.50
   6  23   0    1.70    0.70
  -6  23   0    2.50    0.60
  -6  23   0    3.00    0.70
   6  23   0    2.90    1.00
  -6  23   0    1.80    0.70
   6  23   0    2.20    0.50
  -6  23   0    1.70    0.80
  -6  23   0    2.90    0.80
  -7 -23   0    0.40    0.40
  -7 -23   0    0.00    0.30
  -7  23   0    0.10    0.60
  -7  23   0   -0.40    0.70
   7  23   0    0.80    0.90
  -7  23   0   -0.10    0.50
   7  23   0    0.10    0.60
   7  23   0   -0.30    0.50
  -7  23   0    0.70    0.70
  -8 -23   0    2.00    0.50
  -8 -23   0    3.90    0.50
   8  23   0    2.00    0.70
  -8  23   0    2.20    0.50
   8  23   0    2.40    1.00
  -8  23   0    1.70    0.70
  -8  23   0    1.30    0.80
  -8  23   0    2.70    0.70
  -9 -23   0   25.40    2.50
  -9 -23   0   32.70    2.40
  -9  23   0   26.70    2.50
   9  23   0   29.00    2.50
  -9  23   0   33.60    2.50
 -10 -23   0    1.30    0.50
  10  23   0    0.10    0.80
 -10  23   0   -0.10    0.60
 -10  23   0    0.90    0.70
   0  24   0    8.90    1.40
   0  24   0    6.70    0.90
   0  24   0    5.10    0.90
   0  24   0   10.10    1.10
   0  24   0    7.80    1.10
   0  24   0    8.20    1.20
   1  24   0    7.90    1.00
  -1  24   0    8.90    1.10
  -1  24   0    5.50    0.80
   1  24   0   11.30    1.30
  -1  24   0    7.10    1.00
  -1  24   0    7.30    1.10
  -1  24   0    9.40    1.10
  -1  24   0    9.90    1.30
   1  24   0    5.70    1.00
   1  24   0   10.10    1.20
  -1  24   0   10.20    1.40
  -2 -24   0    1.50    0.30
  -2  24   0    3.00    0.60
  -2  24   0    2.40    0.70
  -2  24   0    2.00    0.60
  -2  24   0    1.50    0.50
  -2  24   0    1.80    0.50
   2  24   0    2.30    0.50
   2  24   0    1.60    0.60
  -2  24   0    1.90    0.50
   2  24   0    2.20    0.80
   2  24   0    2.50    0.60
  -2  24   0    2.30    0.80
  -3 -24   0    1.90    0.40
  -3 -24   0    2.40    0.40
   3  24   0    2.80    0.70
  -3  24   0    3.10    0.60
   3  24   0    1.00    0.60
  -3  24   0    3.00    0.70
  -3  24   0    2.10    0.50
  -3  24   0    2.10    0.50
   3  24   0    2.10    0.50
   3  24   0    3.50    1.00
  -3  24   0    2.80    0.80
  -3  24   0    2.20    0.50
  -3  24   0    3.90    0.70
  -4 -24   0    2.60    0.50
  -4 -24   0    2.70    0.40
  -4  24   0    3.10    0.60
   4  24   0    2.90    1.00
   4  24   0    2.30    0.50
  -4  24   0    2.50    0.60
  -4  24   0    2.40    0.60
   4  24   0    2.70    0.70
  -4  24   0    3.30    0.80
  -4  24   0    3.00    0.70
  -4  24   0    3.30    0.70
  -4  24   0    1.80    0.60
  -5 -24   0   12.40    1.10
  -5 -24   0   10.60    1.00
   5  24   0   13.00    1.60
   5  24   0   10.20    1.10
  -5  24   0   13.40    1.20
  -5  24   0    9.20    1.10
  -5  24   0   11.90    1.70
  -5  24   0   14.80    1.90
  -5  24   0   11.20    1.30
  -5  24   0   12.30    1.50
  -5  24   0   13.80    1.30
  -6 -24   0    0.40    0.30
  -6 -24   0    1.10    0.40
  -6  24   0    1.20    0.50
   6  24   0    1.70    0.90
   6  24   0    0.50    0.60
   6  24   0    0.10    0.60
  -6  24   0    1.30    0.70
  -6  24   0    1.70    0.60
  -7 -24   0   22.20    1.80
  -7  24   0   19.10    1.80
   7  24   0   21.50    2.10
  -7  24   0   22.90    1.90
  -7  24   0   20.10    1.90
   7  24   0   21.00    1.90
  -8 -24   0    5.30    0.70
  -8 -24   0    6.80    0.70
  -8  24   0    9.10    1.40
   8  24   0    4.70    0.80
  -8  24   0    4.40    0.80
   8  24   0    5.80    1.00
  -9 -24   0    8.30    0.80
  -9  24   0    6.50    0.90
   9  24   0    6.40    0.90
  -9  24   0    9.40    1.00
 -10 -24   0    5.50    0.60
 -10  24   0    4.20    0.70
   0  25   0    0.50    0.60
   0  25   0   -0.30    0.80
   0  25   0   -0.40    0.40
   0  25   0    1.20    0.70
  -1  25   0    5.40    1.00
  -1  25   0    7.00    1.10
   1  25   0    7.90    1.10
   1  25   0    8.90    1.40
  -1  25   0    6.60    1.10
  -1  25   0    8.70    1.30
  -2  25   0   51.39    4.60
  -2  25   0   52.39    4.60
  -2  25   0   63.49    4.70
  -2  25   0   61.49    4.70
   2  25   0   60.99    4.70
  -2  25   0   51.49    4.60
   2  25   0   65.99    4.80
   2  25   0   52.19    4.60
  -2  25   0   58.59    4.70
  -2  25   0   58.99    4.90
   2  25   0   66.39    4.80
  -3 -25   0    5.30    0.50
  -3 -25   0    3.70    0.50
  -3  25   0    3.10    0.70
  -3  25   0    3.90    0.60
   3  25   0    3.40    0.60
  -3  25   0    5.00    0.90
  -3  25   0    4.00    0.70
  -3  25   0    3.20    0.60
  -3  25   0    4.70    0.80
   3  25   0    5.70    1.00
  -4 -25   0    5.20    0.60
  -4 -25   0    5.40    0.70
   4  25   0    6.20    0.90
  -4  25   0    6.00    0.90
   4  25   0    7.00    1.30
  -4  25   0    6.20    0.80
  -4  25   0    5.40    0.80
  -4  25   0    5.70    0.90
  -4  25   0    5.50    0.70
  -4  25   0    6.50    0.90
  -4  25   0    6.30    1.00
  -5 -25   0    2.90    0.40
  -5 -25   0    1.70    0.40
  -5  25   0    2.20    0.60
   5  25   0    2.80    0.70
  -5  25   0    1.20    0.80
  -5  25   0    2.20    0.50
  -5  25   0    2.00    0.70
   5  25   0    2.80    0.90
  -5  25   0    3.50    0.60
  -6 -25   0    0.10    0.30
  -6 -25   0    0.90    0.40
  -6  25   0   -0.40    0.80
  -6  25   0    0.60    0.60
   6  25   0   -0.40    0.60
  -6  25   0    0.20    0.50
   6  25   0    0.00    0.70
  -7 -25   0    3.60    0.50
  -7 -25   0    6.20    0.60
  -7  25   0    4.50    0.80
   7  25   0    3.00    0.70
   7  25   0    5.20    0.90
  -8 -25   0   48.50    3.30
  -8  25   0   36.60    3.40
   8  25   0   35.10    3.40
  -8  25   0   48.40    3.40
  -9 -25   0    5.60    0.90
  -9  25   0    6.40    1.20
   0  26   0    6.90    1.10
   0  26   0    9.40    1.30
   0  26   0    6.50    0.90
  -1  26   0    4.20    0.90
   1  26   0    4.20    0.70
   1  26   0    4.40    0.90
  -1  26   0    4.30    0.70
  -1  26   0    3.50    0.90
  -1  26   0    4.10    0.80
  -2  26   0   12.30    1.40
  -2  26   0   10.70    1.30
   2  26   0   14.00    1.60
  -2  26   0   12.20    1.40
   2  26   0   11.90    1.30
  -2  26   0   11.10    1.30
  -3 -26   0    4.30    0.60
   3  26   0    5.80    1.00
  -3  26   0    5.10    0.90
  -3  26   0    4.40    0.70
  -3  26   0    5.60    1.00
   3  26   0    5.20    0.80
  -3  26   0    6.20    0.90
  -3  26   0    3.70    0.70
  -4 -26   0    5.90    0.70
  -4  26   0    5.70    0.90
  -4  26   0    6.80    0.90
  -4  26   0    5.30    0.70
   4  26   0    7.60    1.30
  -4  26   0    7.20    0.90
  -4  26   0    6.00    0.80
   4  26   0    6.00    1.00
  -4  26   0    6.10    0.90
  -5 -26   0    0.20    0.30
   5  26   0    0.30    0.60
  -5  26   0    0.10    0.50
   5  26   0    1.00    0.80
  -5  26   0   -0.10    0.50
  -6 -26   0    9.40    0.80
   6  26   0    8.40    1.20
   6  26   0    7.70    0.90
  -6  26   0    6.40    0.90
  -6  26   0    6.60    0.90
   7  26   0    0.50    0.50
  -7  26   0    3.50    0.80
   7  26   0    1.30    0.70
  -8 -26   0    9.60    0.90
  -8  26   0    8.60    1.20
   0  27   0   -0.20    0.50
   0  27   0   -0.10    0.70
   1  27   0    0.30    0.60
  -1  27   0    0.60    0.60
   1  27   0    1.20    0.70
  -1  27   0    1.30    0.70
   1  27   0    3.20    0.80
  -1  27   0    0.80    0.50
  -2  27   0    3.30    0.70
  -2  27   0    3.60    0.80
   2  27   0    3.80    0.80
  -2  27   0    2.50    0.60
   2  27   0    2.10    0.70
   3  27   0   72.59    5.70
   3  27   0   77.39    5.80
  -3  27   0   62.09    5.80
  -3  27   0   78.59    5.80
  -4 -27   0    1.30    0.40
   4  27   0    2.70    0.80
   4  27   0    2.00    0.60
  -4  27   0    2.70    0.60
  -4  27   0    0.50    0.70
  -5 -27   0    8.80    0.70
  -5  27   0    7.40    0.90
  -5  27   0    5.60    0.90
   5  27   0    8.20    1.20
   5  27   0    6.50    1.00
  -6 -27   0    4.60    0.60
   6  27   0    3.30    0.60
  -6  27   0    2.50    0.60
   6  27   0    3.80    0.80
   0  28   0    1.80    0.70
   0  28   0   -0.20    0.50
   0  28   0    0.40    0.70
   1  28   0    0.60    0.70
  -1  28   0    0.80    0.70
  -1  28   0    0.10    0.50
   1  28   0    0.00    0.50
  -1  28   0    0.20    0.60
  -2  28   0    0.60    0.50
  -2  28   0    1.10    0.50
   2  28   0    1.60    0.70
  -2  28   0   -0.20    0.60
   2  28   0    0.60    0.60
  -3  28   0    2.90    0.90
   3  28   0    3.30    0.60
   3  28   0    4.40    0.80
   4  28   0    2.70    0.70
   4  28   0    3.40    1.20
   5  28   0    3.50    0.70
   0  29   0   -0.70    0.80
   1  29   0    2.10    0.70
  -1  29   0    1.70    0.60
   1  29   0    0.90    0.40
  -1  29   0    0.30    0.50
   2  29   0    5.20    0.90
  -2  29   0    5.30    0.70
   3  29   0   -0.30    0.60
   4  29   0   13.90    1.40
  16   0  -1   11.20    1.10
 -16   0   1   12.00    1.10
 -16   0   1   13.20    1.40
 -15   0   1   25.30   46.80
 -14   0   1    7.90    0.90
 -14   0   1    9.40    1.00
 -14   0   1   29.50   22.50
  14   0  -1    6.10    0.90
 -13   0   1    1.00    0.50
 -13   0   1    1.20    0.30
  13   0  -1    0.60    0.40
 -13   0   1    0.60    0.50
 -13   0   1    6.90   16.00
 -13   0   1    1.20    0.60
  13   0  -1    0.40    0.40
  13   0  -1    0.40    0.50
  13   0  -1    1.00    0.30
  12   0  -1    2.30    0.50
 -12   0   1    1.90    0.40
  12   0  -1    2.10    0.40
 -12   0   1    2.40    0.40
  12   0  -1    3.00    0.60
 -12   0   1    2.40    0.70
 -12   0   1    2.90    0.50
 -12   0   1    5.50   11.20
 -12   0   1    3.20    0.60
  11   0  -1   -0.10    0.40
  11   0  -1    0.40    0.30
  11   0  -1    0.40    0.40
 -11   0   1    0.40    0.40
  11   0  -1    0.30    0.30
 -11   0   1    0.80    0.40
 -11   0   1   -0.10    0.60
 -11   0   1   -0.20    0.40
 -11   0   1    0.80    0.60
 -11   0   1   -2.90    8.40
  10   0  -1    0.00    0.30
 -10   0   1    0.20    0.40
  10   0  -1   -0.10    0.30
 -10   0   1    2.90    6.10
  10   0  -1    0.30    0.30
  10   0  -1    0.00    0.40
 -10   0   1    0.00    0.30
 -10   0   1    0.50    0.40
 -10   0   1   -0.10    0.50
 -10   0   1    0.00    0.50
  -9   0   1    0.40    0.30
   9   0  -1    0.30    0.40
   9   0  -1    0.60    0.40
   9   0  -1    0.10    0.30
  -9   0   1    1.10    0.40
  -9   0   1    0.00    0.40
   9   0  -1    0.60    0.30
  -9   0   1   -2.60    4.30
  -9   0   1    0.20    0.40
  -9   0   1    0.20    0.40
   9   0  -1   -0.10    1.60
  -9   0   1    0.70    0.40
   8   0  -1    0.70    1.40
  -8   0   1    5.10    4.00
  -8   0   1    2.80    0.50
  -8   0   1    3.40    0.40
   8   0  -1    2.70    0.50
  -8   0   1    3.40    0.40
  -8   0   1    4.00    0.50
  -8   0   1    2.70    0.50
  -8   0   1    2.80    0.50
  -8   0   1    3.30    0.40
  -8   0   1    2.10    0.60
   8   0  -1    2.30    0.90
   8   0  -1    3.90    0.50
   8   0  -1    3.30    0.40
   8   0  -1    3.30    0.40
  -7   0   1    0.50    0.50
   7   0  -1    0.00    0.40
  -7   0   1    0.50    0.30
  -7   0   1    0.50    0.20
  -7   0   1    0.60    0.30
  -7   0   1    0.30    0.40
   7   0  -1    0.40    0.30
  -7   0   1    0.90    0.40
  -7   0   1    0.70    0.30
  -7   0   1    1.20    0.40
   7   0  -1    0.90    0.20
   7   0  -1    0.60    0.30
   7   0  -1    1.10    0.30
  -7   0   1    0.40    0.20
  -7   0   1    0.60    0.30
   6   0  -1   31.00    3.00
  -6   0   1   36.50    2.80
  -6   0   1   37.20    2.80
  -6   0   1   33.20    2.90
  -6   0   1   41.70    2.90
  -6   0   1   35.60    2.80
  -6   0   1   32.60    2.80
   6   0  -1   37.50    2.80
  -6   0   1   33.80    2.80
   6   0  -1   34.40    2.80
   6   0  -1   32.40    2.80
  -6   0   1   39.00    2.80
  -6   0   1   39.10    2.80
   6   0  -1   36.90    2.80
  -5   0   1    0.90    0.20
  -5   0   1    0.50    0.20
  -5   0   1    0.20    0.30
   5   0  -1    0.40    0.20
  -5   0   1    0.70    0.20
   5   0  -1    2.60    2.90
  -5   0   1    0.20    0.20
   5   0  -1    0.20    0.30
  -5   0   1    0.40    0.40
   5   0  -1    0.30    0.20
  -5   0   1    0.90    0.30
  -5   0   1    0.30    0.30
   5   0  -1    0.80    0.20
  -5   0   1    0.00    0.20
   5   0  -1    0.10    0.30
  -5   0   1    0.50    0.20
   4   0  -1    1.90    0.20
  -4   0   1    0.70    0.20
  -4   0   1    1.60    0.30
  -4   0   1    1.40    0.30
  -4   0   1    0.70    0.20
  -4   0   1    2.60    4.70
  -4   0   1    1.10    0.20
  -4   0   1    1.00    0.90
   4   0  -1    1.10    0.20
  -4   0   1    1.20    0.30
  -4   0   1    1.40    0.20
  -4   0   1    1.70    0.30
  -4   0   1    1.50    0.20
  -4   0   1    2.30    0.30
  -4   0   1    1.10    0.30
   4   0  -1    1.30    0.20
   4   0  -1    2.10    3.10
   4   0  -1    1.00    0.30
   3   0  -1    1.90    0.30
  -3   0   1    2.30    0.30
  -3   0   1    2.60    0.40
  -3   0   1    2.30    0.30
  -3   0   1    2.50    0.30
  -3   0   1    2.50    3.00
  -3   0   1    2.40    0.40
   3   0  -1    2.50    0.60
   3   0  -1    5.30    2.50
  -3   0   1    2.10    0.30
  -3   0   1    3.00    0.30
  -3   0   1    1.70    0.90
  -3   0   1    3.00    0.40
   3   0  -1    2.40    0.30
   3   0  -1    2.30    0.30
  -3   0   1    2.20    0.40
  -2   0   1    4.50    0.80
  -2   0   1    4.20    0.40
  -2   0   1    4.40    0.40
  -2   0   1    3.70    0.40
   2   0  -1    3.80    0.40
  -2   0   1    4.40    0.40
   2   0  -1    3.60    0.40
  -2   0   1    2.40    2.10
   2   0  -1    1.80    1.60
  -1   0   1    1.30    0.10
   1   0  -1    1.10    0.20
  -1   0   1    1.40    0.10
  -1   0   1    0.80    0.20
  -1   0   1    0.50    0.60
   1   0  -1    1.40    0.10
   1   0  -1    1.10    0.10
   1   0  -1    1.00    0.20
   1   0  -1    0.60    0.60
   1   0  -1    1.40    0.10
  -1   0   1    0.90    0.10
  -1   0   1    1.00    0.10
  -1   0   1    1.20    0.10
  -1   0  -1    0.30    0.10
  -1   0  -1    0.40    0.10
   1   0   1    0.60    0.10
   1   0   1    0.40    0.10
  -1   0  -1    0.90    0.60
  -1   0  -1    0.40    0.10
  -1   0  -1    0.60    0.10
   2   0   1    0.60    0.10
   2   0   1    0.50    0.10
  -2   0  -1    0.50    0.20
  -2   0  -1    0.00    1.80
  -2   0  -1    0.50    0.20
  -2   0  -1    0.60    0.20
   2   0   1    0.40    0.10
   2   0   1    0.30    0.20
   2   0   1    0.20    0.10
  -2   0  -1    0.70    0.10
  -2   0  -1    0.80    0.10
  -2   0  -1    0.30    0.20
   2   0   1    0.30    0.20
  -3   0  -1    2.20    0.30
   3   0   1    2.70    0.30
  -3   0  -1    2.20    0.30
  -3   0  -1    2.60    0.50
  -3   0  -1    2.90    0.60
   3   0   1    2.80    0.30
  -3   0  -1    3.40    0.30
  -3   0  -1    3.30    0.30
  -3   0  -1    2.30    0.30
   3   0   1    3.60    0.30
   3   0   1    3.20    0.60
  -3   0  -1    3.40    0.50
   3   0   1    2.90    0.40
   3   0   1    2.40    0.40
  -3   0  -1    2.40    0.30
  -3   0  -1    3.00    0.40
  -4   0  -1   14.80    1.20
  -4   0  -1   17.40    1.20
   4   0   1   16.80    1.20
  -4   0  -1   12.40    1.20
  -4   0  -1   14.90    1.20
   4   0   1   15.70    1.20
   4   0   1   13.90    1.20
  -4   0  -1   13.20    1.20
   4   0   1   14.70    1.20
  -4   0  -1   16.00    1.20
  -5   0  -1    1.20    0.30
   5   0   1    0.60    0.20
  -5   0  -1    1.20    0.20
  -5   0  -1    0.70    0.30
  -5   0  -1    1.10    0.40
   5   0   1    0.90    0.20
  -5   0  -1    1.30    0.20
  -5   0  -1    1.90    0.60
   5   0   1    0.60    0.40
  -5   0  -1    2.00    0.20
   5   0   1    1.30    0.20
  -5   0  -1    1.40    0.30
   5   0   1    1.20    0.20
  -5   0  -1    1.30    0.30
  -5   0  -1    1.30    0.40
  -5   0  -1    2.20    0.30
   5   0   1    1.30    0.90
   6   0   1    8.20    1.10
  -6   0  -1   10.70    1.00
   6   0   1    9.90    0.80
  -6   0  -1   11.70    1.20
  -6   0  -1    9.70    0.90
  -6   0  -1   10.60    0.90
   6   0   1    7.40    0.80
   6   0   1   10.20    0.90
  -6   0  -1    9.70    0.80
  -6   0  -1    9.30    0.80
   6   0   1   10.60    1.70
   6   0   1    9.40    0.90
  -6   0  -1    6.10    2.80
  -6   0  -1   10.10    0.90
  -6   0  -1    9.80    0.90
  -7   0  -1    0.20    0.20
   7   0   1    0.30    0.90
   7   0   1    0.00    0.40
   7   0   1    0.30    0.20
  -7   0  -1    0.40    0.20
  -7   0  -1    0.30    0.30
  -7   0  -1    0.60    0.30
   7   0   1    0.20    0.20
  -7   0  -1    0.40    0.30
  -7   0  -1    0.00    0.30
   7   0   1    0.40    0.30
  -7   0  -1    0.00    0.20
  -7   0  -1    0.30    0.40
   7   0   1    0.40    0.30
  -7   0  -1    0.10    0.40
  -7   0  -1    4.20    2.80
  -7   0  -1    0.40    0.20
   8   0   1    0.90    0.30
   8   0   1    1.00    1.30
   8   0   1    0.80    0.40
  -8   0  -1    1.50    0.30
  -8   0  -1    1.50    0.20
   8   0   1    1.20    0.30
  -8   0  -1    3.70    4.00
  -8   0  -1    1.30    0.20
  -8   0  -1    1.10    0.70
   8   0   1    0.90    0.30
  -8   0  -1    2.10    0.40
  -8   0  -1    1.10    0.40
  -8   0  -1    0.90    0.30
   9   0   1   -0.10    2.00
  -9   0  -1    0.50    0.30
   9   0   1    0.10    0.30
  -9   0  -1    0.00    0.40
  -9   0  -1    0.00    0.30
   9   0   1    0.40    0.30
  -9   0  -1    0.40    0.30
   9   0   1    0.10    0.40
  -9   0  -1    0.30    0.40
   9   0   1    0.40    0.30
  -9   0  -1   -1.50    5.30
 -10   0  -1    0.90    0.40
  10   0   1    0.10    0.40
 -10   0  -1    0.50    0.30
 -10   0  -1    0.20    0.30
  10   0   1    0.10    0.30
 -10   0  -1    0.20    0.50
 -10   0  -1   -8.40    5.50
 -10   0  -1    0.40    0.50
  10   0   1    0.40    0.30
 -11   0  -1   -0.20    0.60
 -11   0  -1    0.30    0.40
 -11   0  -1   14.30    9.50
 -11   0  -1    0.70    0.50
  11   0   1    0.50    0.30
  11   0   1    0.00    0.30
 -11   0  -1    0.30    0.40
  11   0   1    0.00    0.40
  11   0   1    0.40    0.40
 -11   0  -1    0.20    0.30
 -12   0  -1    0.40    0.30
 -12   0  -1   15.20   11.60
  12   0   1    1.20    0.50
  12   0   1    0.70    0.40
 -12   0  -1    0.70    0.60
 -12   0  -1    0.70    0.40
 -12   0  -1    1.50    0.50
  12   0   1    0.80    0.30
 -12   0  -1    1.60    0.50
  12   0   1    1.00    0.30
 -13   0  -1   17.90   16.90
 -14   0  -1   23.00   24.40
  15   0   1    1.50    0.40
 -15   0  -1 -102.89   52.29
  15   0   1    1.30    0.50
 -15   0  -1    2.00    0.50
 -15   0  -1    1.90    0.40
 -16   0  -1    1.10    0.90
 -16   0  -1    1.30    0.40
  16   0   1    1.00    0.40
 -16  -1   1    5.90    0.70
  16  -1  -1    6.00    0.70
 -16   1   1    7.00    0.70
  16   1  -1    5.70    0.70
 -16   1   1    5.60    1.00
 -15  -1   1    6.60    1.00
 -15  -1   1    5.40    0.70
  15  -1  -1    3.90    0.70
  15  -1  -1    5.60    0.70
  15   1  -1    5.30    0.70
 -15   1   1   17.80   31.50
  15   1  -1    7.00    0.70
 -15   1   1    5.90    0.70
 -15   1   1    7.20    0.90
  14  -1  -1    3.50    0.60
  14  -1  -1    3.40    0.60
 -14  -1   1    3.00    0.70
  14  -1  -1    3.80    0.60
 -14  -1   1    9.00   28.60
 -14  -1   1    3.50    0.60
 -14   1   1   -4.80   17.10
  14   1  -1    2.70    0.60
 -14   1   1    3.80    0.70
  14   1  -1    2.60    0.60
 -14   1   1    2.90    0.50
  13  -1  -1   12.30    1.20
 -13  -1   1   27.40   18.20
 -13  -1   1   10.00    1.20
 -13  -1   1   13.80    1.10
 -13  -1   1    8.50    1.10
  13  -1  -1   13.30    1.10
 -13  -1   1   10.20    1.00
  13  -1  -1   10.80    1.00
 -13  -1   1   14.60    1.20
  13  -1  -1    8.30    1.10
 -13   1   1   19.30   14.60
  13   1  -1    9.60    1.00
 -13   1   1   13.30    1.10
 -13   1   1   13.60    1.20
  13   1  -1   12.20    1.10
  13   1  -1   10.90    1.10
  12  -1  -1    7.50    0.90
 -12  -1   1    9.90    1.00
  12  -1  -1    5.00    0.80
 -12  -1   1    2.90   13.20
  12  -1  -1    8.40    0.90
 -12  -1   1    7.10    0.80
 -12  -1   1    5.70    0.80
 -12  -1   1    8.40    0.90
  12  -1  -1    6.20    0.70
 -12  -1   1    6.00    1.10
 -12   1   1    9.20    1.00
 -12   1   1    6.10    1.00
  12   1  -1    6.90    0.80
  12   1  -1    7.50    0.80
 -12   1   1    7.60    0.90
  12   1  -1    7.90    0.70
  12   1  -1    6.80    0.90
 -12   1   1   26.50   11.30
 -12   1   1    7.50    0.70
 -11  -1   1   54.59    4.30
 -11  -1   1   51.49   10.40
 -11  -1   1   51.59    4.20
  11  -1  -1   53.09    4.30
  11  -1  -1   53.39    4.20
 -11  -1   1   57.89    4.20
  11  -1  -1   54.89    4.20
  11  -1  -1   54.59    4.20
 -11  -1   1   55.39    4.30
 -11   1   1   48.60    4.20
  11   1  -1   47.90    4.20
 -11   1   1   57.79    4.20
 -11   1   1   45.80   11.00
  11   1  -1   52.79    4.20
  11   1  -1   50.49    4.20
 -11   1   1   52.19    4.30
  11   1  -1   54.79    4.30
 -11   1   1   49.40    4.20
 -11   1   1   56.49    4.30
  10  -1  -1    2.00    0.50
 -10  -1   1    2.00    0.50
 -10  -1   1    1.50    0.40
 -10  -1   1   12.20    7.40
  10  -1  -1    2.30    0.50
 -10  -1   1    2.50    0.40
  10  -1  -1    1.70    0.40
 -10  -1   1    2.30    0.50
  10  -1  -1    1.90    0.40
 -10  -1   1    1.60    0.60
 -10   1   1    2.50    0.50
  10   1  -1    2.30    0.40
 -10   1   1    1.50    0.50
 -10   1   1    1.30    0.40
 -10   1   1    6.40    5.60
  10   1  -1    2.00    0.40
  10   1  -1    1.40    0.50
 -10   1   1    2.40    0.60
 -10   1   1    2.50    0.40
  10   1  -1    1.40    0.40
   9  -1  -1   28.10    2.20
  -9  -1   1   26.30    2.20
  -9  -1   1   27.60    2.20
  -9  -1   1   23.00    2.20
  -9  -1   1   26.30    2.60
   9  -1  -1   29.40    2.20
  -9  -1   1   27.80    2.30
  -9  -1   1   29.40    7.40
   9  -1  -1   27.70    2.20
   9  -1  -1   27.10    2.20
  -9  -1   1   27.50    2.30
  -9  -1   1   30.20    2.20
  -9   1   1   28.10    2.20
  -9   1   1   29.30    2.20
  -9   1   1   15.70    5.80
  -9   1   1   29.00    2.30
  -9   1   1   25.80    2.20
   9   1  -1   28.60    2.20
   9   1  -1   25.80    2.20
   9   1  -1   21.40    3.30
   9   1  -1   26.10    2.20
   9   1  -1   29.80    2.20
  -9   1   1   24.00    2.30
   8  -1  -1    0.80    0.60
   8  -1  -1   -0.70    1.50
  -8  -1   1    1.30    0.30
  -8  -1   1    1.30    0.40
  -8  -1   1    1.20    0.30
   8  -1  -1    1.30    0.30
   8  -1  -1    1.30    0.30
  -8  -1   1    1.40    0.40
  -8  -1   1    1.40    0.60
  -8  -1   1    1.70    0.30
  -8  -1   1    1.40    0.40
  -8  -1   1    0.70    0.40
   8  -1  -1    1.20    0.30
  -8  -1   1   -2.80    3.80
   8  -1  -1    0.80    0.30
  -8   1   1    0.60    0.40
  -8   1   1    1.00    3.60
   8   1  -1    1.30    0.30
  -8   1   1    1.40    0.40
  -8   1   1    0.60    0.40
   8   1  -1    1.30    0.30
   8   1  -1    1.30    0.30
  -8   1   1    1.00    0.30
   8   1  -1    1.10    0.30
   8   1  -1    0.40    1.30
  -8   1   1    1.20    0.40
  -8   1   1    1.20    0.30
  -8   1   1    0.70    0.40
  -7  -1   1   95.49    8.00
   7  -1  -1  106.99    8.20
  -7  -1   1   96.69    8.00
  -7   1   1   99.49    8.00
  -7   1   1  108.39    8.00
  -7   1   1  106.39    7.90
   6  -1  -1  149.88   11.70
  -6  -1   1  157.88   11.60
  -6   1   1  149.49   11.60
  -6   1   1  138.29   11.50
  -5  -1   1    7.50    0.70
  -5  -1   1    7.80    0.70
  -5  -1   1    6.80    0.60
   5  -1  -1    9.90    3.60
   5  -1  -1    6.40    0.60
   5  -1  -1    6.50    0.60
  -5  -1   1    6.20    0.70
   5  -1  -1    6.70    0.90
  -5  -1   1    7.40    0.60
  -5  -1   1    6.40    0.60
  -5  -1   1    7.90    0.60
   5  -1  -1    7.40    0.60
  -5  -1   1    8.70    1.50
  -5  -1   1    6.70    0.70
   5  -1  -1    6.60    0.70
   5   1  -1    8.00    0.70
  -5   1   1   -0.10    8.30
  -5   1   1    6.50    0.70
  -5   1   1    7.00    0.60
  -5   1   1    5.70    0.70
  -5   1   1    5.40    0.60
  -5   1   1    6.90    0.60
  -5   1   1    6.60    0.80
  -5   1   1    5.40    0.70
   5   1  -1    6.90    0.70
   5   1  -1   11.00    3.80
  -5   1   1    8.40    1.40
   5   1  -1    8.00    0.60
   5   1  -1    6.30    0.60
  -5   1   1    6.10    0.60
   5   1  -1    6.10    0.70
  -5   1   1    8.30    0.90
  -5   1   1    8.40    0.70
   4  -1  -1   17.20    1.20
  -4  -1   1   16.60    1.20
  -4  -1   1   15.60    1.30
  -4  -1   1   14.10    1.20
  -4  -1   1   12.40    1.30
   4  -1  -1   16.60    1.30
  -4  -1   1   15.60    1.40
  -4  -1   1   13.60    1.30
  -4  -1   1   12.80    1.20
   4  -1  -1   13.90    1.30
   4  -1  -1   17.00    3.90
  -4   1   1   15.20    1.20
   4   1  -1   18.40    3.30
   4   1  -1   16.20    1.20
  -4   1   1   15.20    1.20
   4   1  -1   13.40    1.40
  -4   1   1   13.40    1.20
  -4   1   1   14.40    1.20
   4   1  -1   16.20    1.30
   4   1  -1   15.80    1.20
  -4   1   1   17.40    1.30
  -4   1   1   18.10    1.30
   4   1  -1   17.30    1.30
  -4   1   1   18.60    1.80
  -4   1   1   15.90    1.30
  -4   1   1   15.30    1.30
  -4   1   1   16.70    1.20
   3  -1  -1  337.57   30.80
  -3  -1   1  402.86   30.20
  -3   1   1  421.36   31.10
   2  -1  -1    5.40    1.70
  -2  -1   1    5.60    0.90
   2  -1  -1    4.90    0.40
   2  -1  -1    5.10    0.40
  -2  -1   1    6.30    0.40
  -2  -1   1    5.30    0.50
   2  -1  -1    4.50    0.50
  -2  -1   1    4.60    0.50
  -2  -1   1    4.60    0.50
  -2  -1   1    5.90    0.50
   2  -1  -1    5.40    0.50
  -2  -1   1    4.30    0.50
  -2   1   1    4.60    0.90
   2   1  -1    6.20    1.90
  -2   1   1    5.90    0.50
  -2   1   1    3.70    1.70
  -2   1   1    5.20    0.40
  -2   1   1    4.40    0.50
  -2   1   1    5.90    0.40
  -2   1   1    4.10    0.50
  -2   1   1    4.50    0.50
   2   1  -1    5.50    0.40
   2   1  -1    4.30    0.50
   2   1  -1    6.20    0.50
   2   1  -1    4.40    0.50
  -2   1   1    5.70    0.40
  -2   1   1    4.80    0.50
  -2   1   1    4.50    0.50
   1  -1  -1  150.88   11.80
   1  -1  -1  141.49   12.00
  -1  -1   1  138.59   12.10
   1   1  -1  170.38   11.90
  -1   1   1  146.59   11.80
  -1   1   1  164.28   12.20
   0  -1  -1    5.90    0.60
   0  -1   1    4.40    0.40
   0  -1  -1    4.60    0.40
   0  -1   1    4.80    0.40
   0  -1   1    5.80    0.40
   0  -1  -1    5.30    0.40
   0  -1  -1    4.70    0.40
   0  -1  -1    5.20    0.40
   0  -1  -1    5.30    0.40
   0  -1   1    6.50    0.80
   0   1  -1    4.70    0.40
   0   1   1    4.80    0.40
   0   1  -1    5.10    0.40
   0   1   1    5.40    0.40
   0   1  -1    4.70    0.40
   0   1  -1    6.00    0.60
   0   1  -1    4.70    0.40
  -1  -1  -1 1944.41  137.69
   1  -1   1 1554.94  137.59
  -1   1  -1 1828.02  137.59
  -2  -1  -1    6.10    0.50
   2  -1   1    4.00    0.80
  -2  -1  -1    7.40    2.70
   2  -1   1    5.00    0.50
   2  -1   1    4.80    0.50
   2  -1   1    5.40    0.50
  -2  -1  -1    6.50    0.50
  -2  -1  -1    6.20    0.50
  -2  -1  -1    4.80    0.50
   2  -1   1    6.40    0.60
  -2  -1  -1    6.00    0.50
   2  -1   1    5.20    0.50
  -2   1  -1    6.50    0.50
  -2   1  -1    5.20    1.90
  -2   1  -1    5.70    0.50
   2   1   1    5.40    0.50
  -2   1  -1    5.90    0.50
  -2   1  -1    4.40    1.40
   2   1   1    5.00    0.50
   3  -1   1  460.85   35.80
   4  -1   1   53.19    4.80
  -4  -1  -1   63.59    4.60
  -4  -1  -1   56.69    4.50
  -4   1  -1   56.49    5.70
  -4   1  -1   57.29    4.50
  -4   1  -1   40.40    6.50
  -4   1  -1   64.59    4.50
  -5  -1  -1  312.37   26.60
  -5   1  -1  252.47   30.10
   5   1   1  345.57   25.40
  -5   1  -1  348.97   26.60
  -6  -1  -1   78.39    6.00
   6  -1   1   82.49    6.20
  -6  -1  -1   66.49    6.00
  -6  -1  -1   75.69    6.00
  -6  -1  -1   78.89    8.20
  -6   1  -1   80.49    6.00
  -6   1  -1   74.19    6.00
  -6   1  -1   80.89    6.00
  -6   1  -1   82.89    8.20
  -6   1  -1   82.09    6.00
  -6   1  -1   73.49    6.00
   6   1   1   65.19    6.40
   6   1   1   82.59    6.20
  -7  -1  -1    8.70    0.80
   7  -1   1    7.00    0.70
   7  -1   1    4.40    1.30
  -7  -1  -1    8.80    1.10
   7  -1   1    7.10    0.70
  -7  -1  -1    8.30    0.70
  -7  -1  -1    7.70    0.70
  -7  -1  -1    5.40    3.80
   7  -1   1    6.50    0.70
  -7  -1  -1    7.10    0.70
  -7  -1  -1    7.40    0.60
   7  -1   1    8.40    0.70
  -7  -1  -1    6.50    0.60
  -7  -1  -1    5.30    0.90
  -7  -1  -1    6.40    0.70
  -7   1  -1    5.20    0.80
  -7   1  -1    5.40    2.70
  -7   1  -1    6.20    0.70
  -7   1  -1    8.70    0.80
   7   1   1    6.50    1.10
  -7   1  -1    5.00    0.70
  -7   1  -1    6.50    0.70
   7   1   1    8.60    1.70
  -7   1  -1    7.80    0.70
   7   1   1    6.70    0.70
   7   1   1    8.00    0.70
  -7   1  -1    6.70    0.70
   7   1   1    7.20    0.70
   7   1   1    8.40    0.70
   8  -1   1    2.90    0.40
  -8  -1  -1    3.60    0.40
  -8  -1  -1    3.30    0.40
   8  -1   1    3.40    0.40
  -8  -1  -1    3.70    0.40
   8  -1   1    3.40    0.50
  -8  -1  -1    3.20    0.50
  -8  -1  -1    3.90    1.00
  -8  -1  -1    3.30    0.40
   8  -1   1    4.40    1.50
  -8  -1  -1    2.80    0.40
  -8  -1  -1    3.00    4.50
  -8  -1  -1    3.80    0.70
   8  -1   1    2.70    0.40
  -8   1  -1    3.40    0.40
  -8   1  -1    3.40    0.40
  -8   1  -1    2.60    0.50
   8   1   1    3.50    0.50
  -8   1  -1    3.00    0.40
   8   1   1    2.80    0.40
  -8   1  -1    3.10    0.60
  -8   1  -1    3.90    0.60
   8   1   1    4.50    0.50
  -8   1  -1   -3.20    3.10
  -8   1  -1    2.90    0.80
   8   1   1    3.00    0.50
   8   1   1    3.00    1.60
   9  -1   1   11.80    1.00
   9  -1   1   11.90    1.00
  -9  -1  -1    9.10    1.10
  -9  -1  -1   12.10    1.10
   9  -1   1   12.00    1.00
  -9  -1  -1   12.60    4.90
  -9  -1  -1   13.10    1.10
  -9  -1  -1   11.00    1.00
  -9  -1  -1   12.90    1.20
   9  -1   1    9.80    1.10
  -9  -1  -1   11.40    1.00
   9   1   1    8.20    1.90
   9   1   1   12.00    1.00
  -9   1  -1    8.90    1.20
   9   1   1   11.70    1.10
  -9   1  -1   10.80    1.00
  -9   1  -1   10.90    1.00
  -9   1  -1    9.60    5.50
  -9   1  -1   10.60    1.10
   9   1   1   12.50    1.00
   9   1   1   11.80    1.00
  -9   1  -1   12.10    1.20
 -10  -1  -1    2.10    0.60
 -10  -1  -1    2.20    0.50
  10  -1   1    2.00    0.40
  10  -1   1    2.20    0.50
 -10  -1  -1    0.30    7.40
 -10  -1  -1    1.60    0.40
 -10  -1  -1    3.40    0.50
  10  -1   1    2.00    0.40
 -10  -1  -1    1.90    0.40
 -10   1  -1    1.30    0.40
 -10   1  -1    2.00    0.60
  10   1   1    1.80    0.50
 -10   1  -1    2.00    0.40
  10   1   1    2.00    0.40
 -10   1  -1    3.10    0.60
  10   1   1    1.60    0.40
 -10   1  -1    1.00    5.40
 -11  -1  -1   71.99    5.70
  11  -1   1   71.39    5.50
  11  -1   1   69.89    5.50
 -11  -1  -1   67.29    5.50
 -11  -1  -1   74.89    5.50
 -11  -1  -1   73.79    5.60
 -11  -1  -1   66.09    5.50
  11  -1   1   75.69    5.60
 -11  -1  -1   72.29   13.40
  11  -1   1   72.49    5.50
 -11   1  -1   60.59    5.50
 -11   1  -1   76.69    5.50
  11   1   1   65.79    5.50
 -11   1  -1   73.89    5.70
 -11   1  -1   66.39    5.50
  11   1   1   70.99    5.50
 -11   1  -1   62.09   11.80
  11   1   1   61.39    5.50
  11   1   1   74.79    5.60
 -11   1  -1   74.69    5.60
 -12  -1  -1   89.29   17.30
 -12  -1  -1   40.70    3.50
  12  -1   1   47.10    3.50
  12  -1   1   42.60    3.50
 -12  -1  -1   41.20    3.50
 -12  -1  -1   47.90    3.60
  12  -1   1   41.50    3.50
  12  -1   1   46.20    3.60
 -12  -1  -1   43.40    3.70
 -12  -1  -1   47.70    3.50
 -12   1  -1   39.30    3.50
 -12   1  -1   44.20    3.70
  12   1   1   40.10    3.50
  12   1   1   46.90    3.60
  12   1   1   46.50    3.50
  12   1   1   39.60    3.50
 -12   1  -1   49.20    3.60
 -12   1  -1   49.50    3.50
 -12   1  -1   46.40   13.40
 -13  -1  -1   20.10    1.90
 -13  -1  -1   24.60    2.00
 -13  -1  -1   23.60    2.00
  13  -1   1   21.40    1.90
  13  -1   1   24.80    2.00
  13  -1   1   23.00    2.00
  13  -1   1   22.50    1.90
 -13  -1  -1   19.60    2.00
 -13  -1  -1   22.00    2.10
 -13  -1  -1   47.90   18.60
 -13   1  -1   26.60    2.00
 -13   1  -1   24.70    2.00
  13   1   1   24.30    2.00
  13   1   1   25.30    2.00
 -13   1  -1   26.30   15.50
  14  -1   1   -1.00    0.40
 -14  -1  -1   -0.10    0.60
 -14  -1  -1   -1.00   25.40
  14  -1   1    0.90    0.40
 -14  -1  -1    0.90    0.40
  14  -1   1    0.70    0.60
 -14   1  -1    0.70    0.40
  14   1   1    0.50    0.70
 -14   1  -1  -20.90   19.30
  14   1   1    0.80    0.40
 -14   1  -1    0.50    0.50
 -15   1  -1 -111.19   39.60
  16  -1   1    1.60    0.40
 -16  -1  -1    0.30    0.70
 -16  -1  -1    1.40    0.40
 -16   1  -1    1.40    0.30
 -16   1  -1    0.70    1.10
  16   1   1    1.60    0.60
 -16  -2   1    6.00    0.60
  16  -2  -1    6.10    0.70
  16   2  -1    4.80    0.70
 -16   2   1    3.70    0.90
 -16   2   1    6.40    0.60
 -15  -2   1   27.80    2.10
 -15  -2   1   25.10    2.10
  15  -2  -1   22.80    2.10
  15  -2  -1   27.10    2.10
  15   2  -1   20.90    2.10
 -15   2   1   31.90   25.60
  15   2  -1   24.70    2.10
 -15   2   1   26.00    2.00
 -15   2   1   26.10    2.10
 -14  -2   1   13.50    1.70
 -14  -2   1   12.50    1.20
 -14  -2   1   12.80    1.20
  14  -2  -1   13.80    1.20
 -14  -2   1   13.90    1.40
  14  -2  -1   12.50    1.30
 -14   2   1   13.40    1.30
  14   2  -1   11.60    1.40
 -14   2   1   14.20    1.20
 -14   2   1   50.59   17.90
  14   2  -1   13.00    1.20
 -13  -2   1    7.50   20.60
 -13  -2   1    2.80    0.50
  13  -2  -1    1.90    0.50
 -13  -2   1    1.80    0.50
  13  -2  -1    2.40    0.50
 -13  -2   1    2.70    0.70
 -13  -2   1    2.80    0.40
 -13  -2   1    2.70    0.60
  13  -2  -1    2.60    0.50
  13  -2  -1    2.00    0.50
  13   2  -1    1.30    0.50
 -13   2   1  -16.80   11.80
  13   2  -1    1.60    0.50
 -13   2   1    2.40    0.60
 -13   2   1    2.30    0.50
 -12  -2   1  206.08   16.50
 -12  -2   1  219.18   16.60
 -12  -2   1  216.18   28.80
  12  -2  -1  209.78   16.50
 -12  -2   1  209.18   16.50
  12   2  -1  222.18   16.50
 -12   2   1  238.18   23.50
  12   2  -1  200.48   16.50
 -12   2   1  213.78   16.60
  11  -2  -1   11.80    1.00
  11  -2  -1   11.80    1.00
 -11  -2   1    9.30    1.30
 -11  -2   1   10.70   10.60
 -11  -2   1   11.60    1.00
  11  -2  -1   11.10    1.10
 -11  -2   1    9.90    1.10
  11  -2  -1   10.50    1.10
 -11  -2   1   14.60    1.20
 -11   2   1   10.90    7.70
 -11   2   1    8.60    1.20
  11   2  -1   12.00    1.10
 -11   2   1   13.20    1.10
  11   2  -1   10.40    1.10
  11   2  -1    8.30    1.00
  10  -2  -1    1.30    0.40
 -10  -2   1    1.40    0.40
 -10  -2   1    1.80    0.60
 -10  -2   1    1.40    0.60
 -10  -2   1    1.90    0.50
 -10  -2   1   -1.30    6.80
 -10  -2   1    1.80    0.40
  10  -2  -1    1.40    0.40
  10  -2  -1    1.30    0.40
  10   2  -1    1.10    0.30
 -10   2   1    1.60    0.40
  10   2  -1    1.90    0.40
 -10   2   1    0.90    0.60
 -10   2   1    1.30    0.50
 -10   2   1    2.00    0.50
  10   2  -1    1.30    0.40
 -10   2   1    0.20    4.40
 -10   2   1    1.40    0.60
 -10   2   1    1.60    0.30
  10   2  -1    1.60    0.50
  10   2  -1   -1.30    2.00
  -9  -2   1    1.10    0.40
  -9  -2   1    0.90    0.30
   9  -2  -1    0.90    0.30
  -9  -2   1    0.50    0.40
  -9  -2   1    0.50    0.40
  -9  -2   1    0.90    0.60
  -9  -2   1    5.70    5.70
  -9  -2   1    1.00    0.50
   9  -2  -1    0.80    0.30
   9  -2  -1    0.80    0.40
   9  -2  -1    1.10    0.40
  -9  -2   1    1.00    0.30
  -9  -2   1    1.30    0.40
   9   2  -1    0.80    0.40
   9   2  -1    1.10    0.30
  -9   2   1    1.10    0.50
  -9   2   1    0.90    0.50
   9   2  -1    0.90    0.30
  -9   2   1   -5.40    4.10
   9   2  -1    0.80    1.50
   9   2  -1    1.00    0.40
  -9   2   1    1.10    0.40
  -9   2   1    1.20    0.50
  -9   2   1    1.00    0.30
  -9   2   1    1.10    0.50
  -8  -2   1   15.60    1.30
  -8  -2   1   16.10    1.60
   8  -2  -1   14.50    1.30
  -8  -2   1   16.30    1.30
  -8  -2   1   14.40    1.30
  -8  -2   1   14.50    1.20
   8  -2  -1   16.80    1.30
  -8  -2   1    6.30    4.20
  -8  -2   1   13.50    1.30
   8  -2  -1   15.40    2.00
  -8  -2   1   14.70    1.20
  -8  -2   1   15.60    1.40
   8  -2  -1   15.70    1.30
   8  -2  -1   15.70    1.30
  -8  -2   1   12.40    1.30
   8   2  -1   15.60    1.30
  -8   2   1   14.80    1.30
   8   2  -1   15.50    1.30
   8   2  -1   10.50    2.30
  -8   2   1   14.60    1.30
  -8   2   1   15.00    1.30
  -8   2   1   16.50    1.40
  -8   2   1   13.00    1.40
  -8   2   1   14.20    1.20
  -8   2   1   15.10    1.30
  -8   2   1   11.80    1.40
  -8   2   1   10.40    4.10
   8   2  -1   15.40    1.20
  -7  -2   1   46.80    4.00
   7  -2  -1   50.09    4.00
   7  -2  -1   50.19    3.90
  -7  -2   1   53.69    4.00
  -7  -2   1   51.99    3.90
   7  -2  -1   47.50    4.20
   7  -2  -1   51.79    4.00
  -7  -2   1   54.19    3.90
  -7  -2   1   51.39    4.00
  -7  -2   1   52.29    4.00
  -7  -2   1   42.40    4.00
  -7   2   1   47.50    4.00
  -7   2   1   45.00    4.00
   7   2  -1   54.59    4.00
  -7   2   1   51.49    4.00
   7   2  -1   49.90    4.00
  -7   2   1   54.69    4.00
  -7   2   1   49.30    4.00
   7   2  -1   53.89    4.00
  -7   2   1   38.20    6.70
  -7   2   1   49.99    3.90
   7   2  -1   52.59    3.90
  -7   2   1   48.40    4.00
  -6  -2   1  384.56   29.40
  -6  -2   1  373.76   29.80
   5  -2  -1    4.70    0.40
   5  -2  -1    3.90    0.40
  -5  -2   1    5.30    0.40
  -5  -2   1    4.50    1.30
   5  -2  -1    3.60    0.50
  -5  -2   1    3.50    0.50
  -5  -2   1    3.60    0.40
  -5  -2   1    3.70    0.40
  -5  -2   1    4.50    0.50
   5  -2  -1    3.20    0.40
  -5  -2   1    4.30    0.40
   5  -2  -1    1.30    4.40
   5   2  -1    3.80    0.40
  -5   2   1    3.40    0.50
  -5   2   1    4.60    0.70
  -5   2   1    6.00    5.30
   5   2  -1    3.40    0.50
  -5   2   1    3.70    0.50
   5   2  -1    3.00    0.50
   5   2  -1    5.00    3.50
  -5   2   1    5.40    1.20
  -5   2   1    4.70    0.50
   5   2  -1    4.20    0.50
  -5   2   1    4.70    0.50
  -5   2   1    4.40    0.50
   5   2  -1    2.80    0.40
   5   2  -1    5.50    0.80
   4  -2  -1 2903.61  216.38
  -4   2   1 2659.03  216.28
   3  -2  -1  412.76   30.80
   3   2  -1  408.46   30.80
  -3   2   1  388.86   29.90
   3   2  -1  338.77   30.00
   2  -2  -1  779.12   64.09
  -2  -2   1  811.62   63.69
   2   2  -1  876.31   64.29
   1  -2  -1  234.08   17.70
  -1  -2   1  221.18   17.70
  -1  -2   1  228.08   18.20
  -1   2   1  227.78   17.70
   0  -2  -1   97.59    8.30
   0  -2   1  102.09    8.40
   0  -2   1  108.39    8.30
   0  -2  -1  115.39    8.40
   0   2   1  109.79    8.40
   0   2  -1  113.39    8.30
   0   2   1  105.79    8.30
   0   2  -1  101.59    8.40
  -1  -2  -1   88.29    7.10
   1  -2   1   83.89    6.80
   1  -2   1   79.89    7.10
   1   2   1   95.89    6.80
  -1   2  -1   76.29    6.80
  -1   2  -1   96.39    7.00
   1   2   1   87.09    6.80
  -2   2  -1 1304.47   92.49
   2   2   1 1077.69   92.09
   3   2   1  104.29    7.70
  -3   2  -1   80.29    8.10
   4  -2   1  437.36   32.90
  -4   2  -1  397.46   34.10
  -4   2  -1  427.56   33.70
   5  -2   1   84.39    7.60
  -5  -2  -1   95.39    7.30
  -5  -2  -1  106.99    9.40
   5   2   1   89.89    7.70
  -5   2  -1  101.59    7.40
  -5   2  -1   98.69    8.90
   6  -2   1  118.49   10.10
  -6  -2  -1  125.39   12.00
   6  -2   1  134.89   10.10
   6   2   1  108.49   10.10
  -6   2  -1  119.39   11.50
   6   2   1  142.19   10.00
   7  -2   1   14.10    1.10
  -7  -2  -1   11.60    1.10
   7  -2   1   14.70    1.10
  -7  -2  -1   14.30    1.10
  -7  -2  -1   12.10    1.10
   7  -2   1   10.50    2.10
   7  -2   1   13.10    1.10
  -7  -2  -1   12.10    1.10
   7  -2   1   14.90    1.10
  -7  -2  -1   13.90    1.20
  -7  -2  -1   11.90    1.10
  -7  -2  -1   12.40    1.40
  -7  -2  -1    7.50    4.20
  -7  -2  -1   13.20    1.10
   7   2   1   12.90    1.10
  -7   2  -1   13.10    1.10
  -7   2  -1   11.50    1.10
   7   2   1    9.40    1.90
   7   2   1   12.20    1.10
   7   2   1   14.20    1.10
  -7   2  -1   14.30    1.10
  -7   2  -1   12.50    1.10
  -7   2  -1    8.20    3.50
  -7   2  -1   12.70    1.10
   7   2   1   12.70    1.10
  -7   2  -1   12.30    1.20
  -7   2  -1   13.10    1.30
  -8  -2  -1   59.09    8.90
   8  -2   1   52.49    4.20
  -8  -2  -1   52.19    4.20
  -8  -2  -1   52.19    4.20
  -8  -2  -1   54.29    4.20
  -8  -2  -1   52.49    4.20
   8  -2   1   56.49    4.20
  -8  -2  -1   57.29    4.50
  -8  -2  -1   55.79    4.20
  -8  -2  -1   50.79    4.20
   8  -2   1   54.19    4.20
   8  -2   1   56.99    4.20
  -8   2  -1   53.09    4.20
   8   2   1   56.39    4.20
   8   2   1   58.69    4.20
  -8   2  -1   52.19    4.20
  -8   2  -1   50.39    4.20
   8   2   1   42.90    4.80
  -8   2  -1   50.39    4.20
  -8   2  -1   49.20    4.30
  -8   2  -1   50.59    7.90
   8   2   1   55.19    4.20
   8   2   1   53.59    4.20
  -8   2  -1   49.90    4.20
  -9  -2  -1    2.90    6.00
  -9  -2  -1    1.20    0.40
  -9  -2  -1    1.10    0.50
   9  -2   1    1.50    0.40
  -9  -2  -1    1.60    0.40
  -9  -2  -1    1.70    0.30
  -9  -2  -1    1.20    0.60
  -9  -2  -1    2.40    0.40
   9  -2   1    1.50    0.40
  -9  -2  -1    1.90    0.30
  -9  -2  -1    1.40    0.40
   9  -2   1    1.40    0.30
   9  -2   1    1.00    0.30
  -9   2  -1    1.80    0.40
   9   2   1    1.10    0.30
  -9   2  -1    1.60    0.50
  -9   2  -1    1.60    0.40
  -9   2  -1    1.50    0.30
   9   2   1    1.90    1.90
  -9   2  -1    1.40    0.50
   9   2   1    1.50    0.40
  -9   2  -1    0.80    0.30
  -9   2  -1   -4.40    4.30
   9   2   1    2.20    0.40
  -9   2  -1    1.80    0.50
   9   2   1    1.10    0.30
 -10  -2  -1    7.90    8.20
  10  -2   1    7.40    0.80
 -10  -2  -1    7.40    1.10
 -10  -2  -1    7.00    1.00
 -10  -2  -1    7.70    0.80
  10  -2   1    7.40    0.90
 -10  -2  -1    7.70    0.80
 -10  -2  -1    7.20    0.90
  10  -2   1    8.20    0.90
 -10   2  -1    8.00    0.80
 -10   2  -1    5.80    0.90
  10   2   1    7.30    0.70
  10   2   1    6.50    2.30
  10   2   1    7.60    0.80
 -10   2  -1    8.10    1.00
  10   2   1    7.80    0.90
 -10   2  -1    6.40    0.70
 -10   2  -1    9.80    6.40
 -10   2  -1    6.90    1.00
 -10   2  -1    8.60    0.90
 -11  -2  -1   27.90    2.30
  11  -2   1   32.90    2.30
 -11  -2  -1   26.40    2.20
  11  -2   1   28.40    2.30
 -11  -2  -1   41.10   12.40
 -11  -2  -1   28.00    2.30
  11  -2   1   28.70    2.20
 -11  -2  -1   27.20    2.30
  11  -2   1   27.90    2.30
 -11  -2  -1   30.00    2.70
  11   2   1   28.30    2.30
 -11   2  -1   17.00    8.30
 -11   2  -1   29.00    2.30
  11   2   1   28.80    2.30
 -11   2  -1   22.60    2.20
 -11   2  -1   29.10    2.30
 -11   2  -1   24.90    2.40
  11   2   1   23.60    2.20
 -12  -2  -1   -1.30   15.30
 -12  -2  -1    4.00    0.60
 -12  -2  -1    3.60    0.60
  12  -2   1    3.50    0.60
  12  -2   1    2.20    0.40
  12  -2   1    2.90    0.50
 -12  -2  -1    2.10    0.50
  12  -2   1    3.40    0.60
 -12  -2  -1    2.80    0.50
 -12  -2  -1    3.30    0.80
 -12   2  -1  -21.00   12.30
  12   2   1    2.90    0.50
 -12   2  -1    3.60    0.60
 -12   2  -1    3.20    0.60
  12   2   1    1.90    0.50
  12   2   1    1.70    0.40
 -13  -2  -1    2.30    0.60
 -13  -2  -1    2.30    0.50
  13  -2   1    1.90    0.40
  13  -2   1    1.60    0.50
 -13  -2  -1    2.30    0.40
 -13  -2  -1    1.90    0.60
 -13  -2  -1   32.10   22.40
 -13  -2  -1    2.80    0.50
  13  -2   1    1.80    0.40
  13  -2   1    1.60    0.50
 -13   2  -1    2.90    0.50
  13   2   1    1.90    0.50
  13   2   1    2.20    0.50
 -13   2  -1   11.00   12.60
 -13   2  -1    2.10    0.60
 -14  -2  -1    5.80    0.80
  14  -2   1    6.10    0.80
  14  -2   1    5.10    0.80
 -14  -2  -1    7.10    0.70
 -14  -2  -1    6.70    1.20
  14  -2   1    7.10    0.90
  14   2   1    6.50    0.80
  14   2   1    6.40    0.80
 -14   2  -1   18.00   15.20
 -14   2  -1    6.90    1.20
 -14   2  -1    7.80    0.80
 -15  -2  -1    0.40    0.40
 -15  -2  -1    0.50    0.40
  15  -2   1    0.20    0.40
  15  -2   1    0.40    0.40
  15   2   1    0.10    0.40
 -15   2  -1    0.00    0.40
  15   2   1    1.00    0.40
 -15   2  -1    0.00    0.80
 -15   2  -1   11.10   28.60
 -15   2  -1    1.00    0.40
 -16  -2  -1    2.70    0.40
  16  -2   1    3.60    0.50
  16   2   1    3.30    0.50
 -16   2  -1    3.00    0.40
 -16   2  -1    1.30    1.10
  16  -3  -1  119.09    8.80
 -16  -3   1  112.69    8.80
 -16   3   1  112.99    8.80
 -16   3   1  115.49    8.90
  16   3  -1  104.29    8.80
 -15  -3   1   20.90    1.70
 -15  -3   1   22.20    1.80
  15  -3  -1   21.40    1.70
  15  -3  -1   19.10    1.80
 -15   3   1   20.50    1.70
 -15   3   1   20.90    1.70
  15   3  -1   17.10    1.70
  15   3  -1   21.00    1.70
 -15   3   1   49.20   25.90
  14  -3  -1    1.60    0.40
 -14  -3   1    3.00    0.70
  14  -3  -1    1.30    0.50
 -14  -3   1    1.20    0.40
  14  -3  -1    2.00    0.40
 -14  -3   1    1.10    0.50
  14  -3  -1    1.00    0.50
 -14   3   1    1.30    0.50
  14   3  -1    1.30    0.50
 -14   3   1    9.00   12.80
  14   3  -1    1.10    0.50
 -13  -3   1    1.00    0.60
  13  -3  -1   -0.20    0.50
 -13  -3   1    0.20    0.40
 -13  -3   1   -0.20    0.40
 -13  -3   1    1.30    0.60
  13  -3  -1    0.50    0.40
  13  -3  -1    0.30    0.40
  13  -3  -1    0.50    0.40
 -13  -3   1    0.40    0.40
 -13   3   1   -7.10   10.80
  13   3  -1   -0.30    0.40
 -13   3   1   -0.20    0.50
 -13   3   1    0.40    0.40
  13   3  -1    0.30    0.40
 -12  -3   1    7.90    1.10
 -12  -3   1   22.70   18.30
  12  -3  -1    8.40    0.90
  12  -3  -1    9.20    0.90
  12  -3  -1    7.50    1.00
 -12  -3   1    7.40    0.90
  12  -3  -1    8.50    0.90
 -12  -3   1    7.00    1.10
 -12  -3   1    7.90    0.90
 -12  -3   1    8.20    0.90
 -12   3   1    9.40    0.90
  12   3  -1    7.50    0.90
 -12   3   1    9.70    1.00
 -12   3   1    1.50   14.50
  12   3  -1    6.70    0.90
 -11  -3   1   70.99    5.10
  11  -3  -1   65.09    5.10
  11  -3  -1   69.19    5.10
 -11  -3   1   60.99    5.10
  11  -3  -1   60.99    5.20
 -11  -3   1   68.59    5.10
  11  -3  -1   66.99    5.10
 -11  -3   1   69.19   15.30
 -11  -3   1   59.79    5.10
  11   3  -1   56.59    5.00
 -11   3   1   60.89   10.90
 -11   3   1   67.19    5.10
  11   3  -1   64.79    5.10
 -11   3   1   70.29    5.10
 -11   3   1   55.29    5.10
  11   3  -1   64.49    5.10
 -10  -3   1    1.30    0.70
 -10  -3   1    1.20    0.60
 -10  -3   1    1.60    0.40
 -10  -3   1    1.30    0.40
  10  -3  -1    2.00    0.50
  10  -3  -1    2.00    0.50
 -10  -3   1   12.50    8.50
 -10  -3   1    2.10    0.30
 -10  -3   1    2.30    0.50
 -10  -3   1    1.80    0.50
  10  -3  -1    1.70    0.40
  10   3  -1    2.50    2.20
  10   3  -1    2.00    0.60
 -10   3   1    2.30    0.60
  10   3  -1    1.90    0.40
  10   3  -1    1.40    0.50
 -10   3   1    1.40    0.30
 -10   3   1    1.40    0.70
 -10   3   1    2.70    0.60
 -10   3   1   -3.00    5.30
 -10   3   1    2.70    0.40
 -10   3   1    1.20    0.40
 -10   3   1    2.10    0.50
  10   3  -1    1.70    0.40
  -9  -3   1    6.50    0.70
   9  -3  -1    7.00    0.70
  -9  -3   1    7.20    0.70
  -9  -3   1    6.60    0.70
   9  -3  -1    6.50    0.80
  -9  -3   1    7.50    1.40
  -9  -3   1    7.20    0.80
   9  -3  -1    7.10    0.70
  -9  -3   1    8.70    6.30
   9  -3  -1    7.50    0.70
  -9  -3   1    6.70    0.90
  -9  -3   1    6.20    0.90
  -9  -3   1    6.10    0.80
   9   3  -1    5.70    0.70
   9   3  -1    6.10    0.70
  -9   3   1    6.00    1.00
  -9   3   1    7.50    0.80
  -9   3   1    7.30    0.80
  -9   3   1   10.70    1.40
  -9   3   1    6.80    0.90
   9   3  -1    7.70    0.80
  -9   3   1    5.80    0.70
   9   3  -1    7.40    0.70
   9   3  -1    3.80    1.80
  -9   3   1    8.90    4.70
   8  -3  -1   35.90    2.80
  -8  -3   1   36.80    3.10
  -8  -3   1   35.60    2.80
   8  -3  -1   36.00    2.80
  -8  -3   1   32.80    2.70
   8  -3  -1   33.80    3.70
  -8  -3   1   35.10    7.20
  -8  -3   1   35.10    2.80
   8  -3  -1   36.30    2.80
  -8  -3   1   33.60    2.80
  -8  -3   1   37.50    2.90
  -8  -3   1   33.60    2.80
  -8  -3   1   34.40    2.80
  -8   3   1   36.40    6.30
  -8   3   1   33.80    2.80
  -8   3   1   31.50    2.80
  -8   3   1   32.10    2.70
   8   3  -1   34.60    2.80
  -8   3   1   37.30    2.80
   8   3  -1   35.10    2.80
  -8   3   1   33.40    2.80
  -8   3   1   36.60    2.80
   8   3  -1   34.90    2.70
   8   3  -1   36.10    2.80
  -8   3   1   30.50    2.90
  -8   3   1   37.10    2.80
  -7  -3   1   14.40    1.30
   7  -3  -1   17.70    1.40
  -7  -3   1   15.50    1.40
  -7  -3   1   16.60    1.40
  -7  -3   1   16.40    1.40
   7  -3  -1   16.70    1.30
  -7  -3   1   15.20    1.30
   7  -3  -1   15.30    1.30
  -7  -3   1   16.90    1.40
  -7  -3   1   16.90    1.90
  -7  -3   1   16.50    1.40
   7  -3  -1   18.00    1.40
  -7  -3   1   15.60    1.40
  -7   3   1   15.80    1.40
   7   3  -1   17.10    1.30
  -7   3   1   15.80    1.50
  -7   3   1   17.80    1.40
   7   3  -1   16.60    1.40
  -7   3   1   16.10    1.40
   7   3  -1   16.40    1.30
  -7   3   1   16.50    1.40
  -7   3   1   16.70    1.40
   7   3  -1   15.90    1.30
  -7   3   1   14.60    1.30
  -7   3   1   13.70    1.30
   6  -3  -1   29.50    2.70
  -6  -3   1   29.60    2.50
  -6  -3   1   31.10    2.50
   6  -3  -1   32.90    2.50
  -6  -3   1   32.10    2.50
  -6  -3   1   32.70    2.50
   6  -3  -1   31.10    2.50
  -6  -3   1   35.60    2.50
  -6  -3   1   33.90    2.50
   6  -3  -1   31.40    2.50
   6  -3  -1   34.90    2.50
  -6   3   1   28.90    2.50
   6   3  -1   30.40    2.80
   6   3  -1   32.70    2.50
  -6   3   1   29.30    2.60
  -6   3   1   33.40    2.60
   6   3  -1   33.20    2.50
  -6   3   1   28.70    2.50
  -6   3   1   32.20    2.50
  -6   3   1   34.00    2.60
  -6   3   1   31.60    2.50
  -6   3   1   28.00    2.60
   6   3  -1   35.50    2.50
   5  -3  -1   14.80    1.30
   5  -3  -1   15.20    1.20
  -5  -3   1   13.90    1.20
  -5  -3   1   18.00    1.30
  -5  -3   1   16.80    2.30
  -5  -3   1   14.00    1.20
   5  -3  -1   14.70    1.50
   5  -3  -1   17.40    1.30
  -5  -3   1   15.30    1.20
  -5  -3   1   15.40    1.20
  -5  -3   1   13.80    1.30
  -5  -3   1   13.20    1.30
   5  -3  -1   14.90    1.20
  -5   3   1   13.20    1.30
   5   3  -1   15.70    1.20
  -5   3   1   15.30    1.40
   5   3  -1   15.80    1.30
  -5   3   1   12.60    1.20
  -5   3   1   14.10    1.20
   5   3  -1   15.70    1.50
   5   3  -1   15.90    1.20
   5   3  -1   14.90    1.20
   5   3  -1   10.30    3.20
  -5   3   1   17.90    1.30
  -5   3   1   17.50    1.30
  -5   3   1   13.40    1.20
  -5   3   1   11.40    5.70
  -5   3   1   15.80    1.30
  -5   3   1   15.20    1.20
   5   3  -1   13.50    1.20
   4  -3  -1  387.26   33.40
  -4  -3   1  359.46   32.30
  -4   3   1  427.56   33.40
  -4   3   1  440.96   32.30
   4   3  -1  462.65   33.50
  -3  -3   1   95.59    8.70
   3  -3  -1  113.09    9.90
  -3   3   1  128.89   10.00
  -3   3   1  103.09    8.60
   3   3  -1  110.99    8.90
   3   3  -1  123.99    9.80
  -2   3   1 1850.91  143.59
  -1  -3   1   42.80    3.50
   1  -3  -1   40.00    3.30
   1   3  -1   51.79    4.00
  -1   3   1   49.50    3.60
  -1   3   1   39.10    3.40
   0  -3   1   95.59    8.30
   0  -3   1  112.19    8.10
   0  -3  -1   88.69    8.10
   0   3   1  109.59    8.10
   0   3  -1  116.69    8.10
   0   3   1  103.39    8.20
  -1  -3  -1   14.10    1.90
   1  -3   1    9.70    0.80
   1  -3   1   11.80    0.90
   1  -3   1    9.70    0.80
  -1  -3  -1   10.70    0.80
  -1  -3  -1   11.60    0.80
  -1  -3  -1   10.90    0.80
  -1   3  -1   11.80    1.30
  -1   3  -1    8.90    0.90
   1   3   1   11.50    0.80
  -1   3  -1   10.00    0.90
  -1   3  -1   10.50    0.80
   1   3   1    8.30    1.00
  -1   3  -1   10.30    0.90
  -1   3  -1   12.10    0.90
  -2   3  -1 4510.65  349.37
   3  -3   1   35.30    3.40
  -3  -3  -1   40.70    3.20
  -3  -3  -1   38.90    3.20
  -3  -3  -1   37.10    3.20
   3   3   1   47.30    3.20
  -3   3  -1   45.60    3.20
  -3   3  -1   40.40    3.20
   3   3   1   43.20    3.70
   3   3   1   36.50    3.20
  -3   3  -1   52.29    4.30
  -3   3  -1   47.10    3.20
  -3   3  -1   40.70    3.20
   3   3   1   37.00    3.20
  -4  -3  -1   41.80    3.30
  -4  -3  -1   42.90    3.30
  -4  -3  -1   41.20    3.30
  -4  -3  -1   45.80    3.30
   4  -3   1   35.80    3.50
   4  -3   1   42.30    3.30
  -4   3  -1   41.00    4.50
  -4   3  -1   40.20    3.30
  -4   3  -1   40.90    3.30
   4   3   1   43.90    3.30
  -4   3  -1   38.60    3.30
  -4   3  -1   38.00    3.30
   4   3   1   42.40    3.30
  -4   3  -1   42.60    3.30
   4   3   1   47.50    3.30
  -5  -3  -1   81.59    6.10
   5  -3   1   68.29    6.40
  -5  -3  -1   69.89    8.10
   5  -3   1   81.39    6.10
   5   3   1   90.09    6.30
  -5   3  -1   81.49    6.10
   5   3   1   68.99    6.50
  -5   3  -1   77.99    7.50
  -5   3  -1   78.99    6.10
  -5   3  -1   64.79    9.30
  -6  -3  -1    4.20    0.40
  -6  -3  -1    4.70    0.60
  -6  -3  -1    4.00    0.50
   6  -3   1    3.40    0.50
   6  -3   1    3.60    0.50
  -6  -3  -1    3.80    3.70
   6  -3   1    5.10    1.50
  -6  -3  -1    4.40    0.90
   6  -3   1    3.70    0.40
   6  -3   1    3.00    0.70
  -6  -3  -1    4.00    0.40
   6  -3   1    3.60    0.40
  -6  -3  -1    4.40    0.50
  -6  -3  -1    4.60    0.40
  -6  -3  -1    4.30    0.50
   6   3   1    4.20    1.20
  -6   3  -1    1.70    2.60
   6   3   1    3.30    0.70
  -6   3  -1    3.80    0.60
  -6   3  -1    3.80    0.50
  -6   3  -1    3.60    0.40
  -6   3  -1    3.60    0.50
   6   3   1    3.80    0.50
  -6   3  -1    4.00    0.50
  -6   3  -1    3.20    0.50
   6   3   1    4.60    0.50
  -6   3  -1    3.70    0.50
   6   3   1    3.70    0.40
  -6   3  -1    3.20    0.40
  -7  -3  -1   40.90    3.10
   7  -3   1   39.90    3.10
  -7  -3  -1   40.50    3.10
  -7  -3  -1   38.70    3.10
   7  -3   1   33.30    3.40
   7  -3   1   40.80    3.10
   7  -3   1   37.80    3.10
  -7  -3  -1   42.30    3.10
  -7  -3  -1   40.70    3.10
  -7  -3  -1   39.70    3.10
   7  -3   1   37.50    3.10
  -7  -3  -1   45.00    7.10
  -7   3  -1   36.70    3.10
  -7   3  -1   34.80    3.10
  -7   3  -1   38.10    3.10
  -7   3  -1   42.10    3.10
   7   3   1   45.10    3.10
  -7   3  -1   34.20    3.20
   7   3   1   39.90    3.10
   7   3   1   38.30    3.10
  -7   3  -1   37.80    3.10
   7   3   1   40.30    3.10
  -8  -3  -1    0.20    0.30
  -8  -3  -1   -4.60    4.60
   8  -3   1    0.70    0.30
  -8  -3  -1    0.70    0.20
  -8  -3  -1    0.40    0.40
   8  -3   1    0.50    0.30
  -8  -3  -1    1.20    0.40
   8  -3   1    0.20    0.30
   8  -3   1    0.40    0.30
  -8  -3  -1    0.40    0.30
  -8  -3  -1    0.80    0.30
  -8   3  -1    0.90    0.40
  -8   3  -1    0.40    0.20
  -8   3  -1    0.20    0.50
   8   3   1    0.70    0.20
  -8   3  -1    0.40    0.40
  -8   3  -1    1.50    3.10
  -8   3  -1    0.40    0.30
   8   3   1    0.40    0.20
  -8   3  -1    0.30    0.20
   8   3   1    0.40    0.30
   8   3   1    0.10    1.30
  -9  -3  -1    0.20    0.60
  -9  -3  -1    0.90    0.40
   9  -3   1    0.30    0.30
  -9  -3  -1    3.90    6.50
  -9  -3  -1    0.50    0.40
  -9  -3  -1    0.30    0.30
  -9  -3  -1    0.30    0.40
  -9  -3  -1    0.60    0.40
   9  -3   1    0.10    0.30
  -9  -3  -1    0.60    0.50
   9  -3   1    0.40    0.30
   9  -3   1    0.40    0.40
  -9  -3  -1    0.70    0.30
   9   3   1    0.40    0.30
   9   3   1   -0.80    1.50
  -9   3  -1    1.70    0.50
  -9   3  -1    0.50    0.30
   9   3   1    0.30    0.30
  -9   3  -1    0.10    0.40
  -9   3  -1    0.20    0.40
  -9   3  -1    0.70    0.50
  -9   3  -1    0.20    0.60
  -9   3  -1    5.10    4.10
   9   3   1    0.70    0.40
  -9   3  -1    0.40    0.30
   9   3   1    0.20    0.30
 -10  -3  -1    2.70    8.80
 -10  -3  -1    1.40    0.40
 -10  -3  -1    2.10    0.40
  10  -3   1    1.50    0.50
  10  -3   1    1.90    0.40
 -10  -3  -1    2.20    0.40
 -10  -3  -1    1.90    0.50
 -10  -3  -1    1.40    0.60
  10  -3   1    1.70    0.40
 -10  -3  -1    2.30    0.50
  10  -3   1    1.60    0.40
 -10   3  -1    2.80    0.40
 -10   3  -1    2.00    0.50
  10   3   1   -1.80    1.90
  10   3   1    1.80    0.50
 -10   3  -1    1.90    0.60
 -10   3  -1   -2.20    5.70
 -10   3  -1    1.70    0.50
  10   3   1    2.80    0.70
 -10   3  -1    2.70    0.50
  10   3   1    2.10    0.40
 -10   3  -1    2.20    0.40
 -10   3  -1    1.50    0.50
  10   3   1    3.30    0.40
  11  -3   1    1.50    0.40
 -11  -3  -1    2.50    0.50
 -11  -3  -1    1.80    0.40
 -11  -3  -1    2.30    0.60
  11  -3   1    2.00    0.50
  11  -3   1    1.90    0.40
 -11  -3  -1    1.30    0.60
 -11  -3  -1   -7.90   13.40
  11  -3   1    1.80    0.50
 -11  -3  -1    1.60    0.50
 -11   3  -1    2.60    0.50
 -11   3  -1   -3.20    6.40
 -11   3  -1    2.30    0.50
  11   3   1    2.20    0.50
 -11   3  -1    2.00    0.70
  11   3   1    2.30    0.40
  11   3   1    1.70    0.50
  12  -3   1   23.70    2.10
 -12  -3  -1   25.20    2.10
 -12  -3  -1   22.40    2.00
 -12  -3  -1   25.10    2.20
 -12  -3  -1   24.10    2.00
 -12  -3  -1   25.60    2.00
 -12  -3  -1   27.50   20.40
  12  -3   1   23.00    2.00
  12  -3   1   25.50    2.00
  12  -3   1   23.70    2.00
  12   3   1   22.40    2.10
 -12   3  -1   25.80    2.00
 -12   3  -1   24.60    2.10
  12   3   1   23.90    2.00
 -12   3  -1   50.09   12.90
 -13  -3  -1   23.10    2.20
 -13  -3  -1   27.60    2.10
  13  -3   1   25.20    2.10
 -13  -3  -1   26.30    2.00
  13  -3   1   22.00    2.00
 -13  -3  -1   21.70    2.00
 -13  -3  -1   21.80    2.00
  13  -3   1   27.10    2.00
  13   3   1   24.50    2.00
  13   3   1   24.10    2.10
 -13   3  -1   25.00    2.00
 -13   3  -1   25.00    2.10
 -13   3  -1   37.90   10.50
  14  -3   1    2.60    0.60
  14  -3   1    2.80    0.50
 -14  -3  -1    3.60    0.70
  14  -3   1    1.80    0.60
 -14  -3  -1    3.70    0.70
 -14  -3  -1    2.60    0.50
 -14  -3  -1    2.10    0.50
 -14   3  -1   -3.10   14.80
 -14   3  -1    2.90    0.50
  14   3   1    2.30    0.50
 -14   3  -1    2.50    0.70
  14   3   1    2.80    0.50
  15  -3   1    3.20    0.60
 -15  -3  -1    3.60    0.50
 -15  -3  -1    3.40    0.60
  15  -3   1    3.40    0.60
  15   3   1    4.10    0.80
 -15   3  -1    2.70    0.50
  15   3   1    3.00    0.50
 -15   3  -1    8.50   25.10
 -15   3  -1    2.40    0.90
 -15   3  -1    3.30    0.50
  16  -3   1   17.60    1.30
 -16  -3  -1   15.70    1.30
 -16  -3  -1   11.80    1.60
 -16   3  -1   14.70    1.20
  16   3   1   14.30    1.30
 -16   3  -1   14.00    1.80
 -16  -4   1   37.30    2.90
  16  -4  -1   38.40    2.90
 -16   4   1   35.20    2.90
 -16   4   1   35.90    3.10
  16   4  -1   37.50    2.90
  15  -4  -1    2.50    0.50
  15  -4  -1    3.30    0.50
  15  -4  -1    3.10    0.50
 -15  -4   1    3.60    0.50
 -15  -4   1    2.40    0.60
 -15   4   1    3.80    0.50
  15   4  -1    2.40    0.60
 -15   4   1    3.30    0.50
 -15   4   1    3.90    0.90
  15   4  -1    3.10    0.50
 -15   4   1   19.40   23.10
  14  -4  -1   34.10    2.60
  14  -4  -1   32.30    2.60
 -14  -4   1   29.40    2.60
 -14  -4   1   26.30    2.60
  14  -4  -1   35.80    2.50
 -14  -4   1   31.10    2.50
 -14  -4   1   32.90    2.60
 -14  -4   1   27.10    2.50
  14  -4  -1   29.40    2.50
  14   4  -1   30.50    2.50
  14   4  -1   30.00    2.60
 -14   4   1   33.60    2.60
 -14   4   1   27.20   11.90
 -14   4   1   33.20    2.50
  13  -4  -1    0.00    0.40
 -13  -4   1    0.00    0.40
 -13  -4   1   -0.10    0.40
 -13  -4   1    0.20    0.40
 -13  -4   1    0.00    0.50
  13  -4  -1    0.40    0.40
  13  -4  -1    0.50    0.40
 -13  -4   1    0.70    0.60
  13  -4  -1    0.50    0.50
 -13   4   1    5.80    9.00
 -13   4   1   -0.20    0.40
  13   4  -1   -0.10    0.40
  13   4  -1   -0.10    0.40
 -13   4   1    0.20    0.50
 -12  -4   1   10.10    1.10
 -12  -4   1   10.60    1.30
  12  -4  -1   12.70    1.00
 -12  -4   1   10.30    1.10
  12  -4  -1   10.30    1.10
  12  -4  -1    9.40    1.10
  12  -4  -1   10.80    1.00
 -12  -4   1    9.40    1.20
 -12  -4   1   11.60    1.00
 -12   4   1   14.90    8.60
  12   4  -1    9.30    1.10
  12   4  -1    9.10    1.00
 -12   4   1   12.40    1.10
 -12   4   1   11.90    1.10
 -11  -4   1    3.80    0.70
 -11  -4   1    2.80    0.50
  11  -4  -1    2.30    0.50
  11  -4  -1    2.60    0.50
  11  -4  -1    2.00    0.40
  11  -4  -1    3.10    0.50
 -11  -4   1    3.10    0.60
 -11  -4   1    3.60    0.50
 -11  -4   1    2.70    0.50
 -11  -4   1   -0.90   13.60
  11   4  -1    0.40    2.10
 -11   4   1    1.70    0.70
 -11   4   1    6.60    7.50
 -11   4   1    1.90    0.70
  11   4  -1    2.60    0.50
 -11   4   1    3.30    0.50
 -11   4   1    2.70    0.60
  11   4  -1    3.50    0.50
 -10  -4   1    8.20    2.10
 -10  -4   1    8.70    1.00
 -10  -4   1    8.90    1.10
 -10  -4   1   10.00    1.20
 -10  -4   1   10.90    1.00
 -10  -4   1    8.20    0.80
 -10  -4   1    8.80    1.20
  10  -4  -1    9.00    0.90
 -10  -4   1    8.50    0.80
  10  -4  -1    9.30    1.00
  10  -4  -1    8.90    0.90
  10  -4  -1    9.30    0.90
 -10  -4   1    4.20   10.00
 -10   4   1    9.20    1.00
 -10   4   1    9.30    0.90
 -10   4   1    9.30    1.10
  10   4  -1    8.40    2.60
 -10   4   1    9.10    1.00
 -10   4   1    9.10    1.10
 -10   4   1    8.00    5.00
  10   4  -1    8.70    0.80
  10   4  -1    9.10    1.00
  -9  -4   1   22.70    1.80
   9  -4  -1   21.40    1.80
  -9  -4   1   19.80    8.00
  -9  -4   1   22.10    1.90
   9  -4  -1   20.70    1.80
  -9  -4   1   19.90    1.80
  -9  -4   1   26.00    2.00
  -9  -4   1   20.30    1.80
   9  -4  -1   22.20    1.80
  -9  -4   1   21.20    1.80
  -9  -4   1   21.50    1.80
  -9  -4   1   24.00    2.30
   9  -4  -1   21.90    1.80
  -9   4   1   20.00    2.00
  -9   4   1   21.50    1.70
   9   4  -1   21.90    1.80
  -9   4   1   25.10    1.90
  -9   4   1   19.00    1.90
   9   4  -1   22.40    1.80
  -9   4   1   18.00    1.70
   9   4  -1   23.00    1.80
  -9   4   1   21.70    1.80
  -9   4   1   27.00    5.40
   9   4  -1   15.70    2.90
  -9   4   1   24.00    1.90
   9   4  -1   23.90    1.80
  -9   4   1   20.80    1.80
  -8  -4   1    3.60    0.50
  -8  -4   1    3.80    0.70
  -8  -4   1    2.20    5.90
  -8  -4   1    4.40    0.60
  -8  -4   1    4.30    0.40
  -8  -4   1    3.00    0.50
   8  -4  -1    3.20    0.40
  -8  -4   1    3.50    0.50
  -8  -4   1    3.40    0.40
   8  -4  -1    3.30    0.40
  -8  -4   1    4.40    0.50
   8  -4  -1    3.10    0.40
   8  -4  -1    3.20    0.50
   8   4  -1    2.90    0.40
   8   4  -1    2.90    0.50
  -8   4   1    3.90    0.50
   8   4  -1    3.80    0.50
  -8   4   1    4.20    0.60
  -8   4   1    3.80    0.40
  -8   4   1    3.30    0.50
  -8   4   1    2.90    3.00
   8   4  -1    3.10    0.40
  -8   4   1    2.40    0.60
  -8   4   1    2.20    0.60
   8   4  -1    1.40    1.50
  -8   4   1    3.10    0.40
   7  -4  -1  281.77   21.00
  -7   4   1  254.97   22.70
   7   4  -1  261.37   21.30
  -6  -4   1   56.99    4.80
   6  -4  -1   67.49    4.90
   6  -4  -1   58.29    4.80
   6  -4  -1   58.29    4.80
  -6  -4   1   62.29    4.80
  -6  -4   1   62.69    4.80
   6   4  -1   66.29    5.10
  -6   4   1   62.49    4.80
  -6   4   1   62.49    4.80
   6   4  -1   62.39    4.80
  -6   4   1   60.19    4.90
  -6   4   1   66.39    4.80
   6   4  -1   64.29    4.80
   6   4  -1   55.59    4.80
  -6   4   1   54.39    4.70
  -6   4   1   56.19    4.80
  -6   4   1   60.69    6.70
   5  -4  -1    7.50    0.90
  -5  -4   1    7.40    1.60
  -5  -4   1    7.80    0.60
   5  -4  -1    6.80    0.60
  -5  -4   1    6.70    0.70
  -5  -4   1    8.00    0.70
   5  -4  -1    6.10    0.60
   5  -4  -1    6.70    0.70
  -5  -4   1    5.40    0.80
  -5  -4   1    7.70    0.80
   5  -4  -1    6.70    0.60
   5   4  -1    6.80    0.60
  -5   4   1    5.70    0.70
  -5   4   1    5.00    0.90
   5   4  -1    9.00    1.10
   5   4  -1    6.90    0.80
  -5   4   1    7.70    0.80
  -5   4   1    7.10    0.60
   5   4  -1    6.40    0.60
   5   4  -1    7.30    3.40
  -5   4   1    5.90    0.80
  -5   4   1    6.50    0.60
   5   4  -1    8.00    0.70
  -5   4   1    6.20    0.60
  -5   4   1    7.30    0.70
   5   4  -1    7.20    0.60
   4  -4  -1    4.50    0.40
  -4  -4   1    4.70    0.50
   4  -4  -1    4.40    0.50
   4  -4  -1    4.80    0.50
   4  -4  -1    4.60    0.40
  -4  -4   1    4.80    0.50
  -4  -4   1    4.60    0.50
  -4  -4   1    5.40    0.50
  -4  -4   1    4.20    0.50
  -4  -4   1    4.40    0.50
  -4   4   1    5.50    0.40
   4   4  -1    4.80    0.50
   4   4  -1    3.70    0.40
  -4   4   1    4.80    0.70
   4   4  -1    5.40    0.50
   4   4  -1    5.40    3.40
   4   4  -1    3.40    1.00
  -4   4   1    5.10    0.50
   4   4  -1    4.40    0.50
   4   4  -1    5.40    0.50
  -4   4   1    5.10    0.50
   4   4  -1    3.50    0.40
  -4   4   1    7.00    2.80
  -4   4   1    5.90    0.60
  -4   4   1    3.90    0.60
   3  -4  -1  488.35   36.60
  -3  -4   1  386.76   35.60
   3   4  -1  469.05   35.60
  -3   4   1  480.45   35.50
  -3   4   1  484.15   36.20
   3   4  -1  441.06   36.40
  -2  -4   1    9.50    1.30
  -2  -4   1    8.10    0.80
   2  -4  -1    8.80    0.70
  -2  -4   1    6.80    0.80
   2  -4  -1    9.00    0.70
  -2  -4   1    8.90    1.00
  -2  -4   1    7.50    0.70
   2  -4  -1   10.80    3.30
   2  -4  -1    8.60    0.70
  -2   4   1    7.80    0.90
  -2   4   1    9.00    1.00
   2   4  -1    9.90    0.70
  -2   4   1    8.30    0.90
   2   4  -1    8.90    1.00
   2   4  -1    7.90    0.80
   2   4  -1    5.30    1.90
  -2   4   1    9.10    1.00
   2   4  -1    9.30    0.80
  -2   4   1    8.40    0.70
  -2   4   1    8.20    1.60
   2   4  -1    9.20    0.80
  -2   4   1    9.70    0.80
   1   4  -1  660.93   54.29
   1   4  -1  743.83   54.69
   0   4   1   31.00    2.50
   0   4   1   28.80    2.50
   0   4  -1   33.80    2.70
   0   4   1   26.10    2.50
   0   4   1   34.40    2.50
   0   4  -1   32.10    2.50
   0   4   1   32.00    2.50
   0   4  -1   33.10    2.50
  -1  -4  -1    9.00    0.70
  -1  -4  -1    6.50    1.70
  -1  -4  -1    9.00    0.70
   1  -4   1    9.80    0.70
  -1  -4  -1    8.00    0.70
  -1  -4  -1    9.70    0.80
  -1   4  -1    8.80    0.80
  -1   4  -1    9.00    0.90
  -1   4  -1    9.50    0.80
  -1   4  -1   10.90    0.90
   1   4   1    8.30    0.80
  -1   4  -1    9.80    0.90
   1   4   1    8.00    0.90
   1   4   1    7.80    1.10
  -1   4  -1    8.30    0.80
   1   4   1    8.90    0.70
  -1   4  -1    7.90    0.80
   1   4   1    8.70    0.80
  -1   4  -1    9.70    1.20
  -1   4  -1   10.90    0.80
  -1   4  -1    8.80    0.80
  -1   4  -1    8.40    0.70
   1   4   1   10.60    0.90
   1   4   1    9.40    0.80
  -2   4  -1   89.59    7.80
  -2   4  -1   94.49    7.60
   3  -4   1 2337.37  199.18
  -3   4  -1 2785.12  199.88
   3   4   1 2297.97  199.28
  -3   4  -1 2888.01  199.78
   4  -4   1  125.09    9.90
   4   4   1  131.49   10.10
  -4   4  -1  131.09   11.20
  -4   4  -1  137.09   10.70
  -4   4  -1  107.29    9.70
   5  -4   1  223.38   17.10
  -5  -4  -1  195.88   18.50
   5   4   1  222.98   17.10
  -5   4  -1  212.78   18.00
  -6  -4  -1   28.20    2.30
  -6  -4  -1   26.90    2.30
   6  -4   1   32.60    2.30
  -6  -4  -1   31.40    2.40
   6  -4   1   31.10    2.50
  -6  -4  -1   32.50    2.30
   6  -4   1   27.20    2.30
  -6  -4  -1   26.80    2.30
  -6  -4  -1   27.50    2.30
  -6  -4  -1   30.30    2.30
   6  -4   1   28.80    2.30
  -6  -4  -1   28.50    5.20
   6  -4   1   26.40    2.30
  -6  -4  -1   32.00    2.50
  -6   4  -1   28.50    2.30
  -6   4  -1   26.40    2.20
   6   4   1   28.10    2.60
  -6   4  -1   27.20    2.30
   6   4   1   24.30    2.20
  -6   4  -1   20.60    3.90
   6   4   1   26.90    2.20
  -6   4  -1   24.50    2.40
   6   4   1   31.00    2.30
  -6   4  -1   27.10    2.40
  -6   4  -1   30.60    2.30
   6   4   1   29.80    2.90
   6   4   1   28.80    2.30
   7  -4   1   18.70    1.40
   7  -4   1   18.30    1.40
  -7  -4  -1   17.80    1.40
  -7  -4  -1   17.20    1.40
  -7  -4  -1   17.90    1.40
  -7  -4  -1   16.60    1.40
  -7  -4  -1   18.60    1.50
   7  -4   1   17.10    1.40
  -7  -4  -1   17.00    1.50
   7  -4   1   18.00    1.40
  -7  -4  -1   17.30    5.60
  -7   4  -1   16.80    1.40
   7   4   1   16.90    1.40
   7   4   1   19.40    1.50
  -7   4  -1   17.40    1.60
   7   4   1   14.00    2.20
  -7   4  -1   17.50    1.40
  -7   4  -1   15.60    1.40
   7   4   1   15.40    1.50
   7   4   1   17.40    1.40
  -7   4  -1   17.30    1.40
  -7   4  -1   14.80    1.40
  -7   4  -1   15.50    1.50
  -7   4  -1   20.40    4.10
  -7   4  -1   19.30    1.50
  -8  -4  -1    0.90    5.90
   8  -4   1    0.40    0.30
  -8  -4  -1    0.30    0.30
  -8  -4  -1    0.90    0.50
  -8  -4  -1    0.00    0.30
  -8  -4  -1    0.20    0.30
   8  -4   1    0.30    0.30
   8  -4   1    0.10    0.30
   8  -4   1    0.80    0.30
  -8  -4  -1    0.70    0.60
  -8  -4  -1    0.20    0.30
  -8  -4  -1    0.20    0.20
  -8  -4  -1    0.20    0.30
  -8   4  -1    0.20    0.30
   8   4   1    0.70    0.30
   8   4   1    0.50    0.30
  -8   4  -1    0.40    0.30
  -8   4  -1   -1.40    3.00
  -8   4  -1    0.90    0.20
   8   4   1    0.60    0.20
  -8   4  -1    0.80    0.20
  -8   4  -1    0.80    0.30
  -8   4  -1    0.60    0.40
   8   4   1    0.50    0.20
   8   4   1   -0.10    1.80
  -8   4  -1    0.30    0.50
  -8   4  -1    0.70    0.40
  -9  -4  -1   70.69    5.70
  -9  -4  -1   76.39    6.10
  -9  -4  -1   54.49   10.20
   9  -4   1   72.59    5.70
  -9  -4  -1   72.79    5.70
   9  -4   1   73.09    5.70
  -9  -4  -1   72.89    5.70
  -9  -4  -1   80.89    5.80
   9  -4   1   75.59    5.70
  -9  -4  -1   73.19    5.70
  -9  -4  -1   70.69    5.70
   9  -4   1   76.59    5.70
  -9   4  -1   82.09    5.80
  -9   4  -1   75.79    5.70
  -9   4  -1   67.79    9.40
  -9   4  -1   69.09    5.80
  -9   4  -1   66.19    5.70
  -9   4  -1   72.79    5.70
   9   4   1   70.69    5.70
  -9   4  -1   66.79    5.80
   9   4   1   74.39    5.70
   9   4   1   74.89    5.70
   9   4   1   70.39    5.70
  -9   4  -1   65.79    5.70
 -10  -4  -1    6.00    1.00
 -10  -4  -1    6.90    0.70
 -10  -4  -1    6.10    1.00
 -10  -4  -1    5.60    0.60
 -10  -4  -1    6.50    0.80
  10  -4   1    7.00    0.70
  10  -4   1    6.50    0.70
  10  -4   1    6.10    0.80
 -10  -4  -1    6.20    0.60
  10  -4   1    5.50    0.70
 -10  -4  -1   -7.70   10.20
 -10  -4  -1    7.40    0.80
 -10  -4  -1    5.20    1.30
  10   4   1    6.40    0.80
 -10   4  -1    5.80    0.70
 -10   4  -1    6.80    0.80
 -10   4  -1    6.10    0.70
  10   4   1   10.90    2.70
 -10   4  -1    0.80    5.10
  10   4   1    7.50    0.80
  10   4   1    4.90    0.60
 -10   4  -1    6.20    0.80
 -11  -4  -1   14.90    1.60
  11  -4   1   16.90    1.40
 -11  -4  -1   13.50    1.40
 -11  -4  -1   13.40    1.30
  11  -4   1   16.80    1.40
  11  -4   1   14.50    1.30
  11  -4   1   13.70    1.30
 -11  -4  -1   25.00   16.10
 -11  -4  -1   17.40    1.40
 -11  -4  -1   16.90    1.50
 -11   4  -1   21.40    7.40
 -11   4  -1   16.50    1.40
  11   4   1   10.60    2.90
 -11   4  -1   17.40    1.40
  11   4   1   15.20    1.40
  11   4   1   15.30    1.40
 -12  -4  -1    1.10    0.60
  12  -4   1    1.00    0.40
 -12  -4  -1    1.10    0.40
  12  -4   1    0.70    0.50
 -12  -4  -1    0.60    0.50
 -12  -4  -1    0.60    0.40
 -12  -4  -1    0.90    0.50
  12  -4   1    0.20    0.40
  12  -4   1    0.30    0.40
  12   4   1    0.90    0.40
 -12   4  -1    0.60    0.50
 -12   4  -1  -15.80    6.90
  12   4   1    0.40    0.40
 -12   4  -1    0.40    0.40
  13  -4   1    0.40    0.50
  13  -4   1    0.30    0.40
 -13  -4  -1    0.50    0.40
 -13  -4  -1    1.30    0.60
  13  -4   1    0.70    0.40
 -13  -4  -1    0.50    0.40
  13  -4   1    0.40    0.40
 -13  -4  -1    1.20    0.60
 -13  -4  -1    0.40    0.40
  13   4   1    0.50    0.40
 -13   4  -1    0.40    0.50
 -13   4  -1    0.50    0.40
  13   4   1    0.60    0.40
 -13   4  -1   -6.90    8.80
  14  -4   1    4.00    0.60
 -14  -4  -1    3.60    0.50
 -14  -4  -1    3.30    0.50
  14  -4   1    3.20    0.60
  14  -4   1    3.40    0.50
 -14  -4  -1    3.00    0.50
 -14  -4  -1    2.70    0.60
 -14  -4  -1    4.40    0.70
 -14   4  -1    3.10    0.50
  14   4   1    3.50    0.50
 -14   4  -1  -14.80   11.90
  14   4   1    4.20    0.60
 -14   4  -1    4.30    0.50
  15  -4   1    4.90    0.60
 -15  -4  -1    3.90    0.60
  15  -4   1    3.90    0.60
 -15  -4  -1    4.50    0.60
  15  -4   1    4.30    0.60
 -15   4  -1    3.60    0.50
  15   4   1    4.90    0.70
 -15   4  -1   15.30   25.90
 -15   4  -1    4.50    1.00
  15   4   1    4.60    0.60
 -15   4  -1    4.20    0.50
 -16  -4  -1   20.70    1.70
  16  -4   1   22.20    1.70
 -16   4  -1   18.50    1.90
 -16   4  -1   19.80    1.70
  16  -5  -1   10.20    0.90
 -16  -5   1   10.20    0.90
 -16   5   1    9.90    1.50
 -16   5   1    8.40    0.80
 -15  -5   1   22.40    1.80
 -15  -5   1   19.00    1.90
  15  -5  -1   21.50    1.90
  15  -5  -1   24.50    1.80
 -15  -5   1   20.30    1.80
  15  -5  -1   21.30    1.80
 -15   5   1   24.50    1.80
  15   5  -1   21.40    1.80
 -15   5   1  -13.20   21.90
 -15   5   1   23.00    2.10
  14  -5  -1    0.80    0.50
 -14  -5   1    0.60    0.60
  14  -5  -1    1.10    0.40
  14  -5  -1    1.10    0.40
 -14  -5   1    1.00    0.40
 -14  -5   1    1.90    0.60
  14  -5  -1    0.90    0.50
 -14  -5   1    1.00    0.50
 -14  -5   1    0.40    0.40
  14   5  -1    1.10    0.50
 -14   5   1    1.80    0.50
 -14   5   1   -7.40   10.10
 -14   5   1    1.10    0.40
  14   5  -1    1.50    0.70
  13  -5  -1    2.60    0.50
  13  -5  -1    3.00    0.60
 -13  -5   1    3.00    0.60
 -13  -5   1    3.00    0.70
 -13  -5   1    3.00    0.60
 -13  -5   1    2.90    0.50
 -13  -5   1    2.20    0.60
  13  -5  -1    2.40    0.50
  13  -5  -1    4.00    0.60
 -13   5   1    3.30    0.50
  13   5  -1    2.80    0.50
  13   5  -1    2.50    0.50
 -13   5   1    4.30    0.60
 -13   5   1    6.40    8.40
  12  -5  -1    4.70    0.70
  12  -5  -1    4.30    0.60
 -12  -5   1    5.00    0.60
  12  -5  -1    3.60    0.60
 -12  -5   1    3.70    0.60
 -12  -5   1    4.10    0.60
 -12  -5   1    3.60    0.70
  12  -5  -1    4.50    0.60
 -12  -5   1    6.20    0.80
 -12   5   1    4.30    0.60
 -12   5   1   -1.50    7.30
 -12   5   1    6.10    0.70
  12   5  -1    4.70    0.60
  12   5  -1    4.30    0.60
 -11  -5   1    2.50    0.70
  11  -5  -1    2.60    0.50
 -11  -5   1    3.80    0.60
 -11  -5   1    2.50    0.80
  11  -5  -1    3.30    0.50
 -11  -5   1    3.30    0.60
 -11  -5   1    3.10    0.60
  11  -5  -1    3.20    0.50
  11  -5  -1    3.60    0.60
 -11  -5   1    3.80    0.70
  11   5  -1    1.20    2.30
 -11   5   1    3.20    0.60
 -11   5   1    3.00    0.70
  11   5  -1    3.50    0.50
  11   5  -1    3.90    0.60
 -11   5   1    3.40    0.50
 -11   5   1    3.40    7.00
 -11   5   1    2.80    0.90
  10  -5  -1    7.50    0.80
 -10  -5   1    6.50    1.10
  10  -5  -1    8.60    0.80
 -10  -5   1    5.80    0.80
 -10  -5   1    6.40    1.00
  10  -5  -1    6.90    0.80
 -10  -5   1    8.70    0.80
 -10  -5   1    7.70    0.70
 -10  -5   1   18.00   12.30
 -10  -5   1    8.40    0.90
  10  -5  -1    7.30    0.90
 -10   5   1    7.20    1.10
 -10   5   1    7.80    5.10
  10   5  -1    6.50    0.90
  10   5  -1    6.80    0.90
  10   5  -1    6.20    2.00
 -10   5   1   10.90    1.30
   9  -5  -1   14.70    1.30
  -9  -5   1   15.20    1.40
   9  -5  -1   16.70    1.30
  -9  -5   1   16.10    1.50
  -9  -5   1   12.40    1.40
  -9  -5   1   16.40    1.30
   9  -5  -1   15.30    1.40
   9  -5  -1   15.30    1.30
  -9  -5   1   15.90    1.80
  -9  -5   1   15.50    1.30
  -9  -5   1   22.90   10.10
  -9  -5   1   15.80    1.30
  -9  -5   1   15.80    1.40
  -9   5   1   14.50    1.70
  -9   5   1   13.60    4.70
  -9   5   1   15.00    1.50
  -9   5   1   15.40    1.30
   9   5  -1   13.70    1.30
   9   5  -1   15.40    1.40
   9   5  -1   15.80    1.30
  -9   5   1   15.30    1.30
   9   5  -1   12.60    2.20
  -9   5   1   15.40    1.40
   8  -5  -1    7.40    0.70
  -8  -5   1    7.10    0.70
  -8  -5   1    7.40    1.20
  -8  -5   1    7.50    0.80
   8  -5  -1    6.40    0.70
   8  -5  -1    7.20    0.70
  -8  -5   1    8.00    0.90
  -8  -5   1    5.40    0.70
   8  -5  -1    6.80    0.70
  -8  -5   1    8.10    6.40
  -8  -5   1    6.40    0.80
  -8  -5   1    6.30    0.70
  -8  -5   1    6.60    0.70
   8   5  -1    6.90    0.80
  -8   5   1    6.40    0.90
   8   5  -1    5.70    0.60
   8   5  -1    4.20    1.50
  -8   5   1    3.90    4.00
  -8   5   1    6.60    0.70
   8   5  -1    6.30    0.70
  -8   5   1    6.60    0.60
   8   5  -1    6.00    0.60
  -8   5   1    6.20    0.80
  -8   5   1    6.70    0.70
  -8   5   1    7.00    0.80
   7  -5  -1    1.30    0.30
  -7  -5   1    0.80    0.40
  -7  -5   1    0.40    0.30
   7  -5  -1    1.30    0.30
  -7  -5   1    0.80    0.40
  -7  -5   1    0.50    0.30
  -7  -5   1    1.20    0.40
  -7  -5   1    0.70    0.30
   7  -5  -1    1.20    0.30
  -7  -5   1    1.20    0.30
   7  -5  -1    0.60    0.40
  -7  -5   1    0.70    0.50
   7  -5  -1    0.80    0.30
   7   5  -1    1.90    0.30
   7   5  -1    1.00    0.30
  -7   5   1    1.40    0.40
  -7   5   1    0.90    0.50
  -7   5   1    1.70    0.30
  -7   5   1    0.70    0.30
  -7   5   1   -0.20    2.50
   7   5  -1    0.50    0.20
  -7   5   1    0.90    0.40
  -7   5   1    0.90    0.20
  -7   5   1    1.10    0.50
  -7   5   1    1.80    0.30
  -7   5   1    1.10    0.20
   6  -5  -1   39.60    3.20
   6  -5  -1   40.60    3.20
  -6  -5   1   41.10    3.20
  -6  -5   1   45.60    3.20
   6  -5  -1   45.50    3.20
  -6  -5   1   45.90    3.50
  -6  -5   1   41.40    3.20
  -6  -5   1   36.90    3.20
   6  -5  -1   41.40    3.20
  -6  -5   1   41.30    3.20
  -6  -5   1   40.80    3.20
   6   5  -1   38.50    3.10
  -6   5   1   38.10    3.20
  -6   5   1   35.60    3.10
  -6   5   1   40.90    3.20
  -6   5   1   34.70    3.20
   6   5  -1   35.50    3.50
  -6   5   1   40.60    3.20
   6   5  -1   42.00    3.20
  -6   5   1   38.00    3.20
  -6   5   1   32.80    4.90
   6   5  -1   41.80    3.20
   6   5  -1   38.60    3.20
  -6   5   1   36.00    3.30
  -6   5   1   41.10    3.30
  -6   5   1   45.80    8.40
  -6   5   1   45.80    3.20
  -5  -5   1    1.00    0.30
   5  -5  -1    1.00    0.30
  -5  -5   1    1.80    1.40
  -5  -5   1    2.00    0.30
  -5  -5   1    1.40    0.30
  -5  -5   1    0.70    0.30
   5  -5  -1    1.80    0.30
   5  -5  -1    1.10    0.30
   5  -5  -1    1.10    0.20
  -5  -5   1    1.00    0.20
  -5  -5   1    0.60    0.30
  -5  -5   1    1.30    0.30
  -5  -5   1    1.80    0.50
   5  -5  -1    1.00    0.20
  -5   5   1    1.40    0.30
  -5   5   1    1.20    0.20
  -5   5   1    1.10    0.30
   5   5  -1    1.40    0.30
  -5   5   1    1.90    0.40
   5   5  -1    1.60    0.30
  -5   5   1    1.10    0.40
   5   5  -1    0.60    0.20
  -5   5   1    2.00    3.60
  -5   5   1    1.50    0.30
  -5   5   1    1.10    0.30
  -5   5   1    0.60    0.40
   5   5  -1    2.40    2.60
   5   5  -1    0.60    0.20
  -4  -5   1   17.50    1.40
   4  -5  -1   17.10    1.40
   4  -5  -1   19.30    1.40
  -4  -5   1   18.00    1.40
  -4  -5   1   15.20    2.20
   4  -5  -1   20.30    1.40
  -4  -5   1   18.00    1.40
  -4  -5   1   19.60    1.50
  -4  -5   1   18.50    1.40
  -4  -5   1   16.50    1.40
   4  -5  -1   17.50    1.40
   4  -5  -1   15.30    1.50
  -4  -5   1   16.70    1.40
  -4  -5   1   20.70    1.70
   4   5  -1   18.00    1.40
  -4   5   1   15.60    1.40
  -4   5   1   20.20    1.50
  -4   5   1   15.90    1.40
  -4   5   1   17.90    1.40
  -4   5   1   17.40    1.40
  -4   5   1   19.20    1.60
   4   5  -1   15.20    1.40
   4   5  -1   16.20    1.70
  -4   5   1   15.40    1.60
  -4   5   1   12.30    3.30
   4   5  -1   11.50    3.20
  -4   5   1   17.30    1.40
  -4   5   1   16.50    1.40
  -4   5   1   18.00    1.50
   4   5  -1   19.10    1.40
   4   5  -1   14.80    1.40
  -3  -5   1 2887.81  224.08
  -3   5   1 2898.31  224.48
  -2  -5   1    5.70    0.60
  -2  -5   1    3.60    0.90
  -2  -5   1    3.90    0.50
  -2  -5   1    3.30    0.40
   2  -5  -1    4.40    0.40
  -2  -5   1    4.60    0.40
   2   5  -1    4.10    0.40
  -2   5   1    5.80    0.60
  -2   5   1    3.90    0.70
   2   5  -1    5.80    0.50
   2   5  -1    4.10    1.90
   2   5  -1    5.90    0.60
  -2   5   1    5.10    0.60
  -2   5   1    4.60    1.30
  -2   5   1    6.00    0.60
   2   5  -1    5.30    0.80
  -2   5   1    3.90    0.50
  -2   5   1    3.80    0.40
  -2   5   1    4.60    0.40
  -1  -5   1    7.60    1.10
  -1  -5   1   10.70    0.80
  -1  -5   1    9.60    0.80
   1   5  -1   11.50    1.90
  -1   5   1   10.50    0.90
  -1   5   1   10.40    1.00
   1   5  -1    8.40    0.80
  -1   5   1    9.00    1.00
   1   5  -1    9.80    1.00
   1   5  -1    9.50    0.80
   1   5  -1   11.00    0.80
  -1   5   1    8.50    0.90
   0   5  -1   11.20    1.00
   0   5  -1   12.10    1.10
   0   5   1   11.10    1.00
   0   5  -1   11.50    1.00
   0   5   1   11.00    1.00
   0   5  -1   14.20    1.00
   0   5   1   12.20    1.10
   0   5  -1   10.30    1.00
   0   5  -1   11.50    1.00
   0   5  -1   13.40    1.50
   0   5  -1   14.30    1.00
   0   5   1   10.20    1.10
   0   5  -1   11.90    1.10
   0   5   1   13.40    1.00
  -1   5  -1 2156.48  166.88
  -2  -5  -1   13.50    3.00
   2  -5   1    8.00    0.60
   2  -5   1    8.50    0.70
  -2  -5  -1    6.50    0.60
  -2  -5  -1    6.80    0.60
  -2   5  -1   11.80    1.50
  -2   5  -1   12.50    2.00
  -2   5  -1    7.10    0.70
   2   5   1    6.60    0.90
   2   5   1    8.70    0.70
   2   5   1    5.60    1.00
  -2   5  -1    6.30    0.80
   2   5   1    8.10    0.60
  -2   5  -1    5.70    0.70
  -2   5  -1    7.10    0.60
  -2   5  -1    6.50    0.70
  -3  -5  -1   46.00    3.60
  -3  -5  -1   51.39    3.60
  -3   5  -1   44.30    4.40
  -3   5  -1   46.10    3.60
  -3   5  -1   40.90    3.60
  -3   5  -1   39.50    4.70
  -3   5  -1   42.70    3.60
  -3   5  -1   50.39    3.70
   3   5   1   48.50    3.60
   4  -5   1    0.60    0.20
  -4  -5  -1    0.50    0.30
   4  -5   1    0.60    0.20
   4  -5   1    0.50    0.30
  -4  -5  -1    2.90    3.30
   4  -5   1   -0.60    1.00
  -4  -5  -1    0.30    0.20
   4  -5   1    0.40    0.20
  -4  -5  -1    0.40    0.20
  -4  -5  -1    0.40    0.20
   4  -5   1    0.70    0.20
  -4  -5  -1    0.40    0.20
  -4  -5  -1    0.20    0.30
  -4  -5  -1    0.60    0.40
  -4  -5  -1    0.50    0.20
  -4   5  -1    0.90    0.30
   4   5   1    0.30    0.80
  -4   5  -1    0.70    0.20
  -4   5  -1   -0.50    1.30
  -4   5  -1    0.50    0.40
  -4   5  -1    0.50    0.20
  -4   5  -1    0.60    0.20
   4   5   1    0.60    0.30
   4   5   1    0.40    0.20
  -4   5  -1    0.30    0.20
   4   5   1    0.30    0.20
  -4   5  -1   -2.70    2.70
   4   5   1   -0.40    1.00
   4   5   1    0.50    0.40
  -4   5  -1    1.20    0.30
  -4   5  -1    0.30    0.10
  -4   5  -1    0.60    0.30
  -4   5  -1    0.40    0.20
  -5  -5  -1  105.79   10.70
   5   5   1  105.79    8.10
  -5   5  -1   92.69   10.30
  -5   5  -1  115.59    9.50
  -5   5  -1  110.29    8.10
   5   5   1   93.79    8.40
   6  -5   1   12.30    0.90
   6  -5   1   10.10    1.20
  -6  -5  -1    9.50    1.00
   6  -5   1   11.00    0.90
  -6  -5  -1   11.20    0.90
  -6  -5  -1   11.30    1.00
  -6  -5  -1   10.30    1.00
  -6  -5  -1   11.30    0.90
  -6  -5  -1   12.70    1.30
  -6  -5  -1   10.80    1.00
   6  -5   1   11.60    0.90
   6  -5   1   12.50    1.00
  -6  -5  -1   11.50    5.10
  -6   5  -1   11.00    1.00
   6   5   1   10.50    0.90
   6   5   1   11.30    1.00
  -6   5  -1   10.60    0.90
  -6   5  -1   10.30    0.90
  -6   5  -1   11.50    1.00
   6   5   1    9.40    0.90
  -6   5  -1   11.20    2.80
  -6   5  -1   12.90    1.00
   6   5   1    8.20    1.60
  -6   5  -1   10.70    1.10
   6   5   1   10.70    0.90
  -6   5  -1    9.20    0.90
  -6   5  -1   11.20    1.20
  -7  -5  -1   45.60    3.60
  -7  -5  -1   37.80    3.70
  -7  -5  -1   45.60    3.60
   7  -5   1   52.69    3.60
  -7  -5  -1   49.90    3.60
  -7  -5  -1   47.10    3.60
   7  -5   1   46.60    3.60
   7  -5   1   48.10    3.60
   7  -5   1   41.90    3.80
  -7  -5  -1   47.70    3.60
   7   5   1   43.40    3.60
   7   5   1   45.80    3.60
  -7   5  -1   39.20    5.80
  -7   5  -1   48.00    3.60
  -7   5  -1   46.90    3.60
  -7   5  -1   41.60    3.70
  -7   5  -1   38.20    3.50
  -7   5  -1   47.30    3.60
   7   5   1   43.00    4.20
  -7   5  -1   44.10    3.70
  -7   5  -1   50.69    3.60
   7   5   1   40.80    4.40
  -7   5  -1   42.70    3.60
   7   5   1   48.30    3.60
  -8  -5  -1    1.30    0.30
  -8  -5  -1    1.30    0.30
  -8  -5  -1    0.60    0.40
  -8  -5  -1    0.40    0.50
  -8  -5  -1    0.70    0.30
   8  -5   1    1.40    0.30
   8  -5   1    1.00    0.30
   8  -5   1    1.40    0.30
   8  -5   1    1.50    0.40
  -8  -5  -1    1.40    0.40
  -8  -5  -1    5.10    6.90
  -8  -5  -1    1.10    0.40
  -8   5  -1    1.20    0.30
   8   5   1   -0.20    1.10
   8   5   1    1.00    0.20
  -8   5  -1    5.60    3.30
   8   5   1    1.50    0.20
   8   5   1    0.70    0.30
  -8   5  -1    0.90    0.70
  -8   5  -1    1.30    0.40
   8   5   1    1.50    0.40
  -8   5  -1    0.90    0.40
  -8   5  -1    1.10    0.30
  -9  -5  -1   57.99    4.10
   9  -5   1   48.60    4.00
   9  -5   1   54.09    4.00
  -9  -5  -1   48.40    4.00
   9  -5   1   55.59    4.00
  -9  -5  -1   42.40   12.80
  -9  -5  -1   50.29    4.00
   9  -5   1   50.39    4.00
  -9  -5  -1   51.89    4.00
  -9  -5  -1   51.39    4.00
  -9  -5  -1   47.90    4.00
  -9  -5  -1   53.79    4.40
  -9  -5  -1   54.99    4.00
  -9   5  -1   48.90    4.00
   9   5   1   51.19    4.00
  -9   5  -1   46.30    4.00
  -9   5  -1   52.99    4.00
  -9   5  -1   34.60    7.10
   9   5   1   44.50    3.90
  -9   5  -1   45.70    4.10
   9   5   1   51.29    4.00
  -9   5  -1   46.70    4.10
 -10  -5  -1    3.50    0.70
 -10  -5  -1    2.30    0.40
 -10  -5  -1    7.60   14.60
 -10  -5  -1    3.10    0.40
 -10  -5  -1    3.40    0.70
  10  -5   1    1.90    0.40
 -10  -5  -1    2.80    0.90
  10  -5   1    4.20    0.70
 -10  -5  -1    2.70    0.50
 -10  -5  -1    2.50    0.50
  10  -5   1    2.30    0.40
 -10  -5  -1    2.90    0.60
  10  -5   1    2.00    0.40
 -10   5  -1    1.10    5.10
  10   5   1    2.00    0.50
 -10   5  -1    2.70    0.60
 -10   5  -1    2.80    0.50
 -10   5  -1    3.30    0.50
 -10   5  -1    2.20    0.70
  10   5   1    3.50    0.50
  10   5   1    0.00    1.90
 -11  -5  -1    0.40    0.40
 -11  -5  -1    0.10    0.40
 -11  -5  -1    0.30    0.20
 -11  -5  -1    0.50    0.40
  11  -5   1    0.40    0.40
  11  -5   1   -0.20    0.40
  11  -5   1    0.20    0.40
 -11  -5  -1    0.10    0.50
 -11  -5  -1    0.50    0.60
  11  -5   1    0.50    0.40
 -11   5  -1    0.40    0.40
 -11   5  -1    0.90    0.50
 -11   5  -1    0.60    0.50
 -11   5  -1   -1.50    6.00
  11   5   1    0.70    0.40
  11   5   1    0.80    2.60
  11   5   1    0.30    0.40
 -12  -5  -1    2.10    0.50
  12  -5   1    1.10    0.40
 -12  -5  -1    1.60    0.50
  12  -5   1    2.10    0.50
 -12  -5  -1    2.40    0.60
  12  -5   1    2.50    0.50
 -12  -5  -1    1.90    0.50
  12  -5   1    1.80    0.40
 -12  -5  -1    3.00    0.70
  12   5   1    2.50    0.50
 -12   5  -1    2.00    0.50
 -12   5  -1    2.00    0.50
 -12   5  -1   -5.50    6.90
  12   5   1    1.70    0.40
  13  -5   1    8.50    0.90
 -13  -5  -1    8.70    0.90
  13  -5   1    9.00    0.90
 -13  -5  -1    7.60    1.10
 -13  -5  -1    8.10    0.90
 -13  -5  -1    7.30    1.00
 -13  -5  -1    7.60    0.90
  13  -5   1    8.10    0.90
  13  -5   1    8.00    0.80
 -13   5  -1   12.00    8.20
  13   5   1    8.10    0.90
 -13   5  -1    7.90    0.90
 -13   5  -1    8.40    0.90
  13   5   1    7.90    0.90
  14  -5   1    0.90    0.40
 -14  -5  -1    0.10    0.50
  14  -5   1    0.40    0.40
 -14  -5  -1    0.70    0.40
  14  -5   1    0.80    0.50
 -14  -5  -1    0.40    0.60
 -14  -5  -1    2.00    0.60
 -14  -5  -1    1.40    0.40
 -14   5  -1   -0.10    0.90
  14   5   1    0.70    0.40
  14   5   1    0.80    0.50
 -14   5  -1   32.10   13.30
 -14   5  -1    1.20    0.40
 -14   5  -1    0.90    0.40
  15  -5   1    1.40    0.40
  15  -5   1    0.70    0.40
 -15  -5  -1    0.60    0.40
  15  -5   1    1.60    0.50
 -15  -5  -1    0.20    0.50
 -15  -5  -1    0.70    0.30
 -15   5  -1   19.70   26.80
 -15   5  -1    0.50    0.30
  15   5   1    1.20    0.40
 -15   5  -1    0.10    0.80
 -15   5  -1    1.50    0.30
 -16  -5  -1    0.60    0.30
  16  -5   1    1.40    0.50
 -16   5  -1    0.60    0.30
 -16   5  -1    0.20    0.70
 -16  -6   1    1.30    0.40
  16  -6  -1    1.70    0.50
 -16   6   1    2.10    0.80
 -16   6   1    1.30    0.30
 -15  -6   1    3.60    1.10
  15  -6  -1    4.30    0.60
 -15  -6   1    3.60    0.70
 -15  -6   1    3.60    0.50
  15  -6  -1    3.50    0.50
  15  -6  -1    3.00    0.60
 -15   6   1    4.70    1.00
 -15   6   1    4.10    0.50
  15   6  -1    3.60    0.50
 -15   6   1   11.40   16.60
 -14  -6   1    1.30    0.60
 -14  -6   1    1.00    0.40
 -14  -6   1    0.60    0.50
 -14  -6   1    1.10    0.60
  14  -6  -1    1.60    0.40
  14  -6  -1    0.20    0.40
  14  -6  -1    0.90    0.50
 -14  -6   1    0.00    0.40
 -14   6   1  -13.20   16.50
  14   6  -1    1.00    0.40
  14   6  -1    1.00    0.40
 -14   6   1    0.70    0.40
 -14   6   1    1.20    0.90
 -14   6   1    0.80    0.40
 -13  -6   1    4.30    0.60
 -13  -6   1    5.30    0.90
  13  -6  -1    4.20    0.60
  13  -6  -1    3.50    0.60
 -13  -6   1    4.60    0.60
  13  -6  -1    5.40    0.70
 -13  -6   1    4.60    0.70
 -13  -6   1    4.20    0.60
  13  -6  -1    4.40    0.60
 -13   6   1    4.80    0.60
  13   6  -1    3.50    0.60
  13   6  -1    3.90    0.60
 -13   6   1    5.10    0.60
 -13   6   1   -5.70    8.00
 -12  -6   1    2.60    0.60
  12  -6  -1    3.80    0.50
 -12  -6   1    2.70    0.50
  12  -6  -1    3.50    0.60
  12  -6  -1    3.50    0.50
  12  -6  -1    3.70    0.60
 -12  -6   1    4.20    0.60
 -12  -6   1    3.50    0.70
 -12  -6   1    3.60    0.70
  12   6  -1    0.10    2.70
  12   6  -1    2.80    0.50
 -12   6   1    4.30    0.80
  12   6  -1    3.20    0.60
 -12   6   1    4.20    0.60
 -12   6   1   -3.30    7.50
 -12   6   1    4.40    0.60
 -11  -6   1   17.00    1.70
 -11  -6   1   17.50    1.40
 -11  -6   1   18.00    1.50
  11  -6  -1   18.30    1.50
 -11  -6   1   16.40    1.60
  11  -6  -1   18.80    1.50
 -11  -6   1   17.00    2.40
  11  -6  -1   16.50    1.50
 -11  -6   1   17.70    1.50
 -11  -6   1   16.30    1.50
  11  -6  -1   20.30    1.50
  11   6  -1   16.40    1.50
 -11   6   1   15.40    1.70
 -11   6   1   14.40    1.80
  11   6  -1   15.30    1.50
 -11   6   1   13.70    6.70
  11   6  -1   15.20    1.80
 -11   6   1   17.20    1.50
 -11   6   1   18.80    1.50
  11   6  -1   13.80    2.70
  10  -6  -1   19.30    1.60
 -10  -6   1   18.60    1.80
 -10  -6   1   18.40    1.60
  10  -6  -1   19.30    1.60
 -10  -6   1   16.50    1.60
  10  -6  -1   19.90    1.60
 -10  -6   1   17.70    1.60
 -10  -6   1   22.80    1.70
 -10  -6   1   21.20    1.70
 -10  -6   1   16.20    2.10
 -10  -6   1   19.00    1.70
 -10   6   1   17.10    1.80
  10   6  -1   19.60    1.60
 -10   6   1   21.80    1.70
 -10   6   1   13.70    6.90
  10   6  -1   19.60    1.60
 -10   6   1   17.00    1.90
 -10   6   1   19.50    1.60
  -9  -6   1    4.30    0.70
  -9  -6   1    5.40    0.60
  -9  -6   1    3.30    0.60
  -9  -6   1    4.50    0.60
  -9  -6   1    4.00    0.70
   9  -6  -1    4.30    0.60
   9  -6  -1    5.80    0.60
   9  -6  -1    4.40    0.60
  -9  -6   1    4.20    0.50
  -9  -6   1    4.20    0.50
   9  -6  -1    4.60    0.60
  -9   6   1    4.00    0.60
   9   6  -1    3.20    1.70
  -9   6   1    4.80    0.80
   9   6  -1    5.10    0.60
  -9   6   1    5.00    0.60
  -9   6   1    5.20    0.90
   9   6  -1    5.20    0.60
  -9   6   1    5.50    0.60
  -9   6   1    6.30    4.20
  -8  -6   1  115.79    8.30
  -8  -6   1  104.49    8.20
  -8  -6   1   77.09   12.90
   8  -6  -1  109.49    8.20
  -8  -6   1  120.49    8.60
  -8   6   1  104.79    8.30
  -8   6   1   95.79    8.30
   8   6  -1   94.89    8.80
  -8   6   1   99.79   10.70
  -7  -6   1   21.20    6.90
   7  -6  -1   19.50    1.40
  -7  -6   1   17.10    1.40
  -7  -6   1   18.30    1.40
  -7  -6   1   19.00    1.60
   7  -6  -1   17.50    1.40
  -7  -6   1   15.30    1.40
  -7  -6   1   16.60    1.50
  -7  -6   1   19.70    1.50
  -7  -6   1   19.20    1.80
   7  -6  -1   15.70    1.40
   7  -6  -1   17.10    1.40
   7  -6  -1   13.70    1.70
  -7  -6   1   17.30    1.40
  -7   6   1   19.10    1.50
   7   6  -1   16.90    1.40
   7   6  -1   13.60    2.60
  -7   6   1   15.50    1.40
  -7   6   1   14.90    1.60
  -7   6   1   17.10    1.60
  -7   6   1   15.70    1.40
   7   6  -1   16.00    1.40
  -7   6   1    8.70    3.10
  -7   6   1   17.60    1.50
   7   6  -1   19.10    1.50
   6  -6  -1   38.70    3.10
  -6  -6   1   43.80    3.40
   6  -6  -1   44.00    3.10
  -6  -6   1   37.50    3.10
  -6  -6   1   41.50    3.10
  -6  -6   1   41.80    3.10
   6  -6  -1   37.70    3.10
  -6  -6   1   38.50    3.10
  -6  -6   1   36.90    3.10
  -6  -6   1   37.70    3.10
   6  -6  -1   34.10    3.20
  -6   6   1   27.40    6.60
  -6   6   1   40.80    3.10
  -6   6   1   38.40    3.10
  -6   6   1   45.70    3.20
  -6   6   1   39.40    3.10
   6   6  -1   36.40    3.10
  -6   6   1   46.00    5.30
   6   6  -1   36.00    3.50
   6   6  -1   41.40    3.10
  -6   6   1   35.50    3.10
  -6   6   1   39.40    3.20
   6   6  -1   43.20    3.10
  -6   6   1   37.70    3.10
  -6   6   1   39.30    3.20
   5  -6  -1   55.49    4.00
   5  -6  -1   53.89    4.10
  -5  -6   1   50.19    4.00
  -5  -6   1   53.69    4.00
   5  -6  -1   50.19    4.00
   5  -6  -1   48.00    4.00
  -5  -6   1   48.70    4.00
   5   6  -1   56.39    6.60
  -5   6   1   51.99    4.10
   5   6  -1   52.59    4.00
   5   6  -1   54.99    4.00
  -5   6   1   54.09    4.10
   5   6  -1   49.00    4.30
  -5   6   1   50.09    4.10
  -5   6   1   44.30    5.40
  -5   6   1   51.49    4.00
  -5   6   1   50.19    4.00
   5   6  -1   47.50    4.00
  -4  -6   1    9.00    0.80
  -4  -6   1   12.70    1.80
  -4  -6   1    8.30    0.70
   4  -6  -1    7.40    0.70
   4  -6  -1    7.20    0.80
  -4  -6   1    7.80    0.80
  -4  -6   1    8.20    0.70
  -4  -6   1    7.20    0.80
   4  -6  -1    9.10    0.70
  -4  -6   1    9.50    1.10
   4  -6  -1    8.40    0.70
  -4  -6   1    7.80    0.70
   4  -6  -1    9.00    0.70
  -4  -6   1    8.70    0.80
  -4   6   1    8.50    1.00
  -4   6   1    7.80    0.70
   4   6  -1    9.30    0.70
  -4   6   1    8.90    0.80
  -4   6   1   13.80    2.90
   4   6  -1   12.10    3.20
  -4   6   1   10.20    0.90
  -4   6   1    9.10    0.80
   4   6  -1    8.80    0.70
   4   6  -1    7.50    0.80
  -4   6   1    9.10    0.90
  -4   6   1    8.40    0.80
  -4   6   1    7.60    0.80
  -4   6   1    7.50    1.90
   4   6  -1    7.50    1.20
   4   6  -1    6.50    1.40
   4   6  -1    8.60    0.70
  -4   6   1    7.90    0.70
  -4   6   1    9.00    0.80
   4   6  -1    9.00    0.70
  -3  -6   1   12.60    1.20
  -3  -6   1   14.80    1.20
  -3  -6   1   14.90    1.20
   3  -6  -1   14.70    1.20
  -3  -6   1   14.20    2.00
  -3  -6   1   17.60    1.50
  -3  -6   1   17.40    1.30
   3  -6  -1   13.00    1.20
  -3  -6   1   15.70    1.20
  -3  -6   1   16.00    1.20
   3  -6  -1   15.10    1.30
  -3  -6   1   14.00    1.20
   3  -6  -1   12.30    1.20
  -3   6   1   17.50    2.50
  -3   6   1   13.30    1.30
  -3   6   1   14.80    1.30
   3   6  -1   14.60    1.20
   3   6  -1   13.70    1.20
  -3   6   1   12.60    2.10
  -3   6   1   15.20    1.30
   3   6  -1   15.40    1.50
   3   6  -1   16.10    2.90
  -3   6   1   15.70    1.20
   3   6  -1   16.60    1.30
  -3   6   1   17.50    1.30
   3   6  -1   15.60    1.20
  -3   6   1   14.20    1.20
  -3   6   1   15.20    1.20
   2  -6  -1  105.09    7.70
  -2  -6   1  103.69    8.00
   2   6  -1   84.19    7.80
  -2   6   1  110.29    8.00
   2   6  -1  110.49    9.10
  -2   6   1   87.59    7.90
  -1  -6   1  891.91   69.29
   0   6  -1  105.09    8.80
   0   6  -1  114.39    8.60
  -1  -6  -1   32.90    2.70
  -1  -6  -1   37.00    2.70
  -1   6  -1   39.20    2.80
  -1   6  -1   32.80    2.80
   1   6   1   36.00    2.80
  -1   6  -1   35.80    2.80
   1   6   1   31.30    2.70
  -1   6  -1   38.70    2.80
   1   6   1   32.60    2.80
   1   6   1   34.10    2.90
   1   6   1   37.70    2.80
  -1   6  -1   34.10    2.80
   2  -6   1  112.69    8.60
  -2   6  -1  118.49    9.00
   2   6   1  100.89    8.70
   2   6   1  117.29    8.70
  -2   6  -1  101.99    9.20
  -3  -6  -1 2188.78  184.58
  -3   6  -1 2387.76  184.08
  -3   6  -1 2540.15  184.28
   4  -6   1   33.30    2.70
   4  -6   1   37.30    2.70
  -4  -6  -1   39.30    2.70
   4  -6   1   37.00    2.70
   4  -6   1   39.70    2.90
  -4  -6  -1   44.70    6.10
  -4  -6  -1   36.80    2.80
  -4  -6  -1   33.10    2.70
  -4  -6  -1   36.20    2.70
   4  -6   1   32.10    2.70
  -4   6  -1   28.90    4.40
  -4   6  -1   35.10    2.70
  -4   6  -1   30.50    2.70
  -4   6  -1   33.30    3.90
   4   6   1   28.80    3.20
  -4   6  -1   33.30    2.80
  -4   6  -1   35.90    2.80
  -4   6  -1   33.40    2.80
  -4   6  -1   31.80    2.80
  -4   6  -1   32.40    2.70
   4   6   1   36.90    2.70
   4   6   1   38.20    2.70
  -5  -6  -1   12.00    1.30
  -5  -6  -1   12.50    0.90
   5  -6   1    8.70    0.80
  -5  -6  -1   10.50    0.90
   5  -6   1   10.20    0.90
  -5  -6  -1   10.50    0.90
  -5  -6  -1   10.20    5.10
  -5  -6  -1   12.10    0.90
  -5  -6  -1   11.40    1.00
   5  -6   1    9.90    0.90
   5  -6   1   10.50    0.90
  -5  -6  -1   11.50    0.90
  -5  -6  -1    9.00    0.90
  -5   6  -1    9.50    0.80
  -5   6  -1    9.50    0.90
   5   6   1    7.00    1.50
   5   6   1   10.20    0.80
  -5   6  -1    9.80    0.90
   5   6   1   11.80    1.40
   5   6   1    9.50    0.90
  -5   6  -1   10.60    0.90
   5   6   1    9.70    0.90
  -5   6  -1   14.40    2.90
  -5   6  -1    9.10    1.00
  -5   6  -1    9.90    0.90
  -5   6  -1   11.40    1.00
  -5   6  -1   10.00    0.90
  -5   6  -1   10.10    0.90
  -5   6  -1    9.30    1.10
  -5   6  -1   15.20    4.90
   6  -6   1   95.09    7.10
  -6  -6  -1   87.39    6.90
  -6  -6  -1   84.69   11.10
   6  -6   1   91.19    6.90
  -6   6  -1   90.99    6.90
   6   6   1   78.39    6.90
  -6   6  -1   87.49    7.00
   6   6   1   86.89    7.40
  -6   6  -1   65.99   10.30
   6   6   1   98.39    7.50
  -6   6  -1   93.69    8.70
  -7  -6  -1    0.70    0.30
  -7  -6  -1    0.80    0.40
  -7  -6  -1    0.50    0.30
  -7  -6  -1    0.40    0.30
   7  -6   1    0.90    0.30
  -7  -6  -1    1.00    0.30
   7  -6   1    0.90    0.30
  -7  -6  -1    6.20    6.30
  -7  -6  -1    1.40    0.30
  -7  -6  -1    0.50    0.40
  -7  -6  -1    1.10    0.50
   7  -6   1    1.10    0.30
   7  -6   1    0.00    0.70
  -7   6  -1    5.30    2.70
  -7   6  -1    1.50    0.50
   7   6   1    1.30    0.30
   7   6   1    1.40    1.00
  -7   6  -1    1.40    0.40
   7   6   1    0.70    0.30
   7   6   1    0.70    0.30
  -7   6  -1    1.70    0.30
  -7   6  -1    1.40    0.20
  -7   6  -1    1.10    0.30
  -8  -6  -1  123.79    9.00
  -8  -6  -1  111.19   15.00
  -8  -6  -1  125.29    8.90
  -8   6  -1  118.99   11.60
  -8   6  -1   97.99    9.20
  -8   6  -1  112.89    9.00
   8   6   1  111.59    9.60
   9  -6   1   86.49    6.60
  -9  -6  -1   87.29    6.60
  -9  -6  -1   81.19    6.90
  -9  -6  -1   85.69    6.60
  -9  -6  -1   86.59    6.60
   9  -6   1   84.79    6.60
   9  -6   1   85.89    6.60
  -9  -6  -1   89.49    6.60
  -9  -6  -1   85.79    6.60
  -9  -6  -1   78.89    6.60
  -9   6  -1   89.79    6.60
   9   6   1   70.99    7.40
   9   6   1   82.59    6.60
  -9   6  -1   84.29    6.70
   9   6   1   73.89    6.60
  -9   6  -1   82.79    6.70
  -9   6  -1   85.19   10.10
  -9   6  -1   84.59    6.60
  -9   6  -1   93.69    6.60
 -10  -6  -1   11.20    1.30
  10  -6   1    9.10    1.00
  10  -6   1   12.50    1.10
 -10  -6  -1   11.20    1.00
 -10  -6  -1   10.60    1.70
 -10  -6  -1    9.80    1.10
  10  -6   1   10.50    1.00
  10  -6   1   10.20    1.00
 -10  -6  -1   10.90    1.00
 -10  -6  -1    9.80    1.20
 -10  -6  -1    9.00    1.00
 -10   6  -1   10.10    1.20
  10   6   1   17.90    3.60
  10   6   1   10.10    1.00
 -10   6  -1    1.90    5.20
 -10   6  -1   10.30    1.00
  10   6   1   10.70    1.00
 -10   6  -1    7.90    1.30
  11  -6   1   83.29    6.30
 -11  -6  -1   82.39    6.30
  11  -6   1   81.09    6.30
 -11  -6  -1   76.39    6.30
 -11  -6  -1   79.69    6.40
  11  -6   1   81.29    6.30
  11  -6   1   85.29    6.30
 -11  -6  -1   81.39    6.30
 -11  -6  -1   77.69    6.30
 -11  -6  -1   81.79    6.40
  11   6   1   81.89    6.30
 -11   6  -1   86.19    6.30
 -11   6  -1   82.99    6.30
 -11   6  -1   75.99    6.40
  11   6   1   71.49    6.30
 -11   6  -1  113.59   14.00
 -11   6  -1   75.69    6.40
  12  -6   1   11.90    1.10
  12  -6   1   11.20    1.10
  12  -6   1   11.30    1.10
 -12  -6  -1   10.90    1.10
 -12  -6  -1   11.90    1.20
  12  -6   1   10.50    1.10
 -12  -6  -1   11.10    1.10
 -12  -6  -1   11.00    1.10
 -12  -6  -1   11.30    1.30
  12   6   1   11.40    1.00
 -12   6  -1   12.70    1.10
 -12   6  -1   11.30    1.10
  12   6   1    6.00    2.80
  12   6   1   10.70    1.10
 -12   6  -1   13.30    7.90
 -13  -6  -1    5.70    1.00
 -13  -6  -1    7.20    0.80
  13  -6   1    5.90    0.80
  13  -6   1    5.60    0.70
 -13  -6  -1    6.50    0.70
 -13  -6  -1    5.90    0.80
  13  -6   1    5.20    0.70
 -13  -6  -1    6.10    0.70
  13  -6   1    5.80    0.70
 -13   6  -1    5.60    0.70
 -13   6  -1    6.10    0.70
 -13   6  -1   32.70   12.10
  13   6   1    5.80    0.80
  13   6   1    6.20    0.70
 -14  -6  -1    0.50    0.40
 -14  -6  -1    2.20    0.80
  14  -6   1    0.60    0.40
 -14  -6  -1    0.70    0.40
  14  -6   1    0.80    0.40
  14  -6   1    1.00    0.50
  14  -6   1    0.60    0.50
 -14  -6  -1    1.30    0.50
 -14  -6  -1    1.70    0.40
 -14   6  -1    0.90    0.40
 -14   6  -1    0.40    0.40
 -14   6  -1   -8.40   12.80
  14   6   1    0.80    0.40
  14   6   1    0.80    0.60
 -14   6  -1   -0.10    0.90
  15  -6   1   23.00    2.30
 -15  -6  -1   26.20    2.20
  15  -6   1   30.70    2.20
 -15  -6  -1   27.30    2.20
  15  -6   1   30.60    2.20
 -15   6  -1   26.00    2.40
 -15   6  -1   26.40    2.20
 -16  -6  -1    1.20    0.50
  16  -6   1    2.70    0.40
 -16   6  -1    1.70    0.70
 -16   6  -1    1.10    0.40
  16  -7  -1   20.50    1.60
 -16  -7   1   17.90    1.60
 -16   7   1   17.60    1.70
  15  -7  -1    1.80    0.50
  15  -7  -1    1.90    0.60
 -15  -7   1    1.40    0.60
 -15  -7   1    2.00    0.40
 -15  -7   1    1.90    0.50
  15  -7  -1    2.40    0.60
  15  -7  -1    2.10    0.40
 -15   7   1    2.50    0.80
 -15   7   1    2.70    0.40
 -14  -7   1   22.90    1.80
  14  -7  -1   19.60    1.80
  14  -7  -1   22.60    1.90
 -14  -7   1   22.90    1.90
  14  -7  -1   23.70    1.90
  14  -7  -1   22.90    2.10
 -14  -7   1   18.70    1.90
 -14  -7   1   23.30    1.90
 -14  -7   1   22.90    2.40
 -14   7   1   24.30    3.00
 -14   7   1   21.50    1.80
 -14   7   1   23.80    1.80
 -14   7   1   17.50   11.50
  14   7  -1   21.80    1.80
  13  -7  -1    5.70    0.70
 -13  -7   1    7.00    0.80
  13  -7  -1    5.40    0.70
 -13  -7   1    5.80    1.10
 -13  -7   1    5.60    0.70
  13  -7  -1    6.10    0.80
  13  -7  -1    5.50    0.70
 -13  -7   1    4.70    0.80
 -13  -7   1    5.60    0.70
  13   7  -1    5.70    0.70
 -13   7   1    5.30    0.70
  13   7  -1    6.10    0.70
 -13   7   1    3.10   11.20
 -13   7   1    5.60    0.70
  12  -7  -1    5.10    0.70
  12  -7  -1    5.50    0.80
  12  -7  -1    9.00    1.00
 -12  -7   1    6.60    0.90
 -12  -7   1    9.20    1.00
 -12  -7   1    6.00    0.80
 -12  -7   1    6.90    0.90
  12  -7  -1    5.30    0.80
 -12  -7   1    4.60    1.00
  12   7  -1    4.80    0.70
 -12   7   1    6.20    0.80
  12   7  -1    8.10    0.90
  12   7  -1    0.90    2.50
 -12   7   1    7.50    0.80
 -12   7   1   17.30    8.10
 -11  -7   1    7.60    0.90
  11  -7  -1    8.40    0.90
 -11  -7   1    7.80    1.10
 -11  -7   1    7.80    0.80
 -11  -7   1    8.70    1.00
 -11  -7   1    9.80    1.20
  11  -7  -1    8.60    0.90
  11  -7  -1    8.40    1.00
  11  -7  -1   10.50    0.90
 -11  -7   1    8.00    0.80
 -11  -7   1    7.40    1.60
 -11  -7   1    9.30    0.90
 -11   7   1    9.00    0.90
 -11   7   1    8.20    1.20
 -11   7   1    9.00    1.40
 -11   7   1   16.60    6.50
  11   7  -1    8.50    0.90
 -11   7   1    8.70    1.00
  11   7  -1    6.60    2.40
  11   7  -1    7.20    0.90
  11   7  -1    7.70    1.20
  10  -7  -1    3.80    0.50
 -10  -7   1    3.60    1.00
 -10  -7   1    5.00    0.60
 -10  -7   1    4.60    0.60
 -10  -7   1    4.10    0.50
 -10  -7   1    4.70    0.80
 -10  -7   1    4.70    0.70
 -10  -7   1    4.30    0.60
 -10  -7   1    3.60    0.50
  10  -7  -1    4.70    0.60
  10  -7  -1    4.20    0.60
  10  -7  -1    4.10    0.60
 -10   7   1    5.10    0.90
 -10   7   1    4.80    0.80
 -10   7   1    4.00    0.60
 -10   7   1    6.70    5.80
  10   7  -1    3.40    2.00
  10   7  -1    4.50    0.60
 -10   7   1    3.50    0.60
  10   7  -1    5.30    0.70
 -10   7   1    4.70    0.60
   9  -7  -1   31.20    2.50
   9  -7  -1   29.90    2.40
  -9  -7   1   27.60    2.90
  -9  -7   1   30.70    2.40
  -9  -7   1   30.30    2.50
  -9  -7   1   28.90    2.40
  -9  -7   1   28.50    2.50
  -9  -7   1   32.60    2.50
   9  -7  -1   30.20    2.40
  -9  -7   1   31.40    2.60
  -9  -7   1   30.50    2.50
   9  -7  -1   30.90    2.40
  -9   7   1   28.90    2.60
  -9   7   1   30.30    2.40
   9   7  -1   29.00    2.40
  -9   7   1   30.90    2.40
   9   7  -1   26.40    2.40
   9   7  -1   28.20    3.60
  -9   7   1   31.20    2.70
  -9   7   1   31.40    2.50
   8   7  -1  966.80   78.99
  -8   7   1 1068.69   80.59
  -7  -7   1    2.50    0.40
   7  -7  -1    1.70    0.40
  -7  -7   1    1.60    0.40
   7  -7  -1    1.50    0.30
  -7  -7   1    1.40    0.40
  -7  -7   1    2.80    0.50
  -7  -7   1    2.00    0.40
   7  -7  -1    1.30    0.30
  -7  -7   1    2.40    0.60
   7  -7  -1    1.90    0.40
  -7  -7   1    1.70    0.40
  -7  -7   1    2.10    0.30
  -7   7   1    1.90    0.40
  -7   7   1    3.40    2.90
   7   7  -1    2.50    0.40
  -7   7   1    2.50    0.40
  -7   7   1    1.70    0.30
   7   7  -1    1.90    0.40
   7   7  -1    2.50    1.30
  -7   7   1    1.80    0.50
  -6  -7   1   96.19    8.00
   6  -7  -1  103.19    8.00
   6  -7  -1  102.39    8.20
   6   7  -1  116.89    8.70
   6   7  -1  104.59    8.00
  -6   7   1   89.39    9.50
  -5  -7   1   17.00    1.80
   5  -7  -1   16.50    1.40
  -5  -7   1   18.30    1.60
  -5  -7   1   15.50    1.40
   5  -7  -1   18.00    1.40
   5  -7  -1   16.80    1.40
   5  -7  -1   19.50    1.60
  -5  -7   1   14.60    1.50
  -5  -7   1   16.30    1.50
  -5  -7   1   16.80    1.50
  -5  -7   1   18.50    1.50
   5  -7  -1   18.60    1.50
  -5  -7   1   18.60    1.50
  -5   7   1   16.80    1.40
  -5   7   1   19.20    1.50
   5   7  -1   20.90    1.50
   5   7  -1   17.80    1.90
  -5   7   1   17.10    1.50
   5   7  -1   18.40    1.40
  -5   7   1   18.70    1.40
   5   7  -1   19.90    1.50
  -5   7   1   17.40    1.50
   5   7  -1   16.40    1.50
  -5   7   1   18.90    1.60
  -5   7   1   21.90    3.40
  -5   7   1   17.90    1.60
  -5   7   1   21.20    1.60
  -5   7   1   11.50    3.70
  -4  -7   1  107.29    8.20
   4  -7  -1   92.99    8.20
  -4  -7   1  119.69    8.80
  -4   7   1   92.99    9.20
   4   7  -1  123.39   10.20
   4   7  -1  102.99    8.20
  -4   7   1  108.89    9.10
  -3  -7   1  211.38   15.60
  -3   7   1  194.18   16.10
   3   7  -1  191.38   15.80
  -3   7   1  196.08   16.10
   3   7  -1  219.18   16.90
  -2  -7   1  560.04   46.60
   2   7  -1  656.33   47.00
   2   7  -1  576.94   46.20
  -1  -7   1    1.50    0.40
  -1  -7   1    1.50    0.20
  -1  -7   1    1.60    0.20
  -1  -7   1    1.50    0.20
   1   7  -1    1.70    0.40
   1   7  -1    1.20    0.30
  -1   7   1    1.50    0.20
   1   7  -1    2.10    1.30
  -1   7   1    1.90    0.30
   1   7  -1    1.80    0.30
  -1   7   1    1.00    0.30
   1   7  -1    1.90    0.40
   1   7  -1    1.40    0.30
   1   7  -1    1.80    0.20
  -1   7   1    1.30    0.30
  -1   7   1    1.60    0.30
   1   7  -1    1.60    0.30
   1   7  -1    2.10    0.30
   1   7  -1    2.00    0.30
   1   7  -1    1.70    0.20
  -1   7   1    1.30    0.30
  -1  -7  -1    1.90    0.20
  -1  -7  -1    2.10    0.40
  -1   7  -1    2.60    0.40
   1   7   1    2.20    0.30
   1   7   1    2.20    0.40
  -1   7  -1    2.50    0.30
   1   7   1    1.90    0.40
   1   7   1    2.40    0.30
   1   7   1    2.30    0.50
  -1   7  -1    2.00    0.30
  -1   7  -1    2.00    0.30
  -1   7  -1    2.20    0.30
   1   7   1    2.80    0.40
  -1   7  -1    1.90    0.40
   1   7   1    2.10    0.30
  -1   7  -1    2.80    0.30
   1   7   1    1.90    0.30
  -1   7  -1    1.70    0.30
   1   7   1    1.60    0.30
  -1   7  -1    2.00    0.30
  -2  -7  -1  192.48   15.40
   2   7   1  167.88   13.50
   2   7   1  174.08   13.40
   2   7   1  166.88   13.60
  -3  -7  -1    3.40    0.40
  -3  -7  -1    8.70    5.20
  -3  -7  -1    2.90    0.40
  -3  -7  -1    3.30    0.50
  -3  -7  -1    3.40    0.40
  -3  -7  -1    2.80    0.40
  -3  -7  -1    3.90    0.80
  -3  -7  -1    2.90    0.40
   3  -7   1    3.70    0.40
  -3  -7  -1    3.10    0.40
  -3   7  -1    4.30    0.60
  -3   7  -1    4.10    0.60
   3   7   1    4.10    0.40
  -3   7  -1    3.80    0.60
   3   7   1    3.90    0.60
  -3   7  -1    3.90    0.30
   3   7   1    4.40    0.90
  -3   7  -1    3.20    1.70
  -3   7  -1    5.30    0.60
   3   7   1    4.10    0.50
  -3   7  -1    5.40    0.70
  -3   7  -1    5.30    0.50
   3   7   1    2.90    0.90
  -3   7  -1    4.40    0.50
  -3   7  -1    4.30    1.50
  -3   7  -1    3.10    0.30
   3   7   1    2.90    0.60
  -3   7  -1    4.70    0.50
   3   7   1    2.70    0.40
   3   7   1    3.30    0.40
  -3   7  -1    4.70    0.50
   4  -7   1    7.30    0.80
  -4  -7  -1    2.30    4.80
  -4  -7  -1    7.90    0.70
   4  -7   1    7.40    0.60
  -4  -7  -1    6.10    0.70
  -4  -7  -1    6.60    0.70
  -4  -7  -1    8.00    0.70
  -4  -7  -1    7.30    0.70
   4  -7   1    7.30    0.70
   4  -7   1    7.20    0.70
   4  -7   1    8.50    0.60
  -4   7  -1    6.40    0.60
   4   7   1    6.80    0.70
  -4   7  -1    7.60    0.80
   4   7   1    8.20    1.20
   4   7   1    8.70    1.70
  -4   7  -1    7.70    0.70
  -4   7  -1    9.10    0.80
   4   7   1    6.40    0.70
  -4   7  -1    9.40    0.90
  -4   7  -1    7.70    2.80
  -4   7  -1    8.40    0.80
   4   7   1    8.90    0.90
  -4   7  -1    9.20    0.70
  -4   7  -1    6.80    2.10
   4   7   1    6.30    1.30
   5  -7   1    4.60    0.50
  -5  -7  -1    5.50    0.60
  -5  -7  -1    3.80    0.50
  -5  -7  -1    4.70    0.60
  -5  -7  -1    0.10    5.50
  -5  -7  -1    5.20    0.50
  -5  -7  -1    3.70    0.50
  -5  -7  -1    4.60    0.70
   5  -7   1    4.90    0.50
   5  -7   1    3.90    0.50
  -5  -7  -1    5.50    1.00
  -5  -7  -1    6.10    0.50
   5  -7   1    4.20    0.50
   5   7   1    5.70    1.10
  -5   7  -1    3.70    2.00
  -5   7  -1    5.60    0.60
  -5   7  -1    4.80    0.50
  -5   7  -1    4.30    3.50
  -5   7  -1    4.30    0.50
   5   7   1    4.90    0.60
  -5   7  -1    5.00    0.80
   5   7   1    5.10    0.50
  -5   7  -1    6.80    0.70
   5   7   1    7.10    1.30
  -5   7  -1    7.50    0.90
   5   7   1    3.50    0.50
  -6  -7  -1  179.38   13.60
   6  -7   1  167.48   13.70
  -6   7  -1  172.78   15.10
   6   7   1  183.78   14.00
  -6   7  -1  163.08   16.00
   7  -7   1   36.50    3.00
  -7  -7  -1   40.30    3.10
   7  -7   1   39.70    3.10
  -7  -7  -1   44.90    3.20
   7  -7   1   39.10    3.10
   7  -7   1   33.40    3.30
  -7  -7  -1   40.30    3.10
  -7  -7  -1   32.80    3.10
   7  -7   1   33.30    3.10
  -7  -7  -1   41.50    3.00
  -7  -7  -1   42.80    3.10
  -7  -7  -1   40.50    3.00
   7   7   1   36.50    3.70
  -7   7  -1   37.70    3.00
  -7   7  -1   38.60    3.10
   7   7   1   37.30    3.00
   7   7   1   39.90    3.10
  -7   7  -1   37.70    3.00
  -7   7  -1   37.90    3.10
  -7   7  -1   36.90    5.50
  -8   7  -1  371.96   29.70
   8   7   1  341.57   28.00
  -9  -7  -1    6.90    0.80
  -9  -7  -1    4.70    1.00
   9  -7   1    6.40    0.70
  -9  -7  -1    6.20    0.70
  -9  -7  -1    6.50    0.70
   9  -7   1    5.60    0.70
   9  -7   1    5.20    0.70
  -9  -7  -1    6.90    0.80
  -9  -7  -1    6.70    0.80
  -9  -7  -1    6.10    0.80
  -9  -7  -1    5.10    0.70
   9  -7   1    5.70    0.80
  -9   7  -1    6.10    0.80
   9   7   1    5.40    0.70
  -9   7  -1    5.50    0.70
   9   7   1    5.50    0.70
  -9   7  -1    7.90    4.60
  -9   7  -1    7.60    1.00
   9   7   1    6.50    0.90
  -9   7  -1    8.20    1.20
   9   7   1    4.30    1.70
  -9   7  -1    5.80    0.80
  10  -7   1    3.80    0.60
 -10  -7  -1    4.50    0.60
  10  -7   1    4.10    0.50
 -10  -7  -1    3.30    0.70
 -10  -7  -1    4.60    0.60
  10  -7   1    3.70    0.60
 -10  -7  -1    3.10    0.90
 -10  -7  -1    4.60    0.60
 -10  -7  -1    4.60    0.60
  10  -7   1    5.00    0.60
 -10  -7  -1    4.40    0.60
 -10  -7  -1    3.00    1.00
 -10   7  -1    5.80    0.80
 -10   7  -1    4.70    0.60
 -10   7  -1    3.40    5.10
  10   7   1    5.40    1.40
 -10   7  -1    4.30    0.60
  10   7   1    3.50    0.60
 -10   7  -1    4.40    0.80
  10   7   1    4.70    2.20
  10   7   1    3.70    0.60
 -11  -7  -1    8.30    0.90
 -11  -7  -1    9.20    1.20
 -11  -7  -1   10.90    1.00
  11  -7   1    9.90    1.00
  11  -7   1   10.20    1.00
 -11  -7  -1    8.60    1.00
 -11  -7  -1    7.70    1.10
 -11  -7  -1    9.40    0.90
 -11  -7  -1   10.00    1.00
  11  -7   1   11.00    1.00
  11  -7   1   10.20    1.00
  11   7   1   10.90    2.40
  11   7   1    8.90    0.90
 -11   7  -1    7.60    6.10
 -11   7  -1   10.20    1.20
 -11   7  -1    9.60    1.30
 -11   7  -1    9.60    0.90
  11   7   1    8.40    1.00
 -11   7  -1    9.60    1.00
 -12  -7  -1   17.90    1.70
  12  -7   1   18.60    1.80
 -12  -7  -1   18.30    1.70
 -12  -7  -1   18.30    1.80
  12  -7   1   21.80    1.70
 -12  -7  -1   17.00    1.60
  12  -7   1   19.50    1.60
 -12  -7  -1   13.60    2.00
  12   7   1   18.00    1.60
 -12   7  -1   26.70    8.30
  12   7   1   15.90    1.70
 -12   7  -1   16.30    1.80
  12   7   1   16.20    2.90
 -13  -7  -1    0.30    0.50
  13  -7   1   -0.30    0.40
 -13  -7  -1   -0.40    0.40
  13  -7   1    0.20    0.40
 -13  -7  -1    0.40    0.40
  13  -7   1    0.00    0.40
 -13  -7  -1   -0.80    0.40
 -13  -7  -1    0.20    0.60
  13  -7   1    0.10    0.40
 -13   7  -1    8.20    7.60
 -13   7  -1    0.20    0.90
 -13   7  -1   -0.30    0.40
 -13   7  -1    0.20    0.40
  13   7   1    0.50    0.40
  13   7   1    0.20    0.40
  14  -7   1    5.30    0.70
  14  -7   1    4.30    0.60
  14  -7   1    4.60    0.60
 -14  -7  -1    4.40    0.60
  14  -7   1    3.90    0.60
 -14  -7  -1    5.10    0.70
 -14  -7  -1    4.40    0.60
 -14  -7  -1    4.70    0.60
 -14   7  -1    4.70    0.60
 -14   7  -1   -1.40   11.00
 -14   7  -1    5.20    1.10
  14   7   1    5.30    0.60
 -15  -7  -1   15.60    1.40
  15  -7   1   17.60    1.40
  15  -7   1   17.00    1.50
  15  -7   1   18.40    1.50
 -15  -7  -1   16.40    1.40
 -15   7  -1   15.90    1.40
 -15   7  -1   15.70    1.90
 -16  -7  -1    0.60    0.50
  16  -7   1    2.30    0.40
 -16   7  -1    0.40    0.60
  16  -8  -1   10.80    1.00
 -16   8   1   10.90    1.20
  16   8  -1    9.90    1.10
 -15  -8   1    0.20    0.40
  15  -8  -1    0.60    0.50
  15  -8  -1    1.30    0.60
 -15  -8   1   -0.80    0.70
 -15  -8   1    1.00    0.40
  15  -8  -1    0.80    0.40
  15  -8  -1    0.90    0.40
 -15   8   1    0.40    0.20
 -15   8   1    0.90    1.20
  15   8  -1   -0.40    0.70
  14  -8  -1   22.60    1.80
  14  -8  -1   20.70    1.80
 -14  -8   1   21.40    1.90
 -14  -8   1   22.80    1.80
 -14  -8   1   20.30    1.80
  14  -8  -1   22.60    1.80
 -14  -8   1   16.50    2.10
  14  -8  -1   20.80    1.80
 -14   8   1   21.70    1.70
 -14   8   1   23.20    2.10
 -14   8   1   20.10   11.10
  13  -8  -1    7.40    0.80
 -13  -8   1    7.00    0.90
 -13  -8   1    6.50    0.70
 -13  -8   1    6.40    0.80
 -13  -8   1    5.80    1.10
  13  -8  -1    6.50    0.80
 -13  -8   1    6.60    0.80
  13  -8  -1    6.30    0.80
  13  -8  -1    6.40    0.80
 -13   8   1    6.20    0.70
 -13   8   1    6.70    1.10
  13   8  -1    6.00    3.00
  13   8  -1    6.40    0.70
 -13   8   1   -3.10    6.90
 -13   8   1    6.50    0.70
  12  -8  -1   37.30    2.80
 -12  -8   1   37.50    2.80
 -12  -8   1   31.90    2.70
 -12  -8   1   34.30    2.80
 -12  -8   1   33.50    3.00
 -12  -8   1   33.70    2.90
  12  -8  -1   35.60    2.80
  12  -8  -1   37.40    2.80
 -12  -8   1   34.30    2.80
  12  -8  -1   35.50    2.80
 -12   8   1   31.00    3.00
 -12   8   1   38.20    2.80
 -12   8   1   36.80    2.80
 -12   8   1   33.60    2.90
  12   8  -1   31.80    2.80
 -12   8   1   34.70    7.70
  12   8  -1   29.40    4.50
  12   8  -1   31.80    2.80
 -11  -8   1    4.40    0.70
  11  -8  -1    5.20    0.70
  11  -8  -1    4.70    0.60
 -11  -8   1    4.10    0.60
 -11  -8   1    4.50    0.70
  11  -8  -1    4.70    0.60
  11  -8  -1    4.70    0.60
 -11  -8   1    4.30    0.60
 -11  -8   1    4.10    0.90
 -11  -8   1    4.70    0.70
 -11  -8   1    4.90    0.60
 -11   8   1    5.80    0.60
  11   8  -1    2.70    1.90
  11   8  -1    5.50    0.70
 -11   8   1    5.60    0.90
  11   8  -1    4.00    0.60
  11   8  -1    5.30    0.90
 -11   8   1    4.60    0.60
 -11   8   1    5.50    0.90
 -11   8   1    2.20    5.70
 -10  -8   1  408.86   32.80
 -10   8   1  424.76   35.10
   9  -8  -1    6.40    0.80
   9  -8  -1    5.20    0.70
  -9  -8   1    7.50    0.70
  -9  -8   1    5.70    0.70
  -9  -8   1    7.40    0.90
   9  -8  -1    6.40    0.70
  -9  -8   1    5.00    0.70
  -9  -8   1    4.10    1.00
   9  -8  -1    6.70    0.70
  -9  -8   1    4.80    0.80
  -9  -8   1    3.60    0.60
   9   8  -1    3.60    0.70
  -9   8   1   14.50    5.40
  -9   8   1    7.60    0.80
   9   8  -1    5.50    1.80
   9   8  -1    5.70    0.70
  -9   8   1    6.10    0.70
  -9   8   1    8.70    1.10
  -9   8   1    7.50    0.80
  -8  -8   1   78.99    6.60
   8  -8  -1   81.09    6.60
   8  -8  -1   85.69    6.60
  -8  -8   1   85.69    6.60
   8  -8  -1   87.29    6.60
  -8   8   1   83.59    6.60
   8   8  -1   86.29    6.60
  -8   8   1   88.59    6.60
  -8   8   1   88.29    6.60
   8   8  -1   76.49    7.30
  -8   8   1   84.59    9.40
  -8   8   1   87.49    6.80
   8   8  -1   82.89    6.60
  -8   8   1   82.89    6.70
  -7  -8   1    2.10    0.40
  -7  -8   1    3.10    0.50
  -7  -8   1    3.70    0.60
  -7  -8   1    2.20    0.40
  -7  -8   1    3.80    0.50
   7  -8  -1    2.30    0.40
  -7  -8   1    3.10    0.80
  -7  -8   1    3.40    0.40
   7  -8  -1    2.30    0.30
   7  -8  -1    2.50    0.40
  -7  -8   1    2.20    0.40
   7  -8  -1    2.00    0.30
   7   8  -1    2.40    0.40
  -7   8   1    2.40    0.50
   7   8  -1    2.40    0.40
  -7   8   1    3.10    2.90
  -7   8   1    2.10    0.40
   7   8  -1    1.10    1.20
  -7   8   1    2.40    0.60
  -7   8   1    3.10    0.60
  -7   8   1    2.90    0.40
  -7   8   1    2.10    0.40
  -7   8   1    2.90    0.40
   6  -8  -1   83.49    6.80
   6  -8  -1   84.79    6.50
  -6  -8   1   80.59    6.50
  -6  -8   1   80.29    6.60
   6  -8  -1   78.99    6.50
  -6   8   1   87.09    6.50
  -6   8   1   81.99    8.10
   6   8  -1   87.79    6.50
   6   8  -1   76.19    6.90
  -6   8   1   84.49    6.60
  -6   8   1   78.39    9.00
   6   8  -1   91.59    6.50
   5  -8  -1   28.20    2.10
   5  -8  -1   22.70    2.20
  -5  -8   1   27.70    2.10
   5  -8  -1   24.00    2.10
   5  -8  -1   23.90    2.10
   5  -8  -1   28.60    2.10
  -5  -8   1   24.20    2.10
  -5  -8   1   29.70    2.10
  -5  -8   1   29.80    2.10
  -5   8   1   28.20    2.30
  -5   8   1   32.20    4.40
  -5   8   1   22.10    2.10
  -5   8   1   27.20    2.10
   5   8  -1   29.60    2.20
   5   8  -1   22.80    2.80
  -5   8   1   29.00    2.10
  -5   8   1   27.10    2.10
  -5   8   1   27.80    2.20
  -5   8   1   22.50    2.10
   5   8  -1   24.20    2.10
  -5   8   1   29.70    2.20
   5   8  -1   23.00    2.10
  -5   8   1   28.40    2.20
  -4   8   1  939.91   68.09
  -4   8   1  927.71   67.89
   4   8  -1  747.93   67.59
   3  -8  -1   13.60    1.10
   3  -8  -1   15.30    1.10
   3  -8  -1   12.80    1.10
  -3  -8   1   12.70    1.10
  -3  -8   1   16.10    1.20
  -3  -8   1   14.00    1.10
  -3  -8   1   11.20    1.10
  -3  -8   1   14.50    1.10
   3   8  -1   12.20    1.10
  -3   8   1   14.90    1.20
   3   8  -1   15.10    1.20
  -3   8   1   15.70    1.30
  -3   8   1   13.50    1.20
   3   8  -1   11.90    1.10
  -3   8   1   12.40    1.30
   3   8  -1   16.50    3.30
  -3   8   1   17.00    1.90
   3   8  -1   14.50    1.20
  -3   8   1   12.70    1.30
  -3   8   1   15.20    1.20
   3   8  -1   13.90    1.10
  -3   8   1   13.30    1.20
  -3   8   1   14.20    1.30
  -3   8   1   12.60    1.10
  -3   8   1   16.60    1.20
   2   8  -1  602.94   43.90
   2   8  -1  514.55   43.10
  -1  -8   1    1.30    0.50
   1  -8  -1    1.30    0.40
  -1  -8   1    0.80    0.20
  -1  -8   1    0.70    0.20
  -1  -8   1    1.00    0.20
   1   8  -1    0.70    0.20
   1   8  -1    1.00    0.20
  -1   8   1    1.10    0.20
  -1   8   1    0.80    0.20
   1   8  -1    0.70    0.20
   1   8  -1    1.00    0.20
   1   8  -1    0.80    0.30
   1   8  -1    0.90    0.30
   1   8  -1    0.70    0.20
  -1   8   1    0.70    0.30
   1   8  -1    0.80    0.20
  -1   8   1    1.00    0.30
  -1   8   1    0.80    0.30
   1   8  -1    1.00    0.20
   1   8  -1    0.90    0.20
  -1   8   1    1.00    0.30
  -1   8   1    1.30    0.20
   1   8  -1    1.00    0.40
  -1   8   1    1.00    0.30
  -1   8   1    0.60    0.30
  -1  -8  -1    5.70    0.50
  -1  -8  -1    6.40    0.80
  -1  -8  -1    5.80    0.50
  -1   8  -1    6.00    0.60
  -1   8  -1    5.60    0.60
   1   8   1    6.40    0.70
  -1   8  -1    6.40    0.60
  -1   8  -1    7.50    0.70
   1   8   1    7.20    0.60
   1   8   1    6.40    0.60
   1   8   1    6.20    0.70
   1   8   1    6.30    0.70
  -1   8  -1    5.70    0.60
   1   8   1    7.90    0.60
   1   8   1    5.50    0.70
   1   8   1    6.60    0.60
  -1   8  -1    6.60    0.70
  -1   8  -1    6.50    0.60
  -1   8  -1    7.50    0.70
  -1   8  -1    6.10    0.60
  -1   8  -1    5.50    0.60
   1   8   1    6.10    0.60
  -2  -8  -1   20.30    1.60
  -2  -8  -1   22.00    1.60
  -2  -8  -1   17.70    1.60
  -2  -8  -1   23.80    1.60
  -2   8  -1   21.50    1.70
  -2   8  -1   17.90    1.70
   2   8   1   18.20    1.70
   2   8   1   23.40    1.70
  -2   8  -1   20.60    1.80
   2   8   1   22.50    1.70
  -2   8  -1   19.60    1.70
  -2   8  -1   20.90    1.70
   2   8   1   17.60    1.90
  -2   8  -1   20.50    1.70
  -2   8  -1   18.90    1.80
  -2   8  -1   24.00    1.70
   2   8   1   19.70    1.70
  -2   8  -1   20.50    1.70
   2   8   1   21.40    1.70
   2   8   1   21.10    1.90
   3  -8   1  133.69    9.80
  -3   8  -1  128.29   10.50
   3   8   1  112.89   10.00
  -3   8  -1  132.79   10.20
  -4   8  -1 1644.44  129.09
  -4   8  -1 1670.33  128.89
  -5  -8  -1   23.50    1.80
  -5  -8  -1   22.30    1.90
   5  -8   1   21.90    2.00
   5  -8   1   26.10    1.80
  -5  -8  -1   21.50    1.90
  -5  -8  -1   21.20    2.10
   5  -8   1   25.50    1.80
  -5  -8  -1   21.30    1.90
  -5  -8  -1   19.00    1.90
   5  -8   1   22.50    1.80
   5  -8   1   25.50    1.80
  -5  -8  -1   25.60    1.90
  -5  -8  -1   21.20    1.80
  -5   8  -1   25.10    1.90
  -5   8  -1   26.50    1.90
  -5   8  -1   24.70    1.90
   5   8   1   24.90    2.40
  -5   8  -1   22.20    4.40
  -5   8  -1   25.00    1.80
  -5   8  -1   20.60    2.00
   5   8   1   19.10    1.80
   5   8   1   19.60    1.90
   5   8   1   24.00    2.00
  -5   8  -1   32.90    5.20
   5   8   1   20.00    1.80
   5   8   1   22.70    1.80
  -5   8  -1   26.10    2.00
  -5   8  -1   21.10    1.80
  -6  -8  -1  101.99    8.20
   6  -8   1  114.49    8.20
   6  -8   1  115.19    8.40
  -6   8  -1  114.29   10.90
   6   8   1   94.39    8.60
   6   8   1  103.29    8.20
   6   8   1  103.19    8.60
   6   8   1  100.49    8.30
   6   8   1  107.89    8.20
  -6   8  -1  102.69    9.70
  -7  -8  -1   19.40    1.60
  -7  -8  -1   20.00    1.60
  -7  -8  -1   20.50    1.70
  -7  -8  -1   17.40    1.60
   7  -8   1   18.90    1.60
   7  -8   1   19.20    1.60
   7  -8   1   20.40    1.60
  -7  -8  -1   21.90    1.80
  -7  -8  -1   21.10    2.00
  -7  -8  -1   18.90    1.60
  -7  -8  -1   17.30    1.60
   7  -8   1   21.00    1.60
   7   8   1   19.40    1.60
  -7   8  -1   20.70    1.70
  -7   8  -1   21.50    1.90
   7   8   1   17.80    1.60
   7   8   1   18.70    1.80
  -7   8  -1   19.40    1.60
  -7   8  -1   19.60    4.00
   7   8   1   18.00    2.40
  -7   8  -1   20.60    1.80
  -7   8  -1   17.10    1.60
  -8  -8  -1    8.40    1.00
  -8  -8  -1    6.40    0.80
  -8  -8  -1    7.10    0.80
   8  -8   1    5.80    0.70
   8  -8   1    6.80    0.70
  -8  -8  -1    8.40    0.70
   8  -8   1    5.30    0.70
  -8  -8  -1    5.20    0.80
  -8  -8  -1    6.80    0.80
  -8  -8  -1    6.30    0.80
  -8  -8  -1    7.60    1.40
   8  -8   1    6.00    0.70
   8   8   1   11.20    2.10
  -8   8  -1    9.00    0.80
   8   8   1    5.50    0.70
   8   8   1    5.10    0.80
  -8   8  -1    7.30    0.70
  -8   8  -1    7.50    0.70
  -8   8  -1    9.80    4.20
  -8   8  -1    6.40    1.00
   8   8   1    8.80    1.10
   9  -8   1   20.90    2.00
   9  -8   1   20.90    2.00
   9  -8   1   27.70    2.00
  -9  -8  -1   21.50    2.20
  -9  -8  -1   26.60    2.00
  -9  -8  -1   26.70    2.00
  -9  -8  -1   24.40    2.10
  -9  -8  -1   26.60    2.10
  -9  -8  -1   19.70    2.10
  -9  -8  -1   23.50    2.00
  -9  -8  -1   20.10    3.00
   9   8   1   19.50    2.00
  -9   8  -1   25.40    2.00
   9   8   1   27.20    3.30
  -9   8  -1   27.40    2.00
   9   8   1   25.20    2.20
  -9   8  -1   26.50    2.20
  -9   8  -1   25.80    2.00
  -9   8  -1   29.30    6.40
 -10  -8  -1   23.80    2.80
 -10  -8  -1   25.50    2.10
 -10  -8  -1   26.30    2.10
  10  -8   1   25.60    2.10
  10  -8   1   27.30    2.10
 -10  -8  -1   25.60    2.10
  10  -8   1   27.30    2.10
 -10  -8  -1   24.40    2.10
 -10  -8  -1   21.00    2.10
  10  -8   1   25.60    2.10
 -10  -8  -1   27.40    2.20
 -10  -8  -1   25.70    2.50
 -10   8  -1   24.10    2.10
 -10   8  -1   22.40    6.20
  10   8   1   24.80    2.10
 -10   8  -1   26.20    2.30
 -10   8  -1   25.50    2.10
  10   8   1   22.10    2.10
 -10   8  -1   26.20    2.10
  10   8   1   23.60    2.20
  10   8   1   23.90    3.50
 -10   8  -1   27.40    2.50
 -11  -8  -1    5.80    0.70
 -11  -8  -1    6.60    0.80
  11  -8   1    6.60    0.70
 -11  -8  -1    4.50    0.70
 -11  -8  -1    4.50    0.60
 -11  -8  -1    6.40    1.00
 -11  -8  -1    5.80    0.70
  11  -8   1    4.80    0.60
  11  -8   1    5.40    0.70
 -11  -8  -1    5.10    0.70
  11  -8   1    6.00    0.70
 -11   8  -1    6.40    0.80
  11   8   1    3.50    2.10
 -11   8  -1    5.20    0.70
  11   8   1    5.20    0.60
 -11   8  -1    5.70    0.90
 -11   8  -1    5.30    0.70
 -11   8  -1   13.40    6.00
  11   8   1    5.40    0.70
 -12  -8  -1    1.30    0.50
 -12  -8  -1    1.00    0.60
  12  -8   1    1.10    0.40
 -12  -8  -1    0.60    0.50
 -12  -8  -1    1.40    0.40
  12  -8   1    1.30    0.50
  12  -8   1    1.50    0.50
 -12  -8  -1    1.30    0.50
  12  -8   1    1.10    0.40
 -12  -8  -1    1.90    0.50
 -12   8  -1    0.70    0.40
 -12   8  -1   -2.40    6.20
 -12   8  -1    0.60    0.90
  12   8   1    0.30    2.30
 -12   8  -1    1.10    0.60
  12   8   1    1.20    0.40
  12   8   1    1.10    0.40
 -12   8  -1    1.20    0.40
 -13  -8  -1    0.70    0.50
 -13  -8  -1    0.00    0.50
  13  -8   1    0.60    0.40
  13  -8   1    0.70    0.40
  13  -8   1    0.50    0.40
 -13  -8  -1    0.50    0.40
 -13  -8  -1   -0.50    0.40
 -13  -8  -1    0.80    0.60
  13  -8   1    0.00    0.40
 -13   8  -1    0.60    0.30
  13   8   1    4.90    3.60
 -13   8  -1    0.60    0.40
 -13   8  -1   -2.70    7.40
  13   8   1    1.30    0.40
 -13   8  -1    1.00    0.80
  14  -8   1   11.70    1.10
  14  -8   1   11.30    1.10
  14  -8   1   12.70    1.10
  14  -8   1   10.20    1.10
 -14  -8  -1    9.90    1.10
 -14  -8  -1    8.10    1.20
 -14  -8  -1   12.30    1.10
 -14  -8  -1    9.90    1.20
 -14   8  -1   11.80    1.00
 -14   8  -1   13.40    1.50
 -14   8  -1    6.10   12.00
  15  -8   1    9.70    0.90
 -15  -8  -1    8.20    0.80
 -15  -8  -1    8.50    0.90
  15  -8   1    9.30    1.20
  15  -8   1    9.20    0.90
  15  -8   1    9.00    0.90
  15   8   1    6.60    1.10
 -15   8  -1    9.00    1.20
 -15   8  -1    7.70    0.70
 -16   8  -1    1.20    0.60
  16   8   1    1.90    0.70
  16  -9  -1    3.80    0.60
 -16   9   1    2.60    0.60
  15  -9  -1    3.10    0.70
  15  -9  -1    2.70    0.60
  15  -9  -1    3.30    0.50
  15  -9  -1    3.40    0.50
 -15  -9   1    3.20    0.50
 -15  -9   1    2.50    0.50
 -15   9   1    2.40    0.80
  14  -9  -1    2.90    0.70
 -14  -9   1    2.60    0.60
 -14   9   1  -30.20   11.50
  13  -9  -1    6.50    0.90
 -13  -9   1    7.60    0.80
 -13  -9   1    7.80    0.80
  13  -9  -1    8.30    0.90
  13  -9  -1    7.10    0.80
 -13  -9   1    6.60    1.10
 -13  -9   1    7.60    0.90
 -13  -9   1    6.20    0.90
  13  -9  -1    5.80    0.80
  13   9  -1    6.10    3.70
 -13   9   1    8.20    1.30
 -13   9   1    8.70    7.10
 -13   9   1    7.30    0.70
 -13   9   1    5.80    0.70
  12  -9  -1    3.20    0.60
 -12  -9   1    2.90    0.60
  12  -9  -1    4.10    0.60
 -12  -9   1    4.00    0.60
 -12  -9   1    3.40    0.70
 -12  -9   1    3.80    0.60
 -12  -9   1    3.60    0.50
  12  -9  -1    2.60    0.50
  12  -9  -1    3.20    0.50
 -12  -9   1    4.50    0.70
 -12   9   1    5.00    1.00
 -12   9   1    3.60    0.80
 -12   9   1  -10.60    5.60
 -12   9   1    3.50    0.50
  12   9  -1    0.80    2.70
 -12   9   1    2.90    0.80
  12   9  -1    3.00    0.50
 -12   9   1    3.40    0.50
 -11  -9   1   10.70    1.10
  11  -9  -1   12.70    1.10
  11  -9  -1   11.10    1.00
 -11  -9   1    9.50    1.00
  11  -9  -1   13.00    1.10
 -11  -9   1   11.40    1.30
  11  -9  -1   10.40    1.10
 -11  -9   1   10.60    1.10
 -11  -9   1   10.50    1.10
 -11  -9   1   10.50    1.20
 -11  -9   1    8.40    1.00
 -11   9   1   11.40    1.30
 -11   9   1    9.90    1.00
  11   9  -1   10.20    1.10
 -11   9   1   11.20    1.50
 -11   9   1   10.50    1.00
  11   9  -1   12.10    3.10
  11   9  -1   11.80    1.40
 -11   9   1   12.70    1.50
  11   9  -1   10.10    1.00
 -10  -9   1   13.70    1.50
 -10  -9   1   15.10    1.60
 -10  -9   1   13.80    2.00
  10  -9  -1   16.20    1.40
 -10  -9   1   16.20    1.40
 -10  -9   1   13.10    1.40
 -10  -9   1   16.20    1.50
  10  -9  -1   17.00    1.40
 -10  -9   1   16.70    1.60
 -10  -9   1   17.10    1.50
  10  -9  -1   16.50    1.40
  10  -9  -1   16.70    1.40
 -10   9   1   14.10    5.40
 -10   9   1   18.60    1.50
 -10   9   1   14.90    1.40
 -10   9   1   16.20    1.40
  10   9  -1   16.20    1.50
  10   9  -1   15.60    1.70
 -10   9   1   17.80    1.70
 -10   9   1   18.20    1.90
  10   9  -1   14.10    2.90
  10   9  -1   12.90    1.40
  -9  -9   1  311.07   24.10
  -9   9   1  337.67   26.40
  -9   9   1  298.77   23.70
   9   9  -1  289.57   23.80
  -8  -9   1    0.30    0.40
  -8  -9   1    0.90    0.40
   8  -9  -1    2.40    0.40
  -8  -9   1    0.70    0.60
   8  -9  -1    1.10    0.40
   8  -9  -1    1.40    0.40
  -8  -9   1    2.10    0.60
   8  -9  -1    1.20    0.30
  -8  -9   1    1.40    0.40
  -8  -9   1    0.40    0.40
  -8  -9   1    2.10    0.40
  -8  -9   1    0.40    0.50
   8   9  -1    1.20    0.40
  -8   9   1    1.40    0.40
   8   9  -1    2.50    0.80
   8   9  -1    0.60    0.40
  -8   9   1    2.40    0.80
  -8   9   1    6.60    3.50
  -8   9   1    2.60    0.70
  -8   9   1    1.60    0.40
   8   9  -1    2.90    1.60
  -8   9   1    1.60    0.50
  -7  -9   1   13.60    1.30
  -7  -9   1   13.70    1.30
  -7  -9   1   15.00    1.30
  -7  -9   1   15.50    1.70
   7  -9  -1   13.00    1.20
  -7  -9   1   14.80    1.20
   7  -9  -1   14.10    1.20
   7  -9  -1   14.50    1.20
  -7  -9   1   15.50    1.30
   7  -9  -1   13.70    1.20
  -7  -9   1   14.90    1.20
  -7  -9   1   16.20    1.40
  -7   9   1   13.90    1.20
  -7   9   1   13.10    1.20
  -7   9   1   16.20    1.50
   7   9  -1   13.50    1.20
   7   9  -1   14.00    1.20
  -7   9   1   14.80    1.30
  -7   9   1   20.00    4.20
  -7   9   1   16.10    1.60
  -7   9   1   15.60    1.30
  -7   9   1   13.60    1.30
   6  -9  -1    1.50    0.20
  -6  -9   1    1.10    0.60
  -6  -9   1    1.60    0.30
  -6  -9   1    1.90    0.30
  -6  -9   1    1.50    0.40
  -6  -9   1    1.20    0.30
  -6  -9   1    0.90    0.40
  -6  -9   1    1.20    0.40
  -6  -9   1    1.30    0.40
   6  -9  -1    1.50    0.20
   6  -9  -1    1.30    0.30
   6  -9  -1    1.40    0.30
  -6   9   1    1.70    0.60
  -6   9   1    1.30    0.50
  -6   9   1    1.30    3.50
  -6   9   1    2.00    0.50
  -6   9   1    1.20    0.30
   6   9  -1    1.10    0.30
   6   9  -1    1.50    0.30
  -6   9   1    1.40    0.30
  -6   9   1    4.00    2.40
   6   9  -1    1.50    1.00
  -6   9   1    1.80    0.40
  -6   9   1    1.70    0.40
   6   9  -1    2.40    0.50
  -6   9   1    1.20    0.30
  -6   9   1    1.60    0.40
  -6   9   1    1.30    0.30
   5  -9  -1   94.89    7.60
   5  -9  -1   89.79    7.50
   5  -9  -1   92.59    7.70
  -5  -9   1   99.29    7.60
  -5  -9   1  103.49    7.60
   5   9  -1   97.99    8.00
  -5   9   1   92.39    8.50
  -5   9   1  108.99    7.60
  -5   9   1   88.49    7.50
  -5   9   1  113.39    9.00
   5   9  -1   95.69    7.60
  -4  -9   1   13.10    1.10
  -4  -9   1   14.50    1.30
  -4  -9   1   11.90    1.10
   4  -9  -1   13.50    1.10
   4  -9  -1   11.40    1.10
  -4  -9   1   15.60    1.50
  -4  -9   1   13.50    1.10
   4  -9  -1   12.00    1.10
   4  -9  -1   15.80    1.30
  -4   9   1   14.20    1.40
   4   9  -1   16.00    1.30
  -4   9   1   13.10    1.20
   4   9  -1   13.70    1.70
  -4   9   1   13.60    1.20
  -4   9   1   14.00    1.20
  -4   9   1   12.40    1.10
  -4   9   1   15.10    1.30
  -4   9   1   13.20    1.30
  -4   9   1   13.80    1.20
   4   9  -1   16.10    1.70
  -4   9   1   19.10    2.40
  -4   9   1   16.20    2.50
   4   9  -1   13.10    1.20
  -4   9   1   13.60    1.30
   4   9  -1   12.80    1.20
  -4   9   1   12.40    1.30
  -4   9   1   15.30    1.20
  -3  -9   1   83.79    6.80
   3   9  -1   82.29    7.00
  -3   9   1   95.89    6.80
  -2  -9   1   53.59    4.60
  -2  -9   1   60.79    4.60
  -2  -9   1   57.29    4.60
   2   9  -1   56.49    4.60
  -2   9   1   54.29    4.60
  -2   9   1   61.49    4.60
   2   9  -1   59.29    4.70
   2   9  -1   67.49    4.60
   2   9  -1   54.39    4.60
   2   9  -1   63.29    4.60
  -2   9   1   56.59    4.60
  -1  -9   1    9.60    1.20
   1  -9  -1    9.10    1.10
  -1  -9   1    9.40    0.80
  -1  -9   1    9.90    0.80
   1   9  -1   10.40    0.90
  -1   9   1    8.30    0.90
   1   9  -1    8.90    0.90
  -1   9   1    9.60    0.90
  -1   9   1    8.30    0.90
   1   9  -1    7.80    0.90
  -1   9   1    9.50    0.90
   1   9  -1    9.90    0.80
   1   9  -1    9.20    0.90
   1   9  -1    9.20    0.80
  -1   9   1    8.70    0.90
  -1   9   1    9.20    0.80
   1   9  -1   10.70    0.90
  -1   9   1   11.30    0.90
   1   9  -1    9.20    0.80
   1   9  -1   10.10    0.80
  -1   9   1    9.80    0.90
   1   9  -1    8.70    0.90
   1   9  -1    8.70    0.80
   1   9   1  148.89   11.90
   1   9   1  157.78   11.90
  -2  -9  -1   38.30    2.90
  -2  -9  -1   40.20    2.90
  -2  -9  -1   38.80    2.90
   2   9   1   38.30    3.00
   2   9   1   42.00    3.00
  -2   9  -1   37.50    3.00
   2   9   1   33.10    3.00
   2   9   1   35.90    3.00
  -2   9  -1   37.40    3.00
  -2   9  -1   40.30    3.00
   2   9   1   35.60    3.00
   2   9   1   37.40    3.10
  -2   9  -1   36.10    3.00
   2   9   1   36.30    3.10
   2   9   1   37.90    3.00
   3   9   1  908.41   70.49
   4  -9   1   38.90    3.20
  -4  -9  -1   38.50    3.20
  -4  -9  -1   40.10    3.40
  -4  -9  -1   40.80    3.20
   4  -9   1   41.20    3.20
   4  -9   1   40.70    3.10
   4   9   1   37.80    3.20
  -4   9  -1   40.50    3.30
  -4   9  -1   39.20    3.10
  -4   9  -1   38.00    3.20
  -4   9  -1   45.80    3.30
  -4   9  -1   44.30    3.20
  -4   9  -1   44.20    4.00
  -4   9  -1   38.10    3.20
  -4   9  -1   44.60    3.30
  -4   9  -1   38.20    3.10
  -4   9  -1   42.90    3.30
   4   9   1   44.70    3.30
  -4   9  -1   37.40    3.20
  -4   9  -1   41.30    3.20
   4   9   1   42.60    3.60
  -4   9  -1   44.20    4.50
   4   9   1   34.10    3.20
  -5   9  -1  514.25   39.50
  -5   9  -1  462.35   39.70
   5   9   1  514.95   38.90
  -6  -9  -1   50.09    3.50
   6  -9   1   40.10    3.50
  -6  -9  -1   48.60    3.50
   6  -9   1   40.70    3.70
   6  -9   1   45.90    3.50
  -6  -9  -1   47.00    3.50
  -6  -9  -1   45.80    3.50
   6  -9   1   47.90    3.50
  -6  -9  -1   44.20    3.50
  -6  -9  -1   50.19    3.80
   6  -9   1   41.90    3.50
  -6  -9  -1   48.60    3.60
  -6   9  -1   44.50    3.70
  -6   9  -1   42.50    5.20
   6   9   1   41.10    3.50
   6   9   1   40.40    4.00
  -6   9  -1   41.90    6.20
  -6   9  -1   44.80    3.60
  -6   9  -1   44.30    3.50
   6   9   1   41.50    3.60
  -6   9  -1   46.60    3.60
  -6   9  -1   42.00    3.50
  -6   9  -1   39.10    3.50
   6   9   1   45.10    3.50
  -6   9  -1   40.90    3.50
  -6   9  -1   43.70    3.50
   7  -9   1   24.80    2.20
  -7  -9  -1   31.40    2.40
  -7  -9  -1   30.80    2.60
  -7  -9  -1   24.30    2.20
  -7  -9  -1   29.60    2.20
   7  -9   1   27.70    2.20
   7  -9   1   26.10    2.20
  -7  -9  -1   23.50    2.20
  -7  -9  -1   29.50    2.30
   7  -9   1   28.50    2.20
  -7  -9  -1   30.60    2.20
  -7  -9  -1   28.80    2.20
   7   9   1   26.20    2.20
  -7   9  -1   29.60    2.30
  -7   9  -1   27.80    2.20
  -7   9  -1    8.90    5.80
  -7   9  -1   26.50    2.20
  -7   9  -1   28.70    2.40
   7   9   1   24.10    3.00
   7   9   1   25.30    2.40
  -7   9  -1   25.10    4.70
   7   9   1   26.80    2.20
  -7   9  -1   28.00    2.50
  -8  -9  -1    9.70    1.20
  -8  -9  -1   12.90    1.00
   8  -9   1    9.80    1.00
   8  -9   1    8.60    1.00
   8  -9   1   11.30    1.00
  -8  -9  -1    7.60    1.60
   8  -9   1    8.70    1.00
  -8  -9  -1   11.30    1.00
  -8  -9  -1   13.10    1.00
  -8  -9  -1   11.90    1.10
  -8  -9  -1   10.30    1.10
  -8   9  -1    7.90    3.70
   8   9   1    7.90    0.90
  -8   9  -1   13.30    1.10
  -8   9  -1   12.10    0.90
  -9  -9  -1  221.58   17.60
  -9  -9  -1  242.58   17.50
  -9  -9  -1  228.28   17.90
   9   9   1  208.88   18.20
   9   9   1  221.38   17.60
   9   9   1  220.78   17.50
  -9   9  -1  247.78   20.20
  10  -9   1   34.40    2.90
 -10  -9  -1   39.20    2.90
 -10  -9  -1   39.20    3.00
 -10  -9  -1   33.00    3.00
  10  -9   1   32.80    2.90
 -10  -9  -1   32.70    3.10
  10  -9   1   37.40    2.90
 -10  -9  -1   34.10    2.90
 -10  -9  -1   37.50    3.00
 -10  -9  -1   37.20    3.00
 -10   9  -1   32.70    3.20
  10   9   1   34.50    3.10
 -10   9  -1   40.80    3.10
 -10   9  -1   38.90    2.90
  10   9   1   39.80    4.30
 -10   9  -1   36.00    7.50
 -10   9  -1   35.70    2.90
 -10   9  -1   40.20    3.10
 -11  -9  -1    3.10    0.50
  11  -9   1    3.00    0.50
  11  -9   1    2.80    0.50
 -11  -9  -1    2.60    0.50
 -11  -9  -1    4.20    0.80
 -11  -9  -1    3.10    0.50
 -11  -9  -1    2.00    0.60
 -11  -9  -1    2.30    0.60
 -11  -9  -1    2.60    0.50
  11  -9   1    3.50    0.60
  11  -9   1    3.10    0.50
 -11   9  -1    3.30    0.50
  11   9   1   -0.10    3.30
 -11   9  -1    3.40    0.50
 -11   9  -1    2.60    0.70
 -11   9  -1    4.00    0.90
  11   9   1    4.10    0.60
 -11   9  -1    4.70    0.70
 -11   9  -1    3.90    5.30
  11   9   1    3.40    0.50
 -11   9  -1    3.50    0.70
  12  -9   1    2.40    0.50
 -12  -9  -1    1.90    0.50
 -12  -9  -1    2.90    0.50
  12  -9   1    2.20    0.50
  12  -9   1    3.20    0.50
 -12  -9  -1    2.40    0.40
 -12  -9  -1    2.50    0.60
 -12  -9  -1    2.50    0.70
 -12  -9  -1    1.70    0.50
 -12   9  -1   -0.20    5.70
 -12   9  -1    2.20    0.60
 -12   9  -1    3.10    0.70
  12   9   1    2.80    0.50
 -12   9  -1    2.80    0.40
 -12   9  -1    2.00    0.80
  12   9   1   -2.20    2.60
 -12   9  -1    3.00    0.40
 -13  -9  -1    2.90    0.70
  13  -9   1    2.10    0.50
  13  -9   1    1.90    0.40
 -13  -9  -1    3.20    0.60
 -13  -9  -1    3.10    0.60
  13  -9   1    2.90    0.60
 -13  -9  -1    2.40    0.60
 -13  -9  -1    2.50    0.60
  13  -9   1    1.90    0.50
 -13   9  -1    3.00    0.40
  13   9   1    2.80    3.10
 -13   9  -1    3.50    1.00
 -13   9  -1    5.70    6.60
 -13   9  -1    2.40    0.40
  14  -9   1    9.40    0.90
 -14  -9  -1    7.60    1.00
 -14  -9  -1    7.80    0.90
  14  -9   1    9.00    0.90
  14  -9   1    6.20    0.80
 -14  -9  -1    6.70    0.90
  14  -9   1    7.10    0.90
 -14  -9  -1    8.00    0.80
 -14   9  -1   10.70    1.30
  14   9   1    8.70    1.30
 -14   9  -1    7.50    0.70
 -15  -9  -1    4.70    0.60
  15  -9   1    5.40    0.60
 -15  -9  -1    5.40    0.60
  15  -9   1    5.40    0.70
 -15   9  -1    3.90    0.80
  16  -9   1    2.40    0.60
 -16  10   1   -0.40    0.70
  15 -10  -1    9.20    0.90
  15 -10  -1    8.30    0.90
 -15 -10   1    8.80    0.90
  15  10  -1    8.40    1.10
 -15  10   1    9.40    1.20
  14 -10  -1    8.40    0.80
  14 -10  -1    5.80    0.90
 -14 -10   1    8.20    0.80
 -14 -10   1    6.80    0.90
 -14 -10   1    8.20    1.00
  14  10  -1    8.70    7.00
  14  10  -1    8.50    0.90
 -13 -10   1   11.10    1.20
  13 -10  -1   11.70    1.10
  13 -10  -1   11.80    1.10
  13 -10  -1   12.60    1.10
 -13 -10   1   11.40    1.10
  13 -10  -1   12.80    1.20
 -13 -10   1   12.90    1.10
 -13 -10   1   11.20    1.40
 -13 -10   1   10.80    1.20
 -13  10   1   11.40    1.00
 -13  10   1   13.50    7.10
 -13  10   1   11.90    1.60
 -13  10   1    9.50    1.30
 -12 -10   1    0.00    0.40
  12 -10  -1    0.40    0.40
  12 -10  -1    0.10    0.40
  12 -10  -1    0.30    0.40
 -12 -10   1    0.30    0.50
 -12 -10   1    0.80    0.30
 -12 -10   1    0.20    0.60
 -12 -10   1    1.60    0.50
 -12 -10   1    0.10    0.50
  12 -10  -1    0.30    0.40
 -12 -10   1    0.30    0.30
 -12  10   1    1.20    0.70
  12  10  -1    0.20    2.20
 -12  10   1    0.20    0.60
 -12  10   1    0.50    0.30
 -12  10   1   -6.30    5.10
 -12  10   1    0.80    0.80
  11 -10  -1    8.20    0.90
  11 -10  -1    8.10    1.00
 -11 -10   1    7.80    1.00
 -11 -10   1    9.00    1.00
  11 -10  -1    9.60    0.90
 -11 -10   1    8.40    0.90
 -11 -10   1   10.10    1.20
 -11 -10   1    7.80    1.00
  11 -10  -1   10.00    0.90
 -11 -10   1    9.30    1.00
 -11 -10   1    7.70    0.90
  11  10  -1    6.10    2.20
 -11  10   1    8.90    0.80
 -11  10   1    8.40    1.20
 -11  10   1    9.60    1.40
 -11  10   1    9.70    1.30
 -11  10   1    8.70    1.00
 -11  10   1    9.40    0.80
  11  10  -1    8.20    1.30
 -11  10   1    3.00    5.10
 -10 -10   1   10.60    1.10
  10 -10  -1    9.50    1.00
 -10 -10   1    9.40    1.10
 -10 -10   1   11.40    1.20
  10 -10  -1    8.70    1.10
 -10 -10   1   10.30    1.20
 -10 -10   1   11.80    1.10
 -10 -10   1   11.90    1.30
 -10 -10   1   11.70    1.00
  10 -10  -1    9.40    1.00
 -10 -10   1   10.10    2.00
  10 -10  -1   10.90    1.10
 -10  10   1   11.90    1.00
  10  10  -1    8.60    2.20
 -10  10   1   14.10    1.50
 -10  10   1    9.00    4.90
 -10  10   1   10.20    1.00
   9 -10  -1  188.08   14.70
  -9 -10   1  176.48   14.80
  -9 -10   1  191.08   15.20
  -9 -10   1  190.28   14.70
  -9  10   1  208.18   14.80
   9  10  -1  176.08   15.40
   9  10  -1  176.08   14.70
   9  10  -1  206.58   14.90
  -9  10   1  193.28   17.10
   8 -10  -1   50.59    4.40
  -8 -10   1   56.29    4.60
   8 -10  -1   59.69    4.40
  -8 -10   1   59.69    4.50
   8 -10  -1   50.39    4.40
  -8 -10   1   47.40    4.80
  -8 -10   1   61.19    4.50
   8 -10  -1   49.40    4.40
  -8 -10   1   64.89    4.50
  -8  10   1   54.59    4.50
   8  10  -1   65.19    5.40
  -8  10   1   35.60    8.30
  -8  10   1   62.29    4.40
  -7 -10   1    9.00    0.90
  -7 -10   1    8.80    0.80
  -7 -10   1    8.60    1.00
   7 -10  -1    5.90    0.70
   7 -10  -1    7.30    0.70
  -7 -10   1    8.40    0.80
   7 -10  -1    6.40    0.80
  -7 -10   1    8.60    0.80
  -7 -10   1    7.90    0.90
   7 -10  -1    6.30    0.80
  -7 -10   1    7.80    0.80
  -7 -10   1    9.10    1.40
   7  10  -1    5.60    0.70
  -7  10   1    8.80    0.90
  -7  10   1    8.40    0.90
  -7  10   1    7.50    1.10
   7  10  -1    6.00    0.70
  -7  10   1    7.30    4.30
  -7  10   1    4.80    2.90
  -7  10   1    6.50    0.70
   7  10  -1    9.40    1.10
  -7  10   1    7.90    1.40
  -7  10   1    8.90    0.90
   7  10  -1    9.00    1.90
  -7  10   1    7.90    1.10
  -7  10   1    6.90    0.70
  -7  10   1    9.10    0.90
  -6 -10   1   23.00    1.80
  -6 -10   1   20.70    1.60
   6 -10  -1   17.50    1.60
  -6 -10   1   20.90    1.60
  -6 -10   1   21.20    1.60
  -6 -10   1   16.70    1.60
   6 -10  -1   17.60    1.60
   6 -10  -1   18.80    1.60
  -6 -10   1   18.10    1.60
  -6 -10   1   22.40    2.10
  -6 -10   1   21.10    1.60
   6 -10  -1   20.10    1.60
  -6  10   1   16.70    1.50
  -6  10   1   20.80    1.80
  -6  10   1   22.60    1.90
   6  10  -1   19.70    1.80
  -6  10   1   19.70    4.10
  -6  10   1   18.50    1.70
   6  10  -1   17.40    1.60
  -6  10   1   30.30    3.90
   6  10  -1   17.10    1.60
  -6  10   1   18.60    1.60
  -6  10   1   22.30    1.70
  -6  10   1   19.60    1.60
  -6  10   1   19.80    1.70
   6  10  -1   20.30    1.70
  -6  10   1   21.60    1.80
  -6  10   1   18.10    1.50
   6  10  -1   15.50    2.30
  -6  10   1   20.10    1.60
   5  10  -1  361.46   29.70
  -5  10   1  397.36   30.00
  -4 -10   1   54.49    3.90
  -4 -10   1   48.80    3.90
   4 -10  -1   43.20    4.00
  -4 -10   1   54.29    4.20
  -4 -10   1   46.20    3.90
   4 -10  -1   48.70    3.90
   4 -10  -1   54.59    4.00
  -4 -10   1   49.30    3.90
  -4  10   1   56.39    4.00
   4  10  -1   47.30    4.30
  -4  10   1   54.69    4.00
   4  10  -1   49.70    4.00
   4  10  -1   48.10    4.00
  -4  10   1   44.80    3.90
   3  10  -1  138.89   11.00
  -2 -10   1   34.60    3.00
  -2 -10   1   41.00    3.10
  -2 -10   1   35.30    3.10
  -2  10   1   37.10    3.20
  -2  10   1   40.00    3.10
   2  10  -1   42.50    3.20
   2  10  -1   42.50    3.10
  -2  10   1   38.40    3.10
   2  10  -1   39.20    3.20
   2  10  -1   36.10    3.10
  -2  10   1   42.50    3.20
   2  10  -1   43.90    3.10
  -2  10   1   41.10    3.20
   2  10  -1   34.60    3.10
   2  10  -1   38.80    3.10
  -2  10   1   39.90    3.10
  -2  10   1   38.80    3.10
  -1 -10   1   51.29    3.80
   1  10  -1   46.50    3.90
  -1  10   1   53.89    3.90
  -1  10   1   47.80    3.90
   1  10  -1   49.20    3.90
   1  10  -1   48.40    3.90
  -1  10   1   47.60    3.90
  -1  10   1   48.30    3.90
   0 -10  -1    6.80    1.00
   0 -10   1    9.10    1.20
   0  10   1    6.10    0.70
   0  10  -1    8.80    0.80
   0  10  -1    7.20    0.80
   0  10  -1    6.10    0.70
   0  10   1    5.80    0.70
   0  10  -1    7.00    0.80
   0  10   1    7.00    0.80
   0  10   1    7.60    0.70
   0  10  -1    7.20    0.70
   0  10   1    6.90    0.70
   0  10   1    5.90    0.80
   0  10  -1    6.90    0.80
   0  10   1    6.90    0.70
   0  10  -1    7.60    0.70
   0  10  -1    8.20    0.80
   0  10   1    7.40    0.70
   0  10  -1    7.40    0.70
  -1 -10  -1   80.69    5.80
   1  10   1   65.69    5.80
   1  10   1   76.99    5.80
  -2 -10  -1   86.29    6.70
  -2 -10  -1   86.59    6.70
   2  10   1   82.09    6.70
   2  10   1   81.19    6.90
   2  10   1   91.69    6.90
   2  10   1   91.49    6.70
  -3 -10  -1   97.29    7.10
   3  10   1   87.49    7.30
   3  10   1  100.69    7.30
   3  10   1   78.39    7.10
   4 -10   1    3.10    0.40
   4 -10   1    3.60    0.30
  -4 -10  -1    3.70    0.50
  -4 -10  -1    2.30    0.40
  -4 -10  -1    3.30    0.40
  -4 -10  -1    4.20    0.90
  -4 -10  -1    4.60    0.60
  -4 -10  -1    3.30    0.40
  -4 -10  -1    3.20    0.40
   4 -10   1    3.20    0.40
  -4  10  -1    3.60    0.50
   4  10   1    2.50    0.90
  -4  10  -1    2.60    0.30
   4  10   1    2.70    0.50
  -4  10  -1    5.60    1.70
  -4  10  -1    2.50    0.50
   4  10   1    2.00    0.40
  -4  10  -1    4.60    0.50
  -4  10  -1    3.70    0.60
   4  10   1    4.20    0.50
  -4  10  -1    4.70    0.70
  -4  10  -1    4.40    0.60
  -4  10  -1    2.50    0.60
   4  10   1    3.40    1.20
   4  10   1    4.50    0.60
  -4  10  -1    3.60    0.60
   4  10   1    3.70    0.70
  -4  10  -1    4.50    0.50
   5 -10   1    0.70    0.20
   5 -10   1    0.80    0.20
   5 -10   1    0.90    0.40
   5 -10   1    1.00    0.20
  -5 -10  -1    0.80    0.20
  -5 -10  -1    0.90    0.30
  -5 -10  -1    0.20    0.30
  -5 -10  -1    0.60    0.30
  -5 -10  -1    0.30    0.50
   5 -10   1    1.00    0.20
  -5 -10  -1    0.80    0.40
  -5 -10  -1    0.30    0.30
   5  10   1    0.60    0.30
  -5  10  -1    2.30    0.80
  -5  10  -1    1.00    0.30
  -5  10  -1    1.40    0.30
   5  10   1    1.40    0.20
  -5  10  -1    1.20    0.20
   5  10   1    2.60    1.00
   5  10   1    1.90    0.50
  -5  10  -1    1.30    0.40
  -5  10  -1    1.10    0.20
  -5  10  -1    1.20    2.30
  -5  10  -1    1.30    0.40
   5  10   1    1.30    0.40
  -5  10  -1    1.50    0.50
  -5  10  -1    1.70    1.50
   5  10   1    0.50    1.00
  -6 -10  -1   79.19    6.10
  -6 -10  -1   77.59    5.80
  -6 -10  -1   75.19    5.80
   6 -10   1   72.39    5.70
   6 -10   1   80.69    5.80
   6 -10   1   68.19    5.70
  -6 -10  -1   69.59    5.80
   6  10   1   73.39    5.70
   6  10   1   73.89    6.30
  -6  10  -1   69.79    7.70
   6  10   1   72.69    5.70
  -6  10  -1   72.39    6.00
  -6  10  -1   67.89    7.10
  -6  10  -1   75.09    5.70
  -6  10  -1   70.39    5.70
  -7  10  -1  359.66   26.60
   7  10   1  296.27   25.50
  -8 -10  -1   56.79    4.10
  -8 -10  -1   51.49    4.20
  -8 -10  -1   50.59    4.10
   8 -10   1   49.50    4.10
   8 -10   1   48.90    4.10
  -8 -10  -1   52.69    4.10
  -8 -10  -1   47.10    4.50
  -8 -10  -1   54.99    4.10
  -8 -10  -1   59.49    4.10
  -8 -10  -1   47.50    4.10
   8 -10   1   46.50    4.10
   8 -10   1   49.50    4.10
   8  10   1   52.59    4.20
  -8  10  -1   55.89    4.20
  -8  10  -1   49.20    4.00
  -8  10  -1   69.49    7.40
  -8  10  -1   56.29    4.00
  -8  10  -1   45.60    4.10
  -9 -10  -1  478.45   40.20
  -9  10  -1  519.65   41.80
   9  10   1  546.75   40.50
  10 -10   1    0.70    0.40
 -10 -10  -1    1.50    0.50
  10 -10   1    1.40    0.40
 -10 -10  -1    0.60    0.50
 -10 -10  -1    1.40    0.40
 -10 -10  -1    1.80    1.50
  10 -10   1    1.10    0.40
 -10 -10  -1    0.80    0.50
 -10 -10  -1    1.50    0.50
  10 -10   1    1.40    0.40
 -10 -10  -1    0.90    0.40
 -10 -10  -1    2.80    0.80
  10  10   1    2.90    2.00
 -10  10  -1    1.30    0.40
 -10  10  -1    2.30    0.80
 -10  10  -1   -6.60    4.30
 -10  10  -1    2.10    0.50
 -10  10  -1    2.10    0.70
 -10  10  -1    2.80    0.70
 -10  10  -1    2.00    0.40
 -10  10  -1    3.00    0.70
 -11 -10  -1    1.80    0.60
  11 -10   1    2.30    0.50
  11 -10   1    2.40    0.50
  11 -10   1    2.70    0.50
 -11 -10  -1    1.70    0.40
 -11 -10  -1    2.00    0.60
 -11 -10  -1    1.70    0.40
 -11 -10  -1    2.20    0.60
 -11 -10  -1    2.60    0.50
  11 -10   1    3.10    0.50
 -11 -10  -1    2.90    0.70
 -11  10  -1    3.20    0.70
 -11  10  -1    7.80    5.30
  11  10   1    0.20    1.80
 -11  10  -1    5.20    1.00
 -11  10  -1    2.40    0.70
 -11  10  -1    2.40    0.40
 -11  10  -1    3.50    0.40
  12 -10   1    0.50    0.40
 -12 -10  -1    0.40    0.40
  12 -10   1   -0.10    0.40
 -12 -10  -1   -0.10    0.50
 -12 -10  -1   -0.40    0.50
 -12 -10  -1    0.30    0.40
  12 -10   1    0.50    0.40
 -12 -10  -1    1.10    0.60
 -12 -10  -1    0.50    0.40
 -12 -10  -1    0.20    0.30
  12 -10   1    0.00    0.40
 -12  10  -1   -0.10    0.20
 -12  10  -1    0.60    0.60
 -12  10  -1    0.10    0.30
  12  10   1   -0.70    2.10
 -12  10  -1   -0.10    0.50
 -12  10  -1   -3.20    5.30
 -12  10  -1    0.60    0.80
  13 -10   1   17.50    1.50
  13 -10   1   16.50    1.50
  13 -10   1   17.50    1.50
 -13 -10  -1   16.20    1.50
 -13 -10  -1   17.50    1.50
 -13 -10  -1   17.70    1.60
  13 -10   1   17.30    1.50
 -13 -10  -1   16.10    1.50
  13  10   1   18.40    1.60
 -13  10  -1   19.50    1.90
 -13  10  -1   15.90    1.50
  13  10   1   30.40    5.50
 -13  10  -1   24.80    6.80
 -14 -10  -1    8.80    1.10
  14 -10   1    8.60    1.10
 -14 -10  -1   11.40    0.90
  14 -10   1    8.50    1.00
 -14 -10  -1    6.50    0.90
  14 -10   1   11.40    0.90
  14 -10   1   11.70    1.00
 -14 -10  -1    8.60    0.90
 -14  10  -1   11.80    1.40
  14  10   1   -8.20    6.90
  14  10   1    8.80    1.00
 -14  10  -1    6.70    0.90
  15 -10   1   25.60    2.00
 -15 -10  -1   20.20    2.00
  15 -10   1   24.70    2.00
  15  10   1   26.00    2.10
 -15  10  -1   24.00    2.10
 -15 -11   1    1.50    0.40
  15 -11  -1    3.40    0.70
  15 -11  -1    2.30    0.40
 -15  11   1    1.80    0.70
  15  11  -1    3.10    0.70
 -14 -11   1    1.40    0.50
 -14 -11   1    0.00    0.40
  14 -11  -1    0.80    0.40
  14 -11  -1    0.40    0.40
  14 -11  -1    1.10    0.50
  14 -11  -1    1.10    0.40
  14  11  -1    0.60    0.60
  14  11  -1    1.00    0.60
 -14  11   1   -0.10    0.80
  13 -11  -1   15.30    1.40
 -13 -11   1   10.40    1.60
  13 -11  -1   16.80    1.50
 -13 -11   1   13.10    1.60
  13 -11  -1   18.10    1.50
 -13 -11   1   14.40    1.40
  13 -11  -1   17.80    1.40
 -13 -11   1   17.40    1.40
  13  11  -1   14.90    3.20
 -13  11   1   14.20    1.20
  13  11  -1   14.50    1.50
 -13  11   1   15.50    1.50
 -13  11   1   17.70    1.80
 -12 -11   1   13.20    1.30
 -12 -11   1   14.70    1.30
 -12 -11   1   11.40    1.10
 -12 -11   1   12.10    1.20
 -12 -11   1   12.60    1.30
 -12 -11   1   12.70    1.40
  12 -11  -1   12.80    1.20
  12 -11  -1   11.40    1.20
  12 -11  -1   13.90    1.20
  12 -11  -1   15.40    1.20
 -12  11   1   12.60    1.50
  12  11  -1   16.70    3.10
 -12  11   1   11.40    1.10
 -12  11   1   15.40    1.70
 -12  11   1   14.60    1.50
  11 -11  -1    1.80    0.50
 -11 -11   1    1.00    0.60
  11 -11  -1    2.00    0.70
  11 -11  -1    0.90    0.40
 -11 -11   1    1.10    0.50
 -11 -11   1    1.50    0.60
  11 -11  -1    1.20    0.40
 -11 -11   1    0.60    0.80
 -11 -11   1    1.00    0.50
 -11 -11   1    1.40    0.40
 -11 -11   1    1.80    0.90
 -11  11   1    2.80    1.20
 -11  11   1    3.10    1.30
 -11  11   1    7.90    4.90
 -11  11   1    2.10    0.90
  11  11  -1   -0.20    1.80
 -11  11   1    2.00    0.60
 -11  11   1    2.70    0.60
  10 -11  -1    0.50    0.40
 -10 -11   1    0.30    0.50
  10 -11  -1    0.40    0.40
 -10 -11   1    0.60    0.60
 -10 -11   1    0.20    0.40
 -10 -11   1   -0.40    0.50
 -10 -11   1    0.10    0.40
 -10 -11   1    0.10    0.50
  10 -11  -1    0.60    0.40
 -10 -11   1   -0.30    0.50
  10 -11  -1    0.20    0.40
 -10  11   1    0.30    0.30
 -10  11   1    1.50    0.50
 -10  11   1    0.60    0.80
 -10  11   1   -9.20    3.60
 -10  11   1    1.90    0.70
  10  11  -1   -0.50    1.70
 -10  11   1    1.30    0.80
  10  11  -1    0.90    0.70
  -9 -11   1  258.07   21.30
  -9 -11   1  260.77   21.70
  -9 -11   1  266.67   21.20
   9  11  -1  285.57   22.00
  -9  11   1  276.27   23.00
  -9  11   1  295.47   21.30
  -8 -11   1   17.30    1.60
  -8 -11   1   15.40    1.40
  -8 -11   1   17.50    1.50
  -8 -11   1   13.40    2.20
   8 -11  -1   15.80    1.40
  -8 -11   1   13.60    1.40
   8 -11  -1   18.00    1.40
  -8 -11   1   14.00    1.60
   8 -11  -1   16.80    1.30
   8 -11  -1   16.00    1.40
  -8 -11   1   14.00    1.50
  -8  11   1   18.40    1.80
  -8  11   1   18.80    1.60
  -8  11   1    1.20    4.80
  -8  11   1   12.40    1.50
  -8  11   1   16.60    4.00
  -8  11   1   16.70    2.00
  -8  11   1   17.00    1.30
  -8  11   1   16.80    1.30
   8  11  -1   17.60    2.70
   8  11  -1   15.40    1.70
  -7 -11   1  214.68   16.70
  -7  11   1  227.18   18.00
  -7  11   1  221.18   16.80
   7  11  -1  201.48   17.20
  -6 -11   1   91.69    7.00
   6 -11  -1   89.59    6.90
  -6 -11   1   98.79    7.30
   6 -11  -1   83.39    6.90
   6 -11  -1   98.79    7.00
   6  11  -1   77.39    7.40
  -6  11   1   80.89    6.90
  -6  11   1  100.29    8.00
   6  11  -1   86.49    7.10
  -5 -11   1   62.39    5.10
   5 -11  -1   62.19    5.20
   5 -11  -1   62.59    5.00
   5 -11  -1   67.79    5.00
   5 -11  -1   60.59    5.00
  -5 -11   1   69.69    5.40
   5 -11  -1   57.79    5.00
  -5 -11   1   59.89    5.10
  -5  11   1   74.09    5.10
   5  11  -1   65.19    5.10
  -5  11   1   57.99    5.00
   5  11  -1   68.59    5.20
  -5  11   1   64.79    5.10
  -5  11   1   66.39    5.20
  -5  11   1   74.59    5.10
   5  11  -1   58.39    5.50
   4 -11  -1   50.09    4.00
   4 -11  -1   45.50    4.00
  -4 -11   1   45.30    4.00
  -4 -11   1   48.80    4.00
   4 -11  -1   52.89    4.10
  -4 -11   1   51.39    4.00
  -4 -11   1   59.39    4.30
  -4  11   1   57.59    4.10
  -4  11   1   53.59    4.10
  -4  11   1   50.59    4.10
   4  11  -1   42.90    4.30
   4  11  -1   51.09    4.10
  -4  11   1   54.09    4.10
  -4  11   1   50.79    4.10
   4  11  -1   52.99    4.10
  -3 -11   1   68.09    5.00
  -3  11   1   73.29    5.10
   3  11  -1   60.39    5.00
   3  11  -1   58.89    5.00
   3  11  -1   59.89    5.30
  -3  11   1   67.49    5.10
   3  11  -1   63.99    5.30
   2 -11  -1    1.90    0.60
  -2 -11   1    2.00    0.60
  -2 -11   1    2.20    0.20
  -2 -11   1    2.40    0.20
  -2 -11   1    2.10    0.30
  -2 -11   1    2.20    0.40
  -2 -11   1    1.90    0.30
   2  11  -1    2.40    0.40
  -2  11   1    0.90    0.40
  -2  11   1    2.20    0.40
   2  11  -1    1.70    0.40
   2  11  -1    2.30    0.40
   2  11  -1    2.10    0.50
  -2  11   1    1.80    0.40
   2  11  -1    2.00    0.50
   2  11  -1    2.20    0.30
  -2  11   1    1.50    0.40
   2  11  -1    1.80    0.30
   2  11  -1    1.70    0.30
  -2  11   1    1.30    0.50
  -2  11   1    2.20    0.40
  -2  11   1    2.10    0.50
   2  11  -1    1.60    0.30
   2  11  -1    1.90    0.30
  -2  11   1    1.90    0.40
  -2  11   1    1.90    0.40
   2  11  -1    1.70    0.60
  -2  11   1    2.20    0.40
  -1 -11   1   57.89    4.30
   1  11  -1   55.19    4.40
  -1  11   1   57.99    4.40
  -1  11   1   59.59    4.40
   1  11  -1   51.69    4.40
   1  11  -1   53.09    4.40
   0 -11   1    6.00    1.10
   0 -11  -1    6.30    0.90
   0  11  -1    6.60    0.70
   0  11  -1    4.10    0.60
   0  11   1    5.30    0.70
   0  11   1    5.20    0.60
   0  11   1    5.70    0.70
   0  11  -1    5.10    0.80
   0  11  -1    3.90    0.60
   0  11  -1    5.20    0.60
   0  11   1    5.70    0.60
   0  11   1    4.80    0.70
   0  11   1    5.10    0.70
   0  11  -1    5.50    0.60
   0  11   1    4.60    0.70
   0  11  -1    5.80    0.70
   0  11  -1    5.90    0.70
   0  11   1    4.50    0.60
   0  11   1    6.00    0.60
   0  11  -1    5.00    0.60
   0  11  -1    6.80    1.00
   0  11   1    4.70    0.70
  -2 -11  -1    2.80    0.40
  -2 -11  -1    3.60    0.40
  -2 -11  -1    2.70    0.30
  -2 -11  -1    3.40    0.90
  -2 -11  -1    3.10    0.50
  -2  11  -1    4.70    0.50
   2  11   1    3.30    0.40
  -2  11  -1    3.20    0.50
  -2  11  -1    3.90    0.50
   2  11   1    3.60    0.70
  -2  11  -1    3.90    0.50
   2  11   1    2.80    0.40
   2  11   1    4.20    0.50
   2  11   1    4.20    0.60
   2  11   1    3.80    0.50
   2  11   1    3.10    0.40
  -2  11  -1    3.60    0.60
  -2  11  -1    4.20    0.50
   2  11   1    3.40    0.50
  -2  11  -1    3.70    0.50
   2  11   1    3.20    0.60
   2  11   1    2.70    0.40
  -2  11  -1    4.10    0.40
  -2  11  -1    3.70    0.50
   2  11   1    2.90    0.60
  -2  11  -1    3.40    0.50
   3  11   1  135.99   11.10
   3  11   1  142.09   10.90
   3  11   1  142.59   11.10
  -4 -11  -1    2.20    0.30
  -4 -11  -1    2.40    0.30
  -4 -11  -1    2.20    0.70
   4 -11   1    2.80    0.30
  -4 -11  -1    2.20    0.50
  -4 -11  -1    2.40    0.30
  -4 -11  -1    2.20    0.40
  -4 -11  -1    2.30    0.40
   4 -11   1    2.60    0.30
   4  11   1    2.10    0.50
  -4  11  -1    3.20    0.60
   4  11   1    1.90    0.50
   4  11   1    2.80    0.90
  -4  11  -1    2.40    0.50
   4  11   1    3.50    0.50
  -4  11  -1    2.50    0.50
  -4  11  -1    3.20    0.50
   4  11   1    2.30    0.30
   4  11   1    1.90    0.40
   4  11   1    4.30    1.10
  -4  11  -1    4.50    0.70
  -4  11  -1    3.30    0.60
  -4  11  -1    2.80    0.40
  -4  11  -1    3.60    0.50
   4  11   1    3.30    0.90
   5 -11   1   84.29    6.10
   5 -11   1   77.39    6.10
  -5 -11  -1   78.89    6.20
   5 -11   1   66.79    6.10
   5 -11   1   84.09    6.30
  -5  11  -1   84.49    6.20
   5  11   1   87.69    6.60
  -5  11  -1   72.89    6.10
   5  11   1   75.69    6.10
   6 -11   1  118.89    8.30
  -6 -11  -1  103.19    8.30
  -6 -11  -1  108.99    8.60
   6 -11   1   99.39    8.20
  -6  11  -1  105.69    9.20
   6  11   1   96.29    8.70
   6  11   1   97.29    8.30
  -6  11  -1  115.49    8.30
   7 -11   1    1.10    0.30
  -7 -11  -1    1.30    0.40
  -7 -11  -1    0.70    0.40
  -7 -11  -1    1.10    0.40
  -7 -11  -1    0.70    0.50
  -7 -11  -1    0.70    0.40
  -7 -11  -1    0.50    0.70
  -7 -11  -1    0.80    0.30
   7 -11   1    1.00    0.30
   7 -11   1    1.20    0.30
   7 -11   1    1.00    0.30
  -7  11  -1    0.60    0.60
  -7  11  -1    1.60    0.30
  -7  11  -1    0.90    0.60
   7  11   1    0.70    1.10
   7  11   1    2.60    1.40
  -7  11  -1    0.90    0.40
  -7  11  -1    0.90    0.70
  -7  11  -1    0.50    0.60
  -7  11  -1    1.30    0.20
  -7  11  -1    1.60    2.40
  -7  11  -1   -0.10    3.70
   8 -11   1   13.70    1.30
   8 -11   1   13.10    1.30
  -8 -11  -1   14.50    2.70
  -8 -11  -1   15.00    1.30
  -8 -11  -1   18.00    1.60
   8 -11   1   13.40    1.30
   8 -11   1   14.20    1.30
  -8 -11  -1   14.40    1.40
  -8 -11  -1   19.40    1.40
  -8 -11  -1   15.90    1.40
  -8 -11  -1   15.60    1.30
  -8  11  -1   15.60    1.50
  -8  11  -1   14.70    1.60
  -8  11  -1   16.20    1.50
   8  11   1   15.50    2.70
   8  11   1   13.40    1.60
  -8  11  -1   12.00    1.70
  -8  11  -1   15.20    1.80
  -8  11  -1   16.30    1.20
  -8  11  -1    3.20    5.40
  -8  11  -1   12.30    1.20
  -8  11  -1   18.10    4.00
  -9 -11  -1   16.50    1.70
   9 -11   1   19.20    1.70
  -9 -11  -1   23.20    1.70
  -9 -11  -1   23.50    2.20
   9 -11   1   16.10    1.70
  -9 -11  -1   19.80    1.80
   9 -11   1   23.30    1.70
  -9 -11  -1   23.60    1.70
  -9 -11  -1   19.10    1.70
   9 -11   1   17.40    1.60
  -9 -11  -1   20.50    1.80
  -9  11  -1   19.10    1.60
   9  11   1   18.40    1.90
  -9  11  -1   19.30    1.60
  -9  11  -1   20.50    1.80
  -9  11  -1   21.20    2.00
   9  11   1   22.40    3.10
  -9  11  -1   17.10    4.60
  -9  11  -1   16.30    1.80
 -10 -11  -1    8.50    0.90
 -10 -11  -1    6.30    0.90
 -10 -11  -1    6.20    0.80
  10 -11   1    6.60    0.80
 -10 -11  -1    7.60    1.00
 -10 -11  -1    8.10    1.10
 -10 -11  -1    7.70    0.90
 -10 -11  -1    7.30    0.80
  10 -11   1    6.60    0.80
  10 -11   1    7.50    0.80
  10 -11   1    6.80    0.80
 -10  11  -1   10.20    1.30
 -10  11  -1    7.00    0.70
 -10  11  -1    5.60    1.00
  10  11   1   10.60    2.70
 -10  11  -1    8.70    0.90
 -10  11  -1    8.70    4.50
 -10  11  -1    9.70    1.30
 -10  11  -1    6.50    0.70
 -10  11  -1   10.00    1.20
  10  11   1    7.40    1.10
  11 -11   1    1.80    0.40
 -11 -11  -1    1.70    0.60
  11 -11   1    2.60    0.70
 -11 -11  -1    1.80    0.60
 -11 -11  -1    1.60    0.40
 -11 -11  -1    1.40    0.60
  11 -11   1    1.70    0.80
 -11  11  -1    2.20    4.40
  11  11   1    0.10    1.70
 -12 -11  -1    7.80    0.90
  12 -11   1    8.30    0.90
  12 -11   1    9.80    1.00
 -12 -11  -1    9.10    1.00
  12 -11   1    9.90    0.90
 -12 -11  -1    8.80    0.90
 -12 -11  -1    8.10    0.90
 -12 -11  -1    9.30    1.00
  12 -11   1    9.10    1.00
 -12 -11  -1    9.20    1.00
 -12 -11  -1   10.00    1.40
  12  11   1   11.20    2.60
 -12  11  -1    9.50    1.10
 -12  11  -1   11.00    1.40
 -12  11  -1    8.80    0.80
 -12  11  -1    7.90    1.20
  12  11   1    9.40    1.10
  13 -11   1    1.40    0.50
  13 -11   1    1.60    0.60
  13 -11   1    1.50    0.50
 -13 -11  -1    1.50    0.50
  13 -11   1    1.50    0.50
 -13 -11  -1    1.80    0.50
 -13 -11  -1    1.80    0.60
  13  11   1    1.30    0.50
  13  11   1   -0.50    3.50
 -13  11  -1    1.80    0.30
 -13  11  -1    1.40    0.90
  14 -11   1    3.20    0.60
  14 -11   1    2.40    0.50
 -14 -11  -1    2.50    0.50
 -14 -11  -1    1.50    0.50
  14 -11   1    2.30    0.50
  14 -11   1    2.80    0.40
 -14  11  -1    2.20    0.90
  14  11   1    3.50    0.70
  14  11   1    2.10    0.60
  15 -11   1   11.30    1.00
  15 -11   1   11.70    1.00
 -15 -11  -1    9.60    1.00
 -15  11  -1    9.90    1.50
  15  11   1   12.90    1.50
 -15 -12   1    0.40    0.30
  15 -12  -1    1.10    0.40
  15 -12  -1    1.00    0.50
  15  12  -1    1.80    0.70
 -15  12   1    0.30    0.60
  14 -12  -1   62.89    5.40
 -14 -12   1   73.19    5.40
 -14 -12   1   59.29    5.40
  14 -12  -1   67.69    5.50
  14 -12  -1   75.29    5.40
  14 -12  -1   75.79    5.40
 -14  12   1   69.29    5.50
  14  12  -1   65.89    5.60
  14  12  -1   71.39    5.70
  13 -12  -1    1.10    0.50
 -13 -12   1    1.00    0.50
 -13 -12   1    0.60    0.50
 -13 -12   1    1.70    0.80
  13 -12  -1    0.60    0.40
  13 -12  -1    1.80    0.50
  13 -12  -1    1.30    0.40
  13  12  -1    1.40    0.60
  13  12  -1    2.00    3.10
 -13  12   1    0.70    0.60
  13  12  -1    0.80    0.50
 -13  12   1    0.20    0.80
  12 -12  -1    1.30    0.40
 -12 -12   1    1.40    0.40
 -12 -12   1    1.30    0.70
 -12 -12   1    1.90    0.50
 -12 -12   1    1.50    0.40
  12 -12  -1    1.50    0.50
 -12 -12   1    2.10    0.50
  12 -12  -1    1.50    0.50
  12 -12  -1    1.70    0.50
 -12  12   1    1.10    0.70
 -12  12   1    1.70    0.80
  12  12  -1    1.60    0.50
  12  12  -1    3.50    2.70
 -12  12   1    1.30    0.80
 -11 -12   1   11.60    1.20
 -11 -12   1   10.80    1.10
  11 -12  -1   12.10    1.10
 -11 -12   1   11.00    1.10
  11 -12  -1   10.70    1.10
 -11 -12   1   10.90    1.10
  11 -12  -1   12.60    1.10
 -11 -12   1   10.10    1.30
 -11 -12   1    8.20    1.20
  11 -12  -1   10.90    1.10
 -11  12   1   13.30    1.40
 -11  12   1   12.60    1.50
 -11  12   1   10.50    0.90
 -11  12   1   12.80    1.10
 -11  12   1   12.90    1.50
  11  12  -1   11.80    1.40
  11  12  -1   11.90    1.30
  11  12  -1    7.90    2.40
  10 -12  -1   93.69    7.20
 -10 -12   1   97.49    7.20
 -10 -12   1   85.79    7.20
 -10 -12   1   84.69    7.20
 -10 -12   1   97.59    7.20
  10 -12  -1   96.89    7.20
 -10 -12   1   90.29    7.20
 -10 -12   1   93.39    7.30
  10 -12  -1   96.69    7.20
  10 -12  -1   92.19    7.10
 -10  12   1   84.89    7.10
  10  12  -1   73.49    8.70
  10  12  -1   87.99    7.30
 -10  12   1   90.39    7.20
 -10  12   1   94.09    7.30
 -10  12   1   96.29    7.30
 -10  12   1   92.39    7.30
  -9 -12   1  102.29    7.70
   9 -12  -1   91.69    7.70
  -9 -12   1   99.19    7.80
  -9 -12   1  102.19    7.70
   9 -12  -1   94.49    7.70
  -9 -12   1  103.39    7.80
  -9 -12   1   85.59    7.80
   9 -12  -1   90.19    7.70
   9 -12  -1  100.89    7.70
  -9 -12   1   94.39    7.90
  -9  12   1  104.49    7.90
  -9  12   1  107.59    9.50
  -9  12   1  104.39    7.90
   9  12  -1  105.79    7.90
  -9  12   1  108.99    7.80
  -9  12   1   94.49    7.70
  -9  12   1   89.69   10.30
  -9  12   1  105.69    7.90
   9  12  -1   91.79    8.60
   8 -12  -1   19.00    1.60
  -8 -12   1   17.90    2.30
   8 -12  -1   18.60    1.60
  -8 -12   1   22.30    1.80
  -8 -12   1   18.10    1.70
   8 -12  -1   16.90    1.60
  -8 -12   1   22.00    1.70
  -8 -12   1   22.60    1.70
  -8 -12   1   20.60    1.90
  -8 -12   1   23.20    1.70
   8  12  -1   22.80    3.00
  -8  12   1   19.40    2.00
   8  12  -1   20.70    2.20
  -8  12   1   19.40    1.60
  -8  12   1   26.30    3.80
  -8  12   1   16.50    1.80
  -8  12   1   15.60    2.10
  -8  12   1   16.90    1.90
  -8  12   1   20.10    1.70
  -7 -12   1    8.50    1.00
  -7 -12   1   10.70    1.00
  -7 -12   1   11.50    1.00
   7 -12  -1    8.20    0.90
  -7 -12   1   12.20    1.10
   7 -12  -1    8.60    0.90
   7 -12  -1    9.50    0.90
   7 -12  -1    7.80    0.90
  -7  12   1   10.00    1.10
  -7  12   1    9.50    0.90
  -7  12   1   12.90    1.30
  -7  12   1   12.30    1.10
   7  12  -1   13.00    1.30
  -7  12   1   13.30    1.20
   6 -12  -1   14.90    1.20
  -6 -12   1   15.70    1.30
  -6 -12   1   15.00    1.50
  -6 -12   1   11.90    1.30
  -6 -12   1   17.00    1.30
  -6 -12   1   15.30    1.30
   6 -12  -1   14.10    1.30
  -6 -12   1   14.30    1.90
  -6 -12   1   16.20    1.30
  -6  12   1   15.10    1.50
  -6  12   1   14.20    1.30
  -6  12   1   16.30    1.70
  -6  12   1   16.20    1.30
   6  12  -1   14.60    1.40
   6  12  -1   15.50    1.50
   6  12  -1   16.40    2.20
  -6  12   1   14.60    1.50
  -6  12   1   14.90    1.50
   6  12  -1   15.50    1.40
  -6  12   1   14.70    1.30
  -6  12   1   12.10    1.40
  -6  12   1   16.70    1.40
  -5 -12   1   15.60    1.30
   5 -12  -1   15.60    1.30
   5 -12  -1   16.60    1.30
  -5 -12   1   15.70    1.30
  -5 -12   1   16.40    1.40
   5 -12  -1   15.60    1.30
  -5 -12   1   14.70    1.30
  -5 -12   1   15.70    1.80
  -5 -12   1   16.00    1.50
  -5  12   1   18.40    1.50
  -5  12   1   17.90    1.70
  -5  12   1   16.50    1.50
   5  12  -1   16.20    1.40
   5  12  -1   14.60    1.40
  -5  12   1   13.40    1.40
   5  12  -1   15.00    1.60
  -5  12   1   14.90    1.40
   5  12  -1   17.30    2.00
  -5  12   1   18.80    1.50
  -5  12   1   15.50    1.40
  -5  12   1   16.30    1.40
  -5  12   1   15.40    1.40
  -4 -12   1   19.60    1.60
  -4 -12   1   17.10    1.60
  -4 -12   1   17.70    1.60
   4 -12  -1   18.70    1.70
  -4 -12   1   20.90    2.00
  -4 -12   1   21.40    1.70
  -4 -12   1   19.70    1.60
  -4  12   1   19.80    1.70
   4  12  -1   22.60    1.80
  -4  12   1   19.40    1.70
  -4  12   1   22.60    1.90
  -4  12   1   21.70    1.70
  -4  12   1   19.00    1.70
  -4  12   1   15.00    1.80
   4  12  -1   19.50    1.70
   4  12  -1   18.80    1.60
   4  12  -1   19.10    1.60
  -4  12   1   19.50    1.60
  -4  12   1   18.80    1.60
   4  12  -1   17.90    2.20
   4  12  -1   20.00    2.00
  -4  12   1   20.80    1.70
  -3 -12   1   11.60    1.00
  -3 -12   1   15.00    1.50
   3 -12  -1   12.20    1.00
  -3 -12   1   12.00    1.00
   3 -12  -1   13.70    1.40
  -3 -12   1    9.80    1.00
  -3 -12   1   13.20    1.20
  -3 -12   1   11.80    1.00
   3  12  -1   13.60    1.20
   3  12  -1    9.70    1.00
  -3  12   1   10.70    1.20
   3  12  -1   13.00    1.10
  -3  12   1   12.30    1.20
  -3  12   1   13.20    1.10
   3  12  -1   13.90    1.10
  -3  12   1   12.90    1.10
   3  12  -1   12.30    1.10
  -3  12   1   14.10    1.20
  -3  12   1   10.90    1.10
  -3  12   1   10.50    1.20
   3  12  -1   11.70    1.40
   3  12  -1   10.50    1.30
  -3  12   1   11.30    1.20
   3  12  -1   12.00    1.20
  -3  12   1   10.80    1.10
  -3  12   1   11.80    1.30
  -2 -12   1   23.10    1.90
  -2 -12   1   27.90    1.90
  -2 -12   1   24.30    1.90
   2 -12  -1   24.80    2.20
  -2 -12   1   28.80    2.10
  -2  12   1   22.90    2.00
  -2  12   1   24.70    2.00
   2  12  -1   20.70    2.00
  -2  12   1   23.60    2.00
  -2  12   1   22.00    2.10
  -2  12   1   27.70    2.00
  -2  12   1   23.00    2.00
   2  12  -1   25.40    2.00
  -2  12   1   22.50    2.00
   2  12  -1   26.30    2.00
   2  12  -1   26.50    2.00
  -2  12   1   26.50    2.00
   2  12  -1   20.00    2.00
   2  12  -1   23.60    1.90
   2  12  -1   22.00    2.00
   2  12  -1   24.20    2.00
   2  12  -1   20.60    1.90
   2  12  -1   22.50    1.90
  -2  12   1   22.20    2.00
   2  12  -1   25.40    1.90
  -2  12   1   24.60    2.00
  -1 -12   1    6.20    0.60
   1 -12  -1    7.70    1.00
  -1 -12   1    7.40    0.60
   1  12  -1    6.50    0.70
   1  12  -1    6.40    0.70
  -1  12   1    5.00    0.80
  -1  12   1    6.20    0.90
   1  12  -1    7.40    0.70
  -1  12   1    6.80    0.80
   1  12  -1    5.60    0.70
  -1  12   1    8.70    0.80
  -1  12   1    7.60    0.80
   1  12  -1    5.50    0.70
  -1  12   1    6.40    0.70
  -1  12   1    6.90    0.80
  -1  12   1    8.20    0.70
   1  12  -1    9.00    0.80
   1  12  -1    6.20    0.90
   1  12  -1    6.40    0.70
   1  12  -1    6.60    0.70
   0  12   1   83.69    6.30
   0  12   1   77.29    6.30
   0  12  -1   80.59    6.30
  -1 -12  -1    3.20    0.40
  -1 -12  -1    3.60    0.40
   1 -12   1    5.20    1.10
  -1 -12  -1    5.30    0.60
   1  12   1    3.90    0.50
   1  12   1    3.80    0.50
   1  12   1    3.00    0.50
   1  12   1    3.70    0.60
  -1  12  -1    4.30    0.70
   1  12   1    3.30    0.50
  -1  12  -1    4.00    0.50
  -1  12  -1    4.90    0.60
  -1  12  -1    3.30    0.50
   1  12   1    3.60    0.50
   1  12   1    4.90    0.60
   1  12   1    3.60    0.60
  -1  12  -1    3.40    0.50
   1  12   1    5.40    0.70
  -1  12  -1    3.40    0.60
  -1  12  -1    3.90    0.50
  -1  12  -1    4.40    0.60
   1  12   1    3.60    0.50
  -1  12  -1    3.80    0.60
  -1  12  -1    3.70    0.50
  -2 -12  -1   37.30    2.70
   2 -12   1   38.60    3.10
  -2 -12  -1   32.30    2.70
  -2 -12  -1   32.70    2.70
  -2  12  -1   34.50    2.80
   2  12   1   33.10    2.80
  -2  12  -1   35.80    2.90
  -2  12  -1   38.00    2.80
  -2  12  -1   36.50    2.80
  -2  12  -1   36.00    2.80
  -2  12  -1   36.00    2.90
  -2  12  -1   35.40    2.80
  -2  12  -1   38.20    2.80
   2  12   1   31.40    2.80
   2  12   1   34.50    2.80
   2  12   1   34.10    2.80
   2  12   1   37.50    2.80
   2  12   1   35.40    2.90
   2  12   1   31.40    2.70
   2  12   1   35.60    2.80
  -2  12  -1   33.20    2.80
   2  12   1   35.80    2.90
   2  12   1   35.60    2.80
   2  12   1   31.20    2.80
  -3 -12  -1    7.90    0.80
  -3 -12  -1    9.20    0.90
  -3 -12  -1   10.10    1.00
  -3 -12  -1    8.10    0.80
  -3 -12  -1    9.60    0.80
  -3 -12  -1   10.80    1.30
   3  12   1   10.50    1.20
  -3  12  -1    9.70    0.90
  -3  12  -1    9.40    1.00
   3  12   1   10.80    0.90
   3  12   1    8.00    0.90
   3  12   1   11.20    0.90
  -3  12  -1    9.60    0.90
   3  12   1    9.70    1.10
   3  12   1    8.40    1.10
  -3  12  -1    9.90    1.00
   3  12   1   10.50    0.90
  -3  12  -1   11.00    1.00
  -3  12  -1   11.60    1.00
  -3  12  -1    9.00    0.90
  -3  12  -1   10.30    1.10
   3  12   1    9.90    1.20
  -3  12  -1    9.50    1.00
  -3  12  -1    9.70    1.00
   4  12   1  169.58   13.40
  -5 -12  -1   58.39    4.30
   5 -12   1   52.79    4.30
   5 -12   1   50.19    4.30
  -5 -12  -1   53.09    4.30
   5 -12   1   56.99    4.30
  -5 -12  -1   52.69    4.40
  -5 -12  -1   55.89    4.30
  -5 -12  -1   53.39    4.60
  -5  12  -1   56.79    4.40
  -5  12  -1   48.30    4.30
   5  12   1   56.39    4.70
  -5  12  -1   61.69    4.40
   5  12   1   47.90    4.30
  -5  12  -1   54.59    4.40
  -5  12  -1   56.09    4.30
   5  12   1   60.09    4.40
  -5  12  -1   51.49    4.30
  -5  12  -1   58.09    4.50
  -5  12  -1   49.60    4.30
  -5  12  -1   58.39    4.40
   6 -12   1   81.99    5.90
  -6 -12  -1   63.89    5.90
   6 -12   1   81.59    5.90
  -6 -12  -1   81.89    5.90
   6 -12   1   73.89    5.90
   6 -12   1   68.59    5.90
  -6 -12  -1   82.19    6.60
   6  12   1   67.09    6.40
   6  12   1   70.99    6.00
  -6  12  -1   77.79    6.00
  -6  12  -1   74.09    6.00
  -6  12  -1   84.49    6.00
  -6  12  -1   74.99    5.90
  -7 -12  -1    6.90    0.70
   7 -12   1    7.00    0.70
  -7 -12  -1    7.40    0.70
  -7 -12  -1    7.50    0.80
  -7 -12  -1    7.00    1.00
   7 -12   1    5.30    0.70
   7 -12   1    6.20    0.70
  -7 -12  -1    6.00    0.70
  -7 -12  -1    5.60    1.40
   7 -12   1    6.30    0.70
  -7 -12  -1    6.90    0.80
   7  12   1    7.40    0.90
  -7  12  -1    7.70    1.00
  -7  12  -1    7.10    0.90
   7  12   1    9.30    2.60
  -7  12  -1    6.70    1.00
  -7  12  -1    6.70    1.00
  -7  12  -1    6.40    0.80
   7  12   1    5.50    1.00
  -7  12  -1    5.30    1.00
  -7  12  -1    5.10    2.90
  -7  12  -1    4.80    0.60
   8 -12   1   14.60    1.20
  -8 -12  -1   12.20    1.30
  -8 -12  -1   16.50    1.20
   8 -12   1   11.80    1.20
   8 -12   1   13.40    1.10
  -8 -12  -1   12.50    1.40
   8 -12   1   13.20    1.10
  -8 -12  -1   13.50    1.20
  -8 -12  -1   11.10    1.80
  -8 -12  -1   15.40    1.20
  -8  12  -1   10.30    1.40
  -8  12  -1   14.20    1.50
   8  12   1   11.90    1.50
  -8  12  -1   12.30    4.40
  -8  12  -1   16.30    1.80
  -8  12  -1   10.70    3.20
   8  12   1   12.90    2.50
  -8  12  -1   11.60    1.60
  -8  12  -1   11.30    1.10
  -8  12  -1   15.60    1.30
  -9 -12  -1   61.89    4.70
   9 -12   1   54.89    4.70
   9 -12   1   61.19    4.70
   9 -12   1   50.89    4.70
  -9 -12  -1   64.59    4.70
  -9 -12  -1   61.79    4.70
  -9 -12  -1   48.80    4.80
  -9 -12  -1   54.39    4.80
   9 -12   1   57.69    4.70
  -9 -12  -1   60.79    4.70
  -9  12  -1   64.19    4.90
  -9  12  -1   54.89    8.60
  -9  12  -1   62.39    4.80
  -9  12  -1   62.69    4.90
   9  12   1   56.79    4.80
  -9  12  -1   63.89    4.80
  -9  12  -1   66.29    4.90
   9  12   1   60.59    5.70
  -9  12  -1   69.89    6.90
  -9  12  -1   57.09    4.60
  10 -12   1   42.70    3.20
 -10 -12  -1   40.80    3.20
 -10 -12  -1   32.80    3.20
 -10 -12  -1   41.30    3.20
  10 -12   1   38.60    3.20
  10 -12   1   41.90    3.20
  10 -12   1   39.60    3.20
 -10 -12  -1   39.40    3.20
 -10 -12  -1   40.40    3.20
 -10 -12  -1   39.20    3.40
 -10  12  -1   40.40    3.20
 -10  12  -1   39.10    3.30
 -10  12  -1   37.70    3.10
  10  12   1   46.80    3.30
 -10  12  -1   39.50    3.30
 -10  12  -1   38.00    3.40
 -10  12  -1   42.20    3.40
  10  12   1   37.50    3.30
  10  12   1   35.70    5.20
 -11 -12  -1    1.60    0.60
  11 -12   1    0.80    0.40
 -11 -12  -1    0.70    0.50
  11 -12   1    0.60    0.40
 -11 -12  -1    1.20    0.40
 -11 -12  -1    0.90    0.50
  11 -12   1    0.80    0.40
 -11 -12  -1    1.10    0.50
 -11 -12  -1    1.00    0.40
  11 -12   1    0.50    0.40
 -11  12  -1    1.20    0.90
 -11  12  -1    1.30    0.60
 -11  12  -1    1.00    0.60
  11  12   1    1.70    2.10
  11  12   1    1.50    0.60
 -11  12  -1    1.60    0.30
 -12 -12  -1   26.10    2.00
 -12 -12  -1   23.10    2.00
  12 -12   1   24.50    2.00
  12 -12   1   26.30    2.00
 -12 -12  -1   22.20    2.20
  12 -12   1   25.50    2.00
 -12 -12  -1   22.40    1.90
 -12 -12  -1   19.90    1.90
  12 -12   1   24.20    2.00
  12  12   1   23.90    2.10
 -12  12  -1   24.80    2.30
 -12  12  -1   23.20    2.10
  12  12   1   27.00    4.00
 -12  12  -1   21.50    2.30
  13 -12   1    2.30    0.40
 -13 -12  -1    1.70    0.50
 -13 -12  -1    2.70    0.80
  13 -12   1    2.20    0.50
  13 -12   1    2.10    0.80
 -13 -12  -1    2.20    0.50
  13 -12   1    2.80    0.50
  13  12   1    1.40    3.20
 -13  12  -1    1.60    0.80
  13  12   1    1.50    0.50
  13  12   1    1.60    0.70
  14 -12   1    4.20    0.60
  14 -12   1    3.30    0.50
 -14 -12  -1    4.70    0.70
  14 -12   1    4.30    0.50
 -14 -12  -1    2.20    0.50
  14  12   1    5.00    0.90
 -14  12  -1    3.00    0.80
  14  12   1    4.20    0.80
 -15 -12  -1    5.20    0.60
  15 -12   1    5.70    0.60
  15  12   1    6.20    0.90
 -15  12  -1    3.80    0.70
  15 -13  -1    2.50    0.50
 -15 -13   1    0.80    0.40
 -15  13   1    1.20    0.80
 -14 -13   1    5.80    0.70
  14 -13  -1    5.00    0.70
 -14 -13   1    3.90    0.80
  14 -13  -1    6.60    0.70
  14 -13  -1    7.90    1.00
  14  13  -1    9.00    1.00
 -14  13   1    6.60    1.10
  13 -13  -1   14.40    1.40
 -13 -13   1   15.90    1.50
  13 -13  -1   17.40    1.40
  13 -13  -1   16.00    1.40
 -13 -13   1   17.30    1.50
  13 -13  -1   17.20    1.40
  13  13  -1   16.80    1.50
  13  13  -1    7.50    5.10
 -13  13   1   15.70    1.80
 -13  13   1   15.80    1.70
  13  13  -1   18.50    1.60
 -12 -13   1    6.30    0.80
  12 -13  -1    5.30    0.80
 -12 -13   1    5.60    1.00
 -12 -13   1    6.40    0.70
 -12 -13   1    5.50    0.80
  12 -13  -1    6.30    0.80
  12 -13  -1    6.00    0.80
  12 -13  -1    6.10    0.70
 -12 -13   1    6.40    0.90
 -12  13   1    7.40    1.10
 -12  13   1    6.80    1.10
  12  13  -1    6.20    2.40
  12  13  -1    6.80    1.00
 -12  13   1    5.50    0.90
  12  13  -1    7.50    1.00
 -11 -13   1   30.90    2.60
 -11 -13   1   32.80    2.70
 -11 -13   1   34.80    2.70
  11 -13  -1   31.70    2.60
  11 -13  -1   34.90    2.60
 -11 -13   1   32.50    2.80
 -11 -13   1   26.50    2.60
  11 -13  -1   33.30    2.60
  11 -13  -1   32.80    2.60
 -11  13   1   37.40    2.80
  11  13  -1   32.60    2.70
  11  13  -1   30.70    2.90
 -11  13   1   34.60    2.90
  11  13  -1   30.40    4.00
 -11  13   1   34.00    2.90
 -11  13   1   29.90    2.70
 -10 -13   1    7.20    0.70
  10 -13  -1    5.50    0.70
 -10 -13   1    7.10    0.80
 -10 -13   1    5.40    0.90
 -10 -13   1    3.80    0.60
  10 -13  -1    5.30    0.60
 -10 -13   1    4.70    0.60
  10 -13  -1    5.50    0.70
  10 -13  -1    4.60    0.60
  10  13  -1    5.00    0.70
  10  13  -1    4.10    0.90
 -10  13   1    6.00    1.00
 -10  13   1    4.80    0.70
 -10  13   1    8.10    1.00
 -10  13   1    6.30    1.10
  10  13  -1    1.90    1.80
   9 -13  -1   19.40    1.70
  -9 -13   1   20.90    1.70
   9 -13  -1   17.20    1.70
  -9 -13   1   20.10    1.90
  -9 -13   1   19.40    1.70
   9 -13  -1   17.90    1.60
   9 -13  -1   18.40    1.60
  -9 -13   1   16.10    1.70
  -9 -13   1   17.20    2.50
  -9 -13   1   22.30    1.70
   9  13  -1   22.30    3.10
  -9  13   1   19.40    1.80
   9  13  -1   23.50    1.80
  -9  13   1   21.50    2.00
   9  13  -1   22.30    2.00
  -8 -13   1   27.90    3.30
  -8 -13   1   38.30    2.90
  -8 -13   1   30.10    3.00
   8 -13  -1   29.40    2.80
  -8 -13   1   35.20    2.80
  -8 -13   1   37.60    2.90
  -8 -13   1   35.40    2.90
  -8  13   1   36.00    3.10
   8  13  -1   37.60    3.10
  -8  13   1   32.50    3.00
   8  13  -1   38.10    2.90
  -8  13   1   41.30    3.20
  -8  13   1   40.30    2.90
  -8  13   1   37.20    3.10
   8  13  -1   36.80    3.90
  -7 -13   1   39.40    3.10
  -7 -13   1   39.40    3.30
   7 -13  -1   36.40    3.10
  -7 -13   1   34.60    3.70
   7 -13  -1   39.20    3.10
   7 -13  -1   35.80    3.10
  -7 -13   1   43.00    3.20
  -7 -13   1   41.70    3.20
   7 -13  -1   35.20    3.10
  -7  13   1   45.80    3.30
   7  13  -1   40.80    4.00
   7  13  -1   37.70    3.20
  -7  13   1   34.80    3.20
  -7  13   1   46.10    3.50
  -7  13   1   44.60    3.30
   7  13  -1   41.20    3.40
  -7  13   1   37.50    3.20
   6  13  -1  450.75   35.40
  -5 -13   1   16.90    1.30
  -5 -13   1   16.40    1.80
  -5 -13   1   14.90    1.30
   5 -13  -1   14.60    1.30
  -5 -13   1   15.20    1.30
  -5 -13   1   17.70    1.50
  -5 -13   1   15.90    1.40
   5 -13  -1   14.40    1.20
  -5  13   1   17.00    1.70
  -5  13   1   15.20    1.50
   5  13  -1   14.00    1.40
  -5  13   1   16.30    1.50
  -5  13   1   15.20    1.30
  -5  13   1   18.50    1.40
  -5  13   1   13.70    1.40
   5  13  -1   14.10    1.40
  -5  13   1   16.10    1.50
  -5  13   1   13.60    1.50
  -5  13   1   14.90    1.40
   5  13  -1   14.50    1.60
  -5  13   1   15.90    1.40
   5  13  -1   16.70    1.40
   5  13  -1   13.00    2.00
   4 -13  -1   91.19    7.00
  -4 -13   1   88.49    6.70
   4  13  -1   77.39    7.00
   4  13  -1   75.39    7.00
  -4  13   1   99.89    6.90
   3 -13  -1    9.20    1.30
  -3 -13   1    8.60    1.10
  -3 -13   1    8.80    1.40
   3  13  -1   12.20    1.00
   3  13  -1   10.30    1.30
  -3  13   1   10.70    1.10
  -3  13   1   10.10    1.10
   3  13  -1    8.20    0.90
  -3  13   1   12.00    1.10
   3  13  -1   11.00    1.00
   3  13  -1   12.30    1.20
   3  13  -1    9.60    1.10
  -3  13   1   12.10    1.10
  -3  13   1   11.50    1.00
   3  13  -1   11.80    1.00
  -3  13   1   13.80    1.30
  -3  13   1   10.10    1.10
  -2 -13   1  114.69    8.60
   2  13  -1  105.49    8.60
  -1 -13   1   30.50    2.40
   1 -13  -1   32.80    2.70
  -1 -13   1   32.60    2.80
  -1 -13   1   31.80    2.40
  -1  13   1   29.70    2.50
  -1  13   1   32.90    2.50
   1  13  -1   27.30    2.50
  -1  13   1   34.00    2.50
   1  13  -1   29.10    2.50
   1  13  -1   31.30    2.60
  -1  13   1   27.80    2.50
  -1  13   1   30.20    2.50
   1  13  -1   31.60    2.50
   1  13  -1   29.50    2.60
  -1  13   1   31.80    2.60
   1  13  -1   35.80    2.50
   1  13  -1   29.30    2.50
   1  13  -1   28.50    2.50
  -1  13   1   29.00    2.50
   1  13  -1   33.80    2.50
   1  13  -1   31.10    2.50
  -1  13   1   30.70    2.50
  -1  13   1   30.30    2.60
  -1  13   1   31.10    2.50
  -1 -13  -1   15.50    1.20
  -1 -13  -1   16.50    1.50
  -1 -13  -1   14.60    1.10
   1 -13   1   15.40    1.60
   1  13   1   14.30    1.30
  -1  13  -1   13.50    1.20
   1  13   1   12.70    1.30
   1  13   1   15.00    1.20
  -1  13  -1   14.60    1.20
  -1  13  -1   14.00    1.30
   1  13   1   11.90    1.20
  -1  13  -1   13.70    1.20
  -1  13  -1   11.20    1.20
   1  13   1   12.70    1.20
   1  13   1   11.40    1.10
   1  13   1   13.00    1.20
  -1  13  -1   14.30    1.30
  -1  13  -1   11.60    1.20
   1  13   1   14.40    1.20
  -1  13  -1   14.20    1.30
   1  13   1   12.40    1.20
   1  13   1   14.50    1.20
  -1  13  -1   13.20    1.20
  -1  13  -1   12.70    1.20
  -3 -13  -1   22.00    2.00
  -3 -13  -1   20.70    2.00
  -3 -13  -1   23.20    2.00
  -3 -13  -1   24.10    2.40
  -3 -13  -1   25.10    2.00
  -3 -13  -1   24.20    2.10
  -3  13  -1   24.70    2.20
   3  13   1   25.00    2.00
  -3  13  -1   27.20    2.10
  -3  13  -1   27.00    2.00
  -3  13  -1   29.30    2.10
  -3  13  -1   28.80    2.10
  -3  13  -1   27.90    2.10
   3  13   1   24.40    2.10
   3  13   1   24.90    2.00
   3  13   1   26.30    2.20
   3  13   1   21.10    2.00
   3  13   1   24.00    2.20
   3  13   1   24.10    2.20
   3  13   1   22.30    2.00
  -3  13  -1   29.50    2.10
  -3  13  -1   23.20    2.10
  -3  13  -1   28.70    2.10
  -4 -13  -1   80.79    5.80
  -4 -13  -1   72.99    5.50
   4  13   1   70.39    5.60
   4  13   1   64.89    5.50
  -4  13  -1   70.89    5.60
   4  13   1   67.19    5.80
   4  13   1   63.89    5.80
  -5 -13  -1   12.40    1.30
  -5 -13  -1   13.00    1.20
  -5 -13  -1   10.40    1.60
  -5 -13  -1   12.80    1.10
  -5 -13  -1   14.20    1.20
   5 -13   1   12.40    1.10
  -5 -13  -1   11.90    1.10
   5 -13   1   14.80    1.10
   5 -13   1   14.10    1.10
   5  13   1   11.20    1.20
  -5  13  -1   13.10    1.20
  -5  13  -1   16.90    1.40
  -5  13  -1   14.90    1.20
   5  13   1   13.10    1.20
   5  13   1   13.90    1.40
  -5  13  -1   13.70    1.30
   5  13   1   15.40    1.90
  -5  13  -1   16.30    1.30
  -5  13  -1   14.00    1.30
   5  13   1   12.70    1.30
  -5  13  -1   11.90    1.20
   6 -13   1   12.90    1.00
  -6 -13  -1   12.30    1.10
  -6 -13  -1   12.40    1.30
  -6 -13  -1   11.90    1.10
   6 -13   1   10.70    1.10
  -6 -13  -1   11.90    1.10
   6 -13   1   12.40    1.00
  -6 -13  -1   12.60    1.10
   6 -13   1   10.40    1.00
  -6 -13  -1   11.10    1.60
  -6  13  -1   12.30    1.20
  -6  13  -1   12.80    1.10
   6  13   1   11.50    1.40
   6  13   1   11.10    1.20
  -6  13  -1   11.70    1.20
  -6  13  -1   11.90    1.10
  -6  13  -1   10.80    1.40
   6  13   1   13.80    2.10
  -6  13  -1   12.00    1.30
  -6  13  -1   11.10    1.10
  -6  13  -1   12.00    1.20
   6  13   1   11.70    1.10
   6  13   1   12.60    1.20
  -6  13  -1   12.60    1.60
  -7 -13  -1   57.99    4.30
   7 -13   1   53.99    4.20
  -7 -13  -1   55.29    4.30
   7 -13   1   54.89    4.20
   7 -13   1   51.09    4.20
  -7 -13  -1   57.19    4.30
  -7 -13  -1   53.29    4.30
  -7 -13  -1   52.89    4.70
   7 -13   1   53.29    4.20
  -7 -13  -1   55.69    4.40
   7  13   1   54.39    5.00
  -7  13  -1   59.39    4.40
  -7  13  -1   57.29    4.30
   7  13   1   49.30    4.40
   7  13   1   50.19    4.30
  -7  13  -1   53.39    4.50
  -7  13  -1   51.89    4.40
  -7  13  -1   47.00    4.30
  -7  13  -1   60.09    4.50
  -8 -13  -1  425.16   36.30
   8  13   1  503.55   36.60
   9 -13   1    2.90    0.50
  -9 -13  -1    3.20    0.80
   9 -13   1    2.80    0.50
  -9 -13  -1    5.30    0.60
  -9 -13  -1    2.50    0.50
  -9 -13  -1    2.90    0.60
   9 -13   1    2.90    0.50
   9 -13   1    2.40    0.50
  -9 -13  -1    1.80    0.90
  -9 -13  -1    3.20    0.50
   9  13   1    2.40    1.70
  -9  13  -1    1.90    0.70
   9  13   1    2.90    0.70
  -9  13  -1    3.00    0.90
   9  13   1    3.20    0.60
  -9  13  -1    2.90    0.60
  -9  13  -1    3.70    0.80
  -9  13  -1    3.30    0.80
 -10 -13  -1   76.39    6.20
  10 -13   1   84.99    6.20
  10 -13   1   80.69    6.20
 -10 -13  -1   79.99    6.20
 -10 -13  -1   86.39    6.20
  10 -13   1   79.39    6.20
  10 -13   1   81.69    6.20
 -10 -13  -1   82.99    6.20
 -10 -13  -1   78.29    6.30
  10  13   1   78.19    7.10
 -10  13  -1   67.39    6.30
 -10  13  -1   77.79    6.30
 -10  13  -1   79.59    6.30
  10  13   1   79.39    6.30
 -10  13  -1   78.29    6.20
  10  13   1   72.69    6.30
 -10  13  -1   79.49    6.40
  11 -13   1   29.00    2.30
  11 -13   1   30.50    2.30
 -11 -13  -1   30.30    2.40
 -11 -13  -1   25.90    2.30
  11 -13   1   27.80    2.30
 -11 -13  -1   25.90    2.50
  11 -13   1   31.60    2.30
 -11 -13  -1   23.60    2.30
 -11 -13  -1   27.10    2.40
  11  13   1   23.30    3.70
  11  13   1   28.30    2.40
 -11  13  -1   33.50    2.60
 -11  13  -1   28.40    2.50
 -11  13  -1   31.20    2.50
 -12 -13  -1   15.50    1.30
  12 -13   1   15.70    1.30
 -12 -13  -1   13.40    1.50
 -12 -13  -1   14.50    1.50
  12 -13   1   17.00    1.40
  12 -13   1   15.30    1.30
 -12 -13  -1   12.20    1.30
  12 -13   1   13.80    1.40
 -12 -13  -1   15.30    1.40
  12  13   1   19.90    3.20
  12  13   1   18.00    1.50
 -12  13  -1   12.90    1.60
 -12  13  -1   15.20    1.70
  12  13   1   15.20    1.50
 -12  13  -1   17.00    1.80
  13 -13   1    6.80    0.80
 -13 -13  -1    4.80    0.80
  13 -13   1    6.80    0.80
  13 -13   1    7.00    0.80
 -13 -13  -1    7.50    0.80
  13 -13   1    6.30    0.80
 -13  13  -1    8.40    1.00
  13  13   1    7.40    1.10
  13  13   1    7.60    3.90
  13  13   1    5.50    0.90
 -13  13  -1    6.50    1.10
  14 -13   1    4.10    0.50
 -14 -13  -1    2.80    0.60
  14 -13   1    4.90    0.70
 -14 -13  -1    4.00    0.60
  14 -13   1    4.00    0.50
  14  13   1    4.20    0.70
 -14  13  -1    4.50    0.80
  15 -13   1    3.10    0.40
 -15 -13  -1    2.00    0.40
  15  13   1    1.90    0.70
 -15  13  -1    0.70    0.70
 -15 -14   1    5.60    0.70
 -15  14   1    4.10    1.10
  14 -14  -1    1.90    0.40
 -14 -14   1    1.80    0.40
 -14  14   1    1.60    0.70
  14  14  -1    2.50    1.00
  14  14  -1    2.20    0.50
  13 -14  -1    0.80    0.40
 -13 -14   1    0.00    0.40
 -13 -14   1    0.10    0.50
  13 -14  -1    0.10    0.40
  13 -14  -1    0.00    0.40
  13  14  -1    4.20    3.50
  13  14  -1    0.60    0.60
 -13  14   1   -0.50    0.70
 -13  14   1   -0.10    0.80
  13  14  -1    2.30    1.00
  12 -14  -1    3.00    0.50
  12 -14  -1    3.10    0.50
 -12 -14   1    2.70    0.60
  12 -14  -1    3.20    0.50
 -12 -14   1    2.90    0.50
 -12 -14   1    2.80    0.60
  12 -14  -1    3.40    0.50
 -12 -14   1    2.20    0.60
 -12 -14   1    1.60    0.40
 -12  14   1    2.60    0.80
  12  14  -1    3.60    0.70
 -12  14   1    2.90    0.90
  12  14  -1    4.60    3.10
 -12  14   1    2.50    0.80
  12  14  -1    2.40    0.60
  11 -14  -1    1.50    0.40
 -11 -14   1    0.80    0.40
 -11 -14   1    1.20    0.50
  11 -14  -1    1.60    0.50
  11 -14  -1    1.60    0.40
  11 -14  -1    1.40    0.40
 -11 -14   1    1.90    0.50
 -11 -14   1    1.30    0.40
 -11 -14   1    0.50    0.60
  11  14  -1    1.40    2.70
  11  14  -1    1.70    0.70
  11  14  -1    2.60    0.90
 -11  14   1    2.40    0.60
 -11  14   1    1.90    0.70
  11  14  -1    0.70    0.50
 -11  14   1    1.00    0.70
 -11  14   1    2.00    0.80
 -10 -14   1   36.00    2.90
  10 -14  -1   36.30    2.80
 -10 -14   1   35.00    2.90
  10 -14  -1   34.80    2.80
 -10 -14   1   34.50    2.80
  10 -14  -1   36.60    2.80
  10 -14  -1   34.60    2.80
  10  14  -1   33.90    3.10
 -10  14   1   32.70    3.10
  10  14  -1   34.30    4.00
 -10  14   1   39.50    3.20
 -10  14   1   34.50    2.90
  10  14  -1   32.50    3.00
   9 -14  -1    1.40    0.40
  -9 -14   1    1.20    0.40
  -9 -14   1    1.40    0.40
   9 -14  -1    1.10    0.40
  -9 -14   1    1.00    0.50
   9 -14  -1    1.40    0.40
   9 -14  -1    2.40    0.40
  -9 -14   1    1.60    0.50
  -9 -14   1    0.90    0.60
  -9  14   1    2.40    0.90
   9  14  -1    0.30    1.60
   9  14  -1    1.30    0.50
  -9  14   1    1.90    0.80
  -9  14   1    1.40    0.80
   9  14  -1    1.60    0.80
  -9  14   1    1.70    0.50
   9  14  -1    1.30    0.50
   8 -14  -1   35.30    2.90
  -8 -14   1   36.50    2.90
  -8 -14   1   36.90    2.90
  -8 -14   1   31.90    3.10
  -8 -14   1   34.90    2.90
   8 -14  -1   32.00    2.90
  -8 -14   1   36.70    2.90
   8 -14  -1   31.00    2.80
   8 -14  -1   30.80    2.80
   8  14  -1   33.20    2.90
  -8  14   1   35.80    3.00
   8  14  -1   37.50    3.00
  -8  14   1   40.60    3.20
   8  14  -1   32.30    3.80
   8  14  -1   38.30    3.10
  -8  14   1   41.10    3.10
  -8  14   1   40.20    3.10
  -8  14   1   40.80    3.00
  -7 -14   1   20.50    1.90
  -7 -14   1   19.50    2.20
   7 -14  -1   17.20    1.60
   7 -14  -1   16.10    1.60
  -7 -14   1   20.90    1.60
  -7 -14   1   20.30    1.70
   7 -14  -1   19.30    1.60
  -7 -14   1   21.70    1.60
  -7 -14   1   20.80    1.60
  -7  14   1   19.00    1.70
   7  14  -1   20.80    1.70
  -7  14   1   18.10    2.60
  -7  14   1   19.40    1.90
   7  14  -1   19.50    1.70
   7  14  -1   19.00    1.90
  -7  14   1   17.20    1.70
   7  14  -1   19.60    2.70
  -7  14   1   17.50    1.90
  -7  14   1   19.10    1.80
  -7  14   1   18.20    1.70
  -7  14   1   18.20    1.80
   6 -14  -1   35.90    2.80
   6 -14  -1   35.20    2.80
  -6 -14   1   33.40    3.30
  -6 -14   1   37.00    2.90
  -6 -14   1   37.50    2.80
  -6 -14   1   37.00    2.80
  -6 -14   1   37.40    2.90
  -6 -14   1   38.10    3.00
  -6  14   1   35.20    3.00
  -6  14   1   35.10    2.90
   6  14  -1   35.20    2.90
   6  14  -1   36.30    3.00
  -6  14   1   33.80    3.00
   6  14  -1   36.20    3.10
  -6  14   1   33.70    3.10
  -6  14   1   35.20    2.90
  -6  14   1   36.10    3.00
   6  14  -1   32.60    2.90
   6  14  -1   32.00    3.50
  -6  14   1   33.30    2.90
  -6  14   1   35.20    2.90
  -6  14   1   39.20    3.00
  -5 -14   1   19.10    1.70
  -5 -14   1   19.30    1.50
  -5 -14   1   20.60    1.50
  -5 -14   1   18.00    2.00
  -5 -14   1   19.40    1.50
  -5 -14   1   21.90    1.60
   5 -14  -1   16.90    1.90
  -5  14   1   17.80    1.70
   5  14  -1   17.90    1.60
  -5  14   1   19.50    1.80
  -5  14   1   17.30    1.60
   5  14  -1   17.10    1.80
   5  14  -1   16.80    1.60
  -5  14   1   19.30    1.70
  -5  14   1   19.00    1.90
  -5  14   1   16.80    1.60
  -5  14   1   20.70    1.70
  -5  14   1   17.80    1.70
  -5  14   1   16.00    1.60
  -5  14   1   18.90    1.60
   5  14  -1   18.70    2.20
   5  14  -1   18.00    1.70
  -4 -14   1   20.60    1.90
  -4 -14   1   17.20    1.40
  -4 -14   1   17.50    1.40
  -4 -14   1   16.80    1.50
   4 -14  -1   18.40    1.90
  -4 -14   1   18.40    2.00
  -4 -14   1   19.50    1.50
  -4  14   1   17.60    1.60
  -4  14   1   17.50    1.60
  -4  14   1   16.30    1.50
   4  14  -1   17.30    1.50
  -4  14   1   16.30    1.60
   4  14  -1   18.30    1.70
  -4  14   1   17.70    1.60
  -4  14   1   17.90    1.60
   4  14  -1   16.90    1.80
  -4  14   1   18.70    1.80
  -4  14   1   16.30    1.50
   4  14  -1   18.20    1.60
  -4  14   1   18.40    1.50
   4  14  -1   19.00    1.50
  -4  14   1   16.80    1.60
   4  14  -1   14.30    1.90
  -3 -14   1   81.79    6.30
   3 -14  -1   78.59    6.20
  -3 -14   1   76.09    5.90
  -3 -14   1   76.49    5.90
   3 -14  -1   76.19    5.90
  -3  14   1   77.39    6.00
   3  14  -1   76.29    6.10
   3  14  -1   62.39    5.90
   2  14  -1  180.38   14.00
   0  14  -1   79.49    6.40
   0  14   1   78.29    6.40
   0  14   1   86.29    6.40
   1 -14   1   62.39    4.80
  -1 -14  -1   57.39    4.50
  -1 -14  -1   63.79    4.80
   1  14   1   55.39    4.50
  -1  14  -1   59.49    4.50
   1  14   1   53.79    4.50
   1  14   1   57.59    4.50
   1  14   1   52.39    4.50
   1  14   1   50.99    4.50
   1  14   1   60.19    4.60
   1  14   1   59.09    4.60
  -1  14  -1   52.79    4.50
  -1  14  -1   61.29    4.60
  -2 -14  -1    6.60    0.70
  -2 -14  -1    7.30    1.10
  -2 -14  -1    7.20    0.90
   2 -14   1    8.30    1.30
  -2 -14  -1    8.00    0.70
  -2 -14  -1    6.60    0.70
   2  14   1    6.60    0.80
   2  14   1    8.80    0.80
   2  14   1    7.20    0.90
  -2  14  -1    7.90    0.90
  -2  14  -1    8.20    0.90
   2  14   1    6.80    0.90
   2  14   1    7.10    0.80
  -2  14  -1    8.10    0.90
  -2  14  -1    8.60    0.90
  -2  14  -1    9.80    1.00
  -2  14  -1    9.60    1.00
  -2  14  -1    7.90    0.90
  -2  14  -1    6.70    0.90
  -2  14  -1    7.00    0.80
  -2  14  -1    9.70    0.90
   2  14   1    9.20    0.80
   2  14   1    5.90    0.70
   2  14   1    8.40    0.90
   2  14   1    8.10    0.80
  -3 -14  -1   55.49    4.20
  -3 -14  -1   56.69    4.20
  -3 -14  -1   59.09    4.60
  -3 -14  -1   62.39    4.20
   3 -14   1   55.99    4.60
  -3  14  -1   52.09    4.30
   3  14   1   53.59    4.30
   3  14   1   50.29    4.30
  -3  14  -1   51.49    4.30
   3  14   1   55.09    4.30
  -3  14  -1   52.69    4.40
  -3  14  -1   53.09    4.30
  -3  14  -1   54.69    4.30
   3  14   1   47.20    4.20
  -3  14  -1   52.49    4.30
   3  14   1   52.79    4.40
  -4 -14  -1   17.50    1.30
  -4 -14  -1   16.80    1.50
  -4 -14  -1   15.00    1.70
  -4 -14  -1   16.60    1.30
  -4 -14  -1   15.40    1.30
[truncated: 7,254,946 more chars]
